# Supplementary material for: RNA Pol II inhibition activates cell death independently from the loss of transcription
Source: Cell. Author manuscript; Available in PMC 2025 Sep 4. (PMC12406974; doi:10.1016/j.cell.2025.07.034)
Supplement: MMC4 [file NIHMS2100174-supplement-MMC4.xlsx]

## Sheet: NUP93-, EXOSC5-ko RAW counts
	Gene-level counts in cells expressing NUP93-, EXOSC5, or NONT-targeting sgRNA, treated with or without 1 µM triptolide for 8 hours.
genes	ensembl	EXOSC5_Trt_r1	EXOSC5_Trt_r2	EXOSC5_Unt_r1	EXOSC5_Unt_r2	NONT_Trt_r1	NONT_Trt_r2	NONT_Unt_r1	NONT_Unt_r2	NUP93_Trt_r1	NUP93_Trt_r2	NUP93_Unt_r1	NUP93_Unt_r2
TSPAN6	ENSG00000000003	782	911	617	657	878	980	823	556	931	825	695	803
TNMD	ENSG00000000005	0	0	0	0	0	0	0	0	0	0	0	0
DPM1	ENSG00000000419	601	775	659	694	693	871	810	542	710	571	653	569
SCYL3	ENSG00000000457	9	9	49	47	6	4	56	35	11	13	58	60
C1orf112	ENSG00000000460	176	179	283	315	178	186	398	333	205	168	327	326
FGR	ENSG00000000938	0	0	0	0	0	0	0	0	0	0	1	0
CFH	ENSG00000000971	0	0	0	11	0	21	3	0	36	53	20	18
FUCA2	ENSG00000001036	1216	1480	1261	1101	1281	1264	1220	942	1458	1301	1128	1244
GCLC	ENSG00000001084	72	79	532	427	62	54	683	496	89	73	607	640
NFYA	ENSG00000001167	78	98	1313	1166	92	106	1488	1149	103	96	1229	1240
STPG1	ENSG00000001460	99	90	191	208	78	105	225	151	74	60	203	231
NIPAL3	ENSG00000001461	528	642	675	598	736	759	800	629	534	514	738	743
LAS1L	ENSG00000001497	903	953	842	794	1214	1122	1186	906	1150	1053	952	1059
ENPP4	ENSG00000001561	234	260	177	172	202	261	232	156	239	193	179	192
SEMA3F	ENSG00000001617	262	341	204	171	448	342	351	273	312	325	235	220
CFTR	ENSG00000001626	0	0	0	0	0	2	0	0	0	0	0	0
ANKIB1	ENSG00000001629	660	753	923	882	750	760	1114	768	693	607	856	810
CYP51A1	ENSG00000001630	1138	1307	1862	1989	1441	1649	2598	2118	1065	841	1563	1749
KRIT1	ENSG00000001631	51	83	98	147	27	41	136	47	60	64	48	163
RAD52	ENSG00000002016	33	40	90	112	19	22	99	58	28	15	60	80
BAD	ENSG00000002330	346	401	395	345	407	361	440	340	344	373	427	397
LAP3	ENSG00000002549	819	891	763	744	1010	978	991	787	991	997	937	989
CD99	ENSG00000002586	320	394	272	277	331	320	351	252	352	410	272	332
HS3ST1	ENSG00000002587	7	7	2	1	3	4	0	0	3	4	0	0
AOC1	ENSG00000002726	0	0	0	0	0	0	1	0	1	0	0	1
WNT16	ENSG00000002745	0	0	0	0	0	0	0	0	0	0	0	0
HECW1	ENSG00000002746	15	6	29	20	17	8	28	24	12	11	29	43
MAD1L1	ENSG00000002822	667	780	1198	990	766	607	1329	1097	774	746	1348	1457
LASP1	ENSG00000002834	6372	7326	8747	8210	8207	7525	11120	8960	7015	6304	9418	9323
SNX11	ENSG00000002919	38	33	361	317	42	55	572	398	37	36	443	393
TMEM176A	ENSG00000002933	13	13	18	7	14	21	7	8	17	19	15	15
M6PR	ENSG00000003056	2962	3591	3049	3198	3519	3412	3708	2892	3352	3176	3599	3646
KLHL13	ENSG00000003096	36	40	42	49	66	69	73	54	51	46	73	59
CYP26B1	ENSG00000003137	49	63	190	191	78	74	251	238	52	64	261	239
ICA1	ENSG00000003147	15	23	29	26	18	24	19	23	23	18	27	48
DBNDD1	ENSG00000003249	30	39	30	27	65	59	50	39	40	36	76	58
ALS2	ENSG00000003393	14	21	85	94	22	7	74	89	41	22	94	76
CASP10	ENSG00000003400	10	13	15	24	10	13	24	18	14	7	25	20
CFLAR	ENSG00000003402	242	283	472	464	149	163	435	349	167	164	436	438
TFPI	ENSG00000003436	515	622	498	561	475	510	503	402	686	631	569	605
NDUFAF7	ENSG00000003509	108	151	183	198	95	94	228	169	86	77	182	193
RBM5	ENSG00000003756	18	26	524	422	13	19	512	402	24	19	393	453
MTMR7	ENSG00000003987	0	0	1	0	0	0	0	1	2	2	0	1
SLC7A2	ENSG00000003989	233	267	315	312	370	377	461	388	357	272	373	390
ARF5	ENSG00000004059	1085	1183	850	812	1045	1158	1048	789	978	996	842	805
SARM1	ENSG00000004139	6	7	15	12	5	9	8	7	9	5	7	5
POLDIP2	ENSG00000004142	1602	1734	1555	1373	1656	1880	1743	1338	1617	1474	1711	1560
PLXND1	ENSG00000004399	1276	1384	1228	1128	1438	1296	1571	1292	1380	1186	1261	1103
AK2	ENSG00000004455	1971	2255	2005	1957	2443	2522	2616	1943	2626	2480	2389	2582
CD38	ENSG00000004468	0	0	1	1	0	3	0	0	1	0	3	1
FKBP4	ENSG00000004478	4770	5481	4420	4363	6222	6393	5730	4660	6164	5813	5595	6070
KDM1A	ENSG00000004487	837	1006	976	1094	985	1202	1400	1133	1056	751	1322	1123
RBM6	ENSG00000004534	368	448	608	571	442	406	709	523	417	396	562	583
CAMKK1	ENSG00000004660	27	36	227	200	39	31	247	223	34	35	168	219
RECQL	ENSG00000004700	1262	1462	1165	1265	1554	1515	1324	1176	1697	1545	1137	1367
VPS50	ENSG00000004766	111	163	205	172	150	164	229	205	136	160	215	235
HSPB6	ENSG00000004776	1	5	4	2	10	8	8	4	1	2	3	7
ARHGAP33	ENSG00000004777	49	65	65	54	56	50	76	53	53	53	78	50
NDUFAB1	ENSG00000004779	537	644	402	413	598	719	624	436	649	602	538	552
PDK4	ENSG00000004799	0	1	6	4	0	0	3	5	0	0	17	14
SLC22A16	ENSG00000004809	0	0	0	1	0	0	2	1	0	1	0	2
ZMYND10	ENSG00000004838	6	1	4	7	3	2	7	2	4	6	6	2
ABCB5	ENSG00000004846	1	2	3	1	2	2	3	2	2	7	3	1
ARX	ENSG00000004848	0	0	0	0	0	0	0	0	0	0	0	0
SLC25A13	ENSG00000004864	386	408	838	695	651	670	976	866	503	436	889	909
ST7	ENSG00000004866	160	169	182	184	206	221	267	194	177	194	208	210
CDC27	ENSG00000004897	685	697	1316	1175	872	999	1759	1384	766	684	1307	1502
SLC4A1	ENSG00000004939	0	0	0	2	0	0	0	0	0	2	0	0
CALCR	ENSG00000004948	1	1	0	1	3	1	4	3	1	0	2	1
HCCS	ENSG00000004961	129	147	278	296	128	149	356	265	151	100	311	307
DVL2	ENSG00000004975	220	267	390	322	209	169	364	275	183	153	341	400
PRSS22	ENSG00000005001	0	0	0	0	0	0	0	0	0	0	1	0
UPF1	ENSG00000005007	650	700	1214	903	789	560	1174	1302	802	830	1211	1169
SKAP2	ENSG00000005020	2	2	5	1	2	2	5	2	2	3	4	4
SLC25A5	ENSG00000005022	5601	6473	5045	5118	7485	8130	7572	5379	6716	6344	6541	6672
MCUB	ENSG00000005059	93	105	101	69	181	197	134	87	139	110	146	147
HOXA11	ENSG00000005073	3	2	203	184	4	0	277	196	5	11	230	199
POLR2J	ENSG00000005075	578	722	550	534	800	817	692	564	713	699	632	684
DHX33	ENSG00000005100	213	199	551	539	225	219	683	559	207	183	516	539
MEOX1	ENSG00000005102	0	0	0	0	0	0	2	0	0	0	3	0
THSD7A	ENSG00000005108	3	4	2	1	0	3	2	0	0	0	2	4
LIG3	ENSG00000005156	341	419	515	475	417	416	610	468	304	335	493	512
RPAP3	ENSG00000005175	423	404	558	597	488	481	674	542	439	380	542	657
ACSM3	ENSG00000005187	5	4	2	3	3	4	2	4	6	11	2	6
REXO5	ENSG00000005189	57	62	35	47	69	92	78	61	65	78	60	61
CIAPIN1	ENSG00000005194	348	442	821	832	393	463	995	814	356	327	820	837
SPPL2B	ENSG00000005206	90	100	98	97	86	70	128	72	50	68	76	94
FAM214B	ENSG00000005238	144	150	860	779	106	78	746	574	112	90	737	702
COPZ2	ENSG00000005243	153	164	150	105	218	188	135	122	187	181	175	160
PRKAR2B	ENSG00000005249	231	298	230	219	431	240	366	254	320	250	317	317
MSL3	ENSG00000005302	282	371	355	344	446	494	485	377	372	329	346	337
CREBBP	ENSG00000005339	119	151	1176	949	114	94	1236	922	123	96	992	1026
TSPOAP1	ENSG00000005379	2	1	2	4	1	3	2	1	3	7	0	4
MPO	ENSG00000005381	0	0	0	0	0	0	0	0	0	0	0	0
PON1	ENSG00000005421	0	0	0	0	0	0	0	0	0	0	0	0
GCFC2	ENSG00000005436	204	245	208	206	186	230	218	154	235	212	202	235
WDR54	ENSG00000005448	485	531	373	376	567	589	572	446	553	461	535	439
CROT	ENSG00000005469	38	46	64	71	42	23	71	68	37	36	73	77
ABCB4	ENSG00000005471	33	27	28	26	15	26	28	32	31	20	15	38
KMT2E	ENSG00000005483	71	93	766	612	54	59	633	503	58	53	472	543
RHBDD2	ENSG00000005486	992	1069	896	854	1178	1213	1137	942	1229	1101	1177	1099
SOX8	ENSG00000005513	5	6	7	4	2	2	11	0	7	4	10	4
IBTK	ENSG00000005700	203	227	223	219	217	280	242	194	212	180	242	229
ZNF195	ENSG00000005801	27	32	131	139	13	28	129	113	26	27	127	134
MYCBP2	ENSG00000005810	163	201	295	385	25	139	292	347	156	191	339	313
FBXL3	ENSG00000005812	48	49	392	343	38	35	489	361	39	35	411	406
ITGAL	ENSG00000005844	0	1	2	3	0	3	0	0	0	0	0	0
PDK2	ENSG00000005882	210	223	296	265	345	366	429	309	309	278	476	465
ITGA3	ENSG00000005884	9385	10711	8956	7444	9092	8015	8545	6833	10268	10063	7881	8112
ZFX	ENSG00000005889	25	33	237	196	17	29	301	200	17	24	230	211
LAMP2	ENSG00000005893	1530	1856	1441	1265	1735	1626	1452	1302	1811	1759	1260	1469
ITGA2B	ENSG00000005961	6	1	1	0	2	1	3	1	3	5	2	3
ASB4	ENSG00000005981	0	0	1	0	1	0	0	0	2	5	1	5
GDE1	ENSG00000006007	1009	1201	992	1037	1087	1245	1218	878	1202	1026	1133	1184
REX1BD	ENSG00000006015	208	220	179	167	229	152	192	163	185	180	200	163
CRLF1	ENSG00000006016	7	9	10	9	16	15	9	3	18	8	7	17
OSBPL7	ENSG00000006025	15	16	42	44	13	13	54	28	16	25	40	61
TMEM98	ENSG00000006042	712	796	528	549	827	902	752	538	784	781	685	698
YBX2	ENSG00000006047	25	30	14	14	40	28	30	18	16	21	24	18
KRT33A	ENSG00000006059	0	0	0	0	0	0	0	0	0	0	0	0
MAP3K14	ENSG00000006062	22	26	500	455	21	22	499	417	20	11	377	491
ABCC8	ENSG00000006071	4	3	3	1	0	0	1	4	0	1	0	2
CACNG3	ENSG00000006116	0	0	0	0	0	0	0	0	0	0	0	0
TMEM132A	ENSG00000006118	1964	2287	1878	1457	1591	949	1665	1272	2130	2148	1810	1791
AP2B1	ENSG00000006125	4856	5730	4359	4406	5823	6378	5417	4400	5497	4746	4716	4529
TAC1	ENSG00000006128	0	0	0	0	2	1	0	0	0	0	0	0
ZNF263	ENSG00000006194	26	28	266	282	11	8	366	278	27	21	294	328
CX3CL1	ENSG00000006210	22	38	73	57	21	39	82	59	42	38	82	132
SPATA20	ENSG00000006282	1105	1214	869	746	1255	1113	1019	776	1210	1116	1061	899
CACNA1G	ENSG00000006283	22	27	22	21	19	20	33	17	31	25	28	30
TNFRSF12A	ENSG00000006327	737	897	2908	2637	712	521	2959	2343	611	580	2608	2656
DLX6	ENSG00000006377	0	0	0	0	1	0	0	0	0	0	0	0
MAP3K9	ENSG00000006432	62	66	581	512	62	69	557	386	71	59	479	446
RALA	ENSG00000006451	333	372	659	642	299	359	757	556	315	385	728	777
BAIAP2L1	ENSG00000006453	411	466	381	379	496	519	482	360	407	399	391	405
KDM7A	ENSG00000006459	31	39	72	87	38	26	79	61	12	25	66	76
ETV1	ENSG00000006468	28	29	35	68	26	25	30	34	40	36	74	87
AGK	ENSG00000006530	226	281	254	236	242	326	263	205	316	237	237	317
ALDH3B1	ENSG00000006534	439	527	351	323	660	741	591	423	485	420	440	400
TTC22	ENSG00000006555	0	0	0	0	0	0	0	0	0	0	0	0
PHTF2	ENSG00000006576	427	527	508	550	726	817	956	695	610	583	692	734
CCL26	ENSG00000006606	81	118	61	79	92	85	112	83	123	94	75	82
FARP2	ENSG00000006607	137	128	295	285	196	211	433	389	136	134	296	267
USH1C	ENSG00000006611	3	2	1	5	9	6	3	0	8	2	11	5
GGCT	ENSG00000006625	502	512	535	520	678	663	677	507	620	700	642	736
DBF4	ENSG00000006634	56	92	498	423	90	103	763	501	116	91	498	565
TBXA2R	ENSG00000006638	4	10	20	17	7	5	29	25	3	4	27	37
IFRD1	ENSG00000006652	67	60	481	439	71	88	353	264	69	53	231	352
LGALS14	ENSG00000006659	0	0	0	0	0	0	1	0	0	1	0	0
COX10	ENSG00000006695	41	53	155	165	27	51	165	178	52	41	160	152
GTF2IRD1	ENSG00000006704	77	85	256	215	77	75	348	246	77	88	284	273
PAF1	ENSG00000006712	510	548	1030	846	498	431	1128	936	586	535	1044	1153
VPS41	ENSG00000006715	693	869	646	621	869	982	766	586	953	890	686	792
ARHGAP44	ENSG00000006740	33	37	39	54	61	56	77	57	38	50	89	70
ELAC2	ENSG00000006744	922	935	1046	958	910	973	1331	1027	975	815	1205	1236
SCIN	ENSG00000006747	20	17	21	18	17	10	26	21	14	17	14	19
ARSD	ENSG00000006756	0	2	9	2	3	3	3	1	1	1	11	8
PNPLA4	ENSG00000006757	106	111	101	113	109	95	115	74	95	86	92	72
MYH13	ENSG00000006788	0	0	0	0	0	0	0	0	0	0	0	0
ADIPOR2	ENSG00000006831	570	688	906	836	747	838	1213	878	653	560	948	898
CDKL3	ENSG00000006837	8	14	15	27	7	5	12	8	5	0	4	8
UPP2	ENSG00000007001	0	0	0	0	0	0	0	0	0	0	0	0
PRSS21	ENSG00000007038	0	0	0	0	0	0	1	0	0	0	0	0
MARK4	ENSG00000007047	207	232	343	284	249	226	377	250	287	236	376	360
PROM1	ENSG00000007062	1	1	0	2	0	4	0	0	0	0	0	0
CCDC124	ENSG00000007080	1141	1269	890	844	1384	963	1062	920	1156	1249	930	911
CEACAM21	ENSG00000007129	0	0	0	0	0	0	0	0	0	0	0	0
PAFAH1B1	ENSG00000007168	233	257	1134	1075	250	297	1444	1122	291	236	1191	1230
NOS2	ENSG00000007171	6	0	0	0	10	10	28	17	13	0	17	26
DNAH9	ENSG00000007174	0	3	0	1	1	1	3	1	1	2	4	1
KIAA0100	ENSG00000007202	6417	7356	5188	4778	7436	7410	5668	4569	6555	5900	5651	4882
SLC13A2	ENSG00000007216	2	0	0	0	0	0	0	0	0	0	0	0
GAS7	ENSG00000007237	78	110	112	86	87	88	90	84	97	77	117	107
TRAPPC6A	ENSG00000007255	131	158	79	109	125	114	91	66	120	116	80	97
MATK	ENSG00000007264	7	13	13	4	9	3	3	5	7	5	2	11
CEACAM7	ENSG00000007306	0	0	0	0	0	0	0	1	0	0	0	0
CD79B	ENSG00000007312	0	0	0	0	0	0	0	0	0	0	1	0
SCN4A	ENSG00000007314	3	2	3	2	3	1	7	5	2	6	0	2
ST7L	ENSG00000007341	220	250	293	290	134	175	260	178	146	123	234	259
TKTL1	ENSG00000007350	0	0	0	1	1	0	1	0	0	0	0	1
PAX6	ENSG00000007372	1	0	0	0	0	0	0	0	0	0	0	0
RPUSD1	ENSG00000007376	197	208	406	382	186	138	567	411	205	210	511	543
RHBDF1	ENSG00000007384	239	260	160	152	259	189	169	128	227	224	165	177
LUC7L	ENSG00000007392	63	71	298	310	60	78	390	303	70	60	239	305
CACNA2D2	ENSG00000007402	17	27	19	16	30	32	34	19	38	30	18	29
BAIAP3	ENSG00000007516	0	30	13	0	41	55	32	1	53	51	66	1
TSR3	ENSG00000007520	836	910	705	640	1004	752	935	733	928	913	782	882
PIGQ	ENSG00000007541	292	316	260	229	339	303	382	243	375	355	357	331
CRAMP1	ENSG00000007545	32	28	273	238	20	20	337	244	26	32	269	256
TEAD3	ENSG00000007866	250	269	642	599	284	269	847	651	233	207	708	702
SELE	ENSG00000007908	0	0	0	0	0	0	0	0	0	0	0	0
DNAJC11	ENSG00000007923	733	763	819	731	702	772	832	661	704	656	760	731
FMO3	ENSG00000007933	0	0	0	0	0	0	2	0	0	0	0	0
MYLIP	ENSG00000007944	1	1	105	94	3	3	121	86	6	12	129	113
NOX1	ENSG00000007952	0	0	0	0	0	0	0	0	0	0	0	0
E2F2	ENSG00000007968	3	3	53	56	3	6	129	78	8	4	96	113
PSMB1	ENSG00000008018	2310	2513	2270	2158	2618	2933	2793	2227	2340	2238	2299	2588
SYN1	ENSG00000008056	89	105	115	115	107	73	150	112	104	88	123	136
JARID2	ENSG00000008083	33	36	300	240	36	48	320	267	46	32	261	270
CDKL5	ENSG00000008086	24	32	91	111	47	34	91	66	41	31	97	83
CAMK1G	ENSG00000008118	1	1	1	0	2	0	0	1	0	0	2	3
CDK11A	ENSG00000008128	166	167	234	187	185	163	255	161	151	193	209	236
NADK	ENSG00000008130	474	483	385	374	518	521	530	368	481	460	483	423
TFAP2B	ENSG00000008196	0	0	0	0	0	0	0	0	0	0	0	0
TFAP2D	ENSG00000008197	0	0	0	2	0	0	0	0	0	0	0	0
DLEC1	ENSG00000008226	1	0	2	0	0	1	5	6	0	4	0	0
CYTH3	ENSG00000008256	366	416	807	720	470	506	1312	946	399	320	828	807
ADAM22	ENSG00000008277	43	27	32	11	54	19	30	29	46	34	34	32
SYPL1	ENSG00000008282	1223	1375	1227	1147	1307	1368	1537	1155	1317	1082	1419	1481
CYB561	ENSG00000008283	472	558	537	474	514	556	687	572	612	492	679	606
SPAG9	ENSG00000008294	948	1134	1329	1277	1159	1318	1506	1200	1073	1077	1100	1290
CELSR3	ENSG00000008300	182	228	241	207	187	159	272	187	178	172	200	214
AASS	ENSG00000008311	92	58	70	53	129	72	120	64	128	122	65	85
PLEKHG6	ENSG00000008323	0	0	0	1	0	0	1	0	0	2	0	2
SS18L2	ENSG00000008324	13	23	166	166	17	19	219	178	23	20	177	161
MPND	ENSG00000008382	121	122	86	81	125	69	106	80	137	110	105	123
MGST1	ENSG00000008394	199	236	132	136	196	173	142	98	195	195	153	164
CRY1	ENSG00000008405	144	168	406	363	190	256	446	335	169	138	329	371
PGLYRP1	ENSG00000008438	0	0	0	0	0	0	0	0	0	0	0	0
NFIX	ENSG00000008441	1016	1211	1072	931	1099	926	1263	899	1090	1094	1101	986
ST3GAL1	ENSG00000008513	125	140	885	849	112	101	928	713	134	105	844	910
MMP25	ENSG00000008516	5	8	12	10	11	3	5	5	7	6	9	7
IL32	ENSG00000008517	1469	1556	1140	1118	1374	1499	1178	835	1333	1340	968	1028
PKD1	ENSG00000008710	429	537	405	297	549	466	413	333	528	447	400	377
MAPK8IP2	ENSG00000008735	11	8	16	8	13	14	20	9	3	1	12	10
MED24	ENSG00000008838	899	1006	713	677	960	1025	877	610	873	818	762	708
RHOBTB2	ENSG00000008853	170	159	316	312	231	192	425	339	188	167	392	438
HEATR5B	ENSG00000008869	134	138	299	305	118	130	292	198	108	85	263	266
SEC62	ENSG00000008952	523	638	829	878	621	631	987	740	597	468	829	953
RPS20	ENSG00000008988	14960	17431	10593	9996	17639	19378	13190	9747	16763	15952	12264	12148
CSDE1	ENSG00000009307	16099	18594	13944	13552	19464	21006	16213	12920	17598	15903	13703	13939
UBE3C	ENSG00000009335	727	821	703	628	905	1027	916	590	748	724	724	678
REV3L	ENSG00000009413	52	64	190	159	51	66	169	141	46	41	160	125
TENM1	ENSG00000009694	3	2	0	5	4	7	4	0	1	1	8	2
PAX7	ENSG00000009709	28	47	80	67	47	54	145	98	53	69	122	97
MASP2	ENSG00000009724	0	0	0	0	0	0	0	0	0	0	1	0
IYD	ENSG00000009765	1	4	2	0	3	1	1	0	1	8	0	2
FAM76A	ENSG00000009780	10	15	57	49	17	20	103	53	17	11	55	49
TRAF3IP3	ENSG00000009790	0	0	2	0	0	1	0	0	0	2	4	5
POMT2	ENSG00000009830	228	247	236	232	379	320	403	226	286	288	268	278
VTA1	ENSG00000009844	646	759	962	904	797	937	1191	949	713	559	978	974
MLXIPL	ENSG00000009950	3	2	4	5	4	6	6	2	3	1	0	3
BAZ1B	ENSG00000009954	643	771	1931	1730	743	748	2233	1866	823	790	1656	1982
RANBP9	ENSG00000010017	403	411	561	505	421	430	640	469	412	350	584	544
ETV7	ENSG00000010030	5	8	5	6	2	0	10	6	3	5	14	6
SPRTN	ENSG00000010072	103	122	310	340	68	96	395	277	80	83	290	330
EEF1AKNMT	ENSG00000010165	208	258	1017	882	159	197	1152	869	220	153	984	1070
DYRK4	ENSG00000010219	180	204	210	211	186	183	299	195	219	155	253	317
ZNF207	ENSG00000010244	1397	1665	2519	2319	1596	1942	3183	2574	1806	1548	2712	2799
UQCRC1	ENSG00000010256	2875	3262	2468	2215	3487	3442	3208	2450	3161	3015	2932	2951
STARD3NL	ENSG00000010270	498	606	647	556	655	710	776	566	610	504	737	635
CD9	ENSG00000010278	1185	1382	838	854	1517	1493	1280	885	1445	1297	1003	1041
HHATL	ENSG00000010282	2	1	0	0	0	0	0	1	1	3	0	0
NCAPD2	ENSG00000010292	2052	2062	2885	2544	3464	3718	4652	3931	2617	2329	3565	3597
IFFO1	ENSG00000010295	3	8	33	17	9	7	29	29	12	15	25	40
GIPR	ENSG00000010310	2	0	0	8	0	0	5	5	2	0	1	2
PHF7	ENSG00000010318	78	80	66	65	54	45	64	51	44	47	65	77
SEMA3G	ENSG00000010319	2	6	9	3	11	7	12	8	7	8	5	13
NISCH	ENSG00000010322	142	181	292	274	209	165	369	308	173	173	315	340
STAB1	ENSG00000010327	0	0	0	0	0	0	0	0	0	1	0	0
FUZ	ENSG00000010361	71	87	90	87	64	67	85	67	73	66	115	96
SLC6A13	ENSG00000010379	0	2	3	1	1	1	0	1	0	0	3	0
IDS	ENSG00000010404	2542	2964	1834	1650	2678	3044	1903	1339	3013	2546	1928	1837
PRSS3	ENSG00000010438	0	0	0	0	0	0	0	0	0	0	0	0
ZNF200	ENSG00000010539	24	32	202	226	24	15	276	193	28	17	220	188
CD4	ENSG00000010610	0	1	1	1	1	2	0	0	0	0	4	0
LRRC23	ENSG00000010626	131	144	87	95	124	123	128	91	107	102	97	114
BTK	ENSG00000010671	0	0	1	2	3	0	1	3	0	0	0	3
HFE	ENSG00000010704	12	2	2	1	0	4	0	1	2	2	1	1
SCMH1	ENSG00000010803	108	123	98	84	230	279	149	144	136	186	81	66
FYN	ENSG00000010810	95	147	220	237	120	157	323	201	100	91	269	277
HIVEP2	ENSG00000010818	54	70	240	159	32	0	267	164	40	13	204	142
FMO1	ENSG00000010932	0	1	1	0	0	1	1	4	2	2	0	1
ELOA	ENSG00000011007	1063	1282	1277	1256	1161	1195	1437	1149	1338	1224	1376	1421
LYPLA2	ENSG00000011009	1071	1186	1151	985	859	886	1161	858	1169	947	1245	1262
CLCN6	ENSG00000011021	78	97	187	126	71	92	164	111	71	55	146	133
MRC2	ENSG00000011028	3117	3553	3703	2916	3584	2150	3748	2993	4262	4362	3126	3851
NME1-NME2	ENSG00000011052	65	48	64	25	125	127	76	84	68	106	75	85
SLC6A7	ENSG00000011083	0	0	0	0	0	1	0	0	0	0	0	0
TSPAN9	ENSG00000011105	475	581	508	432	496	478	481	434	456	396	518	497
BTBD7	ENSG00000011114	40	36	91	110	82	38	111	91	42	31	81	87
APBA3	ENSG00000011132	68	114	128	103	80	68	140	99	93	51	110	128
MKS1	ENSG00000011143	92	135	141	177	121	133	175	242	105	80	187	212
ABHD5	ENSG00000011198	154	206	308	267	178	231	386	302	204	155	345	353
ANOS1	ENSG00000011201	1703	1790	1305	1223	1286	1304	996	757	1984	1940	1407	1326
AKAP8L	ENSG00000011243	209	182	424	262	142	54	315	246	116	190	371	372
MBTD1	ENSG00000011258	41	38	96	97	39	41	101	81	19	42	91	75
UTP18	ENSG00000011260	418	481	966	922	399	473	1188	942	442	449	988	1030
RNF216	ENSG00000011275	476	555	1742	1692	538	578	2167	1774	442	415	1682	1801
TTC19	ENSG00000011295	97	124	103	96	108	117	175	112	115	74	119	138
PTBP1	ENSG00000011304	3908	4559	5412	4902	5010	5179	7238	6037	4231	3914	5953	5934
DPF1	ENSG00000011332	5	5	50	47	8	17	65	62	10	5	47	47
SYT7	ENSG00000011347	20	32	15	17	45	43	29	34	46	25	49	27
LARS2	ENSG00000011376	297	342	506	548	401	403	678	525	345	322	554	581
PIK3C2A	ENSG00000011405	10	14	75	8	16	13	78	115	0	0	8	2
PLAUR	ENSG00000011422	1104	1272	1226	1034	752	698	1249	954	1304	1425	1179	1305
ANLN	ENSG00000011426	3400	3991	3574	3252	6010	6372	5971	4979	5107	4542	4435	5144
WIZ	ENSG00000011451	446	539	581	416	497	479	591	414	508	461	533	519
RABGAP1	ENSG00000011454	95	129	307	233	132	146	302	213	126	108	295	280
DCN	ENSG00000011465	2	2	0	0	0	1	1	1	3	2	1	2
QPCTL	ENSG00000011478	310	366	354	251	260	264	337	225	315	309	203	265
PPP5C	ENSG00000011485	1168	1250	908	885	1397	1434	1238	1052	1299	1261	1126	1101
CEP68	ENSG00000011523	0	2	12	84	0	10	103	86	0	0	46	4
MAP4K3	ENSG00000011566	82	72	346	369	74	71	460	319	101	99	302	352
ZBTB32	ENSG00000011590	0	0	0	0	0	0	0	0	0	0	0	0
TYROBP	ENSG00000011600	0	0	0	0	0	0	0	0	0	0	0	0
TMEM159	ENSG00000011638	98	107	194	161	92	98	238	131	100	98	196	219
GABRA3	ENSG00000011677	258	290	249	221	257	285	271	224	319	298	224	261
BRCA1	ENSG00000012048	158	205	470	373	257	251	671	569	231	196	511	558
ERCC1	ENSG00000012061	1048	1138	1102	1023	956	1005	1187	945	985	958	1114	1088
CD22	ENSG00000012124	15	26	20	11	8	19	15	13	35	26	22	30
SEMA3B	ENSG00000012171	87	74	63	54	112	62	89	72	64	66	42	64
MBTPS2	ENSG00000012174	318	310	266	243	361	354	294	275	310	233	240	275
PRICKLE3	ENSG00000012211	42	42	197	178	42	46	279	200	49	41	212	271
LTF	ENSG00000012223	18	24	23	21	21	22	24	20	34	17	34	14
EXTL3	ENSG00000012232	36	29	14	60	57	25	24	9	35	21	54	35
NR1H4	ENSG00000012504	0	0	0	0	0	1	0	0	0	1	0	2
ELOVL5	ENSG00000012660	1999	2323	2607	2714	2823	3033	4025	3213	2670	2385	3455	3604
ALOX5	ENSG00000012779	11	4	7	12	104	9	78	23	13	4	31	82
KDM5D	ENSG00000012817	0	1	0	0	0	1	0	0	0	0	0	0
CALCOCO1	ENSG00000012822	459	581	560	591	453	400	517	440	428	437	572	648
UBR7	ENSG00000012963	217	247	418	417	301	364	606	420	281	263	479	472
MAP4K5	ENSG00000012983	445	408	554	638	713	292	724	478	599	564	569	513
EHD3	ENSG00000013016	481	518	543	469	484	468	510	444	404	392	471	479
PSMC4	ENSG00000013275	876	1064	906	850	1102	1139	1118	830	1033	946	986	996
MAN2B2	ENSG00000013288	515	559	506	395	406	380	404	379	628	603	422	472
SLC7A14	ENSG00000013293	1	3	3	7	1	6	2	1	1	5	2	3
CLDN11	ENSG00000013297	1	2	1	0	0	1	2	0	0	0	0	4
SLC25A39	ENSG00000013306	3524	4032	2478	2250	4098	4270	3146	2340	4274	3703	3111	2974
MVP	ENSG00000013364	3386	3780	3353	2915	3223	2609	3124	2488	3401	3046	3230	3347
NUB1	ENSG00000013374	176	206	229	272	246	216	295	255	200	173	262	278
PGM3	ENSG00000013375	193	124	418	444	169	137	566	414	221	179	389	490
RWDD2A	ENSG00000013392	4	12	71	47	9	4	46	40	1	1	35	44
CLK1	ENSG00000013441	8	5	212	189	8	9	244	204	6	8	218	196
POLR3B	ENSG00000013503	49	56	335	334	61	65	392	350	79	62	355	387
ANGEL1	ENSG00000013523	224	224	240	257	201	212	290	256	196	154	253	270
RNF14	ENSG00000013561	237	277	498	465	193	225	504	391	181	155	448	432
DNASE1L1	ENSG00000013563	769	839	581	589	751	760	637	494	827	903	616	712
DDX11	ENSG00000013573	297	305	487	481	362	374	738	583	356	293	619	620
HEBP1	ENSG00000013583	412	503	425	469	416	394	542	383	408	383	516	522
GPRC5A	ENSG00000013588	319	372	862	748	381	393	1120	916	365	276	833	861
MAMLD1	ENSG00000013619	23	35	129	35	0	19	108	24	39	0	95	94
CD6	ENSG00000013725	2	0	0	0	0	0	0	1	0	0	0	0
TACC3	ENSG00000013810	549	651	1080	984	759	795	1730	1411	713	760	1304	1504
UFL1	ENSG00000014123	183	183	373	316	154	199	323	254	169	136	371	330
POLA2	ENSG00000014138	123	88	157	128	116	192	176	165	58	116	188	205
ZC3H3	ENSG00000014164	111	100	665	575	79	88	742	644	95	102	694	679
CAPN1	ENSG00000014216	2743	2810	2027	1731	2752	2671	2177	1795	2702	2454	2222	2095
ACP3	ENSG00000014257	0	0	0	0	1	1	0	0	0	3	0	0
MDH1	ENSG00000014641	2823	3358	2365	2257	3064	3314	2675	2036	3053	3013	2366	2701
SLC30A9	ENSG00000014824	743	886	753	697	898	890	847	656	745	690	768	715
MTMR11	ENSG00000014914	130	125	103	77	169	130	102	94	104	107	97	83
COX15	ENSG00000014919	308	307	424	394	350	367	524	398	296	247	416	396
CCDC88C	ENSG00000015133	0	0	1	0	0	0	2	0	0	0	0	0
YAF2	ENSG00000015153	138	168	207	237	170	156	267	181	123	119	199	197
ZMYND11	ENSG00000015171	232	256	230	261	367	328	384	267	211	217	275	307
WAS	ENSG00000015285	0	0	3	0	1	2	1	0	3	0	0	3
DPEP1	ENSG00000015413	0	0	0	0	0	0	0	0	1	0	0	0
BID	ENSG00000015475	280	313	234	227	268	307	307	246	350	274	272	297
MATR3	ENSG00000015479	2537	2986	2623	2426	3744	4006	3740	3218	3714	3346	3265	3521
NPC1L1	ENSG00000015520	1	0	0	0	0	0	0	0	0	0	0	0
XYLT2	ENSG00000015532	110	117	380	396	152	104	452	333	151	119	462	524
RGPD5	ENSG00000015568	30	56	299	223	21	53	430	507	11	34	322	407
STMN4	ENSG00000015592	0	0	0	0	0	0	0	0	0	0	1	0
NUDCD3	ENSG00000015676	1054	1210	1186	1154	1165	1285	1548	1188	960	978	1248	1170
ISL1	ENSG00000016082	0	0	0	0	0	0	1	0	0	0	0	1
CHDH	ENSG00000016391	9	22	26	21	9	14	17	19	22	8	37	35
IL20RA	ENSG00000016402	1	1	1	0	0	1	4	0	0	0	2	0
CLCA1	ENSG00000016490	0	0	0	0	0	0	0	0	0	0	0	0
CLCA4	ENSG00000016602	0	0	0	0	0	0	0	0	0	0	0	0
GLT8D1	ENSG00000016864	317	298	363	325	264	261	409	311	285	225	291	358
ATP2C1	ENSG00000017260	1365	1555	1208	1248	1584	1735	1526	1137	1592	1468	1414	1428
IGF1	ENSG00000017427	1	0	1	1	0	1	0	0	0	0	0	2
SLC38A5	ENSG00000017483	6	10	2	4	5	6	7	5	2	4	4	3
RALBP1	ENSG00000017797	2103	2398	2412	2268	2235	2464	2830	2090	2024	1984	2414	2426
RUFY3	ENSG00000018189	351	396	327	336	277	318	314	256	268	279	243	254
CNTN1	ENSG00000018236	51	67	87	69	53	71	72	46	110	90	124	82
SLC11A1	ENSG00000018280	23	16	18	13	9	20	2	16	16	7	13	9
WWTR1	ENSG00000018408	153	164	279	253	166	200	279	241	270	207	328	364
AGPS	ENSG00000018510	0	13	25	55	0	50	107	142	18	19	80	26
CXorf56	ENSG00000018610	126	121	177	170	137	161	198	152	131	168	169	208
ATP1A2	ENSG00000018625	2	13	7	7	7	7	6	4	4	1	8	9
TTC27	ENSG00000018699	332	374	535	492	364	385	643	548	390	357	548	571
ZNF582	ENSG00000018869	20	28	34	20	11	18	28	21	14	12	27	28
VSIG2	ENSG00000019102	0	0	0	0	0	0	0	0	0	0	0	0
PHLDB1	ENSG00000019144	512	594	1522	1302	705	593	1944	1471	543	482	1639	1564
MARCO	ENSG00000019169	133	150	95	118	139	73	115	77	174	201	118	125
CYP24A1	ENSG00000019186	16	26	28	33	38	50	70	56	47	34	51	86
PRDM11	ENSG00000019485	111	118	192	207	86	89	195	158	82	85	193	204
SYT13	ENSG00000019505	6	4	17	7	4	9	4	7	8	5	11	13
SNAI2	ENSG00000019549	0	0	170	146	0	0	144	114	4	1	168	122
CD74	ENSG00000019582	0	1	0	2	2	2	2	1	0	1	1	3
HGF	ENSG00000019991	0	0	0	0	0	0	0	0	1	0	0	0
ZRANB1	ENSG00000019995	125	147	716	692	97	119	765	584	116	91	583	630
NCDN	ENSG00000020129	710	768	883	768	603	550	846	733	562	574	890	802
ADGRA2	ENSG00000020181	81	113	59	52	163	107	125	87	119	117	69	84
ZFP64	ENSG00000020256	39	53	461	457	52	61	605	413	67	61	476	457
MNAT1	ENSG00000020426	239	300	373	294	264	335	356	303	273	276	346	392
SAMD4A	ENSG00000020577	476	552	1550	1325	436	400	1621	1306	364	398	1316	1292
RUNX3	ENSG00000020633	7	17	94	88	15	13	127	81	16	19	100	98
MRE11	ENSG00000020922	260	248	383	322	330	360	466	346	300	240	335	416
PLEKHB1	ENSG00000021300	43	59	32	38	68	58	30	30	79	60	51	40
SERPINB1	ENSG00000021355	90	129	147	128	125	132	135	110	120	111	157	143
CYP3A43	ENSG00000021461	1	1	2	1	0	1	0	2	0	0	2	0
SLC7A9	ENSG00000021488	0	3	1	0	2	0	1	0	0	1	0	0
SPAST	ENSG00000021574	118	134	375	370	143	151	445	322	121	121	397	404
NRXN3	ENSG00000021645	31	54	35	59	48	56	92	54	30	19	46	55
OSBPL5	ENSG00000021762	142	122	257	228	177	123	406	280	170	124	458	418
AQR	ENSG00000021776	310	341	603	532	373	491	701	527	368	336	569	556
CPS1	ENSG00000021826	208	236	197	222	323	347	332	209	260	221	200	222
C8B	ENSG00000021852	0	0	0	0	0	0	0	0	0	0	0	0
FHL1	ENSG00000022267	1287	1518	926	840	1588	1680	1201	876	1386	1188	945	965
RTF2	ENSG00000022277	2123	2566	2185	2131	2756	2770	2516	2002	2400	2307	2218	2451
GABRA1	ENSG00000022355	14	21	15	13	20	24	10	12	17	27	32	20
NLRP2	ENSG00000022556	2	2	105	60	172	75	8	18	59	67	47	94
SLC45A4	ENSG00000022567	32	52	130	111	45	30	147	149	54	58	168	149
RNF10	ENSG00000022840	1190	1337	1625	1522	1473	1566	1922	1508	1231	1140	1560	1543
ZNF839	ENSG00000022976	17	28	43	46	11	13	40	26	19	8	44	37
ZDHHC6	ENSG00000023041	108	143	247	258	175	214	298	311	149	156	310	327
GRAMD1B	ENSG00000023171	67	78	281	240	18	27	158	125	54	55	315	307
RNH1	ENSG00000023191	812	965	845	730	1142	952	986	751	1056	867	927	946
NDUFS1	ENSG00000023228	684	795	634	648	842	897	764	644	775	724	655	747
RB1CC1	ENSG00000023287	785	935	1262	1208	824	941	1249	973	782	706	1114	1190
ERP44	ENSG00000023318	107	82	60	30	76	66	96	47	45	68	81	78
ALAS1	ENSG00000023330	611	764	1010	960	628	745	1187	915	678	623	1082	1190
BIRC3	ENSG00000023445	64	88	203	163	27	43	106	71	69	28	118	126
AKAP11	ENSG00000023516	319	377	699	568	385	449	719	566	384	323	585	614
GLRX2	ENSG00000023572	21	31	70	46	27	31	89	69	33	28	59	75
SNAPC1	ENSG00000023608	294	307	660	646	484	508	1118	901	324	324	724	844
DERA	ENSG00000023697	338	334	360	370	426	491	575	360	352	342	424	485
STRAP	ENSG00000023734	3704	4364	3778	3835	4741	5000	5106	3482	4373	3936	4276	4223
ABCC2	ENSG00000023839	10	11	10	11	13	7	21	11	7	2	18	14
DEF6	ENSG00000023892	40	68	41	36	66	59	42	52	67	81	77	83
PLEKHO1	ENSG00000023902	240	266	652	577	197	181	671	496	159	157	560	604
GCLM	ENSG00000023909	198	252	511	506	249	296	585	438	249	208	526	569
UBR2	ENSG00000024048	211	247	691	691	197	210	726	582	233	220	661	702
EHD2	ENSG00000024422	274	313	356	307	405	383	521	418	275	252	352	350
DEPDC1	ENSG00000024526	301	395	415	469	564	696	838	576	463	390	602	727
CCDC28A	ENSG00000024862	54	70	132	144	93	92	157	114	63	62	139	139
RRAGD	ENSG00000025039	173	219	230	238	226	196	244	160	243	256	324	333
HSF2	ENSG00000025156	13	17	143	130	14	12	140	117	10	18	147	192
PHF20	ENSG00000025293	127	136	475	412	108	131	494	428	103	111	404	494
HSD17B6	ENSG00000025423	4	11	4	8	9	8	10	1	4	5	3	10
NR1H3	ENSG00000025434	76	62	96	96	51	64	89	74	57	66	104	93
TYMP	ENSG00000025708	76	83	47	53	61	41	53	31	56	62	38	44
NCAPH2	ENSG00000025770	1212	1290	1157	1062	1444	1432	1600	1374	1377	1233	1370	1333
TOMM34	ENSG00000025772	2741	2968	2524	2350	2607	2476	2518	2043	3244	3142	2636	2778
SEC63	ENSG00000025796	868	1064	909	873	1167	1098	1075	846	1075	1063	928	995
KPNA6	ENSG00000025800	690	796	1069	1011	695	784	1268	946	634	568	1037	1001
VIM	ENSG00000026025	33540	38613	34190	32170	47406	49730	48131	38131	42336	38315	44379	43674
FAS	ENSG00000026103	38	72	95	54	3	27	60	90	65	67	88	62
RNASET2	ENSG00000026297	176	200	167	153	132	94	136	126	206	236	135	174
CD44	ENSG00000026508	5160	6003	5511	5329	4628	4900	5273	4617	6257	5684	5431	5536
KCNG1	ENSG00000026559	286	333	444	356	320	212	600	379	313	286	513	548
AGPAT4	ENSG00000026652	16	25	92	74	37	41	129	111	20	19	102	104
SLAMF7	ENSG00000026751	496	468	397	454	391	380	317	248	524	507	396	443
BTN3A1	ENSG00000026950	16	11	18	24	20	9	26	24	25	16	23	26
MIPEP	ENSG00000027001	169	229	192	194	246	220	227	180	185	210	198	234
PRKCH	ENSG00000027075	156	178	195	183	135	151	221	170	178	151	180	197
INSRR	ENSG00000027644	0	0	0	0	0	1	0	0	0	0	0	1
IFNGR1	ENSG00000027697	102	81	262	266	52	82	273	217	32	49	193	228
B4GALT7	ENSG00000027847	333	366	293	254	318	317	327	299	342	349	389	370
SH2D2A	ENSG00000027869	24	16	19	33	11	9	30	26	20	26	32	26
VRK2	ENSG00000028116	640	663	939	872	746	692	869	729	609	526	730	787
TNFRSF1B	ENSG00000028137	4	1	2	0	3	4	1	0	2	0	2	3
VEZT	ENSG00000028203	217	246	283	276	242	255	308	258	240	181	275	265
POU2F2	ENSG00000028277	18	23	11	59	9	22	31	35	29	27	25	49
BRD9	ENSG00000028310	141	212	188	185	195	196	320	203	171	215	222	222
SNX1	ENSG00000028528	1412	1651	1387	1270	1683	1761	1706	1283	1605	1587	1409	1579
TBPL1	ENSG00000028839	18	30	256	229	26	18	357	254	27	19	286	318
ARNTL2	ENSG00000029153	780	900	581	547	826	928	756	511	880	730	565	580
BCLAF1	ENSG00000029363	1031	1281	1926	1879	1630	1864	2771	2218	1459	1404	2112	2392
SLC39A9	ENSG00000029364	723	890	1090	1088	835	963	1412	1029	706	656	1042	1060
ANK1	ENSG00000029534	4	14	19	7	16	8	9	11	14	10	17	0
IBSP	ENSG00000029559	0	0	0	0	0	0	0	0	0	0	0	0
TFB1M	ENSG00000029639	67	79	133	120	45	66	135	98	56	37	113	133
RABEP1	ENSG00000029725	379	414	591	584	442	474	601	406	397	393	478	538
HMGB3	ENSG00000029993	331	343	445	441	518	635	792	615	450	461	556	708
NUP160	ENSG00000030066	478	590	959	971	831	866	1179	986	721	619	1044	926
BAK1	ENSG00000030110	135	120	849	823	185	176	1089	833	210	161	1061	1005
MUSK	ENSG00000030304	0	1	1	0	0	0	0	0	0	0	0	0
IKZF2	ENSG00000030419	1	9	61	60	9	5	82	60	11	4	53	52
GRN	ENSG00000030582	3194	3789	3187	2574	2683	2368	2413	1990	3517	3513	2679	2873
FAM13B	ENSG00000031003	34	28	153	125	34	90	100	103	53	106	149	25
ARHGAP31	ENSG00000031081	238	312	724	639	129	165	670	504	218	201	629	636
CENPQ	ENSG00000031691	101	137	139	157	170	169	219	141	139	152	211	201
SARS1	ENSG00000031698	4119	4603	4525	4265	3825	3981	4516	3767	3919	3784	4031	4200
RANBP3	ENSG00000031823	163	197	425	374	167	183	640	492	200	203	507	533
ARID4A	ENSG00000032219	20	38	264	263	32	34	239	191	37	25	191	245
EIPR1	ENSG00000032389	199	206	201	226	177	200	222	190	159	136	200	199
PNPLA6	ENSG00000032444	1687	1821	1385	1159	1577	1400	1260	995	1650	1496	1472	1425
IFT88	ENSG00000032742	85	99	106	83	104	75	77	55	60	71	75	61
ALG1	ENSG00000033011	229	275	191	242	234	212	231	140	191	236	242	328
ZCCHC8	ENSG00000033030	23	36	216	208	29	37	260	174	23	17	178	179
ABCF2	ENSG00000033050	456	490	486	513	437	510	591	471	415	452	646	619
CHPF2	ENSG00000033100	367	359	376	308	326	256	303	229	280	237	283	295
LRRC7	ENSG00000033122	14	17	8	8	12	13	9	1	11	7	12	9
FUT8	ENSG00000033170	555	596	818	814	586	746	1111	837	512	459	852	858
UBA6	ENSG00000033178	729	845	989	971	857	939	1132	826	856	812	856	975
GAB2	ENSG00000033327	57	63	180	164	52	37	180	162	56	60	203	180
ATP6V0A1	ENSG00000033627	54	59	51	48	14	16	5	9	5	10	7	7
PIAS1	ENSG00000033800	32	61	533	477	23	26	653	542	28	31	459	543
SLC4A7	ENSG00000033867	106	131	188	225	142	174	279	252	121	99	170	215
APBA2	ENSG00000034053	50	71	112	48	47	45	134	95	61	84	83	167
MAP2K3	ENSG00000034152	422	474	1270	1223	458	489	1467	1159	464	397	1407	1461
EFCAB1	ENSG00000034239	3	3	4	1	1	2	5	2	0	0	3	3
TMSB10	ENSG00000034510	13916	16048	10942	10655	15450	16327	14152	10500	14641	14527	11456	12390
ASTE1	ENSG00000034533	7	6	58	52	2	3	81	68	2	0	68	80
RNF19A	ENSG00000034677	83	58	730	779	17	31	739	546	55	21	558	607
PEX3	ENSG00000034693	179	219	201	193	206	249	273	208	243	171	211	256
GABARAPL2	ENSG00000034713	1091	1150	815	788	1181	1265	1034	661	1108	1032	864	872
MYOC	ENSG00000034971	0	0	0	0	0	0	0	0	0	0	0	0
SH3YL1	ENSG00000035115	18	16	23	9	17	18	26	19	12	9	17	29
FAM136A	ENSG00000035141	1263	1424	1238	1248	1266	1353	1536	1114	1273	1153	1166	1289
VCL	ENSG00000035403	3779	4221	3263	3140	4744	4859	4633	3734	3750	3348	3596	3383
DEPDC1B	ENSG00000035499	166	199	133	143	432	409	404	313	331	299	249	252
DAPK2	ENSG00000035664	9	5	15	15	11	18	12	14	24	13	24	25
NSMAF	ENSG00000035681	488	527	473	390	641	706	601	479	605	542	527	615
ADSS2	ENSG00000035687	333	324	570	584	352	395	706	515	353	334	493	643
STAP1	ENSG00000035720	0	0	0	0	0	0	0	0	0	0	0	0
TIMP2	ENSG00000035862	3537	4098	2884	2623	3876	3493	3425	2584	4401	4372	3149	3397
RFC1	ENSG00000035928	392	414	1481	1323	434	430	1611	1323	463	405	1385	1620
TBC1D23	ENSG00000036054	241	326	491	530	341	358	560	459	276	239	465	496
CUL3	ENSG00000036257	317	392	1185	1184	359	437	1556	1186	340	347	1234	1183
MYOM2	ENSG00000036448	2	11	1	16	1	1	2	18	8	4	4	1
OTC	ENSG00000036473	0	0	0	0	0	0	0	0	0	0	0	0
CYP46A1	ENSG00000036530	2	11	10	12	4	10	3	3	3	5	0	6
ZZZ3	ENSG00000036549	149	156	615	559	129	150	761	563	116	110	571	583
SLC18A1	ENSG00000036565	0	3	1	0	0	0	0	0	0	1	0	4
USP2	ENSG00000036672	0	0	6	7	0	1	7	4	0	1	0	2
CASR	ENSG00000036828	2	2	0	0	1	5	1	4	0	0	0	0
TUBG2	ENSG00000037042	40	26	15	16	35	34	43	16	39	44	26	44
RPL26L1	ENSG00000037241	633	796	573	603	670	754	648	519	535	582	543	585
FLT4	ENSG00000037280	30	43	46	37	72	57	62	49	60	45	38	44
NSUN2	ENSG00000037474	1712	2000	1781	1673	1913	1854	1866	1580	2163	2104	1684	1869
FBXO42	ENSG00000037637	13	18	155	134	12	14	192	138	10	10	141	141
MFAP3	ENSG00000037749	255	351	634	584	348	402	760	613	280	197	588	543
MRI1	ENSG00000037757	72	117	93	95	122	104	132	91	134	111	110	102
METTL1	ENSG00000037897	41	47	186	163	23	43	251	166	41	33	209	227
HOXC8	ENSG00000037965	25	30	163	170	29	24	153	162	11	35	140	162
AGA	ENSG00000038002	164	203	157	149	169	167	151	125	189	219	134	118
PI4K2B	ENSG00000038210	111	164	121	105	166	189	162	126	127	116	123	127
BOD1L1	ENSG00000038219	208	217	590	475	177	174	420	414	229	207	379	470
MAT2B	ENSG00000038274	311	311	720	557	427	559	965	652	291	282	706	806
TLL1	ENSG00000038295	3	1	4	4	3	2	5	10	4	6	7	8
EDC4	ENSG00000038358	753	846	986	864	780	787	1134	948	736	635	901	883
TRIO	ENSG00000038382	2260	2740	3713	3198	2172	2212	3513	2846	1902	1579	2530	2606
VCAN	ENSG00000038427	2	1	4	2	1	1	3	1	8	1	4	1
CLEC16A	ENSG00000038532	142	192	137	181	139	262	180	90	108	135	168	109
MSR1	ENSG00000038945	1	0	2	3	0	0	0	4	1	0	2	1
CDH1	ENSG00000039068	44	32	42	33	31	43	53	38	35	34	30	30
MTREX	ENSG00000039123	931	1037	1519	1495	911	1049	1903	1490	993	884	1515	1661
DNAH5	ENSG00000039139	0	6	5	3	0	2	1	8	1	0	8	3
ZFYVE16	ENSG00000039319	298	352	451	464	354	422	576	459	368	270	455	508
RIPOR1	ENSG00000039523	1245	1452	1623	1338	1719	1802	1845	1490	1165	1108	1406	1288
C6	ENSG00000039537	0	0	1	0	0	0	0	0	0	0	0	0
RAI14	ENSG00000039560	1547	1779	1259	1269	1690	1620	1448	1191	1624	1442	1128	1188
SOX30	ENSG00000039600	1	1	1	2	1	0	3	0	2	0	3	3
PNKP	ENSG00000039650	269	313	283	223	348	323	315	219	290	323	305	314
BEST2	ENSG00000039987	0	0	2	2	0	0	1	0	1	1	1	1
PHLPP2	ENSG00000040199	66	71	429	432	70	90	549	377	77	70	407	413
SPDL1	ENSG00000040275	88	141	315	345	190	229	574	471	153	129	392	483
STAU2	ENSG00000040341	603	688	736	645	799	886	804	744	643	564	676	739
SLC66A1	ENSG00000040487	43	56	265	253	31	42	267	209	70	50	329	315
CTNS	ENSG00000040531	68	89	199	159	61	88	156	139	62	73	223	215
RTN4R	ENSG00000040608	47	59	134	119	76	75	253	161	34	44	179	195
PHF23	ENSG00000040633	15	15	724	652	11	12	690	588	18	14	707	652
CDH10	ENSG00000040731	25	24	16	22	13	12	12	7	29	12	12	20
INPP4A	ENSG00000040933	438	485	461	476	474	490	606	499	493	461	530	463
RAB27B	ENSG00000041353	17	6	44	22	11	22	28	19	24	15	41	34
PSMA4	ENSG00000041357	2006	2325	1848	1795	2533	2882	2413	1918	2287	2206	1983	2121
MYO16	ENSG00000041515	19	30	52	50	28	19	44	43	32	25	46	52
LSG1	ENSG00000041802	361	409	951	870	331	371	919	773	426	426	799	907
PARP3	ENSG00000041880	156	189	174	142	176	153	146	113	143	145	134	170
TNC	ENSG00000041982	1256	1396	1422	1178	1009	736	1240	913	1210	1314	1235	1213
THAP3	ENSG00000041988	5	3	71	62	1	1	84	77	9	7	66	71
RIPOR3	ENSG00000042062	0	0	0	0	0	0	0	0	5	1	0	0
TDP1	ENSG00000042088	99	99	185	144	96	119	251	177	85	94	239	210
AIFM2	ENSG00000042286	409	456	582	526	576	596	740	644	588	546	714	837
C2orf83	ENSG00000042304	0	0	0	0	0	0	0	0	0	0	0	0
SPATA7	ENSG00000042317	21	16	65	53	11	8	48	25	19	16	75	71
MED17	ENSG00000042429	28	26	323	284	18	14	387	299	19	22	329	345
RETSAT	ENSG00000042445	294	496	385	338	327	232	381	291	417	336	366	315
CAPG	ENSG00000042493	315	371	248	222	382	372	319	278	328	358	277	317
AP2S1	ENSG00000042753	2795	3143	2269	2101	3273	3544	3162	2331	3431	3384	3065	3185
USH2A	ENSG00000042781	0	2	1	3	3	1	2	0	0	0	3	1
ZPBP	ENSG00000042813	0	0	0	0	0	0	0	0	0	0	0	0
TG	ENSG00000042832	15	26	10	3	7	8	5	7	15	12	16	9
ADAM28	ENSG00000042980	45	33	24	31	39	32	19	13	75	66	53	67
BARX2	ENSG00000043039	2	3	5	5	2	2	4	6	0	0	2	3
DCUN1D1	ENSG00000043093	122	170	390	383	138	185	434	313	179	144	373	465
JADE2	ENSG00000043143	43	41	306	263	43	28	214	183	10	68	147	171
ZIC2	ENSG00000043355	0	0	0	0	0	0	0	0	0	0	0	0
LCP2	ENSG00000043462	0	0	4	0	0	0	0	0	0	0	1	1
TRIT1	ENSG00000043514	179	271	267	248	230	263	274	267	239	197	264	276
ADRB1	ENSG00000043591	0	0	0	0	0	0	0	0	0	0	0	0
GUCA2B	ENSG00000044012	0	0	0	0	0	0	0	0	0	0	0	0
CUL7	ENSG00000044090	587	536	499	531	614	545	605	515	470	440	436	458
CTNNA1	ENSG00000044115	4857	5353	4543	4096	5475	5490	4734	3913	5233	4870	4087	4343
PHKA2	ENSG00000044446	169	174	158	128	194	224	153	132	158	168	178	184
CNTLN	ENSG00000044459	54	64	77	45	55	69	83	55	42	34	65	75
EPHA3	ENSG00000044524	0	0	0	0	0	0	1	0	0	0	0	0
HSPA5	ENSG00000044574	3248	3868	3919	3690	3495	3461	4902	4111	3911	3928	3504	4254
DSG2	ENSG00000046604	579	649	440	462	685	763	527	444	715	636	484	515
GEMIN8	ENSG00000046647	11	21	27	30	9	13	28	23	11	14	22	23
OFD1	ENSG00000046651	25	34	118	122	7	32	97	98	20	9	95	85
GPM6B	ENSG00000046653	7	6	3	4	14	1	9	3	5	8	4	4
MAGEC2	ENSG00000046774	1	3	2	0	0	0	8	2	0	2	2	1
PREX2	ENSG00000046889	4	6	7	7	9	7	9	5	11	6	5	9
WDR37	ENSG00000047056	4	2	63	74	3	11	49	51	5	8	103	38
YTHDC2	ENSG00000047188	234	281	305	320	286	282	346	261	221	199	271	289
CTPS2	ENSG00000047230	52	48	53	46	64	73	69	65	43	68	75	62
ATP6V1H	ENSG00000047249	507	564	619	605	595	681	658	535	630	538	686	716
POLR2B	ENSG00000047315	1719	1990	2640	2513	2449	2417	3228	2669	2383	2235	2690	3188
FAM214A	ENSG00000047346	13	14	97	112	18	11	75	54	16	12	104	103
ARAP2	ENSG00000047365	126	149	403	365	106	122	366	252	105	106	289	236
TPR	ENSG00000047410	601	712	1383	1168	730	649	1247	1159	832	790	958	1235
CP	ENSG00000047457	0	1	1	3	0	0	1	1	0	2	4	0
KIAA0556	ENSG00000047578	100	113	222	209	96	86	202	173	129	72	176	159
DTNBP1	ENSG00000047579	47	45	117	131	53	49	141	81	62	60	112	151
XK	ENSG00000047597	13	32	15	14	20	22	41	17	19	19	28	27
ANO2	ENSG00000047617	10	7	24	38	136	27	26	43	101	30	25	20
C12orf4	ENSG00000047621	170	242	388	380	176	201	469	370	185	188	371	440
SCML1	ENSG00000047634	124	150	70	61	157	156	94	82	138	142	81	96
WWC3	ENSG00000047644	339	383	278	293	112	96	118	70	135	134	124	113
ARHGAP6	ENSG00000047648	7	12	12	6	9	10	17	16	4	13	14	20
FAM184B	ENSG00000047662	8	2	4	4	1	4	0	5	0	3	3	3
MAP4	ENSG00000047849	3833	4401	4293	3762	5338	5288	5304	5359	4369	4275	3731	4396
GOPC	ENSG00000047932	156	206	830	700	239	255	1123	849	168	137	705	723
ROS1	ENSG00000047936	74	128	127	98	71	68	69	57	75	71	71	74
USP28	ENSG00000048028	462	497	503	501	534	635	708	536	452	413	621	569
HDAC9	ENSG00000048052	112	101	517	473	99	80	287	258	79	86	293	331
TSPAN17	ENSG00000048140	1929	2151	1552	1495	2191	1940	2047	1507	2191	2056	1921	1850
NOP16	ENSG00000048162	59	66	556	542	40	63	772	645	95	72	626	691
CC2D2A	ENSG00000048342	200	178	241	209	169	187	325	264	223	199	298	315
RRM2B	ENSG00000048392	3134	3682	2977	2942	2688	2937	2642	1887	2907	2363	2460	2521
ZNF800	ENSG00000048405	26	32	217	206	11	11	265	174	27	23	195	188
TNFRSF17	ENSG00000048462	2	2	2	2	0	0	0	0	0	0	1	1
SNX29	ENSG00000048471	108	109	194	149	97	104	163	160	94	64	170	168
LMO3	ENSG00000048540	0	0	1	1	0	0	3	1	0	0	2	1
MRPS10	ENSG00000048544	721	918	833	844	922	1008	1066	678	823	773	851	964
GUCA1A	ENSG00000048545	0	0	0	0	0	0	0	0	0	0	0	0
RSF1	ENSG00000048649	297	309	950	842	218	254	953	726	245	240	798	963
VPS13D	ENSG00000048707	272	293	489	366	257	250	478	359	277	239	392	393
CELF2	ENSG00000048740	35	32	44	37	32	60	58	51	42	33	61	65
FAM120A	ENSG00000048828	1877	2574	1220	1143	2355	2267	2069	1278	2721	2356	1717	1707
R3HDM1	ENSG00000048991	402	462	429	387	545	631	602	422	504	452	454	510
COL9A2	ENSG00000049089	153	181	194	152	179	76	141	110	230	309	176	224
KITLG	ENSG00000049130	100	143	206	228	121	131	356	241	120	131	262	260
ERCC8	ENSG00000049167	76	77	78	77	99	143	98	100	124	87	106	89
ADAMTS6	ENSG00000049192	66	88	260	286	58	56	245	176	82	49	296	314
H6PD	ENSG00000049239	262	294	265	256	181	190	236	202	245	231	193	192
VAMP3	ENSG00000049245	814	963	762	858	858	988	886	681	787	808	785	844
PER3	ENSG00000049246	199	221	391	315	188	191	445	311	157	144	366	304
UTS2	ENSG00000049247	0	0	0	0	0	0	0	0	0	0	0	0
TNFRSF9	ENSG00000049249	141	161	140	147	215	199	184	127	174	170	110	164
EPN3	ENSG00000049283	13	8	14	21	0	4	6	12	4	1	15	11
LTBP1	ENSG00000049323	1717	1974	1872	1467	1885	1893	1846	1489	1753	1809	1629	1631
RCN1	ENSG00000049449	4665	5144	4109	3899	5099	4892	4547	3690	5297	5036	3653	4300
ELN	ENSG00000049540	0	5	1	2	4	0	0	0	0	3	1	3
RFC2	ENSG00000049541	569	587	581	552	730	756	912	686	650	665	881	845
ARID1B	ENSG00000049618	517	557	1080	917	443	475	1188	927	413	391	969	915
CLPTM1L	ENSG00000049656	5994	6749	5817	5407	7784	8063	7701	5964	5303	4933	5320	5512
NEDD4L	ENSG00000049759	540	694	1427	1388	416	426	1233	933	626	644	1325	1385
FOXP3	ENSG00000049768	5	3	7	5	13	4	14	4	6	3	8	9
PPP1R3F	ENSG00000049769	70	67	53	44	37	55	36	25	49	35	46	31
HEXB	ENSG00000049860	430	492	442	392	341	413	338	277	484	449	397	431
PTCD2	ENSG00000049883	98	90	153	131	73	76	175	115	82	56	134	147
NEXMIF	ENSG00000050030	1	1	10	11	2	3	14	14	1	0	7	16
JKAMP	ENSG00000050130	607	649	756	714	540	561	911	673	512	411	672	817
DKK3	ENSG00000050165	1031	1342	1347	792	1237	1334	1228	1011	1271	1041	958	1138
ARHGEF5	ENSG00000050327	1	1	0	6	1	1	2	2	0	0	2	2
NFE2L3	ENSG00000050344	0	0	0	0	0	0	0	0	0	0	0	0
MCUR1	ENSG00000050393	414	455	371	420	441	498	589	406	506	402	508	423
LIMA1	ENSG00000050405	2067	2369	2352	2199	2203	2412	2593	2196	2124	1960	1928	2286
LETMD1	ENSG00000050426	237	253	259	272	252	319	286	229	287	259	283	294
SLC4A8	ENSG00000050438	56	72	75	60	91	92	155	112	90	77	110	110
LAMC3	ENSG00000050555	163	177	142	117	137	112	135	113	146	174	110	139
PTGER3	ENSG00000050628	3	5	5	1	2	3	8	4	3	5	1	1
TNIP3	ENSG00000050730	12	9	3	10	3	2	6	6	6	2	11	3
MAPK9	ENSG00000050748	704	861	570	527	958	986	787	580	813	733	677	523
COL23A1	ENSG00000050767	0	0	0	0	0	0	0	0	0	0	0	0
BCAR1	ENSG00000050820	434	461	1952	1762	252	240	2354	1724	212	167	1764	1892
FAM160A2	ENSG00000051009	42	53	267	316	58	42	358	283	69	38	320	348
HERPUD1	ENSG00000051108	54	72	799	765	64	70	893	704	80	65	745	748
HOMER3	ENSG00000051128	454	526	437	378	562	296	512	379	539	505	541	561
RAD51	ENSG00000051180	43	43	110	104	75	79	223	171	47	60	208	182
POLQ	ENSG00000051341	67	80	128	106	88	110	193	165	75	64	127	152
PIK3CB	ENSG00000051382	103	110	237	252	135	173	385	240	136	135	248	254
CYBA	ENSG00000051523	0	0	0	0	0	0	0	0	0	0	0	0
THOC3	ENSG00000051596	1031	1089	1021	873	1311	1317	1269	949	1168	1050	1129	1249
HEBP2	ENSG00000051620	703	795	564	600	844	822	782	599	746	762	716	722
MPHOSPH9	ENSG00000051825	107	129	316	306	192	240	450	359	164	132	327	369
PLEKHA5	ENSG00000052126	98	118	299	292	99	113	439	313	99	126	367	361
PRSS8	ENSG00000052344	0	4	0	4	3	0	2	0	1	0	0	0
SIKE1	ENSG00000052723	386	491	428	421	457	442	550	416	435	337	469	494
RRP12	ENSG00000052749	901	1051	1821	1693	774	785	2083	1657	865	751	1743	1751
FNIP2	ENSG00000052795	103	115	259	255	100	114	325	180	104	79	293	267
MSMO1	ENSG00000052802	597	803	1165	1174	776	808	1552	1190	531	373	921	1048
TTC17	ENSG00000052841	327	325	435	405	260	199	401	353	252	187	347	498
ALX4	ENSG00000052850	0	0	13	16	0	1	32	21	1	2	33	20
FSTL4	ENSG00000053108	8	27	8	6	1	6	5	12	3	2	7	7
FOXN3	ENSG00000053254	215	275	451	457	257	267	726	486	237	186	574	495
METTL24	ENSG00000053328	1	0	1	4	1	0	3	1	1	1	2	3
AKR7A2	ENSG00000053371	728	756	540	477	911	924	713	552	802	774	719	725
MRTO4	ENSG00000053372	999	1080	1349	1101	1161	1181	1606	1321	1242	1151	1381	1498
NNAT	ENSG00000053438	0	0	0	0	0	0	0	0	0	0	0	0
USE1	ENSG00000053501	150	137	144	114	105	117	160	125	103	132	158	179
MCF2L2	ENSG00000053524	16	9	14	16	7	8	14	9	10	13	9	19
NRIP2	ENSG00000053702	0	0	0	0	0	0	0	0	0	0	0	0
LAMA3	ENSG00000053747	28	66	59	49	29	39	30	43	119	107	59	51
AP5M1	ENSG00000053770	255	333	694	649	327	344	795	691	291	224	756	739
ANAPC4	ENSG00000053900	70	74	176	130	93	106	164	131	107	81	112	154
KCNQ1	ENSG00000053918	3	1	2	2	2	1	0	2	0	0	0	0
TRAPPC3	ENSG00000054116	460	547	860	826	498	552	888	730	547	543	843	800
THRAP3	ENSG00000054118	1025	1200	1959	1755	1298	1262	2313	1995	1162	1028	1904	2177
PHPT1	ENSG00000054148	1319	1526	956	842	1255	1261	927	740	1144	1145	1134	964
ENTPD2	ENSG00000054179	0	0	0	0	0	0	0	0	0	0	0	0
LY75	ENSG00000054219	0	0	0	0	0	0	0	0	0	0	0	0
ARID4B	ENSG00000054267	68	77	448	342	62	55	398	283	79	57	294	380
OPN3	ENSG00000054277	66	52	42	46	66	59	60	24	55	40	41	44
SDCCAG8	ENSG00000054282	52	52	42	81	38	71	48	23	28	81	46	61
PTPRN	ENSG00000054356	3567	4180	3557	2754	3653	3267	3728	2911	3512	3672	2854	3110
HHAT	ENSG00000054392	164	199	221	219	212	200	268	211	243	178	239	231
KIF1B	ENSG00000054523	159	191	1022	898	160	225	1033	849	150	157	884	866
FOXC1	ENSG00000054598	6	7	136	95	1	1	144	87	8	2	125	146
TBC1D22A	ENSG00000054611	329	356	422	364	348	349	507	391	329	288	436	462
SYNE2	ENSG00000054654	146	166	160	106	175	182	208	159	189	206	159	144
PLEKHH1	ENSG00000054690	92	84	118	125	91	95	148	104	83	77	133	115
ATP9A	ENSG00000054793	400	409	467	463	490	559	607	446	382	339	526	486
SPO11	ENSG00000054796	0	0	0	0	0	0	0	0	0	0	0	0
CBLN4	ENSG00000054803	1	15	7	2	2	10	14	11	15	6	5	7
CHRDL2	ENSG00000054938	0	0	0	0	0	1	0	0	0	0	2	0
FAM168A	ENSG00000054965	321	359	716	624	506	474	880	655	403	351	804	797
RELT	ENSG00000054967	36	30	173	174	29	20	220	179	48	41	224	243
GALC	ENSG00000054983	316	351	348	332	286	345	287	255	310	356	288	317
NOP58	ENSG00000055044	1513	1789	1478	1338	2156	2335	1978	1633	2311	2278	1609	2011
SZRD1	ENSG00000055070	4231	4866	3792	3418	4533	4478	4440	3465	4381	3983	3797	3748
KCNH2	ENSG00000055118	27	37	29	44	47	43	58	29	34	23	41	58
CUL1	ENSG00000055130	86	109	364	346	77	77	367	306	68	78	286	352
FAM114A2	ENSG00000055147	159	148	220	182	189	209	246	174	185	156	143	200
CYFIP2	ENSG00000055163	2531	2910	2124	1855	2015	1925	1510	1218	2023	1826	1567	1443
TAB2	ENSG00000055208	422	474	1130	1301	628	632	1773	1194	621	522	1317	1335
GINM1	ENSG00000055211	480	583	441	492	646	610	560	417	658	648	535	600
EIF2AK2	ENSG00000055332	348	343	354	390	417	441	443	328	341	261	490	497
USP36	ENSG00000055483	135	145	1041	935	84	111	1079	874	127	132	878	938
KMT2C	ENSG00000055609	64	85	55	47	97	113	96	59	78	50	62	61
MCOLN3	ENSG00000055732	1	0	1	3	1	0	1	0	3	2	0	0
CCDC85A	ENSG00000055813	19	22	71	66	31	37	107	82	22	24	91	95
PUM2	ENSG00000055917	201	226	1258	1182	214	239	1691	984	257	187	1349	1202
MRPL43	ENSG00000055950	509	567	587	553	529	534	731	511	546	500	673	637
ITIH4	ENSG00000055955	0	0	1	4	0	1	0	1	0	0	2	1
ITIH1	ENSG00000055957	0	0	0	0	1	0	0	0	0	0	0	0
HPF1	ENSG00000056050	102	91	158	165	114	147	247	176	99	94	223	210
ZFR	ENSG00000056097	2440	2670	2509	2381	2745	3114	2757	2185	2808	2457	2406	2554
ZNF280C	ENSG00000056277	5	5	25	24	1	3	27	34	0	4	30	32
NPFFR2	ENSG00000056291	233	246	252	232	280	273	290	264	241	192	293	286
PHF21B	ENSG00000056487	66	60	73	69	48	45	74	64	58	76	83	61
TRAF1	ENSG00000056558	44	52	237	231	16	9	79	91	7	26	106	88
RC3H2	ENSG00000056586	346	415	425	386	506	530	601	405	451	392	473	421
IL17RB	ENSG00000056736	10	10	6	8	13	13	12	12	12	18	18	11
TRAF3IP2	ENSG00000056972	18	26	77	87	30	27	119	82	16	24	114	102
GYG2	ENSG00000056998	41	55	58	44	61	70	117	75	38	56	67	78
DCBLD2	ENSG00000057019	4422	4751	5272	4898	3396	3452	5098	3878	3552	3120	4361	4295
SERPINB3	ENSG00000057149	2	1	2	5	0	2	3	1	7	6	1	3
SOAT1	ENSG00000057252	1098	1237	1173	1120	1424	1560	1417	1162	1469	1284	1285	1500
PKP2	ENSG00000057294	125	99	218	191	238	210	327	223	93	93	273	291
MSH4	ENSG00000057468	2	0	0	0	0	1	0	0	0	0	0	0
F7	ENSG00000057593	0	0	1	0	2	0	0	1	0	0	1	0
GDI2	ENSG00000057608	3720	4224	4294	4134	4982	5208	5926	4469	4618	4301	4922	5117
PRDM1	ENSG00000057657	0	2	33	26	0	0	35	23	4	2	60	62
ATG5	ENSG00000057663	168	231	393	384	224	252	493	352	231	167	373	428
TMCC3	ENSG00000057704	1	2	5	10	0	0	14	7	1	2	20	15
PITHD1	ENSG00000057757	151	201	491	465	212	233	642	511	253	205	591	637
MTA3	ENSG00000057935	321	347	596	551	367	376	651	540	308	334	613	587
USP13	ENSG00000058056	150	120	346	262	259	154	516	403	189	98	267	511
ATP11B	ENSG00000058063	843	941	930	878	1027	1101	1151	826	925	801	851	771
LAMC2	ENSG00000058085	1567	1935	1998	1734	1341	1107	1355	1176	1911	2130	1381	1573
CDK14	ENSG00000058091	535	622	989	912	624	645	1219	830	540	459	841	850
SEC61A1	ENSG00000058262	6736	7289	5280	5847	7734	7570	6775	5559	7305	6695	6631	6650
PPP1R12A	ENSG00000058272	118	151	580	463	115	161	652	529	162	120	443	571
RASGRF1	ENSG00000058335	499	589	673	620	563	490	733	514	584	518	736	690
CAMK2B	ENSG00000058404	1	7	10	1	4	10	9	8	6	6	4	10
CROCC	ENSG00000058453	88	70	75	72	89	61	128	71	108	105	127	147
POLR3E	ENSG00000058600	176	208	375	378	230	229	541	313	222	220	497	487
ATP2B4	ENSG00000058668	298	411	525	446	468	559	626	572	361	347	475	405
ZC3H11A	ENSG00000058673	487	578	699	657	509	508	959	639	592	548	684	860
RIOK2	ENSG00000058729	39	55	438	426	41	46	512	382	45	59	443	482
YIPF1	ENSG00000058799	298	385	328	305	336	337	378	264	295	294	309	347
NDC1	ENSG00000058804	557	667	786	799	773	846	1330	968	702	660	941	958
DGKG	ENSG00000058866	30	31	80	73	31	31	84	45	37	53	94	101
FLYWCH1	ENSG00000059122	199	209	355	317	118	106	380	290	182	152	366	358
UNKL	ENSG00000059145	177	184	286	217	262	209	362	262	200	189	317	323
TBXAS1	ENSG00000059377	14	4	5	6	10	10	8	7	3	20	12	7
PARP12	ENSG00000059378	213	203	212	205	203	217	234	211	177	165	232	231
ALDH18A1	ENSG00000059573	1787	2040	1801	1686	2202	2209	2407	1865	2016	1723	1918	1870
TARBP1	ENSG00000059588	37	54	22	37	62	33	65	33	37	32	45	66
GATB	ENSG00000059691	221	263	217	239	190	231	237	179	195	202	208	194
MXD1	ENSG00000059728	3	2	110	68	5	6	65	73	2	8	82	80
CDK17	ENSG00000059758	32	52	206	255	31	23	268	176	49	43	207	240
DNAJC25	ENSG00000059769	62	87	56	60	84	77	75	85	71	61	88	63
SLC2A3	ENSG00000059804	226	262	620	587	241	216	629	411	232	212	659	690
PSD	ENSG00000059915	75	67	60	73	57	42	77	67	82	69	72	64
CTDP1	ENSG00000060069	55	23	555	425	20	20	652	540	41	32	519	520
YBX3	ENSG00000060138	5243	6071	5468	5291	6421	6477	6278	5043	6449	6104	6459	6366
STYK1	ENSG00000060140	17	23	32	38	6	13	41	29	15	23	41	63
WNK1	ENSG00000060237	1653	2025	2735	2413	1908	2039	2840	2254	1879	1587	2464	2429
CCAR1	ENSG00000060339	797	789	1048	897	818	908	1056	863	833	763	830	1109
OGFR	ENSG00000060491	273	277	1261	1075	177	96	1393	1185	294	264	1228	1404
GNA15	ENSG00000060558	0	0	2	0	0	0	4	0	0	2	2	5
CREB3L3	ENSG00000060566	1	0	0	0	0	0	0	1	0	0	0	0
PIGV	ENSG00000060642	78	69	97	71	42	42	70	63	24	43	125	60
PTPRU	ENSG00000060656	939	984	907	756	970	823	946	729	1130	1087	1222	1111
SNRNP40	ENSG00000060688	386	438	882	778	460	544	1307	1001	372	351	951	1057
RIMBP2	ENSG00000060709	10	16	4	9	7	8	3	8	14	5	7	24
COL11A1	ENSG00000060718	548	630	461	458	601	416	513	474	759	789	489	587
QSER1	ENSG00000060749	552	703	1325	1148	835	864	1716	1353	759	714	1337	1196
MPC1	ENSG00000060762	191	265	216	180	298	321	324	239	284	230	280	261
ACAA1	ENSG00000060971	471	550	374	343	582	536	479	388	590	575	472	469
BCAT1	ENSG00000060982	2128	2268	1891	1696	2970	3349	2542	2054	2501	2260	2132	2212
HDAC7	ENSG00000061273	315	415	1690	1654	548	489	2202	1728	445	374	1623	1653
LZTS1	ENSG00000061337	3	4	68	56	6	6	110	80	4	2	75	62
PRDM6	ENSG00000061455	0	3	3	1	0	2	1	0	0	0	3	1
WNT8A	ENSG00000061492	0	0	0	0	0	0	0	0	0	0	0	0
SPAG4	ENSG00000061656	25	48	30	33	27	22	27	26	23	39	30	26
NCKAP1	ENSG00000061676	2775	3146	2873	2676	3322	3524	3106	2347	3075	2594	2720	2585
MRPS35	ENSG00000061794	324	384	572	613	408	441	789	540	367	337	619	686
GUCY1B1	ENSG00000061918	21	25	16	11	29	35	44	36	19	28	44	18
SFSWAP	ENSG00000061936	58	83	541	469	76	69	542	463	82	80	457	519
TNK2	ENSG00000061938	170	196	467	408	210	140	545	348	194	221	458	460
MON2	ENSG00000061987	210	202	402	351	190	229	377	320	212	196	324	341
CDH3	ENSG00000062038	5	8	7	4	2	3	1	0	2	9	3	2
ARSF	ENSG00000062096	0	0	0	0	0	0	0	0	0	0	0	0
GPBP1	ENSG00000062194	119	118	752	666	79	94	827	625	128	72	671	709
DGAT2	ENSG00000062282	89	99	150	119	123	145	184	134	119	149	213	202
ZNF112	ENSG00000062370	11	10	57	50	2	4	60	44	15	6	53	53
CS	ENSG00000062485	3665	4187	3387	3268	4914	5441	4701	3747	4363	3875	4152	3981
LTK	ENSG00000062524	0	3	0	1	1	0	2	0	1	1	1	0
MRPS24	ENSG00000062582	1336	1532	1235	1076	1523	1566	1535	1194	1379	1274	1379	1449
ELMO2	ENSG00000062598	301	328	1018	847	368	393	1074	847	321	296	925	927
WAPL	ENSG00000062650	287	333	1889	1851	235	264	2230	1678	304	258	1800	1853
VMP1	ENSG00000062716	1545	1684	1807	1761	1578	1652	1847	1469	1402	1432	1716	1657
APPBP2	ENSG00000062725	200	253	917	906	184	179	1101	811	178	153	875	849
POLD1	ENSG00000062822	981	1211	993	916	1488	1351	1564	1237	1276	1262	1261	1378
SEZ6	ENSG00000063015	1	1	1	0	0	0	2	0	0	2	0	0
EIF4B	ENSG00000063046	4884	5600	7233	6874	6648	6662	9826	7692	8013	7392	9066	9807
SLC6A16	ENSG00000063127	13	19	13	17	14	10	11	7	14	13	14	9
BICRA	ENSG00000063169	12	15	232	193	17	19	307	238	22	19	251	229
SPHK2	ENSG00000063176	22	45	180	161	42	20	190	186	47	29	227	201
RPL18	ENSG00000063177	6899	8012	6306	6007	8935	9638	8761	6739	8489	8025	8252	8132
CA11	ENSG00000063180	360	422	304	230	352	177	293	202	297	319	233	249
ISOC2	ENSG00000063241	319	437	399	347	434	400	563	424	420	403	534	497
U2AF2	ENSG00000063244	2520	2872	2942	2557	3292	2686	3942	3133	2959	2857	3342	3356
EPN1	ENSG00000063245	1555	1732	1368	1240	1761	1512	1729	1313	1738	1766	1738	1558
MED29	ENSG00000063322	331	410	676	556	302	362	734	600	298	294	667	666
AHRR	ENSG00000063438	3	8	3	4	5	1	10	11	9	2	4	11
GSC2	ENSG00000063515	1	2	1	0	1	2	3	0	0	0	2	0
ZNF275	ENSG00000063587	36	42	277	186	37	40	321	235	54	72	300	268
MTMR1	ENSG00000063601	198	220	313	276	208	233	383	262	229	212	299	304
GPC1	ENSG00000063660	5269	5899	5248	4411	5827	4701	6032	4716	5243	5020	4835	4879
ADCK1	ENSG00000063761	79	72	65	52	84	62	71	77	50	53	72	49
HAGH	ENSG00000063854	244	310	195	223	355	312	269	227	266	310	290	247
RNF4	ENSG00000063978	44	54	575	514	36	42	754	614	52	37	555	678
CASP8	ENSG00000064012	119	101	343	252	66	102	237	172	71	62	172	211
LIMCH1	ENSG00000064042	910	923	887	838	818	908	1167	928	844	785	835	998
INTS13	ENSG00000064102	241	236	569	587	237	328	769	556	249	227	573	638
TM7SF3	ENSG00000064115	2547	2844	1895	2029	2543	2493	1955	1371	2510	2527	1937	2030
DLX3	ENSG00000064195	0	0	5	3	0	1	4	6	0	0	4	6
SPA17	ENSG00000064199	162	173	146	140	220	175	136	100	143	153	116	108
TSPAN32	ENSG00000064201	0	0	0	0	0	2	0	0	0	0	0	0
CCN5	ENSG00000064205	7	6	2	0	2	1	4	6	0	1	2	0
DMRT3	ENSG00000064218	0	0	3	2	0	0	6	6	0	1	6	7
ST3GAL6	ENSG00000064225	18	18	49	35	26	17	42	34	27	25	67	51
ATP2C2	ENSG00000064270	1	0	0	0	0	0	1	4	0	0	1	1
NGFR	ENSG00000064300	19	19	33	13	18	29	35	25	39	25	26	35
CDON	ENSG00000064309	37	64	59	71	64	72	59	71	30	40	94	57
TAF2	ENSG00000064313	318	333	288	287	385	412	419	683	320	214	436	460
HIPK2	ENSG00000064393	424	520	611	595	494	457	631	521	435	456	598	542
TNPO3	ENSG00000064419	463	566	915	826	686	686	1068	949	522	455	996	933
BORCS8-MEF2B	ENSG00000064489	37	75	48	43	66	87	47	39	50	38	63	87
RFXANK	ENSG00000064490	151	181	245	213	140	150	248	183	151	140	272	268
TMEM161A	ENSG00000064545	184	159	116	108	166	171	167	117	167	122	144	173
LPAR2	ENSG00000064547	3	2	12	10	5	1	5	6	4	0	3	4
CTSA	ENSG00000064601	2381	2777	2317	1993	1845	1803	1939	1486	2690	2856	1992	2319
SUGP2	ENSG00000064607	445	470	520	509	413	441	622	567	405	377	591	543
SLC12A2	ENSG00000064651	607	678	770	729	761	757	1017	869	764	652	912	891
SNX24	ENSG00000064652	222	242	342	316	220	277	433	282	222	187	351	376
EYA2	ENSG00000064655	13	16	37	29	12	22	48	27	14	21	40	65
CNN2	ENSG00000064666	1896	2168	2002	1882	2517	2606	2863	2128	2047	1833	2477	2302
ABCA7	ENSG00000064687	39	43	38	37	60	25	48	35	51	36	33	40
SNCAIP	ENSG00000064692	0	0	0	0	0	0	0	0	0	0	1	0
DDX20	ENSG00000064703	0	6	174	98	0	1	176	114	10	13	207	142
BTBD1	ENSG00000064726	903	1076	705	782	1304	1403	1179	796	1387	1201	1012	1026
FAR2	ENSG00000064763	2	18	10	11	29	35	7	14	23	9	35	31
BCAS1	ENSG00000064787	0	0	0	4	0	1	4	0	0	1	0	0
POU1F1	ENSG00000064835	0	0	0	0	0	0	0	0	0	0	0	0
CHI3L2	ENSG00000064886	18	17	21	26	17	17	10	6	16	18	21	24
SBNO2	ENSG00000064932	90	125	165	178	101	51	294	265	78	87	353	301
PMS1	ENSG00000064933	72	83	165	153	83	81	154	128	71	73	122	132
HMG20B	ENSG00000064961	804	897	583	521	961	930	862	657	862	957	649	747
CALCRL	ENSG00000064989	1	2	3	3	2	1	6	4	3	5	7	2
TAF11	ENSG00000064995	337	356	514	580	383	374	824	674	174	233	672	502
ANKS1A	ENSG00000064999	214	234	516	456	253	273	714	561	226	222	476	538
AP3D1	ENSG00000065000	985	912	1031	798	568	551	582	473	742	571	664	739
ZNF76	ENSG00000065029	123	128	206	237	95	101	337	282	105	119	315	289
SLC9A3R2	ENSG00000065054	226	211	292	248	205	196	401	293	252	207	385	400
NTHL1	ENSG00000065057	91	122	114	109	124	99	141	103	105	100	136	127
UHRF1BP1	ENSG00000065060	1007	1043	1439	1247	1146	1250	1742	1328	1011	944	1450	1316
GNAI3	ENSG00000065135	1660	1955	2754	2728	2364	2586	3842	2909	1991	1729	3105	3270
IPO5	ENSG00000065150	2991	3424	2703	2610	3876	4251	3486	2820	3521	3288	2779	2850
OAT	ENSG00000065154	1102	1282	1054	968	1696	1766	1589	1306	1530	1427	1355	1337
WDR3	ENSG00000065183	512	601	1624	1642	603	606	1983	1608	639	590	1617	1675
PKN2	ENSG00000065243	211	262	555	518	278	367	677	539	243	235	536	628
WDR18	ENSG00000065268	403	416	435	349	535	520	636	522	460	406	509	475
TRAM2	ENSG00000065308	170	158	911	937	232	242	1340	1076	204	193	1063	1016
NTN1	ENSG00000065320	494	547	530	448	541	340	635	477	644	595	581	606
GLP2R	ENSG00000065325	272	276	282	221	250	291	278	220	203	181	217	215
MCM10	ENSG00000065328	117	106	736	641	160	138	985	838	154	139	816	1014
DGKA	ENSG00000065357	446	443	362	321	430	392	348	243	375	395	293	366
ERBB3	ENSG00000065361	2	4	1	12	16	10	7	18	5	6	10	7
ROPN1	ENSG00000065371	0	0	0	0	0	0	0	0	0	0	2	0
ANKRD44	ENSG00000065413	16	17	67	66	34	49	98	88	33	34	81	100
KARS1	ENSG00000065427	4296	4767	4101	4046	5468	5645	5209	4374	4638	4382	4539	4529
ADAT1	ENSG00000065457	430	501	552	524	457	487	622	428	460	330	519	466
PDIA5	ENSG00000065485	214	238	210	205	249	242	256	172	282	294	219	273
TBC1D22B	ENSG00000065491	87	115	487	450	95	108	496	306	112	106	436	414
NDUFB4	ENSG00000065518	997	1154	892	886	1060	1199	933	654	1046	982	781	893
SPEN	ENSG00000065526	91	99	848	852	52	19	806	707	73	81	660	674
MYLK	ENSG00000065534	11	13	7	84	184	92	22	0	82	72	12	71
ZC3H15	ENSG00000065548	947	1077	1325	1348	1077	1164	1697	1270	1155	1089	1333	1424
MAP2K4	ENSG00000065559	191	218	477	495	183	182	629	410	196	162	464	476
PACC1	ENSG00000065600	80	108	99	142	71	96	153	103	110	82	128	143
SNAP91	ENSG00000065609	23	12	7	17	29	27	13	5	10	23	11	12
SLK	ENSG00000065613	290	296	773	712	313	332	802	631	351	302	623	697
CYB5R4	ENSG00000065615	260	317	251	276	321	359	401	267	328	260	263	348
COL17A1	ENSG00000065618	88	97	122	95	82	68	103	87	143	175	117	157
GSTO2	ENSG00000065621	98	133	117	120	72	109	131	127	108	116	139	122
SEC61A2	ENSG00000065665	347	406	307	288	353	390	318	249	275	233	240	224
PRKCQ	ENSG00000065675	40	38	122	107	28	31	149	127	37	35	141	175
TLE2	ENSG00000065717	248	270	150	138	209	228	168	129	220	213	172	158
ASB1	ENSG00000065802	216	252	581	498	189	185	681	486	201	182	615	540
FAM107B	ENSG00000065809	402	416	453	542	422	531	780	551	465	354	649	589
ME1	ENSG00000065833	318	370	311	272	458	505	480	360	380	342	347	382
TBC1D1	ENSG00000065882	1835	1981	1699	1642	1822	1803	2084	1481	1642	1487	1819	1695
CDK13	ENSG00000065883	82	99	823	701	90	63	934	764	80	77	762	716
MTHFD2	ENSG00000065911	2653	3071	2250	2282	4838	4851	4267	3235	3626	3158	3095	3057
SLC9A7	ENSG00000065923	201	229	142	148	197	248	215	149	265	216	216	224
FOXJ2	ENSG00000065970	56	81	698	633	59	48	867	682	46	36	748	692
YBX1	ENSG00000065978	34244	37810	25642	24665	38330	37566	31750	24866	37677	36240	29044	28815
PDE4A	ENSG00000065989	153	189	256	246	186	189	395	278	200	173	283	276
PPP2R5A	ENSG00000066027	225	281	379	396	261	324	506	385	268	261	450	448
CTNNA2	ENSG00000066032	17	20	20	33	16	27	19	24	31	17	21	21
ELAVL1	ENSG00000066044	934	1117	1285	1103	1161	1179	1567	1209	871	961	1347	1401
TIE1	ENSG00000066056	9	5	6	6	9	5	6	5	3	4	12	3
DIP2B	ENSG00000066084	519	540	741	636	583	609	778	579	526	472	705	654
SMARCD1	ENSG00000066117	751	853	1070	1022	894	947	1452	1123	865	904	1230	1263
KDM4A	ENSG00000066135	307	350	1268	1175	362	417	1430	1294	320	243	1330	1369
NFYC	ENSG00000066136	549	614	969	841	688	714	1261	1028	588	505	1020	1046
ZMYND12	ENSG00000066185	0	3	2	4	2	6	2	2	2	1	0	1
SLC9A3	ENSG00000066230	27	47	161	134	44	47	162	101	33	19	172	148
NGEF	ENSG00000066248	16	22	26	19	25	34	31	22	28	22	31	32
ASPM	ENSG00000066279	74	0	557	491	112	111	868	683	89	85	580	653
CD84	ENSG00000066294	0	5	0	3	1	4	0	0	2	0	0	2
ELOVL1	ENSG00000066322	1466	1719	1905	1859	1535	1675	2107	1778	1560	1418	1994	2006
SPI1	ENSG00000066336	3	2	0	0	2	0	1	0	0	1	1	0
ZNRD1	ENSG00000066379	10	19	108	131	3	30	155	105	22	28	135	105
MPPED2	ENSG00000066382	6	2	16	20	11	13	32	13	9	8	26	21
CLDN18	ENSG00000066405	0	0	0	0	0	0	1	0	0	0	0	0
ZBTB11	ENSG00000066422	32	26	42	109	15	30	6	49	0	0	4	44
ATXN3	ENSG00000066427	124	99	158	163	127	149	173	166	102	80	141	203
GOLGA5	ENSG00000066455	122	92	357	277	71	88	366	253	102	67	272	287
FGFR2	ENSG00000066468	30	20	105	113	45	31	166	144	42	37	162	134
LRRC40	ENSG00000066557	193	210	203	197	286	354	323	257	243	219	213	257
ISOC1	ENSG00000066583	232	227	337	305	287	340	448	332	246	257	339	361
EML1	ENSG00000066629	92	100	106	101	102	112	125	106	77	79	103	110
TRMT11	ENSG00000066651	52	53	59	71	84	75	106	89	71	55	70	89
THUMPD1	ENSG00000066654	68	72	385	394	68	81	459	395	61	57	413	428
MSANTD3	ENSG00000066697	1374	1458	1547	1463	1327	1465	1709	1135	1407	1295	1481	1435
KIF26A	ENSG00000066735	48	73	150	125	93	57	265	185	61	59	220	205
ATG2B	ENSG00000066739	66	83	159	151	93	112	194	140	84	78	145	128
ARFGEF1	ENSG00000066777	385	463	1006	921	400	372	1025	809	360	315	806	823
ACSM2B	ENSG00000066813	2	0	4	1	1	0	2	4	1	4	1	0
ZFAT	ENSG00000066827	76	98	138	141	94	69	158	95	84	76	122	160
MTFR1	ENSG00000066855	411	439	501	534	561	565	789	553	438	417	663	663
STAG3	ENSG00000066923	4	8	9	2	8	9	10	4	7	9	3	7
FECH	ENSG00000066926	174	218	139	156	270	317	246	201	172	238	192	264
MYO9A	ENSG00000066933	86	79	267	215	120	119	285	275	67	58	252	255
DDX3Y	ENSG00000067048	0	0	0	0	0	0	0	0	0	0	0	0
PFKP	ENSG00000067057	828	984	776	607	997	981	1090	843	974	882	774	844
IDI1	ENSG00000067064	37	74	97	127	80	111	138	43	39	89	153	114
SP100	ENSG00000067066	307	335	434	412	331	331	407	366	368	385	422	520
KLF6	ENSG00000067082	13	9	472	450	3	16	645	497	20	18	634	554
PLPP1	ENSG00000067113	66	93	121	130	82	67	163	130	64	66	163	149
NEO1	ENSG00000067141	524	603	512	492	558	537	533	469	446	429	476	488
TRAM1	ENSG00000067167	2559	3022	2682	2684	2962	3145	3276	2458	2342	2036	2602	2665
PHKA1	ENSG00000067177	275	279	167	183	355	324	268	182	322	289	250	235
TNFRSF1A	ENSG00000067182	61	56	1697	1531	49	47	2066	1405	69	35	1832	1627
CACNB1	ENSG00000067191	13	18	76	50	28	18	106	78	37	26	65	76
EVI5	ENSG00000067208	3	4	83	31	14	29	31	17	6	3	37	14
STOML1	ENSG00000067221	57	56	115	119	59	55	150	139	59	42	146	112
PKM	ENSG00000067225	63130	71084	52742	51170	63609	62344	55604	45294	62698	59825	51009	53246
DHX29	ENSG00000067248	292	478	550	528	481	519	679	535	493	444	540	609
DNTTIP2	ENSG00000067334	250	305	1261	1274	225	239	1333	1196	326	309	1089	1326
METTL22	ENSG00000067365	239	284	247	238	173	215	251	150	186	149	219	203
TP53BP1	ENSG00000067369	218	290	704	593	284	271	730	563	256	245	628	717
TRO	ENSG00000067445	674	794	535	491	707	747	559	425	666	597	536	543
RRP15	ENSG00000067533	278	306	352	275	266	310	378	261	303	312	277	336
RHOA	ENSG00000067560	6840	7799	6083	6021	9805	10546	8856	6628	7900	7153	7049	7129
DHX8	ENSG00000067596	266	255	766	678	338	359	922	755	287	252	805	835
PRKCZ	ENSG00000067606	93	79	204	196	88	84	242	174	101	94	229	255
ZFY	ENSG00000067646	0	0	0	0	0	0	0	0	0	0	0	0
IARS2	ENSG00000067704	1766	2063	1542	1507	2082	2392	1903	1435	2043	1854	1581	1815
SYT1	ENSG00000067715	7	0	3	22	3	18	3	4	14	3	1	54
NAV3	ENSG00000067798	110	140	402	351	70	95	358	300	101	110	329	339
IDH3G	ENSG00000067829	889	945	776	658	896	867	761	520	855	855	704	706
ROGDI	ENSG00000067836	74	120	84	82	151	112	144	109	136	144	114	115
PDZD4	ENSG00000067840	127	160	124	99	204	104	174	116	202	155	144	165
ATP2B3	ENSG00000067842	0	4	0	2	0	0	7	0	0	1	0	0
ROCK1	ENSG00000067900	591	659	866	806	781	870	961	760	768	736	747	864
CBFB	ENSG00000067955	550	622	782	805	674	713	1202	874	645	627	902	946
PDK3	ENSG00000067992	77	79	48	79	89	137	73	64	74	68	91	67
HYAL2	ENSG00000068001	748	854	745	620	769	715	924	680	647	619	761	786
HDAC4	ENSG00000068024	14	22	14	30	1	1	10	5	6	5	13	13
RASSF1	ENSG00000068028	50	77	197	166	79	82	304	218	82	67	208	228
FGFR3	ENSG00000068078	15	8	27	9	20	7	37	25	9	22	22	18
IFI35	ENSG00000068079	4	4	3	0	0	4	1	1	0	0	2	1
HEATR6	ENSG00000068097	117	135	642	611	83	91	640	629	76	93	618	667
COASY	ENSG00000068120	839	934	1265	1081	830	898	1411	1122	759	655	1257	1291
PLEKHH3	ENSG00000068137	106	78	204	190	132	77	226	196	68	69	228	207
MEF2A	ENSG00000068305	166	279	212	207	314	281	291	218	301	238	207	333
OTUD5	ENSG00000068308	412	468	554	502	450	400	626	498	474	417	571	554
TFE3	ENSG00000068323	756	941	1290	1199	722	696	1255	1015	815	732	1146	1080
TBC1D25	ENSG00000068354	126	160	334	321	114	134	412	345	107	123	376	314
ACSL4	ENSG00000068366	1050	1209	1125	1066	1296	1249	1279	1069	1157	1057	1025	1160
INPP5A	ENSG00000068383	255	361	295	320	373	471	554	314	323	299	398	404
GPKOW	ENSG00000068394	137	160	228	212	132	134	249	230	127	114	236	234
GRIPAP1	ENSG00000068400	221	199	53	161	181	157	110	106	178	194	93	99
FTSJ1	ENSG00000068438	1155	1268	1003	869	1358	1398	1471	1109	1166	1073	1230	1119
PRR11	ENSG00000068489	2235	2444	2264	1756	2807	2974	2917	2148	2656	2743	1868	2434
REEP1	ENSG00000068615	28	18	35	27	39	46	74	22	28	25	36	46
ATP11A	ENSG00000068650	734	785	810	689	853	896	1017	772	778	700	822	744
POLR1A	ENSG00000068654	714	737	1791	1547	654	686	1964	1585	719	606	1513	1476
LAPTM4A	ENSG00000068697	2466	2947	2164	1965	3065	3159	2420	1995	3013	2667	2320	2515
TTC7A	ENSG00000068724	158	140	174	165	164	181	304	216	169	156	247	251
IP6K2	ENSG00000068745	153	172	566	535	106	125	590	434	122	97	522	608
STON1-GTF2A1L	ENSG00000068781	0	0	0	0	0	0	0	0	0	4	0	0
SRBD1	ENSG00000068784	194	213	357	312	173	224	336	301	159	121	258	340
KIF2A	ENSG00000068796	190	224	808	817	277	291	1150	877	251	241	882	987
RASGRP2	ENSG00000068831	3	3	13	6	3	1	1	3	7	3	1	2
PSME4	ENSG00000068878	2014	2297	2757	2604	1997	2151	2697	2352	2041	1795	2634	2484
IFT80	ENSG00000068885	74	133	76	48	100	97	99	55	103	111	60	77
SIRT2	ENSG00000068903	116	160	96	111	152	131	127	98	151	158	145	127
ERLEC1	ENSG00000068912	628	803	635	615	786	861	713	534	886	684	629	793
PPP2R5B	ENSG00000068971	127	184	249	219	164	190	224	177	126	110	212	254
PYGM	ENSG00000068976	1	6	3	3	1	2	5	1	1	3	4	3
PAGE1	ENSG00000068985	25	22	13	17	19	12	14	5	26	13	19	18
PITX1	ENSG00000069011	68	68	232	189	69	68	354	268	75	51	307	307
TRPC7	ENSG00000069018	0	0	0	0	0	0	0	0	0	0	0	0
MAST4	ENSG00000069020	66	70	260	199	26	31	120	112	52	40	211	193
ADGRF5	ENSG00000069122	90	74	97	69	44	64	58	62	97	99	112	101
SDK2	ENSG00000069188	264	293	292	256	240	220	311	217	277	303	263	260
ADAM7	ENSG00000069206	0	0	0	0	0	0	0	0	0	1	0	0
NUP133	ENSG00000069248	334	354	662	657	472	502	859	753	395	403	739	775
NUCKS1	ENSG00000069275	2962	3409	3058	3063	4971	5370	5286	3929	3862	3554	3633	3953
VPS35	ENSG00000069329	1568	1834	1988	1876	1916	2093	2163	1671	1680	1496	1777	2017
DNAJA2	ENSG00000069345	289	352	1178	1132	222	252	1415	1076	292	281	1230	1355
BCL3	ENSG00000069399	23	24	139	88	10	9	119	94	21	14	120	107
KCNAB2	ENSG00000069424	134	192	157	117	186	202	212	149	226	231	236	227
ABCC9	ENSG00000069431	12	42	33	3	19	5	0	10	3	0	11	29
GAL	ENSG00000069482	0	1	0	0	0	1	2	0	1	0	0	0
CLEC2D	ENSG00000069493	28	28	94	85	38	33	154	116	44	25	120	171
FUNDC1	ENSG00000069509	117	153	256	197	112	173	261	197	133	145	214	257
MAOB	ENSG00000069535	134	101	102	109	112	82	124	108	148	135	138	130
RORA	ENSG00000069667	38	48	79	73	29	37	79	43	28	31	74	87
DRD4	ENSG00000069696	0	0	0	0	0	0	0	0	0	0	2	0
TGFBR3	ENSG00000069702	50	45	92	84	82	68	128	131	62	64	159	168
PLA2G10	ENSG00000069764	0	0	0	1	0	0	0	0	0	0	0	0
HES2	ENSG00000069812	2	10	1	2	4	0	3	0	9	3	0	3
ATP1B3	ENSG00000069849	1080	1300	964	927	1300	1403	1267	967	1457	1308	1194	1213
NEDD4	ENSG00000069869	636	734	827	864	734	784	916	698	721	656	737	852
PIGB	ENSG00000069943	71	89	73	65	69	116	65	64	62	71	81	66
MAPK6	ENSG00000069956	537	586	989	1037	630	716	1426	1172	681	587	1313	1126
GNB5	ENSG00000069966	388	401	332	326	406	448	425	304	403	367	370	360
RAB27A	ENSG00000069974	142	147	135	158	226	204	204	172	180	156	174	180
HDHD5	ENSG00000069998	291	317	295	284	376	368	441	321	304	295	342	317
UFD1	ENSG00000070010	2148	2456	1963	1884	2443	2673	2480	1862	2460	2429	2124	2274
LRP6	ENSG00000070018	216	238	541	441	257	335	640	545	191	176	490	449
GUCY2C	ENSG00000070019	2	1	1	0	0	0	1	0	0	0	0	0
SCT	ENSG00000070031	0	0	0	0	0	0	0	0	0	0	1	1
PHRF1	ENSG00000070047	53	59	367	328	40	31	420	250	37	68	209	492
ELP1	ENSG00000070061	828	986	917	854	1029	1070	1092	862	956	908	926	886
NUCB2	ENSG00000070081	903	1010	940	892	954	853	877	751	1017	1133	660	836
PFN2	ENSG00000070087	1723	1914	1736	1679	1907	1978	2196	1447	1810	1635	1895	1833
PTPN3	ENSG00000070159	47	31	241	208	43	46	292	198	70	69	244	239
SPTB	ENSG00000070182	674	734	734	612	832	664	838	762	740	698	720	694
DAPP1	ENSG00000070190	10	3	7	4	7	9	5	8	10	6	3	4
FGF10	ENSG00000070193	0	0	0	0	0	0	1	0	0	1	2	0
SLC44A1	ENSG00000070214	203	242	183	148	278	342	337	189	287	286	214	260
TMEM260	ENSG00000070269	101	157	126	127	142	164	133	115	124	129	89	103
SMG6	ENSG00000070366	230	256	679	648	269	288	756	685	270	221	659	681
EXOC5	ENSG00000070367	1571	1824	1763	1768	2179	2523	2349	1834	1754	1573	1750	1721
CLTCL1	ENSG00000070371	577	624	482	509	568	685	585	427	475	468	486	469
FGF22	ENSG00000070388	0	2	0	2	0	1	0	0	0	0	0	0
FSTL3	ENSG00000070404	2595	2961	2494	2195	2943	2016	2984	2299	2223	2478	2016	2142
DGCR2	ENSG00000070413	496	614	858	753	647	607	942	826	479	418	819	812
RNF126	ENSG00000070423	237	277	387	315	274	242	488	356	255	231	420	410
MNT	ENSG00000070444	38	29	321	266	23	13	245	176	14	20	262	265
ZXDC	ENSG00000070476	54	60	217	203	46	41	206	174	36	27	145	175
JMJD6	ENSG00000070495	47	54	480	492	53	38	597	534	48	47	500	566
POLB	ENSG00000070501	125	109	150	132	136	152	173	103	132	147	117	153
ST6GALNAC1	ENSG00000070526	1	0	0	0	1	2	0	0	0	0	0	0
WIPI1	ENSG00000070540	330	352	462	420	298	299	395	311	296	290	446	448
FRMPD1	ENSG00000070601	0	5	1	1	5	0	6	3	3	2	4	12
GBA2	ENSG00000070610	409	456	446	421	468	408	594	501	499	453	547	490
NDST1	ENSG00000070614	2152	2479	3788	3268	3010	3106	4874	3851	2148	1925	3703	3490
ASNS	ENSG00000070669	1457	1639	1346	1389	2147	2322	2219	1753	1607	1431	1470	1540
AP3M2	ENSG00000070718	182	215	190	215	201	206	219	207	187	172	231	244
CNGB1	ENSG00000070729	2	2	2	4	0	0	5	2	2	1	1	1
ST6GALNAC2	ENSG00000070731	0	0	0	0	0	0	0	0	1	0	0	0
CHAT	ENSG00000070748	8	2	4	5	7	10	2	8	12	4	8	4
PABPC1	ENSG00000070756	29695	34168	22657	22206	38028	41598	30438	22552	36340	33895	27310	26706
TESK2	ENSG00000070759	10	10	63	46	13	18	78	49	18	14	61	64
CFAP20	ENSG00000070761	311	348	593	531	388	435	746	650	397	309	656	633
CSNK2A2	ENSG00000070770	511	561	1322	1272	522	576	1663	1340	608	476	1404	1299
PTPN21	ENSG00000070778	172	208	387	375	254	253	552	456	184	141	410	364
EIF2B3	ENSG00000070785	560	672	551	531	709	743	685	586	717	670	657	736
CAMK2A	ENSG00000070808	4	5	4	10	5	3	6	3	4	5	11	11
TCOF1	ENSG00000070814	1144	1230	1443	1299	1419	937	1671	1532	1542	1553	1430	1788
CDC42	ENSG00000070831	356	448	557	402	674	615	398	525	415	303	365	535
OSBPL3	ENSG00000070882	385	413	551	485	416	408	682	485	405	414	585	583
EPHA8	ENSG00000070886	1	0	4	3	4	4	5	6	5	9	10	17
SLC12A3	ENSG00000070915	1	0	3	5	0	0	0	0	0	0	1	3
RAD18	ENSG00000070950	122	136	339	354	139	160	458	327	200	104	353	328
ATP2B1	ENSG00000070961	173	159	337	301	157	166	328	368	169	180	290	356
TRPM5	ENSG00000070985	0	0	0	0	0	0	0	0	0	0	0	0
NCK2	ENSG00000071051	646	743	968	918	641	623	999	802	651	587	920	910
MAP4K4	ENSG00000071054	4050	4438	4439	4338	3707	3827	4573	3289	4368	4086	4187	4317
MGAT4A	ENSG00000071073	79	82	92	83	92	99	89	68	86	64	85	89
RPL31	ENSG00000071082	8560	10126	6598	6395	11138	12018	8836	6752	10498	10068	7953	8008
WDR1	ENSG00000071127	4940	5747	4348	4494	5447	5677	5485	4178	5350	4840	4562	4650
SNX13	ENSG00000071189	381	420	500	438	375	492	514	369	336	270	483	461
MS4A12	ENSG00000071203	0	0	0	0	0	0	1	0	0	0	2	0
ARHGAP10	ENSG00000071205	110	100	217	194	107	105	273	215	109	100	236	266
RPS6KA2	ENSG00000071242	106	116	111	86	120	143	134	116	101	99	95	131
ING3	ENSG00000071243	7	18	96	68	15	20	144	96	15	14	97	93
VASH1	ENSG00000071246	62	69	174	185	95	81	318	247	82	69	263	219
LMCD1	ENSG00000071282	52	63	279	261	48	60	401	327	48	49	326	326
BUD23	ENSG00000071462	1831	2012	1301	1267	1900	2020	1586	1158	1935	1947	1396	1501
SEL1L	ENSG00000071537	1589	1780	1831	1528	1488	1531	1808	1466	1615	1403	1425	1447
TRIP13	ENSG00000071539	626	733	559	532	895	946	932	765	689	757	767	794
ATP6AP1	ENSG00000071553	1931	2468	1994	1689	1946	1637	1640	1388	2300	2193	1702	1898
TCF3	ENSG00000071564	848	915	1054	1060	1011	1002	1660	1109	917	989	1194	1270
TRIB2	ENSG00000071575	182	183	674	642	119	129	877	588	114	116	955	889
DAZAP1	ENSG00000071626	1509	1674	1118	1064	1961	1633	1477	1205	1811	1710	1349	1344
MBD3	ENSG00000071655	936	1007	1168	973	1136	822	1651	1299	987	948	1369	1281
PRLH	ENSG00000071677	0	0	0	0	0	0	0	0	0	0	0	0
HLTF	ENSG00000071794	334	328	330	349	464	437	422	320	350	345	382	463
FAM50A	ENSG00000071859	1437	1519	1194	1045	1282	1061	1142	844	1319	1419	1073	1093
FAM3A	ENSG00000071889	277	309	284	260	325	211	354	275	277	231	300	290
CPSF1	ENSG00000071894	1056	1158	892	800	1389	1271	1247	915	1258	1205	1106	1000
MYO3B	ENSG00000071909	0	3	1	1	3	3	3	1	5	1	3	8
CYBRD1	ENSG00000071967	559	620	473	473	629	658	543	464	675	601	579	607
CDH19	ENSG00000071991	3	1	2	4	0	0	1	0	0	3	3	4
PDCD2	ENSG00000071994	1175	1326	1351	1274	1114	1166	1343	1006	1045	1019	1150	1179
SLC6A15	ENSG00000072041	168	155	117	129	146	116	202	135	135	120	159	57
RDH11	ENSG00000072042	2008	2302	2357	2127	2499	2668	2876	2335	2011	1825	2471	2625
PRKACA	ENSG00000072062	380	427	232	280	484	347	385	299	517	428	391	393
ADGRL1	ENSG00000072071	246	165	262	130	312	125	231	133	121	242	316	140
SPP2	ENSG00000072080	9	12	12	0	7	5	3	0	6	6	4	6
ACTN1	ENSG00000072110	14468	16891	14827	14135	17135	17642	17078	13941	15592	13888	15032	15016
ZFYVE26	ENSG00000072121	440	507	1094	935	403	474	796	758	450	335	1086	948
RPS6KA6	ENSG00000072133	104	140	102	120	130	171	148	93	124	94	84	82
EPN2	ENSG00000072134	209	215	430	393	196	205	384	332	204	173	336	353
PTPN18	ENSG00000072135	336	350	817	702	286	285	776	613	282	267	721	666
LIMS2	ENSG00000072163	89	107	77	72	177	174	192	124	70	64	80	99
ASIC4	ENSG00000072182	1	0	1	0	0	0	1	0	1	0	1	0
SPEG	ENSG00000072195	211	234	383	344	266	160	542	413	163	137	302	334
LNX1	ENSG00000072201	32	24	83	73	34	35	92	53	27	28	92	78
ALDH3A2	ENSG00000072210	346	399	439	451	412	445	648	456	457	440	587	573
TFRC	ENSG00000072274	8245	9592	8303	7538	10411	11117	10276	8399	10690	9187	8779	9052
SREBF1	ENSG00000072310	840	925	1377	1184	1217	1134	1772	1441	926	790	1777	1674
TRPC5	ENSG00000072315	1	0	0	4	1	1	1	0	0	0	0	1
AFF4	ENSG00000072364	994	1160	2432	2194	970	998	2210	1745	997	828	2063	1967
UBE2D1	ENSG00000072401	205	254	284	282	261	282	359	237	276	248	338	299
MPP5	ENSG00000072415	228	395	1199	1088	316	438	1113	1287	303	314	1016	894
RHOBTB1	ENSG00000072422	219	226	595	526	243	178	600	469	136	105	486	488
SMC1A	ENSG00000072501	1924	2159	2097	1932	2651	2479	2661	2298	2160	2006	2046	2121
HSD17B10	ENSG00000072506	939	977	919	832	1161	1174	1124	959	953	1102	1062	1088
MARK2	ENSG00000072518	101	133	513	429	97	76	588	438	104	73	469	518
HMMR	ENSG00000072571	450	558	577	488	716	774	734	607	648	639	562	705
CHFR	ENSG00000072609	76	92	100	106	104	94	146	116	87	66	114	123
TRHDE	ENSG00000072657	107	139	120	88	105	135	162	102	144	117	114	145
P4HA2	ENSG00000072682	1258	1525	1175	1048	1454	1365	1174	996	1561	1619	1230	1451
FCGR2B	ENSG00000072694	0	0	0	0	0	0	0	0	0	0	0	0
NFATC3	ENSG00000072736	68	82	439	389	98	122	631	408	85	69	503	406
TRNT1	ENSG00000072756	365	385	598	537	264	281	483	395	335	276	418	446
ACADVL	ENSG00000072778	2083	2326	1773	1703	2300	1797	1775	1581	2467	2342	1870	1906
STK10	ENSG00000072786	320	393	746	706	245	230	708	565	312	336	700	761
FBXW11	ENSG00000072803	356	401	805	775	328	402	901	665	342	328	781	750
ACAP1	ENSG00000072818	38	54	40	32	16	21	17	10	15	12	11	20
CRMP1	ENSG00000072832	409	523	615	610	518	530	956	691	411	373	573	542
EVC	ENSG00000072840	99	113	93	102	118	80	108	101	122	116	101	92
DERL2	ENSG00000072849	281	280	389	357	313	299	466	355	295	270	415	378
SIDT1	ENSG00000072858	1	0	0	3	2	1	1	1	1	2	0	2
NDE1	ENSG00000072864	38	32	117	205	45	78	405	148	26	52	294	317
IRAG1	ENSG00000072952	1	2	1	0	1	0	2	0	0	0	1	1
TMEM38A	ENSG00000072954	116	114	114	111	133	114	104	122	124	98	133	132
AP1M1	ENSG00000072958	758	870	892	813	843	872	1136	996	825	789	1029	1064
PVR	ENSG00000073008	557	838	945	976	645	568	1279	920	674	789	1031	854
XRCC1	ENSG00000073050	266	342	439	382	346	400	517	365	432	332	436	509
SCARB1	ENSG00000073060	265	233	320	231	289	229	283	247	275	290	225	205
CYP2W1	ENSG00000073067	3	0	1	0	0	1	2	0	0	1	2	0
MCM2	ENSG00000073111	1244	1361	1408	1303	2117	2072	2467	1987	1663	1524	2126	2210
MOV10L1	ENSG00000073146	15	8	19	18	23	14	10	12	11	10	14	8
PANX2	ENSG00000073150	211	200	164	158	188	142	172	130	209	192	188	190
SELENOO	ENSG00000073169	141	163	118	100	210	208	201	175	246	193	200	207
TP63	ENSG00000073282	2	0	2	0	1	4	2	1	1	0	0	1
ALPK1	ENSG00000073331	43	67	104	109	34	51	103	102	53	37	114	96
LLGL2	ENSG00000073350	16	21	20	8	29	31	27	29	12	13	6	16
PDE8A	ENSG00000073417	380	458	409	388	411	442	485	355	343	350	375	377
CLCN4	ENSG00000073464	140	201	163	180	231	221	280	240	142	112	276	214
NLE1	ENSG00000073536	165	150	461	430	189	164	582	462	211	209	511	522
SDHA	ENSG00000073578	605	722	915	848	993	900	1352	1193	887	813	1265	1279
SMARCE1	ENSG00000073584	891	1034	1265	1147	988	985	1285	1089	898	869	1134	1230
FNDC8	ENSG00000073598	0	1	0	0	0	0	0	0	0	0	0	0
GSDMB	ENSG00000073605	4	6	4	3	3	5	12	2	6	12	8	6
KDM5A	ENSG00000073614	163	230	854	891	178	224	994	818	167	154	882	835
ADAM11	ENSG00000073670	31	31	32	20	34	16	31	21	44	52	58	40
PPP2R3A	ENSG00000073711	97	87	190	156	117	82	190	158	87	87	197	186
FERMT2	ENSG00000073712	969	1111	1554	1498	1441	1654	1891	1429	949	864	1405	1485
ABCB11	ENSG00000073734	0	4	5	1	1	4	1	1	2	0	2	4
DHRS9	ENSG00000073737	6	9	4	1	3	2	2	1	4	4	2	8
CD5L	ENSG00000073754	0	1	0	0	0	0	0	1	2	1	0	1
PTGS2	ENSG00000073756	20	6	18	24	20	40	24	6	32	12	17	13
IGF2BP2	ENSG00000073792	795	822	1182	1095	1056	1144	1636	1218	1088	980	1330	1392
MAP3K13	ENSG00000073803	280	350	301	344	207	269	223	164	202	167	227	250
ST6GAL1	ENSG00000073849	15	36	3	54	31	35	36	67	28	26	55	58
TBX21	ENSG00000073861	0	0	0	0	0	0	0	0	0	0	1	0
FRY	ENSG00000073910	16	16	19	22	18	20	19	16	13	17	25	18
PICALM	ENSG00000073921	2332	2751	2474	2449	2497	2781	2521	2058	2449	2191	2209	2232
NSF	ENSG00000073969	479	570	387	439	597	742	579	462	582	588	582	492
GLI2	ENSG00000074047	47	60	389	319	61	49	609	470	54	49	406	403
CLASP1	ENSG00000074054	179	199	509	424	191	258	441	419	179	168	428	397
MRPS34	ENSG00000074071	853	1064	935	808	908	914	1195	844	891	771	1049	1111
NOTCH3	ENSG00000074181	453	444	404	348	550	455	564	427	388	419	463	444
CLNS1A	ENSG00000074201	1626	1748	1271	1306	1957	2057	1658	1334	1951	1693	1528	1621
PPP2R2C	ENSG00000074211	394	398	448	436	546	606	755	526	405	400	541	524
TEAD2	ENSG00000074219	314	359	325	307	447	386	498	299	348	361	411	365
EED	ENSG00000074266	30	33	319	315	43	49	430	366	68	51	351	378
CDHR2	ENSG00000074276	0	2	0	0	0	0	0	0	3	0	0	0
SNCB	ENSG00000074317	12	21	26	17	27	22	20	12	51	34	45	36
TSG101	ENSG00000074319	497	566	506	452	562	574	558	425	438	425	494	535
NCBP3	ENSG00000074356	72	111	331	387	47	59	524	301	58	44	388	406
ATP2A3	ENSG00000074370	27	48	36	22	42	48	50	23	56	39	36	51
CA12	ENSG00000074410	124	130	81	86	168	221	178	126	157	185	121	131
MGLL	ENSG00000074416	474	522	443	443	589	536	625	515	590	552	691	595
NTN4	ENSG00000074527	238	276	170	135	238	242	185	143	191	168	160	181
BCS1L	ENSG00000074582	287	323	357	299	316	368	410	303	288	315	320	373
NUAK1	ENSG00000074590	101	94	892	827	103	121	1120	856	107	90	735	773
DPP8	ENSG00000074603	438	468	449	438	468	526	519	437	387	356	447	446
SLC24A1	ENSG00000074621	91	124	143	105	112	125	152	105	87	95	136	141
ZNF532	ENSG00000074657	774	815	745	680	863	845	785	590	891	805	627	669
SCARF1	ENSG00000074660	0	1	1	0	0	1	0	1	3	0	0	0
LMAN1	ENSG00000074695	2832	3299	2477	2334	3496	3660	2890	2390	3418	3208	2647	2801
HACD3	ENSG00000074696	1941	2188	1792	1635	2895	3052	2690	2163	2561	2480	2345	2309
IPCEF1	ENSG00000074706	0	0	0	0	0	0	5	1	0	0	0	0
ZZEF1	ENSG00000074755	357	330	459	385	341	326	433	304	329	298	383	394
NOX3	ENSG00000074771	0	0	0	0	0	0	0	0	0	0	0	0
ENO1	ENSG00000074800	47828	54453	42110	40927	58594	61756	55418	45387	52142	48318	49105	48086
SLC12A1	ENSG00000074803	0	2	0	0	0	1	1	0	0	2	0	0
MYDGF	ENSG00000074842	1162	1277	1015	889	1270	1030	1270	929	1374	1446	1094	1140
ANO8	ENSG00000074855	50	89	60	43	144	60	62	45	82	58	78	73
TUBE1	ENSG00000074935	94	136	127	106	154	133	146	105	134	125	109	120
ARHGEF10L	ENSG00000074964	22	49	174	174	34	28	257	202	35	36	181	191
TXK	ENSG00000074966	5	2	2	3	1	3	6	1	2	0	3	1
WSCD2	ENSG00000075035	5	3	1	0	0	2	0	2	1	0	1	1
KCNQ2	ENSG00000075043	15	7	9	3	13	1	4	7	18	12	10	8
TACR2	ENSG00000075073	0	0	0	0	0	1	0	0	0	0	0	3
ACTR6	ENSG00000075089	103	132	115	130	133	122	134	132	130	122	121	147
TIPIN	ENSG00000075131	87	108	235	223	118	81	288	249	82	109	301	313
SRI	ENSG00000075142	698	742	738	675	1051	1079	1163	870	801	737	889	939
EIF4G3	ENSG00000075151	376	323	309	274	367	446	203	204	265	236	167	154
NUP37	ENSG00000075188	162	199	259	269	237	278	416	302	155	199	331	347
SEMA3A	ENSG00000075213	25	27	24	28	16	18	20	25	35	31	31	30
GTSE1	ENSG00000075218	342	443	1081	927	643	685	1739	1443	474	532	1322	1449
SEMA3C	ENSG00000075223	870	1028	777	696	1034	1019	933	704	925	930	809	850
TTC38	ENSG00000075234	218	246	227	206	263	345	313	220	269	225	260	236
ACAT1	ENSG00000075239	691	877	555	593	859	959	735	579	854	893	606	696
GRAMD4	ENSG00000075240	59	67	113	58	113	44	96	54	80	75	72	96
CELSR1	ENSG00000075275	0	0	2	1	1	0	0	0	1	1	2	0
WNT8B	ENSG00000075290	0	0	0	0	0	0	0	0	0	0	0	1
ZNF638	ENSG00000075292	370	415	1624	1498	346	382	1649	1495	403	351	1310	1542
SLC25A40	ENSG00000075303	77	118	127	114	128	166	212	139	107	111	139	160
TIMM21	ENSG00000075336	250	311	582	631	278	367	838	614	303	286	629	678
ADD2	ENSG00000075340	151	146	148	105	210	221	227	154	153	172	166	158
FGF4	ENSG00000075388	0	0	0	0	0	0	2	1	0	0	1	0
RASAL2	ENSG00000075391	97	117	535	473	105	132	614	480	109	81	445	453
VPS9D1	ENSG00000075399	88	101	129	74	95	86	138	116	53	68	88	74
ZNF37A	ENSG00000075407	131	159	232	178	169	178	280	157	43	180	231	153
MARK3	ENSG00000075413	28	19	140	152	40	51	245	138	23	67	130	222
SLC25A3	ENSG00000075415	4076	4756	4325	4250	5681	6151	6224	4994	5127	4900	5248	5518
FNDC3B	ENSG00000075420	669	742	1194	1088	720	713	1314	958	644	584	954	989
FOSL2	ENSG00000075426	151	175	2181	2050	112	107	2944	2110	119	128	2044	2016
CACNG5	ENSG00000075429	0	4	0	2	3	2	2	0	4	1	0	1
CACNG4	ENSG00000075461	0	0	0	0	0	0	0	0	0	0	0	0
FRYL	ENSG00000075539	489	552	1328	1199	591	687	1447	1063	529	369	1165	1043
TMEM131	ENSG00000075568	492	584	692	618	481	452	597	451	463	422	534	527
FSCN1	ENSG00000075618	3552	4095	3918	3318	4585	4256	5655	4235	3046	2696	3556	3536
ACTB	ENSG00000075624	91204	103059	84531	80721	123465	137399	127405	101077	90403	81444	99534	94983
MOCOS	ENSG00000075643	162	199	166	155	163	202	241	158	184	175	162	189
PLD1	ENSG00000075651	116	146	288	266	108	127	242	180	76	87	218	208
ATP12A	ENSG00000075673	0	0	0	0	0	1	1	1	0	1	4	0
WDR62	ENSG00000075702	145	189	380	326	290	199	479	362	242	163	500	305
DLG1	ENSG00000075711	326	422	711	622	489	486	963	709	412	359	740	765
RAB7A	ENSG00000075785	2463	2960	2356	2201	2825	3024	2321	1926	2906	2774	2412	2686
BCAP29	ENSG00000075790	537	613	506	386	546	721	645	384	606	583	498	583
SEC31B	ENSG00000075826	5	1	6	2	4	2	1	2	5	2	3	3
SART3	ENSG00000075856	79	81	708	685	78	78	871	738	102	71	710	768
ARHGAP15	ENSG00000075884	6	2	11	3	8	6	5	4	7	7	3	9
TUBA3D	ENSG00000075886	1	0	3	1	0	0	0	8	3	1	2	0
PAX2	ENSG00000075891	1	1	21	15	1	0	21	14	6	3	20	15
EXOSC7	ENSG00000075914	307	391	357	325	507	515	543	436	433	457	446	446
KIFAP3	ENSG00000075945	321	352	273	260	313	346	280	209	293	248	183	238
MKRN2	ENSG00000075975	90	136	324	427	112	99	441	396	134	74	441	412
MCM6	ENSG00000076003	877	1027	986	879	1485	1523	1631	1202	1240	1119	1325	1356
REXO2	ENSG00000076043	1976	2238	1502	1412	2351	2378	1822	1397	2299	2259	1716	1796
RBM7	ENSG00000076053	19	17	500	506	22	17	646	565	30	20	551	555
RBMS2	ENSG00000076067	883	1020	982	916	1057	1112	1112	816	960	863	953	943
BAZ2A	ENSG00000076108	1010	1222	1978	1901	1041	1034	1911	1608	1140	1018	1783	1947
PTPN23	ENSG00000076201	865	957	1150	1039	954	986	1423	1113	951	777	1287	1218
MLH1	ENSG00000076242	779	808	785	760	963	1060	1067	751	827	754	733	763
UNG	ENSG00000076248	363	471	463	482	676	773	875	686	597	508	808	684
FMO4	ENSG00000076258	7	13	7	5	14	8	9	15	14	15	15	11
KLHL20	ENSG00000076321	92	116	186	194	116	110	265	205	112	100	212	226
RGS11	ENSG00000076344	3	0	2	2	2	1	0	1	0	0	0	1
SLC46A1	ENSG00000076351	43	87	233	188	65	46	325	250	70	84	232	250
PLXNA2	ENSG00000076356	335	370	368	340	260	215	303	242	369	296	309	273
SPAG5	ENSG00000076382	934	1041	1051	995	1612	1566	1690	1431	1337	1226	1347	1583
ANKRD13A	ENSG00000076513	249	335	435	433	229	270	497	383	329	276	440	401
TPD52	ENSG00000076554	899	1047	909	974	1294	1267	1270	912	1161	1018	1093	1073
ACACB	ENSG00000076555	15	21	25	32	28	21	39	19	14	12	32	27
TRAF4	ENSG00000076604	169	195	834	730	148	157	977	672	182	113	881	824
PAG1	ENSG00000076641	16	10	60	56	9	21	57	44	22	10	83	53
GPATCH1	ENSG00000076650	13	8	150	147	3	8	192	143	9	10	175	176
ICAM3	ENSG00000076662	6	9	13	10	3	7	4	6	1	6	13	9
NT5C2	ENSG00000076685	474	573	649	605	528	544	782	637	586	506	589	598
MCAM	ENSG00000076706	2378	2832	2216	1990	2924	2846	2629	2213	2590	2584	1945	2219
GPC4	ENSG00000076716	270	362	274	259	540	570	494	353	308	363	295	319
MBNL3	ENSG00000076770	14	24	14	18	30	24	30	23	40	32	26	25
CAMSAP3	ENSG00000076826	6	7	36	26	6	1	60	38	8	6	63	69
RAP1GAP	ENSG00000076864	47	73	44	36	86	61	91	67	86	78	61	81
XAB2	ENSG00000076924	652	731	713	607	728	734	911	683	709	669	846	774
ARHGEF1	ENSG00000076928	471	550	696	597	648	506	577	537	574	605	662	629
STXBP2	ENSG00000076944	262	396	248	178	429	373	381	280	414	347	316	338
MAP2K7	ENSG00000076984	80	88	503	386	111	76	577	476	89	68	545	476
NMRK2	ENSG00000077009	0	0	0	0	0	0	0	0	0	0	1	0
DGKD	ENSG00000077044	162	195	962	741	177	192	999	849	194	140	814	680
CTTNBP2	ENSG00000077063	3	2	9	9	1	0	26	16	7	1	25	23
ACTL6B	ENSG00000077080	0	0	0	0	1	0	0	0	1	0	0	0
RARB	ENSG00000077092	0	0	13	0	0	0	10	6	0	0	8	0
TOP2B	ENSG00000077097	1486	1734	1796	1498	1849	1640	1804	1468	1404	1288	1350	1506
TM9SF3	ENSG00000077147	2622	3113	2812	2720	3245	3327	3210	2589	3366	2999	3010	3073
NFKB2	ENSG00000077150	1209	1292	1246	1044	938	793	1157	950	1274	1117	1112	1199
UBE2T	ENSG00000077152	211	254	255	250	332	376	485	345	284	209	311	354
PPP1R12B	ENSG00000077157	22	31	46	35	18	27	43	30	13	21	35	27
DNAJC10	ENSG00000077232	2165	2519	1898	1919	2651	2986	2220	1769	2858	2472	1781	2061
GTF3C1	ENSG00000077235	959	1104	1388	1171	1044	1083	1505	1235	951	783	1418	1284
IL4R	ENSG00000077238	44	41	168	158	38	52	174	121	58	43	170	176
USP33	ENSG00000077254	365	482	548	579	451	481	660	472	384	350	537	499
PAK3	ENSG00000077264	81	91	100	93	93	78	116	100	84	77	76	77
CAPN6	ENSG00000077274	8	14	12	14	11	5	17	12	17	21	6	8
DCX	ENSG00000077279	1	2	0	3	0	0	0	0	3	0	0	0
SNRPA	ENSG00000077312	750	823	961	981	903	951	1311	1121	759	740	1178	1200
SPAG6	ENSG00000077327	0	0	0	0	0	0	0	0	0	0	0	0
EXOSC5	ENSG00000077348	85	124	152	98	440	425	317	276	328	304	330	302
DYNC1I2	ENSG00000077380	852	905	782	791	1034	1184	979	750	948	936	811	932
APBB1IP	ENSG00000077420	0	2	1	0	0	0	2	0	3	0	1	0
LRCH4	ENSG00000077454	219	225	484	481	182	149	586	466	206	175	525	507
FAM76B	ENSG00000077458	13	17	86	93	7	18	127	93	19	15	108	82
SIRT6	ENSG00000077463	80	110	214	174	95	91	207	180	111	91	206	223
TYR	ENSG00000077498	0	0	0	0	0	0	0	0	0	0	0	0
POLD3	ENSG00000077514	61	43	323	290	44	56	417	325	60	59	321	378
ACTN2	ENSG00000077522	3	10	0	6	2	4	0	6	1	8	2	7
CAPZB	ENSG00000077549	4115	4996	3456	3362	5092	5251	4337	3371	4468	4293	3637	3757
GPR137B	ENSG00000077585	199	278	213	259	192	238	274	182	271	258	269	260
NAALAD2	ENSG00000077616	10	14	11	9	12	14	16	10	12	7	6	21
JADE1	ENSG00000077684	55	70	482	422	79	100	754	569	48	60	512	548
SLC25A43	ENSG00000077713	107	114	58	71	138	151	121	67	125	101	79	62
UBE2A	ENSG00000077721	476	629	434	436	657	696	594	371	565	481	411	536
FGFR1	ENSG00000077782	570	677	643	602	676	766	830	697	659	571	688	498
FKBP6	ENSG00000077800	1	1	1	0	0	0	0	1	0	5	1	0
SMC1B	ENSG00000077935	0	0	0	0	0	0	0	0	0	0	0	0
FBLN1	ENSG00000077942	703	831	803	664	774	659	952	704	1053	1011	698	780
ITGA8	ENSG00000077943	0	1	0	2	2	1	1	0	9	2	2	3
CST7	ENSG00000077984	33	56	33	27	34	29	29	22	48	40	49	50
MAP2	ENSG00000078018	50	152	111	44	125	74	80	56	84	40	31	102
PIAS2	ENSG00000078043	149	186	239	292	142	187	260	232	166	146	314	253
AMPH	ENSG00000078053	140	174	195	193	297	341	315	218	171	177	234	221
ARAF	ENSG00000078061	634	712	794	704	779	798	1029	858	751	660	909	825
MCCC1	ENSG00000078070	238	284	257	222	207	254	214	166	252	232	213	243
LAMP3	ENSG00000078081	27	45	17	25	38	31	24	23	34	44	42	35
FAP	ENSG00000078098	63	76	106	93	76	40	90	61	109	116	86	118
NEBL	ENSG00000078114	11	6	20	10	29	19	21	18	18	11	17	22
ACER3	ENSG00000078124	167	180	149	100	153	255	232	140	188	120	153	185
UBE2K	ENSG00000078140	902	979	1677	1437	1228	1222	1988	1543	1113	996	1558	1694
PIK3C3	ENSG00000078142	147	158	261	276	142	166	305	258	191	146	277	261
N4BP2	ENSG00000078177	193	202	243	278	184	175	228	267	93	145	279	243
TIGAR	ENSG00000078237	260	204	489	501	166	175	543	327	192	133	477	484
TULP3	ENSG00000078246	243	300	695	568	321	339	790	563	258	187	708	727
SYNJ2	ENSG00000078269	443	447	748	815	374	412	862	632	463	385	695	730
ADCY2	ENSG00000078295	27	34	39	61	28	51	46	45	43	35	63	45
PPP2R5C	ENSG00000078304	654	794	775	728	754	683	855	680	643	641	696	747
RBFOX1	ENSG00000078328	23	24	15	7	14	20	16	16	16	29	25	15
GNB1	ENSG00000078369	3039	3510	2563	2463	3600	2327	3729	2453	3189	2834	2811	2717
HOXA9	ENSG00000078399	15	19	142	122	15	25	185	153	23	30	161	161
EDN1	ENSG00000078401	12	9	138	111	8	10	141	97	20	27	108	107
MLLT10	ENSG00000078403	86	91	312	270	90	78	385	297	99	86	275	300
ZCWPW1	ENSG00000078487	2	24	25	6	7	0	12	25	23	25	15	22
ADCYAP1R1	ENSG00000078549	1	4	4	7	0	0	12	1	0	0	21	18
FGF20	ENSG00000078579	1	0	0	0	0	0	1	1	0	0	0	0
P2RY10	ENSG00000078589	0	0	1	1	0	0	0	0	0	1	0	0
ITM2A	ENSG00000078596	0	1	6	4	0	1	0	0	1	1	4	1
NRDC	ENSG00000078618	3177	3592	2953	2770	3610	3817	3056	2599	3208	3010	2620	2789
VDAC3	ENSG00000078668	694	875	918	864	1097	1274	1395	1038	914	881	1173	1175
PCM1	ENSG00000078674	479	517	921	766	481	562	844	651	546	477	711	845
TNRC6C	ENSG00000078687	4	13	88	38	9	5	35	60	8	6	66	85
CBFA2T2	ENSG00000078699	51	49	222	194	57	44	251	181	54	60	194	218
BRINP1	ENSG00000078725	15	18	84	60	9	18	91	76	15	15	125	112
ITCH	ENSG00000078747	440	424	645	706	470	315	701	536	352	414	731	645
PKD2L2	ENSG00000078795	5	13	14	12	7	4	4	2	2	2	3	0
TP53INP2	ENSG00000078804	561	542	635	556	356	321	496	416	269	249	431	447
SDF4	ENSG00000078808	1812	2093	1781	1530	1700	1458	1727	1430	2015	2181	1738	1816
MYH7B	ENSG00000078814	11	13	7	4	5	3	2	2	5	7	7	4
BPIFB2	ENSG00000078898	0	0	0	0	0	0	0	0	0	0	0	0
TP73	ENSG00000078900	15	15	65	68	16	17	142	106	15	6	143	94
TOLLIP	ENSG00000078902	156	192	246	225	157	140	301	196	172	143	260	254
UBE2D4	ENSG00000078967	317	365	289	288	410	450	406	307	402	344	419	360
CLUL1	ENSG00000079101	0	1	0	0	1	3	1	0	3	1	7	0
RUNX1T1	ENSG00000079102	0	1	7	0	1	0	2	1	4	1	1	0
CDH17	ENSG00000079112	1	0	1	0	0	0	0	0	4	0	0	0
THOC1	ENSG00000079134	84	109	136	153	122	124	212	159	121	102	125	184
FKBP7	ENSG00000079150	69	87	53	82	60	57	66	44	84	64	43	84
OSBPL6	ENSG00000079156	77	107	271	259	72	129	293	269	89	92	282	289
SLC1A3	ENSG00000079215	156	167	187	204	121	190	384	293	157	197	324	308
XRCC5	ENSG00000079246	6699	7773	6685	6661	8724	9570	8362	6817	7631	7273	6477	7188
LXN	ENSG00000079257	0	0	0	0	0	0	0	0	0	0	1	0
SP140	ENSG00000079263	413	532	662	625	295	317	427	336	449	415	583	707
MKNK1	ENSG00000079277	6	6	8	3	4	4	9	10	6	9	12	5
TNS1	ENSG00000079308	196	241	550	335	235	142	460	492	169	60	352	378
REXO1	ENSG00000079313	236	266	391	334	219	214	571	417	278	277	488	518
SAR1A	ENSG00000079332	1084	1253	1590	1461	1269	1450	2009	1523	1254	1192	1732	1820
CDC14A	ENSG00000079335	13	21	162	146	8	22	166	128	15	18	109	132
RAPGEF3	ENSG00000079337	20	22	23	34	16	25	32	33	28	21	35	37
CEACAM1	ENSG00000079385	11	12	8	3	11	0	5	3	17	6	5	12
SENP1	ENSG00000079387	163	150	315	351	160	234	505	390	164	121	382	386
DUSP13	ENSG00000079393	0	0	0	0	0	0	2	1	1	0	0	0
CIC	ENSG00000079432	366	507	698	782	539	505	1308	678	437	428	1017	753
LIPE	ENSG00000079435	30	26	91	100	32	28	143	111	24	40	139	132
FDFT1	ENSG00000079459	219	134	144	177	32	85	262	119	31	126	44	19
PAFAH1B3	ENSG00000079462	561	747	547	434	766	804	735	531	657	623	631	651
OPHN1	ENSG00000079482	116	126	254	243	146	177	332	307	146	157	289	335
AFM	ENSG00000079557	0	0	0	0	0	0	0	0	0	0	0	0
KIF22	ENSG00000079616	312	292	466	431	457	476	905	790	422	352	728	692
SCGN	ENSG00000079689	0	0	0	0	0	0	0	0	0	0	1	0
CARMIL1	ENSG00000079691	30	26	71	89	24	14	53	55	19	33	68	63
PGM1	ENSG00000079739	1109	1342	1020	926	1076	1199	1086	845	909	820	924	907
DDX1	ENSG00000079785	3129	3586	2983	2817	3857	4111	3140	2760	3892	3531	2879	3361
DNM2	ENSG00000079805	1233	1247	1208	1078	1440	1156	1470	1209	1350	1274	1331	1363
EPB41L2	ENSG00000079819	3267	3542	3082	2856	3786	3738	3290	2929	3499	3416	2642	2991
RIMS1	ENSG00000079841	0	5	14	3	9	6	2	13	3	0	6	15
MOXD1	ENSG00000079931	282	302	256	220	397	355	336	276	311	273	213	252
STX7	ENSG00000079950	281	296	345	317	304	358	434	341	282	218	328	370
RABL2B	ENSG00000079974	253	267	199	236	171	170	178	240	147	148	198	186
KEAP1	ENSG00000079999	187	203	976	881	199	138	1140	915	169	148	1075	1153
DDX43	ENSG00000080007	167	213	150	150	167	171	178	116	174	154	137	150
PTPRH	ENSG00000080031	24	19	19	22	12	11	25	23	12	10	23	18
DCT	ENSG00000080166	0	0	0	0	2	1	0	0	1	0	1	1
SLC35C2	ENSG00000080189	717	774	1072	1032	677	724	1094	910	715	579	1076	1104
CRYBG3	ENSG00000080200	194	227	435	444	213	186	457	444	213	193	434	443
EPHA6	ENSG00000080224	15	23	22	17	31	25	18	18	22	28	23	18
SCTR	ENSG00000080293	0	0	0	0	0	0	1	0	0	0	0	0
RFX3	ENSG00000080298	65	67	116	107	59	49	110	103	47	40	103	97
RIF1	ENSG00000080345	135	102	778	732	129	167	983	760	146	117	766	828
RAB21	ENSG00000080371	313	360	593	575	386	378	735	545	366	310	599	605
SLC4A4	ENSG00000080493	20	12	24	19	10	31	33	20	17	25	21	30
SMARCA2	ENSG00000080503	188	160	416	409	313	275	440	328	223	157	440	503
RDH8	ENSG00000080511	0	0	0	0	0	0	0	0	0	0	0	1
SESN1	ENSG00000080546	38	31	274	285	47	28	241	177	19	19	246	280
MID2	ENSG00000080561	19	37	64	50	27	27	81	47	28	16	78	50
DNAAF6	ENSG00000080572	0	0	0	0	0	0	0	0	0	0	0	0
COL5A3	ENSG00000080573	121	112	68	85	111	80	94	101	103	111	39	61
SRCAP	ENSG00000080603	95	73	612	642	81	42	853	518	13	74	570	648
PUM3	ENSG00000080608	371	364	436	414	382	388	558	463	401	320	420	446
CPB2	ENSG00000080618	4	9	5	7	3	4	5	9	1	3	8	4
CHRNA3	ENSG00000080644	31	33	21	37	36	57	46	29	41	45	36	49
KCNN2	ENSG00000080709	6	21	25	34	6	14	15	17	17	3	20	16
CNOT4	ENSG00000080802	24	42	265	258	15	31	227	233	43	14	238	192
PSEN1	ENSG00000080815	317	366	897	859	328	419	1134	842	268	250	850	1023
CPOX	ENSG00000080819	629	748	792	681	772	648	1065	790	691	673	828	936
CLDND1	ENSG00000080822	850	959	647	578	952	1049	862	545	845	768	720	750
MOK	ENSG00000080823	73	124	182	153	76	118	140	109	119	104	149	159
HSP90AA1	ENSG00000080824	15637	17729	13944	13224	18199	18910	15839	13634	22626	22499	15485	19361
RBL1	ENSG00000080839	156	160	291	270	208	213	378	336	167	137	343	382
DLGAP4	ENSG00000080845	656	725	1874	1825	586	546	2083	1571	641	519	1452	1509
IGSF9B	ENSG00000080854	30	34	58	52	53	38	92	50	37	45	82	83
CFHR2	ENSG00000080910	0	1	1	1	0	0	0	0	0	1	0	0
NDC80	ENSG00000080986	250	301	922	952	341	345	1709	1371	357	347	1277	1489
AP4E1	ENSG00000081014	138	182	208	183	160	197	226	136	118	97	158	162
RSBN1	ENSG00000081019	7	4	285	217	2	4	358	224	4	7	302	309
MAGI3	ENSG00000081026	65	69	228	177	77	94	337	219	64	75	293	265
CXCL2	ENSG00000081041	0	0	0	0	0	0	0	0	0	0	0	0
AFP	ENSG00000081051	61	53	46	30	63	70	80	32	38	52	43	32
COL4A4	ENSG00000081052	64	80	50	50	103	68	74	65	54	52	34	49
TCF7	ENSG00000081059	1	2	0	2	2	3	0	0	2	1	3	2
OSTM1	ENSG00000081087	366	344	211	227	366	314	271	219	410	296	238	275
CDH7	ENSG00000081138	3	1	4	6	1	1	10	2	5	1	5	8
IMPG2	ENSG00000081148	0	2	0	0	2	3	1	1	0	2	1	1
PCNP	ENSG00000081154	1688	1950	1451	1459	2010	2159	1575	1229	1917	1670	1290	1430
EXD2	ENSG00000081177	173	189	311	271	181	171	317	264	151	136	293	287
ARG2	ENSG00000081181	242	271	308	289	243	333	310	277	283	264	379	386
MEF2C	ENSG00000081189	23	16	42	53	26	14	17	19	23	20	38	36
PTPRC	ENSG00000081237	0	2	0	0	8	2	1	0	5	2	0	1
CACNA1S	ENSG00000081248	0	0	0	0	0	0	0	0	0	0	0	0
PKP1	ENSG00000081277	1	0	0	1	0	0	0	0	0	0	0	0
UBA5	ENSG00000081307	479	563	465	444	484	538	589	376	497	463	422	500
STK17B	ENSG00000081320	10	14	281	254	3	13	412	278	13	6	318	300
CDC14B	ENSG00000081377	167	204	245	213	216	217	289	184	178	159	232	242
ZNF510	ENSG00000081386	25	19	161	179	18	21	181	130	24	16	144	151
LRP2	ENSG00000081479	0	1	0	0	0	0	0	1	0	0	3	4
ZNF506	ENSG00000081665	10	1	23	18	8	4	4	8	9	8	15	19
JMJD4	ENSG00000081692	80	81	300	288	47	61	310	253	62	51	325	253
DUSP12	ENSG00000081721	186	202	268	222	187	192	267	233	221	164	287	260
AACS	ENSG00000081760	680	787	652	669	901	882	852	743	858	736	769	804
DELE1	ENSG00000081791	281	266	360	344	298	280	452	339	278	248	360	391
SLC13A1	ENSG00000081800	0	0	0	0	0	0	0	0	0	0	0	0
CADPS2	ENSG00000081803	69	83	72	78	108	100	103	82	86	85	100	91
PCDHB4	ENSG00000081818	0	1	2	0	0	0	0	0	1	0	1	0
PCDHA6	ENSG00000081842	23	26	24	28	34	24	34	30	26	39	35	24
PCDHGA2	ENSG00000081853	9	14	9	16	5	22	17	12	8	10	4	2
HSPB11	ENSG00000081870	331	335	250	225	457	447	369	284	390	374	300	343
PHLPP1	ENSG00000081913	21	32	166	113	26	27	196	155	24	25	183	142
ATP8B1	ENSG00000081923	1	2	0	4	2	4	2	1	0	6	1	2
IL12RB2	ENSG00000081985	2	0	0	0	0	0	1	0	0	1	0	1
SMARCD3	ENSG00000082014	98	124	108	86	138	143	143	97	135	103	116	111
WDR70	ENSG00000082068	343	360	421	399	361	413	545	428	306	309	473	536
FYB1	ENSG00000082074	0	0	0	1	0	1	1	1	2	1	1	1
MPP4	ENSG00000082126	37	58	40	46	35	32	35	20	51	58	61	43
STRADB	ENSG00000082146	277	348	208	217	332	413	326	236	308	268	251	280
BZW1	ENSG00000082153	4091	4736	4608	4539	5413	5762	5879	4499	5113	4353	4951	5080
PGR	ENSG00000082175	0	0	0	0	1	0	0	0	0	0	0	0
C1QTNF3	ENSG00000082196	2	4	3	3	0	5	6	0	3	1	1	0
ME2	ENSG00000082212	780	896	700	765	1287	1323	1034	809	966	943	809	824
C5orf22	ENSG00000082213	163	181	295	291	179	200	448	322	203	157	401	383
CCNT2	ENSG00000082258	71	58	295	311	53	73	354	278	77	54	319	286
FAM135A	ENSG00000082269	109	154	205	165	131	121	215	158	130	106	154	171
COL19A1	ENSG00000082293	10	15	14	18	5	10	16	5	14	18	35	26
EPB41L3	ENSG00000082397	1180	1359	1183	1120	1859	1766	1632	1361	1212	1109	1041	1294
COBLL1	ENSG00000082438	88	117	220	193	129	116	215	178	161	118	217	234
DLG3	ENSG00000082458	26	40	70	92	42	47	132	111	32	39	106	121
KCNK2	ENSG00000082482	1	2	1	3	2	7	5	4	7	4	1	3
SERTAD4	ENSG00000082497	38	38	151	147	64	63	303	205	39	20	209	191
TRAF5	ENSG00000082512	39	67	74	46	40	42	93	72	48	45	67	81
MRPL22	ENSG00000082515	223	277	393	360	300	335	533	395	253	222	406	419
GEMIN5	ENSG00000082516	229	313	871	831	175	162	936	787	242	195	800	758
OPRK1	ENSG00000082556	0	2	4	8	0	0	8	11	4	2	6	3
NFE2L1	ENSG00000082641	3177	3652	3342	2966	3326	2854	3743	2847	3826	3673	3266	3821
SEMA5B	ENSG00000082684	1	1	0	0	1	0	0	1	0	0	1	0
GSK3B	ENSG00000082701	267	275	520	352	236	296	832	530	225	251	382	343
ITGB5	ENSG00000082781	4422	4907	4117	3605	4265	3712	4171	3247	5695	5693	4248	4458
ERC1	ENSG00000082805	592	705	1405	1310	653	667	1506	1381	600	509	1268	1137
XPO1	ENSG00000082898	1707	1888	3179	2611	2431	2025	4115	3122	2234	1832	3259	3590
RNF13	ENSG00000082996	178	245	226	167	151	218	250	180	167	152	223	194
TRPM3	ENSG00000083067	1	0	0	0	0	2	2	0	0	0	2	0
PALB2	ENSG00000083093	1	0	111	108	1	5	154	107	0	1	96	78
DOP1A	ENSG00000083097	7	3	77	56	2	3	69	59	6	2	74	58
LYRM2	ENSG00000083099	194	236	366	405	159	193	418	282	145	180	370	364
BCKDHB	ENSG00000083123	91	76	64	58	81	86	66	83	81	74	82	76
KAT6A	ENSG00000083168	83	77	638	544	53	42	675	546	71	53	533	570
TUT7	ENSG00000083223	96	101	296	330	107	100	309	296	87	86	283	309
ULK2	ENSG00000083290	37	41	31	34	41	45	53	36	48	33	42	25
GRHL2	ENSG00000083307	2	0	0	0	0	1	0	0	0	0	0	2
TNPO1	ENSG00000083312	4011	4176	3958	3615	4257	4433	4455	3468	4544	4105	3590	3974
PLOD1	ENSG00000083444	2848	3415	2968	2683	3212	2650	3306	2791	4069	4289	3365	3702
P2RX5	ENSG00000083454	89	126	68	76	69	79	69	68	102	142	93	91
ITGAE	ENSG00000083457	163	215	126	120	224	210	174	140	181	124	134	140
DIS3	ENSG00000083520	329	434	791	695	369	378	824	635	422	349	678	726
PIBF1	ENSG00000083535	62	70	113	120	62	59	116	86	61	58	78	98
TDRD3	ENSG00000083544	30	39	100	101	26	33	108	78	28	24	88	96
NUFIP1	ENSG00000083635	16	14	178	208	5	11	258	178	8	8	158	204
PDS5B	ENSG00000083642	135	154	543	434	206	189	664	478	196	189	492	549
OXCT1	ENSG00000083720	915	1001	849	858	1272	1269	1091	889	1069	997	840	947
RRAGB	ENSG00000083750	37	44	64	74	57	44	62	40	42	27	47	52
EPYC	ENSG00000083782	3	10	0	1	2	3	0	2	4	4	2	1
CYLD	ENSG00000083799	653	772	864	890	638	609	706	544	624	546	683	698
SLC27A5	ENSG00000083807	37	33	27	33	30	16	21	19	29	37	25	36
ZNF324	ENSG00000083812	3	1	54	42	1	0	77	30	2	4	53	42
ZNF671	ENSG00000083814	1	2	38	38	0	5	48	45	1	0	32	46
ZNF416	ENSG00000083817	6	4	68	90	0	3	80	45	3	0	60	66
ZNF586	ENSG00000083828	15	19	49	44	1	10	62	35	14	8	56	57
ZNF446	ENSG00000083838	2	4	36	37	1	1	29	34	3	7	34	35
ZNF264	ENSG00000083844	22	30	121	134	20	11	126	126	22	18	114	128
RPS5	ENSG00000083845	7686	9013	5721	5454	9296	9798	8487	5720	8756	8162	7442	7449
FAT1	ENSG00000083857	1692	1989	2176	1813	1829	1867	2155	2024	1844	1504	2066	1684
YTHDC1	ENSG00000083896	109	135	496	506	122	110	508	388	135	124	380	452
CHMP2B	ENSG00000083937	381	446	545	583	587	611	690	536	420	448	683	598
SMAP2	ENSG00000084070	105	150	436	425	119	99	496	434	125	103	494	446
PPIE	ENSG00000084072	582	653	604	592	660	698	651	533	588	628	600	655
ZMPSTE24	ENSG00000084073	1060	1150	1435	1337	1093	1264	1653	1309	1177	932	1434	1362
STARD7	ENSG00000084090	870	988	2082	2053	921	932	3022	2239	826	707	2422	2300
NOA1	ENSG00000084092	164	215	623	534	156	143	692	478	205	168	652	695
REST	ENSG00000084093	170	162	882	804	156	144	755	588	148	118	704	719
HAL	ENSG00000084110	0	0	0	1	1	1	0	0	2	0	0	0
SSH1	ENSG00000084112	494	511	655	613	517	523	858	584	410	362	596	521
GSTP1	ENSG00000084207	6793	7488	5566	5172	7754	7972	6805	5300	6936	6717	6080	6315
APLP2	ENSG00000084234	2354	2821	2592	2178	2343	1955	2488	2061	3428	3551	1989	2730
FAM234B	ENSG00000084444	121	153	118	122	150	173	134	108	130	120	135	137
SLCO1A2	ENSG00000084453	42	73	30	49	19	18	20	23	47	25	25	30
WBP11	ENSG00000084463	1129	1216	2337	2279	1486	1722	3099	2392	1456	1327	2722	2822
EIF3I	ENSG00000084623	1207	1215	1142	972	1311	1337	1100	1023	1397	1129	1083	963
NKAIN1	ENSG00000084628	5	0	2	4	0	11	3	5	2	4	2	6
COL16A1	ENSG00000084636	732	900	860	669	787	391	842	740	676	800	449	580
TXLNA	ENSG00000084652	354	357	1702	1471	196	206	1767	1500	221	236	1506	1705
APOB	ENSG00000084674	0	0	0	0	0	0	0	0	0	0	0	0
NCOA1	ENSG00000084676	203	229	575	460	222	228	500	451	214	179	458	490
AGBL5	ENSG00000084693	1336	1581	1124	989	1179	1270	991	762	1149	1142	1049	935
EFR3B	ENSG00000084710	241	250	610	536	205	211	512	492	313	245	650	494
KIF3C	ENSG00000084731	800	917	1081	1001	858	780	1085	843	692	632	1045	955
RAB10	ENSG00000084733	1262	1464	1810	1782	1685	1735	2397	1948	1357	1228	2024	2061
GCKR	ENSG00000084734	1	1	0	1	0	0	0	0	0	0	0	0
HADHA	ENSG00000084754	5319	6028	5183	4969	6224	6451	6030	5047	6202	5734	5453	5734
MAPRE3	ENSG00000084764	245	351	265	263	327	299	297	227	359	309	285	305
CAD	ENSG00000084774	1554	1707	2075	1823	1853	1942	2629	2262	1606	1372	2480	2018
CD59	ENSG00000085063	5269	6100	4626	4411	5436	5695	4981	3839	6717	6467	5057	5332
CD82	ENSG00000085117	1128	1153	935	826	997	758	827	639	1727	1664	1406	1415
BCORL1	ENSG00000085185	37	30	260	233	30	43	284	220	48	31	269	248
ATRX	ENSG00000085224	1684	2055	1526	1431	2210	2476	1822	1369	1986	1835	1512	1601
AK6	ENSG00000085231	18	35	110	81	31	48	129	114	23	35	84	145
FCN1	ENSG00000085265	3	5	1	0	1	3	0	0	3	0	2	1
MYNN	ENSG00000085274	14	18	135	124	8	26	183	133	19	22	125	143
MECOM	ENSG00000085276	33	40	224	235	18	19	250	229	21	10	310	275
SCAMP1	ENSG00000085365	485	545	510	534	619	693	618	437	572	447	545	583
PREP	ENSG00000085377	504	577	675	620	774	836	914	799	705	563	765	778
HACE1	ENSG00000085382	82	78	58	64	95	94	65	55	80	77	60	55
SEH1L	ENSG00000085415	857	998	1339	1309	1046	1168	1902	1477	957	858	1476	1666
WDR47	ENSG00000085433	59	67	171	187	75	48	244	164	53	54	192	213
WDFY1	ENSG00000085449	707	861	839	821	1092	1028	1059	768	722	712	832	878
OVGP1	ENSG00000085465	3	0	2	3	1	1	5	0	2	2	8	6
SLC25A24	ENSG00000085491	216	238	156	162	346	380	263	202	290	256	219	206
MAP3K4	ENSG00000085511	205	241	635	638	295	331	914	728	252	213	842	832
PILRA	ENSG00000085514	3	0	1	0	0	0	1	0	0	0	0	2
IGSF9	ENSG00000085552	33	35	69	49	54	24	110	75	31	18	77	71
ABCB1	ENSG00000085563	157	199	251	233	165	180	305	313	186	156	252	260
ZNF213	ENSG00000085644	114	95	222	218	120	100	337	237	107	99	268	218
AKR1B1	ENSG00000085662	2941	3356	2109	2065	2855	2877	2321	1751	2830	2500	2191	2074
CPNE3	ENSG00000085719	1897	2360	1839	1877	2583	2704	2399	1904	2288	1903	1944	1989
RRN3	ENSG00000085721	107	75	345	147	107	143	405	227	10	38	209	169
CTTN	ENSG00000085733	1536	1768	1278	1078	1564	1387	1200	939	1738	1778	1154	1303
WNT11	ENSG00000085741	2	0	1	3	3	0	3	5	0	3	11	9
MTIF2	ENSG00000085760	595	645	894	965	609	670	852	720	529	477	771	858
DDHD2	ENSG00000085788	317	380	233	239	432	431	387	226	413	349	288	267
TTC39A	ENSG00000085831	9	3	17	34	56	46	25	32	19	47	2	6
EPS15	ENSG00000085832	22	12	69	58	20	28	127	41	8	8	30	19
ORC1	ENSG00000085840	66	100	344	293	78	111	456	412	97	74	395	464
MGST2	ENSG00000085871	177	191	157	169	195	221	162	131	200	173	169	209
CHERP	ENSG00000085872	87	89	758	564	68	95	935	697	108	96	664	714
ATG16L1	ENSG00000085978	40	44	169	167	34	30	163	128	37	32	153	167
USP40	ENSG00000085982	92	75	125	28	80	112	26	14	79	167	64	65
POMGNT1	ENSG00000085998	1154	1396	853	789	1044	1144	844	637	1179	1030	939	847
RAD54L	ENSG00000085999	175	194	283	227	300	351	449	329	268	215	359	382
MAST2	ENSG00000086015	944	1196	1099	1151	1232	1083	1520	1131	1039	975	1204	1158
DNAJA1	ENSG00000086061	3916	4590	6318	6305	4289	4843	7853	6427	4748	4432	6947	8276
B4GALT1	ENSG00000086062	1854	2121	2363	2152	2207	2305	2918	2276	1682	1628	2386	2330
CHMP5	ENSG00000086065	1371	1501	1012	1015	1378	1479	1150	903	1374	1334	1064	1092
NFX1	ENSG00000086102	205	243	730	748	137	178	818	693	185	138	678	747
AQP6	ENSG00000086159	1	0	0	0	0	0	0	1	0	0	0	1
DIMT1	ENSG00000086189	50	89	46	57	64	99	45	68	70	76	165	65
IPO11	ENSG00000086200	446	549	564	585	571	600	679	593	519	428	615	597
FOLH1	ENSG00000086205	15	12	19	17	13	20	13	13	21	22	17	21
EIF2AK1	ENSG00000086232	2375	2716	2115	2023	2928	3257	2926	2117	2575	2424	2452	2359
NME8	ENSG00000086288	0	0	0	0	0	0	0	0	0	0	0	0
EPDR1	ENSG00000086289	382	444	395	342	532	510	442	445	461	516	523	505
SNX10	ENSG00000086300	96	76	100	0	66	124	139	31	181	127	161	141
SEPHS1	ENSG00000086475	1142	1315	1183	1075	1496	1535	1721	1265	1313	1307	1407	1470
MRPL28	ENSG00000086504	974	1061	896	783	947	991	882	792	989	895	966	993
HBQ1	ENSG00000086506	0	0	0	0	0	0	0	0	0	0	0	0
ITPKC	ENSG00000086544	43	45	350	344	27	42	381	276	41	9	347	328
CEACAM6	ENSG00000086548	0	0	0	0	0	0	0	1	0	0	0	1
FAT2	ENSG00000086570	1	5	2	1	2	1	5	1	4	5	7	0
RBM22	ENSG00000086589	132	190	789	755	141	136	922	727	178	151	728	850
TMED2	ENSG00000086598	2572	3055	2501	2420	3265	3599	3258	2347	2785	2462	2602	2472
ERO1B	ENSG00000086619	16	22	6	35	43	15	18	21	51	30	10	23
ZFAND6	ENSG00000086666	391	452	425	355	504	479	523	359	414	352	400	461
HSD17B2	ENSG00000086696	1	0	2	2	4	1	1	2	2	2	6	2
TXLNG	ENSG00000086712	74	93	240	232	86	73	268	215	98	65	212	296
PPEF1	ENSG00000086717	0	0	0	0	0	1	0	0	0	0	0	1
LAT2	ENSG00000086730	751	845	639	595	739	859	568	466	892	781	665	697
HUWE1	ENSG00000086758	3981	4404	4648	4082	4032	3746	4184	3699	4052	3489	4231	3549
ZW10	ENSG00000086827	488	592	894	954	730	790	1137	891	677	530	1015	1098
ALG9	ENSG00000086848	225	309	329	365	414	499	565	446	408	309	519	535
MYBPC2	ENSG00000086967	1	1	0	1	0	1	0	0	1	3	0	0
NOX4	ENSG00000086991	40	24	64	57	52	62	102	78	39	37	86	80
ACOX3	ENSG00000087008	113	135	165	133	185	138	179	154	93	113	105	140
MTMR2	ENSG00000087053	905	1076	1150	1213	1311	1465	1541	1221	1061	1013	1273	1297
PPP1R15A	ENSG00000087074	18	6	642	586	9	0	527	445	78	73	565	582
HSD17B14	ENSG00000087076	201	196	156	125	174	101	143	103	242	214	178	202
TRIP6	ENSG00000087077	797	868	1091	1009	957	600	1313	1043	768	704	1205	1286
ACHE	ENSG00000087085	107	109	88	93	94	52	110	75	103	129	84	116
FTL	ENSG00000087086	23921	27629	16863	15946	19866	20931	15509	11532	20419	19377	16214	15427
SRRT	ENSG00000087087	2299	2500	2680	2459	1723	1362	2052	1658	1688	1496	1685	1877
BAX	ENSG00000087088	2100	2452	2201	2052	1899	1499	2041	1491	2104	1915	1861	1804
NLK	ENSG00000087095	125	135	319	299	72	79	247	192	87	70	235	232
PIGS	ENSG00000087111	544	575	786	677	792	833	1052	840	675	721	983	814
ADAMTS2	ENSG00000087116	143	184	114	113	147	136	114	108	181	194	95	124
TMPRSS11E	ENSG00000087128	0	0	0	0	0	0	0	0	1	1	0	0
ATXN7L3	ENSG00000087152	612	747	1322	1170	897	773	1871	1308	745	754	1527	1510
PGS1	ENSG00000087157	104	108	306	292	62	68	320	231	63	75	276	252
PSMC5	ENSG00000087191	3101	3520	2958	2863	3711	3495	3719	2774	3392	3217	3129	3283
UIMC1	ENSG00000087206	156	147	396	331	139	129	454	316	125	125	375	363
CETP	ENSG00000087237	0	0	0	0	0	0	0	0	1	0	0	3
MMP2	ENSG00000087245	2394	2721	2350	2061	2213	1885	2143	1670	2715	2765	1959	2239
MT3	ENSG00000087250	0	0	0	0	0	0	0	0	0	0	0	0
LPCAT2	ENSG00000087253	1	3	0	0	2	1	4	2	3	4	1	0
GNAO1	ENSG00000087258	52	90	164	144	132	115	285	221	64	64	265	171
OGFOD1	ENSG00000087263	464	478	979	900	478	574	1098	822	441	434	897	934
SH3BP2	ENSG00000087266	83	46	110	76	70	64	144	101	74	60	136	119
NOP14	ENSG00000087269	430	502	645	616	407	435	658	549	476	399	529	618
ADD1	ENSG00000087274	1506	1845	1347	1248	1660	1857	1500	1248	1650	1377	1492	1448
L2HGDH	ENSG00000087299	300	340	380	318	403	441	522	352	359	345	464	488
TXNDC16	ENSG00000087301	44	51	41	40	59	37	61	38	52	50	52	67
RTRAF	ENSG00000087302	1757	2076	1906	1781	2291	2176	2243	1741	1939	1773	1929	2111
NID2	ENSG00000087303	30	35	37	31	14	22	23	21	37	25	23	22
GMCL1	ENSG00000087338	392	422	392	365	477	411	465	333	312	348	346	364
SF3B2	ENSG00000087365	3988	4333	4496	3906	5089	5021	5327	4503	4439	4178	4720	5040
KLHL42	ENSG00000087448	159	172	395	341	152	192	521	352	167	142	450	419
GNAS	ENSG00000087460	20263	23082	15344	14230	21517	20658	16417	12138	20024	19332	14258	14257
DNM1L	ENSG00000087470	1166	1185	1376	1338	1395	1518	1613	1053	1198	981	1208	1258
PTHLH	ENSG00000087494	60	64	97	103	41	41	142	82	41	67	96	130
PHACTR3	ENSG00000087495	5	8	2	0	3	5	9	3	4	5	13	6
ERGIC2	ENSG00000087502	903	1005	806	816	980	1072	907	653	1055	956	771	859
TFAP2C	ENSG00000087510	0	0	0	0	0	0	0	0	0	0	0	0
AURKA	ENSG00000087586	119	147	1553	1573	186	169	2801	2123	201	157	2004	2297
CASS4	ENSG00000087589	0	0	12	20	0	0	5	10	0	1	7	4
PIR	ENSG00000087842	65	76	60	70	93	118	82	60	95	64	95	74
AAMDC	ENSG00000087884	122	150	93	95	143	169	171	149	104	129	139	145
RFX2	ENSG00000087903	49	51	93	87	48	58	141	117	52	41	114	128
METTL2A	ENSG00000087995	257	299	575	511	186	215	664	465	169	142	439	543
SULT2B1	ENSG00000088002	0	3	0	0	0	1	0	0	1	0	2	1
ALG6	ENSG00000088035	97	100	132	137	108	115	180	137	103	108	135	141
CNOT3	ENSG00000088038	432	454	550	506	615	518	624	605	457	476	569	626
GP6	ENSG00000088053	12	22	19	4	7	20	46	24	16	8	15	15
PTPN4	ENSG00000088179	61	65	218	202	78	93	292	184	62	49	223	190
DDX18	ENSG00000088205	1873	2114	2360	2237	2173	2443	2839	2357	2116	2033	2182	2499
KHSRP	ENSG00000088247	2670	3149	3160	2906	3475	3114	4415	3299	3183	2789	3755	3809
GNA11	ENSG00000088256	549	628	750	686	745	674	990	837	779	646	945	931
ASAP3	ENSG00000088280	40	46	61	56	58	59	66	68	39	47	86	78
EDEM2	ENSG00000088298	469	558	434	437	587	581	579	450	599	564	430	549
DNMT3B	ENSG00000088305	10	8	71	91	1	21	182	138	0	4	139	62
REM1	ENSG00000088320	0	0	0	0	0	0	0	0	0	0	0	0
TPX2	ENSG00000088325	1802	1873	3587	3554	2696	3008	6036	5128	2467	2350	4688	5451
PDRG1	ENSG00000088356	82	96	551	567	132	144	937	660	163	166	763	746
EPB41L1	ENSG00000088367	824	988	739	626	1005	904	894	662	984	877	766	730
SLC15A1	ENSG00000088386	0	1	2	0	0	0	1	0	0	0	0	1
DOCK9	ENSG00000088387	81	100	126	81	139	64	71	72	176	106	128	76
ANKRD10	ENSG00000088448	101	118	169	149	55	73	141	97	61	88	127	154
TGDS	ENSG00000088451	28	22	83	110	43	47	147	123	45	39	119	122
DOCK3	ENSG00000088538	31	25	69	59	21	22	70	71	14	17	87	66
C3orf18	ENSG00000088543	70	63	148	118	60	70	183	124	94	69	173	171
COQ9	ENSG00000088682	535	636	584	526	505	521	644	461	485	440	496	536
TMEM40	ENSG00000088726	5	19	18	9	9	13	9	11	4	16	12	10
KIF9	ENSG00000088727	89	75	101	101	74	70	104	49	56	78	77	80
ARHGAP28	ENSG00000088756	47	48	142	140	68	71	181	139	35	20	139	157
CRLS1	ENSG00000088766	198	236	348	334	263	245	420	358	209	258	389	413
DEFB127	ENSG00000088782	0	0	0	0	0	0	0	0	0	0	0	0
PPP1R13B	ENSG00000088808	25	27	113	97	23	39	162	107	21	29	130	126
ATRN	ENSG00000088812	545	662	971	773	486	469	862	756	548	478	735	753
SMOX	ENSG00000088826	57	90	200	154	39	38	194	156	57	46	199	206
SIGLEC1	ENSG00000088827	0	0	0	0	0	1	0	0	0	0	0	0
FKBP1A	ENSG00000088832	6341	7060	4698	4811	5817	6452	4261	3383	7177	6615	4536	5005
NSFL1C	ENSG00000088833	1236	1322	1547	1408	1359	1385	1789	1449	1298	1138	1577	1682
SLC4A11	ENSG00000088836	191	250	180	157	229	210	185	143	254	262	241	208
C20orf194	ENSG00000088854	183	173	162	150	174	185	161	129	148	150	139	138
ZNF343	ENSG00000088876	29	52	127	119	20	28	138	111	18	20	128	102
EBF4	ENSG00000088881	25	25	12	9	15	22	14	9	16	23	24	6
CPXM1	ENSG00000088882	0	0	0	0	0	0	0	0	0	0	0	0
MAVS	ENSG00000088888	205	213	639	530	171	162	655	597	224	160	576	694
LZTS3	ENSG00000088899	421	469	339	311	387	284	452	402	322	283	367	320
F11	ENSG00000088926	0	0	0	0	0	0	0	0	0	0	0	0
XRN2	ENSG00000088930	2120	2420	2294	2288	2591	2859	2806	2286	2657	2310	2350	2509
KIZ	ENSG00000088970	58	65	105	80	41	45	101	75	37	45	94	95
DYNLL1	ENSG00000088986	1592	1716	2107	1976	1891	2016	2710	2010	1745	1635	2279	2601
TESC	ENSG00000088992	3	2	13	5	6	4	5	3	4	9	10	4
SNX5	ENSG00000089006	806	1041	969	971	1195	1230	1562	1060	1206	1112	1181	1236
RPL6	ENSG00000089009	13445	15791	11763	11549	16355	17482	13518	10848	15954	15539	12117	13166
SIRPG	ENSG00000089012	0	0	0	0	0	0	0	1	0	2	1	1
MAPKAPK5	ENSG00000089022	175	200	256	258	182	196	354	265	189	163	257	313
P2RX7	ENSG00000089041	1	11	4	2	11	8	6	3	6	9	11	7
ESF1	ENSG00000089048	157	176	388	350	204	156	366	303	197	172	314	402
RBBP9	ENSG00000089050	254	365	358	287	300	311	389	284	307	250	279	340
ANAPC5	ENSG00000089053	1113	1205	1014	904	1182	1345	1385	916	1180	1061	1037	995
SLC23A2	ENSG00000089057	422	497	290	284	492	496	403	303	387	345	344	290
SLC8B1	ENSG00000089060	16	44	58	36	15	35	77	91	0	41	69	22
TMEM230	ENSG00000089063	1311	1693	1067	1052	1429	1534	1127	829	1324	1100	967	958
DZANK1	ENSG00000089091	4	9	6	9	9	6	11	0	12	4	18	0
KDM2B	ENSG00000089094	109	146	364	322	134	162	448	312	108	119	346	360
CFAP61	ENSG00000089101	1	1	0	0	0	0	0	0	3	0	1	0
LHX5	ENSG00000089116	3	2	21	25	0	0	16	8	4	1	18	44
TASP1	ENSG00000089123	36	44	82	96	19	29	82	73	24	18	62	79
OAS1	ENSG00000089127	6	8	9	26	6	11	14	2	4	7	34	24
GCN1	ENSG00000089154	3293	3534	2860	2654	3408	3441	3277	2682	3089	2526	2894	2569
RPLP0	ENSG00000089157	38660	43767	29051	28681	42507	46353	35637	27401	38754	35968	32020	31286
PXN	ENSG00000089159	2379	2803	2470	2244	2408	2356	2437	1840	2574	2456	2461	2360
SIRT4	ENSG00000089163	0	3	20	27	0	0	19	14	1	0	18	38
RPH3A	ENSG00000089169	1	0	1	3	0	3	0	0	0	2	0	0
KIF16B	ENSG00000089177	37	52	163	175	48	52	181	132	40	32	164	198
TRMT6	ENSG00000089195	315	349	497	538	315	283	526	444	347	308	526	541
CHGB	ENSG00000089199	68	92	91	75	54	43	70	56	89	103	92	85
PEBP1	ENSG00000089220	2522	3003	1882	1765	2555	2618	2024	1607	2673	2531	1929	2074
TBX5	ENSG00000089225	0	0	4	3	0	0	9	12	0	0	7	11
BRAP	ENSG00000089234	65	55	388	380	59	54	434	342	43	54	339	363
ERP29	ENSG00000089248	2018	2220	1871	1719	1830	1324	1918	1537	2055	2384	1506	1880
NOS1	ENSG00000089250	114	144	95	98	129	108	85	65	150	157	119	124
FUS	ENSG00000089280	6176	6967	5829	5583	8306	5136	7088	6218	7497	7600	6368	7275
IGBP1	ENSG00000089289	513	574	677	715	513	540	779	616	554	566	831	752
FXYD5	ENSG00000089327	2090	2505	1991	1802	2489	2282	2071	1767	2474	2568	1987	2083
ZNF302	ENSG00000089335	72	77	199	214	57	57	217	195	50	44	192	164
GRAMD1A	ENSG00000089351	22	49	15	48	41	29	50	11	40	21	31	14
FXYD3	ENSG00000089356	0	0	0	0	0	0	0	0	0	0	0	0
HEPH	ENSG00000089472	5	9	4	5	16	0	9	6	6	10	11	15
CDIP1	ENSG00000089486	276	238	401	357	352	291	476	445	285	303	523	437
CMTM1	ENSG00000089505	27	24	21	41	39	52	74	32	30	44	57	60
KCNH4	ENSG00000089558	5	1	2	3	2	6	1	1	3	3	2	0
GANAB	ENSG00000089597	9436	10886	8853	8365	9807	8725	9295	7523	9425	8931	8188	8360
GMIP	ENSG00000089639	47	62	70	62	55	38	66	50	41	37	76	67
RBM41	ENSG00000089682	27	58	38	32	46	50	49	25	59	37	53	46
BIRC5	ENSG00000089685	1918	2279	2208	2118	3444	3822	4568	3102	3118	2836	3491	3534
LAG3	ENSG00000089692	1	0	4	3	0	0	6	1	0	3	5	1
MLF2	ENSG00000089693	3170	3608	2827	2540	3494	3645	3369	2588	3331	3014	3203	3035
OTUB2	ENSG00000089723	25	33	133	130	21	14	102	103	58	20	147	141
DDX24	ENSG00000089737	15	32	19	46	21	24	69	60	50	46	13	49
ZBTB25	ENSG00000089775	51	66	109	118	40	49	126	68	46	31	108	101
NECAP1	ENSG00000089818	469	597	660	712	574	535	816	588	537	435	762	678
ARHGAP4	ENSG00000089820	3	4	3	5	3	7	1	3	5	3	1	10
ANKRD24	ENSG00000089847	7	4	2	6	6	2	14	5	0	4	4	5
DHX32	ENSG00000089876	48	73	446	396	33	42	435	317	38	33	431	460
RCOR1	ENSG00000089902	65	94	461	416	78	86	534	448	115	85	455	481
GPATCH2L	ENSG00000089916	157	168	340	337	105	125	368	287	138	132	261	290
LTBP4	ENSG00000090006	949	1015	799	718	1119	916	1002	829	968	976	750	766
BLVRB	ENSG00000090013	1221	1334	1035	895	1165	1088	1074	834	1042	1051	1017	1068
SLC9A1	ENSG00000090020	280	353	581	523	239	309	525	504	350	311	587	652
SPTLC1	ENSG00000090054	905	956	881	765	1067	1196	1051	814	911	782	741	892
PAPOLA	ENSG00000090060	1727	2011	1598	1533	2090	2271	1972	1403	2034	1871	1662	1686
CCNK	ENSG00000090061	251	318	849	773	341	383	979	790	383	298	733	817
PCBP4	ENSG00000090097	1403	1428	1146	1136	1589	1539	1659	1297	1436	1182	1276	1299
RGS1	ENSG00000090104	0	0	0	0	0	0	0	0	0	0	0	0
YPEL3	ENSG00000090238	47	86	82	57	49	66	69	49	67	70	90	104
MRPS33	ENSG00000090263	387	411	313	321	302	368	368	291	374	332	308	332
NDUFB2	ENSG00000090266	749	912	524	490	866	944	578	480	802	723	565	544
NUDC	ENSG00000090273	2644	2864	2827	2618	2877	2440	3193	2753	3013	2874	3006	3528
MAEA	ENSG00000090316	487	500	588	543	593	584	695	535	499	495	582	675
ICAM1	ENSG00000090339	4	1	1	1	2	2	2	3	1	2	6	7
STRN4	ENSG00000090372	1156	1264	1246	1123	1616	1353	1611	1266	1316	1269	1518	1300
IRAK3	ENSG00000090376	0	0	0	0	0	0	0	0	0	0	1	0
LYZ	ENSG00000090382	0	0	0	0	0	0	0	0	0	0	2	1
SI	ENSG00000090402	0	0	0	0	0	0	0	0	0	0	0	1
MUL1	ENSG00000090432	68	70	737	781	58	65	892	717	80	51	828	793
TFAP4	ENSG00000090447	2	5	130	121	5	7	177	162	8	4	128	129
PDCD7	ENSG00000090470	193	213	381	383	218	169	556	356	169	167	421	462
SPG21	ENSG00000090487	1073	1208	1122	1083	1328	1412	1495	1053	1247	1133	1307	1445
FETUB	ENSG00000090512	0	0	2	3	0	0	0	0	0	0	8	4
DNAJB11	ENSG00000090520	1307	1445	1100	1180	1655	1648	1657	1164	1604	1454	1270	1284
P3H2	ENSG00000090530	268	330	224	176	264	272	291	233	240	239	215	251
THPO	ENSG00000090534	0	1	0	2	0	4	5	0	5	3	1	2
CHRD	ENSG00000090539	30	36	13	20	25	22	40	36	55	34	27	23
FLT3LG	ENSG00000090554	7	8	6	11	9	3	4	9	13	2	16	19
RAB11FIP3	ENSG00000090565	92	87	22	45	144	150	243	110	28	174	83	118
GNPTG	ENSG00000090581	101	103	40	62	120	88	118	83	86	103	57	78
ZNF268	ENSG00000090612	376	373	462	439	309	329	438	333	265	218	343	288
GOLGA3	ENSG00000090615	259	375	408	384	276	285	344	144	261	306	253	334
PABPC4	ENSG00000090621	3574	4235	3143	2768	4869	4836	4199	3292	4217	4425	3943	3636
CD209	ENSG00000090659	3	0	5	1	0	0	0	0	0	1	0	0
CERS4	ENSG00000090661	128	151	129	118	134	97	111	79	127	100	124	128
MCOLN1	ENSG00000090674	201	261	190	194	222	234	200	185	249	231	234	247
USP48	ENSG00000090686	402	450	547	520	557	567	594	500	485	480	575	633
EFNB1	ENSG00000090776	92	116	433	401	79	60	467	369	65	76	424	400
PDPR	ENSG00000090857	1518	1658	1946	1628	1616	1676	1940	1617	1422	1208	1817	1512
AARS1	ENSG00000090861	1752	2101	2545	2452	2133	2191	3166	2623	1776	1603	2642	2582
GLG1	ENSG00000090863	3319	3702	3715	3275	3277	3127	3560	2908	3274	3227	2920	3270
KIF4A	ENSG00000090889	801	844	1039	1008	1093	1216	1470	1293	1020	997	1271	1457
TNRC6A	ENSG00000090905	106	86	522	427	89	88	520	434	108	110	390	418
PLEKHG2	ENSG00000090924	194	211	469	407	150	109	486	341	136	160	506	427
DLL3	ENSG00000090932	41	52	38	54	46	60	78	55	39	43	66	67
NAT14	ENSG00000090971	184	212	256	218	173	99	241	189	145	147	233	228
PITPNM2	ENSG00000090975	44	55	91	73	65	31	99	117	67	56	93	96
EXOC1	ENSG00000090989	343	400	654	569	355	423	635	483	357	336	606	613
RBM27	ENSG00000091009	113	193	623	519	110	134	645	475	171	136	539	610
POU4F3	ENSG00000091010	0	0	0	2	0	2	1	3	0	2	7	4
OSBPL8	ENSG00000091039	871	1033	950	938	1171	1216	1140	859	1102	1005	891	986
DTX2	ENSG00000091073	14	34	323	318	19	32	502	371	23	16	397	345
NLRC4	ENSG00000091106	0	0	1	0	0	0	0	0	0	2	0	0
PUS7	ENSG00000091127	235	252	259	246	308	283	362	319	269	263	262	266
LAMB4	ENSG00000091128	0	3	1	0	2	0	0	0	1	0	1	1
NRCAM	ENSG00000091129	16	27	21	24	12	19	18	14	24	21	20	12
LAMB1	ENSG00000091136	1534	1682	1701	1519	1586	1479	1384	1324	1782	2091	1609	1526
SLC26A4	ENSG00000091137	10	6	0	4	7	9	5	2	0	7	0	2
SLC26A3	ENSG00000091138	0	1	0	0	0	0	0	0	0	0	0	0
DLD	ENSG00000091140	1091	1320	1191	1083	1304	1433	1255	1072	1317	1169	1291	1339
WDR7	ENSG00000091157	110	136	293	301	119	159	449	384	142	131	370	369
TXNL1	ENSG00000091164	406	453	883	850	459	552	990	787	516	417	917	892
IL5RA	ENSG00000091181	1	0	0	0	0	0	0	0	0	0	0	0
ABCC6	ENSG00000091262	2	4	3	5	2	5	11	2	1	1	3	2
CMTM6	ENSG00000091317	1348	1452	1055	1041	1503	1603	1269	875	1506	1280	1083	1124
ITGA6	ENSG00000091409	773	1465	949	805	1288	1119	1452	574	1292	1441	1349	1593
RAPGEF4	ENSG00000091428	1	5	5	0	5	10	5	4	2	2	4	0
MAP3K20	ENSG00000091436	3754	4197	2936	2688	3247	3622	2674	2023	2262	2181	1854	1829
SMPX	ENSG00000091482	1	0	0	0	0	0	0	0	0	0	0	1
FH	ENSG00000091483	1172	1459	1407	1406	1617	1782	2145	1603	1386	1286	1657	1837
SEL1L3	ENSG00000091490	1134	1345	1095	966	1327	1235	1194	926	1285	1188	1018	1050
TF	ENSG00000091513	131	148	298	251	120	76	287	156	93	80	235	179
CDV3	ENSG00000091527	656	691	3259	3013	765	833	4021	3085	777	656	2737	3106
MYO15A	ENSG00000091536	0	2	0	2	2	1	0	0	0	5	3	0
ALKBH5	ENSG00000091542	301	371	1029	921	299	299	1309	1018	279	225	1118	1023
APOH	ENSG00000091583	0	0	0	0	0	0	0	0	0	0	0	2
NLRP1	ENSG00000091592	62	77	61	79	52	28	43	41	72	13	89	72
PITPNM3	ENSG00000091622	126	142	146	130	110	125	235	163	83	88	119	111
SPAG7	ENSG00000091640	167	200	213	204	198	170	299	198	198	168	233	260
ORC6	ENSG00000091651	154	192	291	261	244	258	406	336	241	219	387	353
ZFHX4	ENSG00000091656	22	23	270	208	32	25	277	259	33	22	206	208
SLC17A6	ENSG00000091664	0	0	0	0	0	0	0	0	0	0	0	0
CPA1	ENSG00000091704	0	2	0	0	0	0	0	0	0	0	0	2
ZC3HC1	ENSG00000091732	92	116	198	153	80	103	235	176	85	62	165	177
ESR1	ENSG00000091831	1	5	0	1	1	0	1	0	0	3	4	1
RGS17	ENSG00000091844	15	20	30	20	12	19	42	20	23	22	49	34
ANGPT2	ENSG00000091879	6	1	2	0	2	1	1	0	3	0	2	0
TMEM101	ENSG00000091947	260	333	394	411	302	319	555	424	314	282	507	499
CD200	ENSG00000091972	6	7	13	12	17	15	10	16	3	7	9	15
CCDC80	ENSG00000091986	584	679	675	598	795	705	885	717	792	834	503	736
CMA1	ENSG00000092009	0	0	0	0	0	0	0	0	0	0	0	0
PSME1	ENSG00000092010	594	620	410	436	560	528	468	330	549	563	428	440
PPP2R3C	ENSG00000092020	194	180	217	252	198	228	246	202	227	163	229	247
HAUS4	ENSG00000092036	253	264	243	192	366	341	367	191	298	255	285	306
JPH4	ENSG00000092051	287	375	459	399	292	261	594	381	223	229	506	494
MYH7	ENSG00000092054	0	0	0	0	0	0	0	0	0	0	0	0
CEBPE	ENSG00000092067	0	0	0	0	0	0	0	0	0	0	2	0
SLC7A8	ENSG00000092068	43	62	39	51	42	37	33	23	51	34	88	57
OSGEP	ENSG00000092094	217	244	215	180	274	285	301	203	245	241	265	228
SLC22A17	ENSG00000092096	110	131	104	84	212	140	156	115	170	158	184	142
RNF31	ENSG00000092098	75	110	258	232	109	121	326	230	124	89	301	252
SCFD1	ENSG00000092108	559	566	593	590	679	679	571	441	605	559	547	648
G2E3	ENSG00000092140	48	42	221	229	67	90	445	303	69	56	266	319
HECTD1	ENSG00000092148	647	669	994	875	782	663	1207	995	765	451	907	803
HNRNPC	ENSG00000092199	7140	8283	6259	6009	9139	9347	8333	6526	8411	8049	6562	7286
RPGRIP1	ENSG00000092200	2	1	1	5	0	1	3	1	4	2	2	4
SUPT16H	ENSG00000092201	2208	2514	2754	2507	2966	2960	3313	3044	2632	2509	2906	3123
TOX4	ENSG00000092203	469	542	1167	1092	488	482	1301	1063	479	405	1093	1198
GEMIN2	ENSG00000092208	15	18	100	85	23	20	146	111	22	8	91	120
TGM1	ENSG00000092295	12	17	23	24	14	24	56	44	6	6	18	20
TINF2	ENSG00000092330	65	64	163	140	42	96	147	108	27	48	132	133
DAZL	ENSG00000092345	0	0	0	0	0	0	0	0	0	0	0	0
TBL1Y	ENSG00000092377	0	0	0	0	0	0	0	0	0	0	0	0
SEMA6A	ENSG00000092421	7	5	19	23	3	9	34	18	6	3	41	20
TRPM7	ENSG00000092439	228	292	274	262	186	239	259	187	231	186	215	242
TYRO3	ENSG00000092445	379	472	483	427	463	402	589	457	448	399	537	520
WDR76	ENSG00000092470	49	75	139	136	115	122	302	223	74	71	241	234
CAPN3	ENSG00000092529	1	0	0	1	0	0	1	1	0	2	0	0
SNAP23	ENSG00000092531	792	960	603	609	969	1001	653	484	994	889	662	715
TBX15	ENSG00000092607	13	19	143	96	5	12	123	79	15	15	136	131
PHGDH	ENSG00000092621	2884	3209	2455	2163	4372	4065	3865	3187	3385	3206	3026	3189
COL9A3	ENSG00000092758	0	2	0	2	0	0	0	1	0	0	0	0
EZR	ENSG00000092820	3559	3931	7660	7430	4224	4174	11122	8677	3842	3554	7897	8349
MYL6	ENSG00000092841	6277	6844	4809	4585	7224	7586	6480	4948	6300	6257	4535	5050
AGO1	ENSG00000092847	598	701	1259	1131	828	897	1670	1385	773	631	1452	1369
TEKT2	ENSG00000092850	0	0	0	0	1	0	0	0	0	0	0	0
CLSPN	ENSG00000092853	210	197	482	395	274	333	616	563	252	228	543	713
RFFL	ENSG00000092871	64	89	303	233	68	97	288	202	81	43	226	207
UNC13D	ENSG00000092929	596	650	569	523	930	889	902	754	542	571	550	589
MFSD11	ENSG00000092931	179	179	201	172	131	242	226	174	184	165	189	203
DPYSL2	ENSG00000092964	342	427	851	773	519	622	1164	874	394	354	950	1043
TGFB2	ENSG00000092969	673	707	1299	1201	1013	943	2196	1731	453	394	1130	1222
GPATCH2	ENSG00000092978	11	13	177	175	21	20	183	158	11	3	149	186
NUP50	ENSG00000093000	661	751	1559	1469	906	1055	2346	1834	944	793	1944	1962
CDC45	ENSG00000093009	595	692	547	560	1013	1100	988	744	836	743	778	643
COMT	ENSG00000093010	1624	1847	1085	938	1694	1628	1324	1079	1691	1376	1284	1200
ADA2	ENSG00000093072	1	0	0	4	3	5	1	2	2	1	0	3
VNN3	ENSG00000093134	0	0	0	1	0	0	0	0	2	1	0	0
ECHDC1	ENSG00000093144	758	786	768	755	774	823	867	673	807	699	804	869
LRRFIP2	ENSG00000093167	292	327	533	527	332	342	645	455	303	307	547	567
SEC22C	ENSG00000093183	229	297	423	487	378	420	712	501	250	227	531	545
XYLB	ENSG00000093217	123	143	131	142	146	191	215	135	149	136	150	170
HDAC6	ENSG00000094631	540	566	368	341	605	532	455	462	546	469	397	393
OR1I1	ENSG00000094661	0	8	8	2	1	5	4	0	1	7	3	1
GABRP	ENSG00000094755	4	1	2	3	6	1	3	2	3	4	0	2
KRT31	ENSG00000094796	0	0	1	0	0	0	0	0	0	0	0	0
CDC6	ENSG00000094804	468	467	1423	1325	558	529	1971	1652	541	510	1649	1829
UPRT	ENSG00000094841	41	54	120	133	63	61	160	108	63	32	111	138
CDC23	ENSG00000094880	168	213	456	445	202	234	618	505	191	146	441	504
AAAS	ENSG00000094914	339	398	338	310	521	567	543	449	430	367	429	404
CBX5	ENSG00000094916	754	779	1302	1301	1030	1132	1955	1436	811	788	1402	1508
FMO2	ENSG00000094963	0	0	0	0	0	0	0	0	0	0	0	0
[truncated: 20,473 more rows]

## Sheet: NUP93-, EXOSC5-ko ERCC norm.
	ERCC-normalized gene-level counts in cells expressing NUP93-, EXOSC5, or NONT-targeting sgRNA, treated with or without 1 µM triptolide for 8 hours.
genes	ensembl	EXOSC5_Trt_r1	EXOSC5_Trt_r2	EXOSC5_Unt_r1	EXOSC5_Unt_r2	NONT_Trt_r1	NONT_Trt_r2	NONT_Unt_r1	NONT_Unt_r2	NUP93_Trt_r1	NUP93_Trt_r2	NUP93_Unt_r1	NUP93_Unt_r2
TSPAN6	ENSG00000000003	758.657	710.177	994.246	851.196	484.573	407.454	747.938	1032.73	859.842	849.633	920.363	1042.42
TNMD	ENSG00000000005	0	0	0	0	0	0	0	0	0	0	0	0
DPM1	ENSG00000000419	562.482	638.193	976.987	1020.15	418.354	424.506	769.452	958.453	614.186	562.401	746.247	703.971
SCYL3	ENSG00000000457	7.60901	7.9368	69.9806	78.0973	3.77566	1.17141	61.702	63.8909	8.22909	17.1873	66.282	80.9426
C1orf112	ENSG00000000460	167.406	148.266	376.319	404.518	117.539	108.823	407.478	562.287	172.187	152.666	422.949	367.494
FGR	ENSG00000000938	0	0	0	0	0	0	0	0	0	0	1.15585	0
CFH	ENSG00000000971	0	0	0	27.889	0	15.4761	4.99095	0	45.6954	36.2488	22.6487	15.4327
FUCA2	ENSG00000001036	1128.99	1241.42	1830.64	1597.29	769.876	610.975	1159.14	1642.98	1276.81	1284.34	1333.25	1541.86
GCLC	ENSG00000001084	105.836	51.9139	685.141	541.273	55.5761	27.9905	574.885	871.966	56.3552	88.7539	646.072	720.399
NFYA	ENSG00000001167	83.9525	87.8792	1954.27	1674.22	55.4603	65.0952	1234.53	1937.78	68.3005	103.946	1369.52	1450.52
STPG1	ENSG00000001460	87.8159	60.6298	275.349	264.563	69.6405	56.7833	208.555	238.342	76.3059	56.7609	226.933	273.671
NIPAL3	ENSG00000001461	446.626	493.89	1108.92	916.293	415.507	376.135	778.587	978.207	455.519	514.195	923.892	1002.67
LAS1L	ENSG00000001497	857.023	786.807	1216.64	1145.17	725.292	546.215	1131.69	1575.3	999.912	1065.08	1105.77	1315.61
ENPP4	ENSG00000001561	218.996	214.101	256.454	248.291	121.672	127.798	220.342	274.083	209.014	192.504	206.93	240.018
SEMA3F	ENSG00000001617	232.448	283.775	296.188	254.063	255.03	156.659	357.035	486.027	260.855	312.5	270.493	316.122
CFTR	ENSG00000001626	0	0	0	0	0	0.980407	0	0	0	0	0	0
ANKIB1	ENSG00000001629	611.134	589.614	1323.14	1448.83	557.832	397.745	939.028	1364.64	430.884	487.309	1240.02	1125.35
CYP51A1	ENSG00000001630	1021.2	1049.23	2781.6	2971.2	881.316	788.678	2548.54	3681.47	968.334	815.716	1758.6	2198.34
KRIT1	ENSG00000001631	34.115	58.9326	148.29	172.549	26.8678	22.0494	111.842	136.257	45.1251	52.2621	67.2475	176.01
RAD52	ENSG00000002016	39.0067	40.9645	116.938	141.276	8.05882	9.07968	78.329	144.162	20.9508	23.4054	70.8114	85.0076
BAD	ENSG00000002330	325.027	332.16	560.488	515.379	248.449	176.984	407.477	571.763	311.306	359.626	519.635	486.37
LAP3	ENSG00000002549	768.982	726.466	1089.38	1074.3	602.025	478.941	933.555	1393.42	880.575	1023.53	1096.25	1205.99
CD99	ENSG00000002586	299.13	329.143	391.347	401.054	195.775	157.876	329.604	449.161	309.627	403.308	317.077	414.281
HS3ST1	ENSG00000002587	6.55002	5.76383	2.89493	1.44279	1.80724	1.95934	0	0	2.62448	3.99213	0	0
AOC1	ENSG00000002726	0	0	0	0	0	0	0.46185	0	1.25548	0	0	1.79334
WNT16	ENSG00000002745	0	0	0	0	0	0	0	0	0	0	0	0
HECW1	ENSG00000002746	17.8266	8.01692	20.0686	20.3681	11.2254	5.54761	20.8174	40.5855	12.2649	16.4794	26.0526	48.519
MAD1L1	ENSG00000002822	614.39	696.934	1708.92	1402.87	368.49	310.116	1244.13	1572.89	636.65	937.535	1689.77	2048.75
LASP1	ENSG00000002834	5952.24	6019.23	12689.4	11854.1	4957	3686.37	10606.2	15809.2	6117.09	6273.08	10867.4	11631.5
SNX11	ENSG00000002919	47.9104	35.3558	500.385	412.351	24.9199	24.4316	539.535	546.595	26.8199	50.136	546.31	379.634
TMEM176A	ENSG00000002933	11.8253	10.3276	34.6729	10.0112	6.47439	11.357	5.73298	10.3732	16.0249	19.4363	24.9751	17.6693
M6PR	ENSG00000003056	2862.58	2905.9	4262.2	4858.96	2096.77	1625.67	3151.46	5237.57	3010.72	3355.32	4213.43	4521.75
KLHL13	ENSG00000003096	33.3162	43.4112	51.5891	61.3906	43.5214	29.4042	66.4328	94.8547	78.7756	39.7646	72.6415	63.9553
CYP26B1	ENSG00000003137	59.3843	78.4792	291.238	266.355	42.5641	36.9054	257.795	344.573	52.3874	34.8324	311.526	279.637
ICA1	ENSG00000003147	8.9844	20.1879	44.0107	22.7394	16.2435	16.3191	18.9903	25.9421	17.1707	45.3424	35.697	39.9952
DBNDD1	ENSG00000003249	27.4936	32.0958	43.2864	38.788	39.154	28.8619	50.6225	68.3815	34.8516	35.9024	87.0914	71.2265
ALS2	ENSG00000003393	25.2451	18.4681	112.748	113.942	23.2385	6.67563	31.7488	88.193	23.0821	29.4818	92.1044	94.1499
CASP10	ENSG00000003400	13.694	8.67184	19.0284	28.0585	6.54531	5.15765	23.8996	32.5654	9.92018	5.65789	31.9973	43.0472
CFLAR	ENSG00000003402	227.168	202.073	655.014	625.838	96.1584	90.4602	496.286	673.509	111.896	161.572	539.201	542.314
TFPI	ENSG00000003436	555.189	558.966	776.619	860.543	259.259	228.412	455.746	607.9	643.756	635.504	648.947	723.112
NDUFAF7	ENSG00000003509	129.128	102.508	206.213	266.003	48.634	67.5543	222.933	244.864	89.1751	88.555	235.835	195.016
RBM5	ENSG00000003756	16.5583	49.2677	551.003	541.355	10.285	13.8783	397.569	512.549	30.9654	15.9578	341.788	357.296
MTMR7	ENSG00000003987	0	0	1.00588	0	0	0	0	1.22005	7.52718	1.38549	0	0.868138
SLC7A2	ENSG00000003989	227.455	214.178	502.821	398.942	227.079	171.841	384.721	805.298	335.209	261.322	425.315	489.569
ARF5	ENSG00000004059	1044.69	952.064	1293.49	1189.45	622.415	521.153	1035.94	1353.45	898.894	960.802	1006.86	967.074
SARM1	ENSG00000004139	5.80982	3.39458	31.7685	7.63061	4.62012	2.0099	4.23976	15.2606	8.39998	8.12604	23.8234	6.42388
POLDIP2	ENSG00000004142	1503.39	1411.03	2333.32	2057.47	954.291	902.956	1587.09	2318.89	1452.55	1478.28	2004.69	1970.55
PLXND1	ENSG00000004399	1163.89	959.005	1987.53	2022.44	1050.51	595.055	1572.13	2160.84	1191.11	1190.7	1316.39	1184.19
AK2	ENSG00000004455	1865.22	1850.79	2842.28	2706.56	1491.27	1216.11	2453.52	3283.79	2351.85	2529.68	2878.98	3301.07
CD38	ENSG00000004468	0	0	0.981393	3.85831	0	2.60274	0	0	0.592748	0	2.35014	0.847237
FKBP4	ENSG00000004478	4396.2	4535.89	6652.39	6582.99	3653.2	3044.55	5419.39	8088.93	5382.59	5838.88	6330.63	7692.47
KDM1A	ENSG00000004487	770.541	814.648	1392.8	1647.15	583.34	584.292	1308.07	1957.62	907.705	797.516	1500.81	1455.77
RBM6	ENSG00000004534	348.513	417.685	873.042	788.228	267.162	225.945	677.748	786.16	346.629	438.227	628.962	669.418
CAMKK1	ENSG00000004660	25.4293	29.8301	326.859	286.599	23.1886	15.2674	234.955	393.967	29.9086	34.4458	194.505	275.725
RECQL	ENSG00000004700	1138.35	1188.75	1678.19	1685.99	983.026	817.944	1230.66	2050.4	1500.71	1446.26	1417.38	1699.67
VPS50	ENSG00000004766	101.869	134.138	368.423	292.005	87.9187	70.4544	217.778	325.88	98.6141	138.86	299.788	305.325
HSPB6	ENSG00000004776	2.48622	4.36338	4.66296	7.74299	4.80918	3.12201	6.07438	5.61698	0.697246	1.58748	2.77297	6.98341
ARHGAP33	ENSG00000004777	110.858	53.2345	59.794	175.671	21.2299	35.9911	80.3102	46.1581	46.7327	34.1625	75.1052	65.6085
NDUFAB1	ENSG00000004779	506.612	531.56	591.537	601.788	359.457	349.306	593.965	766.786	561.622	592.299	623.422	685.472
PDK4	ENSG00000004799	0	0.684746	10.6788	10.4949	0	0	2.36925	7.30457	0	0	16.3421	16.3322
SLC22A16	ENSG00000004809	0	0	0	0.519641	0	0	2.80542	2.00376	0	1.1239	0	3.66249
ZMYND10	ENSG00000004838	6.44552	1.03429	4.83582	12.6183	2.5497	1.12702	5.18746	4.40762	2.16279	6.00418	2.90416	4.03217
ABCB5	ENSG00000004846	0.562695	4.81259	5.2542	0.867815	0.72439	0.588923	2.5722	2.11283	2.6238	5.97584	7.1818	1.87613
ARX	ENSG00000004848	0	0	0	0	0	0	0	0	0	0	0	0
SLC25A13	ENSG00000004864	431.453	380.832	1181.84	924.052	388.157	301.202	1058.69	1522.61	432.538	415.399	945.269	1043.36
ST7	ENSG00000004866	172.386	130.286	246.249	271.571	120.896	106.856	260.997	324.605	150.972	184.773	251.787	277.393
CDC27	ENSG00000004897	593.875	593.65	1776.61	1561.25	533.761	430.576	1484.69	2575.07	779.452	778.805	1621.26	1904.36
SLC4A1	ENSG00000004939	0	0	0	2.8886	0	0	0	0	0	1.99454	0	0
CALCR	ENSG00000004948	0.621376	1.16172	0	0.958739	1.19945	0.847142	4.01951	9.14442	0.580387	0	1.53497	2.16557
HCCS	ENSG00000004961	126.616	123.788	394.017	398.182	83.7722	84.8729	322.085	462.667	129.339	106.117	331.193	341.777
DVL2	ENSG00000004975	191.705	225.132	590.997	423.308	154.25	83.7076	301.953	453.057	190.91	164.488	367.645	452.37
PRSS22	ENSG00000005001	0	0	0	0	0	0	0	0	0	0	1.15585	0
UPF1	ENSG00000005007	606.725	575.01	1754.41	1304.35	474.16	273.742	1112.55	2289.1	700.228	826.327	1425.25	1458.64
SKAP2	ENSG00000005020	1.65078	1.4524	9.16069	1.2734	1.06225	0.863383	4.18781	3.09874	1.54209	8.32136	4.07797	4.40903
SLC25A5	ENSG00000005022	5248.53	5344.68	7369.95	7407.93	4496.46	3961.84	7204.04	9454.71	5864.71	6286.05	7574.74	8313.72
MCUB	ENSG00000005059	107.413	107.146	140.635	70.5033	109.189	68.075	98.8321	145.824	152.288	111.233	199.287	224.948
HOXA11	ENSG00000005073	2.39993	1.78924	285.839	267.04	2.6157	0	256.917	338.973	4.74367	10.8101	268.778	242.873
POLR2J	ENSG00000005075	542.034	594.92	807.383	776.121	480.889	397.842	657.587	990.93	620.528	691.295	731.178	852.537
DHX33	ENSG00000005100	199.014	172.835	795.77	779.215	134.439	99.4755	666.27	975.759	166.693	196.52	600.613	683.882
MEOX1	ENSG00000005102	0	0	0	0	0	0	2.09122	0	0	0	3.14928	0
THSD7A	ENSG00000005108	39.8608	1.74248	5.35228	0.763098	0	0.777648	1.00486	0	0	0	1.22308	4.58823
LIG3	ENSG00000005156	340.2	374.732	726.062	682.53	237.345	170.577	430.397	781.345	285.913	356.898	729.688	694.755
RPAP3	ENSG00000005175	357.063	313.986	806.909	968.578	311.692	252.802	576.403	834.217	437.832	425.893	687.884	680.955
ACSM3	ENSG00000005187	6.29281	1.49483	4.36589	4.59379	1.43176	2.43727	2.26563	8.40149	2.47913	8.70099	4.14127	8.1504
REXO5	ENSG00000005189	49.2196	40.6069	62.8996	82.8568	47.2412	43.1166	67.5298	119.609	54.6125	83.2369	53.8855	77.6185
CIAPIN1	ENSG00000005194	314.521	358.926	1118.36	1208.11	276.302	217.482	875.177	1437.35	294.438	428.964	887.122	957.681
SPPL2B	ENSG00000005206	116.113	112.872	124.436	149.705	69.4512	29.8289	134.954	112.771	31.121	55.9316	81.8374	105.144
FAM214B	ENSG00000005238	120.553	147.954	1231.17	1077.92	58.1982	34.4718	850.792	1111.87	91.8266	85.1869	897.188	847.462
COPZ2	ENSG00000005243	141.018	128.786	209.521	141.371	130.624	92.4869	150.397	211.505	169.108	181.822	201.887	197.01
PRKAR2B	ENSG00000005249	216.213	245.402	333.488	316.258	259.578	117.479	347.619	446.264	279.776	249.238	366.479	396.215
MSL3	ENSG00000005302	276.627	269.607	592.389	561.984	243.266	216.88	428.433	730.999	308.419	298.49	399.493	486.814
CREBBP	ENSG00000005339	95.2365	153.716	1621.71	1351.29	79.8206	38.3996	1140.84	1347.96	147.578	127.63	988.609	1045.26
TSPOAP1	ENSG00000005379	0.489248	0.394705	0.756771	11.7098	3.85268	10.577	2.63453	5.87987	1.25592	2.86538	0	1.79473
MPO	ENSG00000005381	0	0	0	0	0	0	0	0	0	0	0	0
PON1	ENSG00000005421	0	0	0	0	0	0	0	0	0	0	0	0
GCFC2	ENSG00000005436	193.548	198.608	287.07	318.943	124.058	104.875	205.95	295.741	196.27	188.863	227.582	309.152
WDR54	ENSG00000005448	441.845	440.249	543.697	557.341	337.655	283.974	540.913	770.824	490.573	470.176	622.64	544.408
CROT	ENSG00000005469	33.9145	48.9189	82.4727	87.481	32.2863	9.67038	57.6481	115.859	36.4453	34.391	98.0378	90.4271
ABCB4	ENSG00000005471	25.4481	19.3114	64.5596	31.1577	18.1241	12.509	20.3576	44.4761	22.0556	31.2053	14.3906	39.8562
KMT2E	ENSG00000005483	99.7427	120.116	764.335	617.221	43.488	46.639	414.247	661.63	87.0674	49.9793	347.599	520.549
RHBDD2	ENSG00000005486	920.642	879.288	1268.7	1212.28	702.676	604.76	1072.2	1629.41	1083.62	1121.7	1375.78	1406.21
SOX8	ENSG00000005513	4.77709	5.04316	8.88555	5.89783	1.22927	0.998909	9.93636	0	6.24482	4.06827	11.8	5.10196
IBTK	ENSG00000005700	194.417	183.176	323.128	313.153	131.722	141.431	211.015	347.7	187.845	178.284	264.388	311.285
ZNF195	ENSG00000005801	38.6373	33.5813	136.457	161.712	5.96473	14.0442	127.088	144.612	34.3473	27.2023	165.558	146.259
MYCBP2	ENSG00000005810	65.7353	134.131	324.427	298.678	91.6311	77.8189	491.284	597.989	92.1937	172.602	371.142	391.872
FBXL3	ENSG00000005812	49.3816	42.4205	469.788	449.755	22.7506	36.051	421.411	585.279	34.7747	34.7987	376.824	414.212
ITGAL	ENSG00000005844	0	0.954393	3.44802	2.73721	0	1.6801	0	0	0	0	0	0
PDK2	ENSG00000005882	210.63	239.493	405.988	406.992	208.915	155.398	393.323	487.128	263.137	311.849	520.666	527.759
ITGA3	ENSG00000005884	8172.06	9018.62	12821.6	10161.4	5608.69	3756.14	8198.7	12739.1	8975.42	10341.3	9044.87	10619.6
ZFX	ENSG00000005889	45.444	31.2339	354.239	231.988	8.40954	13.3919	242.543	479.504	11.2726	26.8712	268.14	181.483
LAMP2	ENSG00000005893	1380.99	1489.25	2103.71	1867.64	1035.24	757.809	1379.94	2392.41	1646.81	1883.15	1405.39	1784.59
ITGA2B	ENSG00000005961	3.63494	0.461869	2.48506	0	0.675505	0.274468	1.59809	2.98533	1.47074	8.08306	3.93072	13.0337
ASB4	ENSG00000005981	0	0	1.14681	0	0.476406	0	0	0	1.3832	16.1167	0.914465	4.94345
GDE1	ENSG00000006007	943.635	1013.94	1561.41	1555.03	643.724	602.054	1058.68	1495.64	1067.81	1027.94	1287.12	1481.91
REX1BD	ENSG00000006015	196.193	196.33	209.972	207.011	151.587	89.6121	179.317	272.817	169.169	191.922	225.623	198.478
CRLF1	ENSG00000006016	7.43785	4.99089	15.2567	26.6818	7.94542	10.0774	5.28258	2.13797	25.2313	7.73632	9.22807	25.5781
OSBPL7	ENSG00000006025	15.7408	9.19287	85.6583	44.3328	5.46264	4.56003	73.6623	40.1821	23.3218	27.599	32.2641	131.464
TMEM98	ENSG00000006042	671.282	654.279	811.583	755.732	494.922	431.919	745.641	934.28	679.142	777.027	800.599	856.442
YBX2	ENSG00000006047	20.3912	26.3512	24.2106	19.7319	22.2877	14.9915	24.7615	39.2	13.3726	18.4563	33.9825	18.4818
KRT33A	ENSG00000006059	0	0	0	0	0	0	0	0	0	0	0	0
MAP3K14	ENSG00000006062	19.8422	25.0803	723.185	636.296	13.8466	10.38	467.352	705.752	16.8479	10.5681	426.491	617.993
ABCC8	ENSG00000006071	4.01779	1.50635	4.95228	0.331909	0	0	0.993618	2.72017	0	4.4323	0	8.08541
CACNG3	ENSG00000006116	0	0	0	0	0	0	0	0	0	0	0	0
TMEM132A	ENSG00000006118	1913.6	1817.74	2606	2263.5	916.052	485.553	1670.12	2211.58	1812.55	2208.17	1990.39	2170.6
AP2B1	ENSG00000006125	4414.17	4584.17	6453.75	6201.38	3581.56	3152.39	5236.92	7662.52	4780.15	4744.64	5487.55	5772.24
TAC1	ENSG00000006128	0	0	0	0	1.20748	0.489267	0	0	0	0	0	0
ZNF263	ENSG00000006194	26.7011	29.4101	355.398	371.95	5.30699	5.84442	300.213	425.758	23.9742	23.8323	304.684	373.17
CX3CL1	ENSG00000006210	20.4045	41.8576	95.656	70.6444	21.7703	15.3827	67.3623	89.1921	33.1653	49.617	84.7303	147.059
SPATA20	ENSG00000006282	1058.01	1042.24	1420.79	1060.13	727.339	541.026	959.888	1402.34	1036.26	1122.27	1162.81	1039.9
CACNA1G	ENSG00000006283	34.0781	37.0847	23.9836	55.2439	8.87061	7.295	23.826	22.8895	37.6744	18.1436	34.7819	27.108
TNFRSF12A	ENSG00000006327	700.713	762.767	4335.31	3812.92	422.907	251.094	2775.11	4124.63	524.429	576.444	3001.67	3284.27
DLX6	ENSG00000006377	0	0	0	0	0.602589	0	0	0	0	0	0	0
MAP3K9	ENSG00000006432	55.4468	52.1142	922.882	763.457	39.3421	25.1227	527.202	705.906	72.4853	56.2677	557.211	588.717
RALA	ENSG00000006451	352.911	346.905	778.438	772.449	209.508	192.217	630.657	812.549	328.464	487.672	769.42	867.527
BAIAP2L1	ENSG00000006453	444.516	395.253	520.929	489.343	290.299	269.12	416.548	547.431	369.472	396.655	481.91	563.754
KDM7A	ENSG00000006459	15.0525	51.7292	77.5721	122.182	31.3641	10.1374	89.4697	55.6167	5.44875	30.802	133.112	208.007
ETV1	ENSG00000006468	38.5832	17.3374	65.8797	91.976	13.8945	15.7369	41.2857	56.4509	17.6412	47.1722	61.4973	112.369
AGK	ENSG00000006530	172.598	225.4	381.559	353.029	183.01	140.999	287.773	361.051	323.002	242.643	245.696	336.749
ALDH3B1	ENSG00000006534	397.598	440.21	500.149	456.063	412.283	366.84	572.633	756.546	418.884	411.218	517.24	493.294
TTC22	ENSG00000006555	0	0	0	0	0	0	0	0	0	0	0	0
PHTF2	ENSG00000006576	365.25	427.629	685.689	797.579	398.94	399.701	907.58	1313.22	541.306	607.119	808.783	1037.28
CCL26	ENSG00000006606	76.4868	99.4409	90.4233	113.229	57.0106	40.2821	111.594	142.799	106.799	90.6868	84.3873	102.217
FARP2	ENSG00000006607	139.387	85.3681	385.787	394.176	133.898	82.5601	387.96	621.632	177.385	156.932	330.832	332.937
USH1C	ENSG00000006611	1.64734	2.21675	1.6696	5.85987	7.58934	1.96679	3.83476	0	4.09771	1.50056	20.4736	9.45533
GGCT	ENSG00000006625	485.037	426.292	777.399	760.56	408.733	321.608	642.779	880.438	534.581	692.497	739.141	909.135
DBF4	ENSG00000006634	63.6559	100.344	692.657	420.353	60.4322	45.5046	700.677	803.291	85.8014	108.181	599.623	712.96
TBXA2R	ENSG00000006638	3.36797	9.80522	36.4935	20.5599	5.87651	3.18645	23.7797	34.6486	2.07433	4.72307	30.2895	36.4685
IFRD1	ENSG00000006652	58.2718	55.1353	628.902	558.826	41.6821	64.4082	309.691	439.796	66.7541	54.6015	251.98	387.585
LGALS14	ENSG00000006659	0	0	0	0	0	0	1.14954	0	0	0.825426	0	0
COX10	ENSG00000006695	30.6385	37.3846	254.761	229.06	15.3193	27.7993	155.597	324.606	50.7761	42.9907	178.459	208.074
GTF2IRD1	ENSG00000006704	71.4803	62.5855	357.656	354.867	39.5074	47.456	358.007	394.117	67.3454	76.2402	343.01	353.697
PAF1	ENSG00000006712	479.242	448.417	1535.42	1216.76	302.259	209.691	1066.35	1631	507.342	528.557	1232.03	1424.42
VPS41	ENSG00000006715	715.103	724.051	986.362	905.925	510.478	453.036	734.839	938.124	776.861	902.665	805.81	1023.14
ARHGAP44	ENSG00000006740	29.8753	37.7239	67.1036	71.8894	31.8149	36.5192	84.5206	67.1518	27.1333	60.8966	77.2319	99.7457
ELAC2	ENSG00000006744	811.364	794.627	1773.86	1396.26	534.947	422.613	1067.12	1865.56	1121.8	939.806	1243.58	1313.23
SCIN	ENSG00000006747	16.9861	9.18437	20.1282	10.5881	16.7467	7.34883	27.4477	88.9929	5.92098	34.4747	25.9978	14.2385
ARSD	ENSG00000006756	0	0.951281	17.2119	7.94854	1.89849	1.2729	4.21624	1.01484	0.505197	1.53825	15.1348	5.77695
PNPLA4	ENSG00000006757	100.151	101.38	153.85	134.626	70.5255	45.5368	114.515	131.738	63.9537	90.0544	105.099	103.839
MYH13	ENSG00000006788	0	0	0	0	0	0	0	0	0	0	0	0
ADIPOR2	ENSG00000006831	528.277	560.056	1308.59	1220.25	454.479	410.276	1155.69	1512.33	595.748	558.324	1093.86	1100.44
CDKL3	ENSG00000006837	8.52761	9.94401	21.1564	24.3394	2.91926	2.06683	17.6009	17.9701	3.11167	0	12.451	7.55945
UPP2	ENSG00000007001	0	0	0	0	0	0	0	0	0	0	0	0
PRSS21	ENSG00000007038	0	0	0	0	0	0	0.949638	0	0	0	0	0
MARK4	ENSG00000007047	185.644	207.334	428.759	442.96	158.011	120.689	348.303	426.723	247.956	280.562	521.9	302.391
PROM1	ENSG00000007062	1.78242	1.85881	0	0.668603	0	1.96564	0	0	0	0	0	0
CCDC124	ENSG00000007080	1072.71	1043.46	1297.6	1248.58	830.083	468.171	1006.65	1615.01	1004	1233.48	1072.63	1138.32
CEACAM21	ENSG00000007129	0	0	0	0	0	0	0	0	0	0	0	0
PAFAH1B1	ENSG00000007168	193.288	220.072	1381.87	1548.46	187.984	152.224	1293.77	1850.1	266.724	288.56	1277.25	1441.52
NOS2	ENSG00000007171	5.6177	0	0	0	6.02511	4.89729	26.603	29.8787	11.3711	0	19.6602	32.5108
DNAH9	ENSG00000007174	0	3.03053	0	1.77441	0.738269	0.599468	3.49518	2.15487	1.07091	0.319322	5.67286	1.53175
KIAA0100	ENSG00000007202	5998.25	6131.15	7401.75	6794.47	4447.78	3583.9	5711.46	8150.9	5726.05	5764.94	6435.61	6109.83
SLC13A2	ENSG00000007216	1.87098	0	0	0	0	0	0	0	0	0	0	0
GAS7	ENSG00000007237	67.081	97.943	167.506	127.411	53.354	45.0486	78.9518	127.234	87.2297	100.195	151.144	100.008
TRAPPC6A	ENSG00000007255	134.7	123.913	131.939	151.133	74.2938	57.4087	83.1653	110.687	110.248	109.585	87.613	119.126
MATK	ENSG00000007264	5.96942	7.81757	16.7875	4.98502	5.27589	1.58264	2.61439	14.3485	9.53222	4.93291	1.815	14.1353
CEACAM7	ENSG00000007306	0	0	0	0	0	0	0	1.75693	0	0	0	0
CD79B	ENSG00000007312	0	0	0	0	0	0	0	0	0	0	1.15585	0
SCN4A	ENSG00000007314	7.96493	0.735711	1.93969	1.28904	10.4234	0.218849	26.4968	3.92448	0.781705	2.6755	0	10.7978
ST7L	ENSG00000007341	219.161	205.504	403.505	453.432	72.9851	100.895	260.522	303.9	121.842	114.286	248	332.717
TKTL1	ENSG00000007350	0	0	0	5.64948	0.382119	0	0.602806	0	0	0	0	0.792916
PAX6	ENSG00000007372	0.93549	0	0	0	0	0	0	0	0	0	0	0
RPUSD1	ENSG00000007376	186.171	167.111	576.694	507.142	114.542	79.0918	525.414	695.098	181.214	208.812	605.575	658.234
RHBDF1	ENSG00000007384	220.266	208.23	218.499	217.581	163.556	90.8593	169.358	221.693	189.645	219.925	183.154	255.702
LUC7L	ENSG00000007392	69.3973	67.7344	439.518	461.738	42.088	41.8849	324.707	476.748	53.9767	56.8958	261.521	334.629
CACNA2D2	ENSG00000007402	12.1804	29.0783	37.4405	26.5844	17.7958	14.7121	32.2731	45.7639	35.1034	23.9121	18.6415	24.1415
BAIAP3	ENSG00000007516	0	16.3598	15.3182	0	16.1757	17.5234	20.3462	7.47903	35.019	37.8342	61.9399	5.30339
TSR3	ENSG00000007520	797.914	755.141	1060.32	921.243	600.381	366.178	885.961	1265.29	809.301	905.488	903.689	1080.56
PIGQ	ENSG00000007541	250.287	260.18	415.453	291.415	189.235	227.905	291.541	370.159	452.949	351	354.661	398.279
CRAMP1	ENSG00000007545	70.5793	18.2043	316.364	364.128	9.86356	8.02053	314.878	411.217	18.9464	36.5293	403.716	258.974
TEAD3	ENSG00000007866	242.662	221.933	917.308	852.071	168.388	132.294	803.69	1149.83	210.044	203.077	817.982	863.74
SELE	ENSG00000007908	0	0	0	0	0	0	0	0	0	0	0	0
DNAJC11	ENSG00000007923	607.705	587.922	1104.79	1129.18	433.623	419.434	732.653	1271.82	538.223	738.796	957.786	890.037
FMO3	ENSG00000007933	0	0	0	0	0	0	1.89928	0	0	0	0	0
MYLIP	ENSG00000007944	0.905405	0.88043	147.36	131.345	1.93127	1.56916	111.159	146.144	5.07245	12.7801	144.252	136.585
NOX1	ENSG00000007952	0	0	0	0	0	0	0	0	0	0	0	0
E2F2	ENSG00000007968	2.44261	2.14927	66.7907	70.321	1.57222	12.2508	118.251	119.229	6.08761	3.47182	96.553	122.908
PSMB1	ENSG00000008018	2167.15	2071.31	3335.36	3137.74	1573.77	1427.61	2652.61	3910.65	2036.27	2212.44	2659.68	3225.76
SYN1	ENSG00000008056	73.5163	105.099	145.644	181.937	62.7567	40.3191	159.63	208.872	74.1583	90.7345	125.567	170.132
JARID2	ENSG00000008083	30.6811	28.6957	521.408	339.012	22.1549	22.9397	295.355	464.731	40.06	30.9095	292.064	333.657
CDKL5	ENSG00000008086	14.3999	38.7585	127.32	174.622	43.4953	25.0648	60.1175	87.5003	34.8872	49.2469	82.9042	75.1657
CAMK1G	ENSG00000008118	2.63013	0.402363	2.59342	0	0.58832	0	0	0.858375	0	0	3.23969	4.55305
CDK11A	ENSG00000008128	137.968	124.408	349.873	295.098	101.799	75.148	253.631	341.842	119.705	186.854	237.678	345.465
NADK	ENSG00000008130	469.683	465.036	503.396	574.807	340.574	252.177	496.758	628.2	400.607	397.649	653.19	445.038
TFAP2B	ENSG00000008196	0	0	0	0	0	0	0	0	0	0	0	0
TFAP2D	ENSG00000008197	0	0	0	2.88308	0	0	0	0	0	0	0	0
DLEC1	ENSG00000008226	1.03675	0	3.21502	0	0	0.440303	5.25949	7.78305	0	4.41324	0	0
CYTH3	ENSG00000008256	317.421	475.45	1036.8	940.987	252.691	270.093	1179.66	1469.36	330.453	392.2	907.11	1087.92
ADAM22	ENSG00000008277	37.8411	37.6694	48.1883	5.32668	36.3546	18.8204	24.3198	64.4569	46.1471	31.8395	37.7768	28.4973
SYPL1	ENSG00000008282	1118.83	1151.55	1850.87	1664.28	794.91	662.355	1436.33	2111.39	1157.98	1024.3	1667.53	1794.82
CYB561	ENSG00000008283	423.13	460.586	788.706	672.056	284.981	280.271	672.985	1126.28	509.68	482.399	896.85	676.401
SPAG9	ENSG00000008294	875.604	895.061	1868.2	1754.57	698.743	695.002	1516.92	2036.23	1003.75	1043.35	1329.73	1539.13
CELSR3	ENSG00000008300	144.998	172.239	342.098	298.395	96.5722	93.4971	242.229	340.185	167.226	176.569	279.525	262.041
AASS	ENSG00000008311	70.2675	51.5645	87.4404	93.2956	76.3638	40.2405	103.875	129.313	101.828	117.237	85.8205	97.4693
PLEKHG6	ENSG00000008323	0	0	0	1.59301	0	0	0.86512	0	0	2.1836	0	2.27418
SS18L2	ENSG00000008324	11.9598	18.5961	238.655	232.245	10.0312	10.0812	204.207	306.901	22.7532	19.4353	199.796	197.012
MPND	ENSG00000008382	128.571	87.9785	112.43	131.608	88.7321	35.5176	94.7965	136.545	118.283	110.675	109.319	149.813
MGST1	ENSG00000008394	203.545	197.864	236.03	196.129	104.297	93.373	136.719	180.294	154.714	178.404	154.611	198.738
CRY1	ENSG00000008405	129.48	133.349	624.787	545.131	113.451	123.904	425.053	566.454	153.057	132.53	397.2	459.949
PGLYRP1	ENSG00000008438	0	0	0	0	0	0	0	0	0	0	0	0
NFIX	ENSG00000008441	1086.6	1018.8	1910.01	1560.86	791.734	486.028	1178.53	1025.44	1109.02	966.027	1083.99	1030.51
ST3GAL1	ENSG00000008513	211.606	141.034	1006.95	823.018	88.1487	88.7597	597.809	979.495	154.978	152.892	572.243	692.214
MMP25	ENSG00000008516	4.8899	6.02307	15.1502	12.4538	8.20874	1.53436	4.96194	9.17882	5.28067	6.73064	10.8716	8.50681
IL32	ENSG00000008517	1357.63	1285.32	1675.58	1643.99	829.528	733.236	1145.3	1408.77	1155.22	1339.38	1144.66	1255.64
PKD1	ENSG00000008710	303.82	357.547	745.197	303.934	236.242	289.401	416.513	953.747	433.804	488.606	454.668	538.858
MAPK8IP2	ENSG00000008735	10.1804	6.63994	23.3556	11.6374	7.89322	6.91094	18.7852	15.6381	2.64493	1.00567	13.7191	12.3646
MED24	ENSG00000008838	866.713	812.103	1014.5	842.313	597.249	586.026	923.81	1004.99	741.108	788.902	899.757	861.109
RHOBTB2	ENSG00000008853	153.357	123.177	446.275	440.741	144.451	103.063	387.616	589.683	161.122	197.977	434.173	524.237
HEATR5B	ENSG00000008869	155.564	106.841	406.955	413.77	66.8368	77.7473	277.078	361.792	88.8342	79.761	285.848	325.307
SEC62	ENSG00000008952	492.222	493.875	1162.91	1314.55	377.058	335.249	940.355	1242.57	540.718	484.409	921.861	1157.63
RPS20	ENSG00000008988	14055.5	14388.6	15821.2	14631.4	10578.2	9377.92	12549.5	17128.9	14504.6	15581	14204.9	15083.4
CSDE1	ENSG00000009307	15427.3	15332.8	19135.2	19892	12369.6	10811.8	14913.2	22956.4	14828.2	16019.1	15797.4	16741.3
UBE3C	ENSG00000009335	644.762	625.19	1124.4	874.712	622.223	505.76	804.494	1022.85	613.034	742.058	872.19	863.804
REV3L	ENSG00000009413	72.0692	63.5468	151.568	171.616	28.0816	55.5293	161.535	167.784	44.0764	34.1408	204.379	196.443
TENM1	ENSG00000009694	2.82167	1.65546	0	6.88473	2.4227	3.44812	3.81872	0	0.87971	1.00382	9.29601	2.51434
PAX7	ENSG00000009709	17.0546	40.307	148.456	106.848	21.7169	21.4073	157.259	176.606	44.9937	72.5193	171.457	139.776
MASP2	ENSG00000009724	0	0	0	0	0	0	0	0	0	0	1.15585	0
IYD	ENSG00000009765	10.3274	4.16661	0.989303	0	1.18488	0.167415	1.20137	0	1.10469	5.97458	0	1.9591
FAM76A	ENSG00000009780	16.8096	17.7105	56.5037	63.7579	13.1537	13.5579	66.0516	58.8612	17.9595	12.4718	50.7164	46.3908
TRAF3IP3	ENSG00000009790	0	0	2.49288	0	0	0.163067	0	0	0	3.33815	8.26349	7.30059
POMT2	ENSG00000009830	178.277	173.844	298.858	507.952	265.35	162.158	449.121	374.252	302.537	245.624	273.7	302.007
VTA1	ENSG00000009844	619.369	627.796	1422.81	1321.87	473.061	450.443	1137.47	1595.91	626.692	548.094	1152.19	1220.54
MLXIPL	ENSG00000009950	2.48509	1.45708	6.53495	16.3703	2.12978	3.08082	5.04145	3.1082	2.31708	0.879858	0	3.31414
BAZ1B	ENSG00000009954	595.718	634.514	2821.87	2489.23	442.633	367.169	2076.58	3228.49	745.266	795.337	1941.2	2458.68
RANBP9	ENSG00000010017	381.83	323.557	922.266	732.66	242.377	249.644	581.097	787.72	344.307	349.778	645.434	649.948
ETV7	ENSG00000010030	4.3825	6.25006	7.83823	8.12972	1.11183	0	9.64312	9.86241	2.94989	5.59458	17.9065	6.78634
SPRTN	ENSG00000010072	119.683	116.042	324.497	392.758	76.2411	63.4464	259.854	381.94	91.559	84.6032	225.531	404.929
EEF1AKNMT	ENSG00000010165	235.229	231.816	1378.18	1068.38	89.6147	89.3005	1244.18	1352.93	169.275	192.367	1081.45	1404.48
DYRK4	ENSG00000010219	172.317	147.245	333.182	306.178	120.814	94.0324	264.631	316.204	194.984	161.414	325.325	348.937
ZNF207	ENSG00000010244	1325.59	1372.69	3645.21	3285.79	982.779	932.361	2985.48	4363.83	1555.57	1628.95	3224.76	3444.19
UQCRC1	ENSG00000010256	2660.4	2604.77	3892.86	3242.43	2016.7	1587.29	2915.81	4697.87	2736.97	3105.79	3293.35	3714.12
STARD3NL	ENSG00000010270	476.105	488.081	942.842	784.258	394.479	351.404	738.715	996.384	544.451	505.384	865.428	764.228
CD9	ENSG00000010278	1105.33	1150.4	1221.1	1249.77	897.268	732.983	1220.84	1558.27	1255.23	1281	1156.6	1303.15
HHATL	ENSG00000010282	1.99769	0.87704	0	0	0	0	0	1.91255	0.659333	3.21455	0	0
NCAPD2	ENSG00000010292	2023.25	1632.16	4297.05	3736.06	2048.81	1785.28	4541.51	6955.71	2254.79	2270	4190.67	4350.81
IFFO1	ENSG00000010295	3.07405	7.20913	51.0344	25.3329	3.95104	3.74235	27.2747	53.9118	9.55096	16.3175	25.4767	51.9157
GIPR	ENSG00000010310	3.01526	0	0	6.21855	0	0	7.75994	14.0529	0.969144	0	1.62229	1.4173
PHF7	ENSG00000010318	89.3935	70.3537	88.5009	117.357	43.6176	18.3138	53.7262	96.5281	40.7596	40.7782	63.5846	76.8441
SEMA3G	ENSG00000010319	1.27552	7.24239	14.3576	2.95093	5.86465	2.33597	9.27553	13.0774	6.81266	9.63895	11.1914	18.2388
NISCH	ENSG00000010322	112.848	150.285	484.368	436.316	128.984	70.043	394.031	532.29	136.397	174.899	360.901	441.818
STAB1	ENSG00000010327	0	0	0	0	0	0	0	0	0	0.999179	0	0
FUZ	ENSG00000010361	74.9147	75.0287	150.338	106.972	45.5864	33.5465	68.7661	102.899	60.9618	75.625	120.953	115.18
SLC6A13	ENSG00000010379	0	0.816667	4.68671	3.51796	0.298434	0.463361	0	3.57713	0	0	2.78041	0
IDS	ENSG00000010404	2469.39	2341.16	2539.69	2622.65	1569.89	1425.36	1759.52	2452.03	2572.28	2405.47	2293.92	2438.57
PRSS3	ENSG00000010438	0	0	0	0	0	0	0	0	0	0	0	0
ZNF200	ENSG00000010539	30.3979	28.1784	249.682	267.059	13.5934	6.85435	247.066	300.591	29.176	24.8861	226.687	203.484
CD4	ENSG00000010610	0	3.60231	1.36734	1.36003	0.382661	0.621892	0	0	0	0	2.93862	0
LRRC23	ENSG00000010626	126.605	111.743	107.548	130.674	89.2564	68.0844	122.45	157.929	92.6986	94.8741	118.064	137.788
BTK	ENSG00000010671	0	0	3.17081	1.03634	0.64841	0	2.04588	12.0189	0	0	0	2.70004
HFE	ENSG00000010704	6.78521	1.40487	2.23257	0.872065	0	2.31567	0	2.73246	1.0569	3.09539	1.79827	1.94265
SCMH1	ENSG00000010803	104.477	123.053	158.317	98.1109	159.194	120.863	127.445	206.414	98.7547	177.232	88.492	130.063
FYN	ENSG00000010810	100.169	164.28	318.874	286.426	67.8847	75.6627	351.733	310.733	103.46	96.9785	243.207	293.317
HIVEP2	ENSG00000010818	54.1904	54.6297	326.731	263.64	18.6795	0	251.947	275.771	41.7008	12.148	220.712	167.841
FMO1	ENSG00000010932	0	0.823765	1.45131	0	0	0.489508	0.950086	7.02986	1.7487	1.99365	0	1.25008
ELOA	ENSG00000011007	986.173	1046.52	1834.11	1797.3	693.245	605.305	1352.93	2001.28	1234.08	1210.38	1576.88	1761.07
LYPLA2	ENSG00000011009	998.127	978.953	1634.41	1368.77	500.559	452.024	1117.76	1513.91	1009.02	944.416	1403.7	1696.21
CLCN6	ENSG00000011021	69.7954	101.826	278.433	207.679	29.9079	45.5003	135.592	152.837	74.7742	68.7035	155.285	173.859
MRC2	ENSG00000011028	2829.32	2875.35	5146.54	4059.43	2105.92	1244.88	3392.71	5290.19	3634.34	4366.8	3511.68	5190.42
NME1-NME2	ENSG00000011052	60.1358	39.0261	92.5633	42.0227	74.1665	61.0667	71.2621	145.636	58.433	103.552	85.6156	104.582
SLC6A7	ENSG00000011083	0	0	0	0	0	0.490203	0	0	0	0	0	0
TSPAN9	ENSG00000011105	455.954	434.825	517.612	622.831	329.742	297.719	405.758	761.707	344.102	405.243	692.996	743.583
BTBD7	ENSG00000011114	49.0075	28.7016	141.797	186.292	28.5195	17.2059	75.8916	244.85	39.9586	29.5424	108.384	96.0304
APBA3	ENSG00000011132	48.2825	72.1839	224.285	223.192	41.5883	45.1119	163.359	171.321	68.4763	50.8402	111.194	145.119
MKS1	ENSG00000011143	83.3602	121.24	210.975	262.213	71.3737	69.4968	162.647	419.015	86.6295	82.513	202.496	257.153
ABHD5	ENSG00000011198	175.724	167.528	476.589	322.378	102.297	119.872	347.798	534.118	178.148	151	417.006	416.636
ANOS1	ENSG00000011201	1619.26	1527.35	2064.8	1932.49	695.544	548.756	1005.91	1122.57	1857.13	2049.11	1656.05	1647.98
AKAP8L	ENSG00000011243	182.693	140.817	596.384	350.785	82.5161	45.1714	278.631	403.455	94.8353	175.9	441.2	460.146
MBTD1	ENSG00000011258	41.4238	43.4809	148.273	113.724	22.5859	29.7695	86.4822	141.572	14.2204	39.3506	77.236	95.6559
UTP18	ENSG00000011260	404.868	398.09	1382.55	1321.96	236.207	240.567	1109.89	1627.75	379.551	461.944	1129.94	1274.94
RNF216	ENSG00000011275	487.636	500.581	2474.46	2371.09	362.99	307.014	1920.4	3140.6	395.995	382.735	1738.2	2039.57
TTC19	ENSG00000011295	93.9742	105.653	162.196	125.091	68.9866	50.2841	194.778	197.369	98.8813	65.897	155.754	150.986
PTBP1	ENSG00000011304	3821.18	3879.9	8231.9	7352.21	3109.34	2481.58	6502.28	10615.1	3468.77	3689.95	7140.76	7177.36
DPF1	ENSG00000011332	6.97629	11.0762	43.0117	64.8036	3.35992	7.25889	58.4017	87.0933	9.04455	7.0603	53.2015	39.1808
SYT7	ENSG00000011347	18.1565	26.805	20.1378	42.2959	23.4431	26.104	19.3518	47.6284	35.6619	38.655	45.0016	32.661
LARS2	ENSG00000011376	347.255	265.863	713.125	894.895	214.249	202.366	551.22	1083.68	264.598	409.905	566.717	617.658
PIK3C2A	ENSG00000011405	6.65506	17.9009	11.6026	38.5786	18.4089	13.2477	40.7027	104.327	0	0	21.2166	27.2278
PLAUR	ENSG00000011422	1093.88	1065.17	1819.39	1525.07	443.345	336.711	1142.53	1709.64	1108.69	1385.25	1321.87	1663.27
ANLN	ENSG00000011426	3034.05	3280.01	5519.11	5569.23	3466.59	2890.74	5637.11	8329.23	4604.33	4410.31	5222.02	6225.91
WIZ	ENSG00000011451	436.538	433.059	820.432	613.24	299.21	237.364	565.437	727.784	461.838	464.267	596.409	616.752
RABGAP1	ENSG00000011454	78.5065	122.269	430.38	326.329	66.2192	96.19	218.841	324.533	130.98	189.217	294.491	274.428
DCN	ENSG00000011465	1.3453	2.5587	0	0	0	0.349738	0.681787	1.26068	4.03135	3.04269	1.06711	2.82335
QPCTL	ENSG00000011478	272.046	287.786	560.022	342.469	167.124	130.359	300.854	398.421	275.621	289.872	256.125	342.4
PPP5C	ENSG00000011485	1088.66	1021.87	1311.94	1260.77	831.093	693.821	1249.1	1830.76	1141.71	1256.57	1292.96	1381.08
CEP68	ENSG00000011523	0	3.61348	14.7854	103.143	0	4.16714	83.2317	132.234	0	0	45.2447	8.69945
MAP4K3	ENSG00000011566	119.651	51.5726	405.634	513.632	98.4002	35.6342	331.514	431.546	87.9687	102.707	281.914	376.041
ZBTB32	ENSG00000011590	0	0	0	0	0	0	0	0	0	0	0	0
TYROBP	ENSG00000011600	0	0	0	0	0	0	0	0	0	0	0	0
TMEM159	ENSG00000011638	89.9403	80.5625	279.317	210.391	60.9808	48.1976	286.144	220.965	91.8891	84.3778	239.589	263.468
GABRA3	ENSG00000011677	228.796	238.277	342.051	302.361	170.179	132.176	263.184	422.44	293.119	300.302	251.524	325.902
BRCA1	ENSG00000012048	145.746	192.674	665.614	431.048	142.863	174.894	533.378	923.645	185.316	202.056	584.602	831.641
ERCC1	ENSG00000012061	937.566	901.938	1517.04	1392.25	582.137	529.869	1071.76	1701.41	875.276	1003.7	1297	1447.79
CD22	ENSG00000012124	10.3893	17.5439	38.0903	28.9768	8.79908	18.758	10.4529	17.8209	43.4424	15.7291	12.2777	29.4338
SEMA3B	ENSG00000012171	120.601	51.3013	108.563	67.6574	67.7999	27.1229	77.0835	141.025	57.2204	73.3363	40.8354	71.0831
MBTPS2	ENSG00000012174	320.958	280.148	381.415	351.35	209.706	167.226	264.213	504.722	275.804	227.779	266.436	332.758
PRICKLE3	ENSG00000012211	42.1697	33.4729	244.6	254.139	22.6836	19.6264	217.397	402.009	42.9812	52.8749	254.156	390.318
LTF	ENSG00000012223	23.4415	28.8034	29.881	43.8965	8.67166	7.04462	23.7217	61.3017	43.0942	11.6101	26.9603	11.996
EXTL3	ENSG00000012232	39.9849	27.0743	12.7465	37.2426	40.1093	14.4669	23.7381	20.0085	34.7824	23.911	61.3341	51.9009
NR1H4	ENSG00000012504	0	0	0	0	0	0.535446	0	0	0	1.20554	0	1.89827
ELOVL5	ENSG00000012660	1956.06	1913.76	3840.55	3923.7	1687.01	1463.68	3767.55	5539.07	2346.76	2386.85	3863.18	4586.17
ALOX5	ENSG00000012779	9.63253	3.08067	16.2781	16.223	55.8888	4.11651	66.3329	37.7957	10.621	5.62931	33.5242	90.5496
KDM5D	ENSG00000012817	0	0.812567	0	0	0	0.496712	0	0	0	0	0	0
CALCOCO1	ENSG00000012822	436.897	445.381	786.803	880.248	293.681	204.917	464.881	765.863	341.059	445.147	657.555	874.922
UBR7	ENSG00000012963	209.037	195.94	653.378	572.734	173.371	182.632	569.63	713.736	246.973	265.829	591.806	567.833
MAP4K5	ENSG00000012983	415.802	330.793	815.354	901.05	407.49	154.622	690.341	821.972	537.425	535.033	696.459	630.209
EHD3	ENSG00000013016	450.152	426.553	786.668	676.989	291.536	229.165	484.37	780.082	353.326	391.019	544.489	598.81
PSMC4	ENSG00000013275	794.804	869.159	1295.88	1253.39	649.392	568.823	1040.72	1493.92	900.036	955.158	1113.5	1300.67
MAN2B2	ENSG00000013288	492.376	462.855	719.018	567.207	229.979	191.012	402.677	688.419	555.26	604.945	480.5	561.231
SLC7A14	ENSG00000013293	1.19099	2.10276	3.7638	7.54044	0.759407	3.01929	2.41061	2.22342	1.09437	4.8591	2.93221	1.66526
CLDN11	ENSG00000013297	0.523002	0.919925	3.33448	0	0	1.08651	2.13255	0	0	0	0	2.78963
SLC25A39	ENSG00000013306	3204.75	3385.84	3587.18	3246.15	2432.5	2088.92	3048.63	4116.85	3687.19	3709.32	3654.11	3710.61
MVP	ENSG00000013364	3148.62	3030.09	4786.15	4166.32	1885.28	1417.81	2904.79	4234.33	2994.73	2944.78	3985.52	4165.22
NUB1	ENSG00000013374	148.885	160.317	310.661	520.296	117.727	102.743	269.462	509.827	166.564	205.232	295.337	351.475
PGM3	ENSG00000013375	156.797	127.918	594.052	598.331	111.382	83.8531	475.459	737.163	190.587	163.124	416.397	601.43
RWDD2A	ENSG00000013392	3.74391	9.88191	102.938	67.8701	5.42049	1.95805	43.6897	70.2778	0.874324	0.997003	40.4628	54.9961
CLK1	ENSG00000013441	7.25653	11.3784	261.348	246.043	5.10503	3.36068	192.825	307.36	7.38567	6.24015	217.096	218.097
POLR3B	ENSG00000013503	40.5421	64.9076	442.521	460.584	32.4801	42.3543	329.131	660.502	61.0693	54.658	364.466	575.963
ANGEL1	ENSG00000013523	220.079	167.322	288.237	407.54	140.15	98.2757	267.545	403.121	198.759	165.048	282.032	339.557
RNF14	ENSG00000013561	214.144	236.195	712.866	740.327	100.47	91.6813	470.276	764.765	169.27	152.823	549.575	561.86
DNASE1L1	ENSG00000013563	725.567	710.092	840.01	881.691	456.393	374.476	610.169	904.655	687.919	883.444	686.934	864.237
DDX11	ENSG00000013573	304.937	281.063	632.77	667.526	220.526	204.154	707.253	941.241	338.49	296.345	628.466	723.419
HEBP1	ENSG00000013583	387.78	414.489	612.917	678.342	254.322	187.805	507.834	663.286	372.055	380.222	594.285	654.474
GPRC5A	ENSG00000013588	261.389	333.774	1202.54	972.631	274.725	190.07	1014.54	1570.11	334.229	286.806	961.134	1085.95
MAMLD1	ENSG00000013619	23.5121	36.7444	156.064	94.0032	0	6.34784	87.9138	67.3702	21.3544	0	122.947	82.7577
CD6	ENSG00000013725	1.87607	0	0	0	0	0	0	1.75216	0	0	0	0
TACC3	ENSG00000013810	492.03	512.857	1568.79	1436.71	444.877	376.378	1614.7	2566.73	663.335	756.631	1545.81	1941.56
UFL1	ENSG00000014123	229.219	170.985	542.413	464.789	94.5122	90.7958	285.888	415.883	137.721	126.393	413.977	384.423
POLA2	ENSG00000014138	129.633	64.7013	240.681	191.117	71.4083	98.2183	155.707	336.239	43.4998	102.867	222.874	258.204
ZC3H3	ENSG00000014164	103.024	81.6551	978.269	845.196	47.1736	42.7032	712.78	1160.26	82.342	100.799	795.561	841.41
CAPN1	ENSG00000014216	2887.79	2179.29	3141.33	2371.81	1586.76	1311.54	2142.75	2989.45	2232.01	2329.4	2787.48	2646.87
ACP3	ENSG00000014257	0	0	0	0	0.603204	0.49018	0	0	0	2.99462	0	0
MDH1	ENSG00000014641	2632.21	2764.65	3461.2	3282.74	1846.1	1615.41	2531.91	3558.21	2688.46	3023.12	2726.47	3341.64
SLC30A9	ENSG00000014824	723.19	730.441	973.872	989.539	562.312	423.277	788.382	1120	721.713	698.069	896.369	896.387
MTMR11	ENSG00000014914	143.069	105.447	176.816	98.5871	87.8117	64.9472	103.447	162.584	90.1193	93.2811	109.609	104.645
COX15	ENSG00000014919	294.45	264.899	573.363	556.99	225.9	160.239	482.133	691.017	271.07	254.235	490.375	502.022
CCDC88C	ENSG00000015133	0	0	2.70473	0	0	0	1.01471	0	0	0	0	0
YAF2	ENSG00000015153	119.561	131.071	260.408	338.082	86.818	93.5924	261.318	310.517	128.621	118.71	204.144	295.006
ZMYND11	ENSG00000015171	224.795	194.878	335.49	362.622	223.679	150.352	360.199	629.928	180.012	226.099	280.257	366.679
WAS	ENSG00000015285	0	0	4.72898	0	0.645419	0.480876	1.02033	0	2.29952	0	0	6.96018
DPEP1	ENSG00000015413	0	0	0	0	0	0	0	0	0.875407	0	0	0
BID	ENSG00000015475	278.663	284.402	310.178	310.782	165.743	148.518	298.48	415.01	315.52	289.14	312.077	337.886
MATR3	ENSG00000015479	2336.7	2280.5	3865.11	3564.2	2384.34	1868.73	3641.02	5706.91	3213.27	3502.41	3925.81	4139.82
NPC1L1	ENSG00000015520	0.93549	0	0	0	0	0	0	0	0	0	0	0
XYLT2	ENSG00000015532	98.2878	85.9325	720.33	561.302	84.5697	54.1195	395.822	555.322	138.596	112.766	623.58	598.679
RGPD5	ENSG00000015568	31.9769	56.3902	398.711	304.558	21.4702	50.3277	247.507	519.214	16.39	33.9257	268.385	293.609
STMN4	ENSG00000015592	0	0	0	0	0	0	0	0	0	0	1.15585	0
NUDCD3	ENSG00000015676	1036.73	1042.66	1615.91	1695.73	659.534	573.771	1463.35	1971.82	821.379	1087.84	1482.41	1537.76
ISL1	ENSG00000016082	0	0	0	0	0	0	0.950329	0	0	0	0	1.24994
CHDH	ENSG00000016391	5.00332	10.7625	51.1133	56.2533	6.58101	5.43022	28.7807	20.0784	34.4804	4.74405	44.9974	42.6099
IL20RA	ENSG00000016402	0.935521	0.823056	1.44962	0	0	0.489161	3.79708	0	0	0	2.31095	0
CLCA1	ENSG00000016490	0	0	0	0	0	0	0	0	0	0	0	0
CLCA4	ENSG00000016602	0	0	0	0	0	0	0	0	0	0	0	0
GLT8D1	ENSG00000016864	306.897	230.104	489.412	493.562	144.708	133.202	438.785	592.007	214.506	213.164	317.138	526.841
ATP2C1	ENSG00000017260	1303.07	1259.62	1657.28	1733.66	944.704	806.138	1403.68	2060.76	1332.74	1467.37	1789.78	1980.21
IGF1	ENSG00000017427	4.21022	0	0.48156	0.480012	0	0.162971	0	0	0	0	0	15.0673
SLC38A5	ENSG00000017483	1.95388	9.17038	5.38101	2.63846	2.45618	3.71462	2.31229	11.9872	3.11443	5.52378	6.51845	6.70669
RALBP1	ENSG00000017797	1937.67	1994.95	3616.39	3260.28	1380.75	1187.35	2660.61	3743.14	1753.41	1926.33	2762.43	3043.57
RUFY3	ENSG00000018189	376.222	345.63	476.356	482.778	183.654	148.263	316.543	442.094	257.529	308.02	261.752	210.928
CNTN1	ENSG00000018236	53.0797	56.6346	191.494	88.7647	14.0558	55.4432	74.4261	78.9054	97.8108	85.3589	202.853	64.9754
SLC11A1	ENSG00000018280	23.2817	11.2487	26.5414	20.2288	4.73778	8.87345	1.50021	37.8971	19.2083	9.30426	14.1646	7.63974
WWTR1	ENSG00000018408	128.702	168.115	429.091	408.931	67.1922	65.8809	274.934	504.003	204.318	228.779	451.036	537.358
AGPS	ENSG00000018510	0	2.99774	32.8659	22.228	0	40.5623	29.3063	309.101	51.0821	30.3521	129.926	105.716
CXorf56	ENSG00000018610	122.768	97.3379	266.799	222.277	92.0116	68.955	198.321	269.411	132.578	162.266	196.706	231.745
ATP1A2	ENSG00000018625	4.25724	21.137	13.4847	11.7869	2.16601	8.60324	2.92748	5.2062	6.74421	0.512355	5.31885	5.77966
TTC27	ENSG00000018699	300.143	308.053	751.213	894.298	212.053	182.241	590.844	931.452	365.58	344.095	612.939	690.286
ZNF582	ENSG00000018869	21.1948	27.0041	54.7222	28.8043	6.43523	20.366	25.474	24.4762	8.12273	19.4072	26.2528	18.4561
VSIG2	ENSG00000019102	0	0	0	0	0	0	0	0	0	0	0	0
PHLDB1	ENSG00000019144	474.593	503.664	2004.59	1797.1	418.001	333.498	1845.76	2547.9	453.93	530.93	1880.01	1889.83
MARCO	ENSG00000019169	128.011	109.369	138.867	157.391	81.6596	43.3549	102.235	151.079	173.711	167.046	141.049	151.36
CYP24A1	ENSG00000019186	14.4955	18.8626	57.1739	57.9952	24.0262	26.6487	46.1868	83.79	45.1836	35.7386	48.0452	115.129
PRDM11	ENSG00000019485	95.0448	95.0407	296.113	265.647	73.0656	41.52	187.308	266.847	72.9532	80.9958	195.953	270.04
SYT13	ENSG00000019505	6.92083	3.94965	13.8887	10.7786	1.35899	5.37097	7.00157	25.848	5.50741	2.81338	7.17221	27.4131
SNAI2	ENSG00000019549	0	0	240.323	223.757	0	0	138.011	194.781	3.74807	0.967894	188.907	148.204
CD74	ENSG00000019582	0	0.642943	0	2.25575	2.47509	1.00557	1.74774	1.80621	0	1.02353	0.90262	3.853
HGF	ENSG00000019991	0	0	0	0	0	0	0	0	0.875407	0	0	0
ZRANB1	ENSG00000019995	116.976	121.046	1036.88	998.673	58.4314	58.2807	726.542	1026.05	101.465	90.7963	673.948	787.651
NCDN	ENSG00000020129	630.964	619.241	1301.69	1086.25	362.786	252.378	862.543	1427.03	480.798	554.767	1031.09	1022.65
ADGRA2	ENSG00000020181	74.1753	88.5478	81.277	74.7296	93.4465	49.878	112.973	171.351	140.791	111.794	75.9049	99.9506
ZFP64	ENSG00000020256	31.0398	39.4269	640.698	615.022	32.1603	32.1633	527.108	668.842	88.0207	69.1243	530.701	540.378
MNAT1	ENSG00000020426	218.795	253.139	533.396	412.033	166.279	173.429	327.523	477.024	277.519	251.645	361.866	553.1
SAMD4A	ENSG00000020577	503.628	620.899	2199.63	2128.79	215.334	183.943	1455.55	2071	359.695	341.052	1409.98	1622.87
RUNX3	ENSG00000020633	5.13794	10.9787	256.37	127.061	6.80133	19.1106	90.8013	166.388	13.6712	14.8592	87.0265	92.22
MRE11	ENSG00000020922	251.297	222.98	474.255	533.153	223.229	171.055	440.511	573.43	290.409	248.642	364.244	425.216
PLEKHB1	ENSG00000021300	33.1407	46.3728	50.2124	54.8454	47.4471	31.014	23.4287	51.8985	68.5899	52.0889	71.3597	54.8451
SERPINB1	ENSG00000021355	94.8191	104.78	219.704	220.693	67.139	72.8856	143.368	190.725	92.2016	96.381	211.444	132.163
CYP3A43	ENSG00000021461	0.814748	1.11027	3.19208	1.25877	0	0.425168	0	3.05697	0	0	2.01195	0
SLC7A9	ENSG00000021488	0	2.68469	1.31055	0	1.15527	0	1.12021	0	0	0.896411	0	0
SPAST	ENSG00000021574	153.646	104.287	608.941	542.239	70.5322	67.7973	413.773	569.247	113.829	127.372	438.903	420.353
NRXN3	ENSG00000021645	34.9481	40.9847	81.244	74.262	26.2127	23.7205	75.8829	95.0724	22.5514	18.1163	47.0631	89.3143
OSBPL5	ENSG00000021762	105.112	130.436	289.748	362.329	98.6437	96.6584	309.991	317.606	174.586	176.122	620.722	393.145
AQR	ENSG00000021776	492.401	269.943	1022.83	723.264	201.731	206.584	603.969	1053.28	317.276	301.734	581.081	618.9
CPS1	ENSG00000021826	187.086	201.027	345.323	402.916	172.147	149.728	307.936	392.664	210.075	248.259	204.096	245.372
C8B	ENSG00000021852	0	0	0	0	0	0	0	0	0	0	0	0
FHL1	ENSG00000022267	1274.56	1251.29	1369.24	1201.76	1059.39	792.29	1133.05	1435.85	1247.23	1108.33	1094.61	1181.12
RTF2	ENSG00000022277	2006.63	2111.28	3233.94	3361.77	1654.1	1333.81	2366.02	3478.87	2128.77	2219.22	2590.29	2868.38
GABRA1	ENSG00000022355	8.60575	31.9276	12.8967	9.37459	20.6885	19.1486	12.8038	15.75	21.0557	17.8508	26.8399	36.2339
NLRP2	ENSG00000022556	3.7919	3.77993	102.157	48.1676	56.9027	22.5749	22.505	64.6685	31.2676	61.6068	39.6216	81.2378
SLC45A4	ENSG00000022567	59.2821	44.7801	167.051	93.5365	20.8469	14.1252	210.642	197.614	44.818	100.66	167.886	144.549
RNF10	ENSG00000022840	1128.01	1114.56	2333.48	2278.56	878.581	752.965	1749.13	2536.68	1195.66	1059.62	1795.08	1991.5
ZNF839	ENSG00000022976	42.7378	23.3136	75.1943	63.391	5.32672	4.84255	28.3537	41.021	22.5311	6.38862	38.4315	43.9583
ZDHHC6	ENSG00000023041	93.4811	113.536	319.073	340.363	159.414	111.986	244.699	550.78	115.408	173.984	345.577	418.259
GRAMD1B	ENSG00000023171	74.9712	87.7815	404.72	212.839	9.10383	18.1115	136.322	157.781	54.3577	69.2465	345.465	371.645
RNH1	ENSG00000023191	759.568	798.664	1263.07	1035.02	682.058	466.494	925.712	1311.88	921.985	858.337	1081.02	1191.72
NDUFS1	ENSG00000023228	645.728	651.941	936.416	926.327	504.728	454.406	694.288	1228.65	676.334	681.844	731.009	946.334
RB1CC1	ENSG00000023287	729.615	717.741	1909.64	1702.87	464.536	486.964	1189.94	1605.64	735.224	695.468	1316.31	1557.78
ERP44	ENSG00000023318	100.138	67.5239	86.9254	43.3044	45.7784	32.3181	91.1755	82.5763	39.3555	67.8293	93.6383	97.5095
ALAS1	ENSG00000023330	563.578	624.689	1470.02	1386.99	376.555	363.552	1158.54	1617.77	588.181	607.573	1275.79	1489.64
BIRC3	ENSG00000023445	60.2515	65.146	270.198	231.14	21.7236	14.3804	109.713	118.918	76.2912	29.4441	193.444	107.735
AKAP11	ENSG00000023516	298.479	310.424	1011.31	819.318	231.952	219.987	682.827	994.426	336.003	322.475	676.221	767.81
GLRX2	ENSG00000023572	16.5456	23.1039	107.78	73.7053	16.4566	12.5445	88.2248	122.822	30.5829	28.8972	70.7096	103.779
SNAPC1	ENSG00000023608	275.247	252.832	958.443	933.641	291.429	248.502	1061.92	1583.01	283.11	322.687	837.084	1054.54
DERA	ENSG00000023697	300.644	270.81	520.8	512.305	255.404	229.914	543.307	687.74	344.512	302.667	505.803	641.173
STRAP	ENSG00000023734	3454.21	3566.78	5455.81	5599.88	2850.6	2441.24	4834.27	6172.47	3815.03	3924.43	4958.09	5287.33
ABCC2	ENSG00000023839	8.68166	11.4803	14.4102	11.2187	5.23583	2.48694	13.9306	28.2662	5.03874	5.70583	16.6917	22.6344
DEF6	ENSG00000023892	37.498	57.2736	59.6533	52.1115	39.7842	28.888	39.943	91.4724	58.6004	80.1794	89.1386	100.859
PLEKHO1	ENSG00000023902	212.05	241.016	964.968	811.689	110.193	94.8973	640.403	887.405	129.094	175.022	612.996	730.399
GCLM	ENSG00000023909	217.057	189.78	968.785	1006.16	102.398	116.621	756.418	868.79	146.754	175.933	540.688	858.564
UBR2	ENSG00000024048	216.651	214.584	960.566	957.538	113.994	98.8124	662.255	982.155	195.802	257.061	759.42	864.017
EHD2	ENSG00000024422	264.16	247.027	494.787	424.938	233.759	185.263	539.613	703.833	288.839	240.745	390.007	441.717
DEPDC1	ENSG00000024526	230.283	282.471	610.722	770.533	330.184	342.767	755.84	1052.8	423.457	526.661	624.644	902.277
CCDC28A	ENSG00000024862	50.6043	57.6666	192.887	208.795	55.9432	44.8861	149.164	200.294	54.9221	61.4985	160.77	173.429
RRAGD	ENSG00000025039	169.033	168.163	338.818	377.69	138.574	109.654	226.365	274.712	202.905	242.208	362.598	393.011
HSF2	ENSG00000025156	13.1772	12.6272	249.59	186.247	14.03	5.19374	121.296	183.691	8.11025	15.8618	150.369	236.441
PHF20	ENSG00000025293	107.132	103.516	680.869	729.378	53.2933	69.8547	464.383	625.033	95.4658	109.674	503.712	735.094
HSD17B6	ENSG00000025423	12.1519	11.1852	3.70076	6.43309	4.57941	3.40657	8.65499	1.11488	4.24761	9.67416	2.20152	13.8033
NR1H3	ENSG00000025434	70.8147	49.944	148.038	144.144	28.156	32.2971	92.4262	148.281	43.0062	57.1735	128.772	114.055
TYMP	ENSG00000025708	80.8626	49.5475	52.9118	87.634	34.5893	23.3566	31.9463	88.4741	40.6385	56.3826	60.4846	63.7559
NCAPH2	ENSG00000025770	1120.72	1057.09	1598.6	1467.07	866.981	731.133	1521.49	2354.02	1238.12	1218.58	1633.26	1742.03
TOMM34	ENSG00000025772	2566.84	2444.53	3671.59	3399.4	1569.32	1210.33	2391.88	3589.46	2832.8	3125.77	3048.04	3469.63
SEC63	ENSG00000025796	707.867	911.091	1312.66	1190.9	653.08	622.516	963.776	1463.21	1254.36	1205.11	875.267	1178.35
KPNA6	ENSG00000025800	557.335	528.047	1859.06	1566.18	377.507	386.08	1113.69	1752.04	479.751	633.467	1294.89	1512.33
VIM	ENSG00000026025	31394	31820.2	49833.5	46617.8	28505.7	24274.8	45686.2	66973.7	36951.1	38084.1	51387.2	54532.9
FAS	ENSG00000026103	51.7844	47.9677	130.838	87.2973	1.08422	22.7764	45.3025	158.519	69.7769	58.9352	105.37	66.9083
RNASET2	ENSG00000026297	155.22	174.269	236.846	231.238	76.2236	57.6768	122.122	209.371	181.71	230.037	147.19	213.145
CD44	ENSG00000026508	5142.22	5592.21	8758.3	7755.75	2614.28	2267.67	4670.2	7634.2	5285.17	5649.01	6402.01	6805.19
KCNG1	ENSG00000026559	272.508	303.351	623.714	532.073	177.892	104.758	573.087	665.682	275.819	264.578	606.917	676.559
AGPAT4	ENSG00000026652	28.879	28.003	169.44	91.1336	21.9578	15.4304	106.744	190.37	13.8059	19.3774	112.377	92.2506
SLAMF7	ENSG00000026751	412.918	361.749	629.21	735.632	231.241	169.647	302.426	504.058	443.588	513.274	497.135	486.68
BTN3A1	ENSG00000026950	18.1272	9.19836	40.3235	56.0095	11.621	4.48697	20.4658	28.7307	18.5511	14.018	21.0452	32.3275
MIPEP	ENSG00000027001	158.385	189.172	271.891	276.954	160.294	105.681	209.378	337.769	158.918	209.822	224.992	282.959
PRKCH	ENSG00000027075	175.486	184.068	251.336	246.544	76.6892	82.9467	188.992	261.332	147.636	172.114	207.078	218.594
INSRR	ENSG00000027644	0	0	0	0	0	0.490088	0	0	0	0	0	1.25115
IFNGR1	ENSG00000027697	95.7457	64.841	386.498	384.402	31.6334	39.938	261.477	383.456	27.6114	49.0391	220.649	287.496
B4GALT7	ENSG00000027847	299.583	320.495	431.802	353.593	191.951	148.492	294.337	501.225	317.337	367.718	449.299	475.191
SH2D2A	ENSG00000027869	26.3529	11.2792	23.3511	49.3097	7.05835	3.64751	41.6572	40.9515	19.0402	22.9746	39.7731	30.7567
VRK2	ENSG00000028116	590.335	570.84	1382.51	1286.38	449.831	330.127	825.54	1261.81	521.451	513.454	846.607	995.076
TNFRSF1B	ENSG00000028137	2.92701	0.643798	20.7748	0	1.41251	1.53065	0.742525	0	1.36697	0	1.80763	2.93136
VEZT	ENSG00000028203	213.605	217.664	469.517	409.741	123.572	119.68	246.415	423.648	185.021	203.571	339.374	366.686
POU2F2	ENSG00000028277	21.7931	15.5937	73.4521	32.6943	14.1974	4.79763	25.6351	49.3058	58.7378	19.6892	26.726	25.4943
BRD9	ENSG00000028310	125.133	180.011	263.831	257.547	106.688	113.326	303.351	353.651	137.423	211.498	250.384	323.72
SNX1	ENSG00000028528	1299.01	1258.42	1848.42	1778.31	1143.72	781.943	1504.02	2313.26	1401.03	1659.96	1749.13	2219.59
TBPL1	ENSG00000028839	16.4494	30.2248	351.628	325.851	20.7788	10.9361	282.596	354.546	28.9702	17.7805	259.559	361.459
ARNTL2	ENSG00000029153	746.389	713.17	888.271	796.336	532.364	470.14	716.093	897.241	704.407	713.305	619.672	737.695
BCLAF1	ENSG00000029363	990.107	1158.51	2951.5	2552.5	963.849	834.477	2476.32	3742.93	1351.45	1530.06	2448.96	2831.25
SLC39A9	ENSG00000029364	615.613	690.152	1489.82	1529.11	566.019	465.828	1333.1	1856.28	615.941	708.783	1278.57	1293.79
ANK1	ENSG00000029534	13.6214	27.5544	16.658	4.7271	11.3293	3.47459	4.00096	28.923	8.46158	8.17635	19.2797	0
IBSP	ENSG00000029559	0	0	0	0	0	0	0	0	0	0	0	0
TFB1M	ENSG00000029639	75.2981	75.281	142.484	192.087	23.3496	35.378	106.339	143.168	55.9796	55.2648	116.293	147.25
RABEP1	ENSG00000029725	360.122	340.627	672.977	716.116	276.12	298.437	537.747	715.332	368.434	461.31	496.075	703.047
HMGB3	ENSG00000029993	365.056	315.005	600.324	542.271	338.847	315.668	678.88	851.25	465.754	520.284	644.478	806.635
NUP160	ENSG00000030066	441.158	505.179	1480.09	1395.35	512.196	402.912	1118.87	1789.62	619.706	613.464	1167.94	1122.47
BAK1	ENSG00000030110	126.43	98.8483	1234.4	1188.42	111.393	86.0711	1034.59	1463.78	183.456	160.264	1226.53	1255.61
MUSK	ENSG00000030304	0	0.1448	8.21668	0	0	0	0	0	0	0	0	0
IKZF2	ENSG00000030419	0.366424	11.1123	75.2983	112.589	8.67901	4.07571	43.4336	63.1428	15.6288	5.49254	67.7465	45.4105
GRN	ENSG00000030582	2956.49	3122.95	4642.28	3720.64	1636.05	1154.62	2320.04	3538.81	3036.31	3477.89	3078.5	3582.16
FAM13B	ENSG00000031003	33.0721	30.2019	171.294	123.113	27.6186	33.7581	110.846	162.352	41.4235	62.3403	115.09	114.328
ARHGAP31	ENSG00000031081	269.86	236.846	917.465	840.876	86.0941	68.3203	682.679	756.644	177.522	281.151	783.499	738.792
CENPQ	ENSG00000031691	94.5972	112.842	202.399	227.226	102.318	82.5768	208.039	247.731	121.336	151.118	243.996	250.986
SARS1	ENSG00000031698	3809.23	3719.76	6540.97	6298.96	2317.07	1932.55	4389.55	6710.68	3333.17	3682.53	4762.18	5286.94
RANBP3	ENSG00000031823	132.856	117.625	474.9	624.109	115.979	106.047	640.549	953.217	192.592	194.673	597.95	691.056
ARID4A	ENSG00000032219	15.1696	40.4713	329.74	293.069	32.8201	14.1498	158.999	302.216	58.6998	30.6937	176.052	270.135
EIPR1	ENSG00000032389	185.061	177.834	329.105	319.795	101.337	94.9205	203.489	348.611	144.093	130.428	220.597	244.23
PNPLA6	ENSG00000032444	1679.22	1504.74	2250.52	1736.77	921.153	662.589	1153.94	1671.6	1342.27	1666.38	1649.71	1647.17
IFT88	ENSG00000032742	73.8566	109.874	160.782	104.939	58.9272	39.6899	59.9654	86.4037	60.3162	84.5251	75.4188	74.7133
ALG1	ENSG00000033011	261.615	280.061	230.867	329.525	154.432	89.8751	191.511	247.589	157.33	260.795	280.543	395.698
ZCCHC8	ENSG00000033030	25.8291	30.7391	319.319	267.898	20.263	13.7628	273.219	313.053	17.1712	13.3927	219.831	274.679
ABCF2	ENSG00000033050	369.878	424.712	623.758	632.371	297.69	230.963	753.659	761.395	341.815	423.312	890.783	822.674
CHPF2	ENSG00000033100	352.649	287.881	544.758	461.275	191.201	126.914	293.353	391.793	238.41	230.124	349.203	359.102
LRRC7	ENSG00000033122	14.6299	6.07551	5.01985	8.75929	5.52213	8.99365	3.70976	4.38575	7.99635	16.5734	17.2202	24.6763
FUT8	ENSG00000033170	764.665	814.759	1014.2	960.033	378.897	446.433	692.028	1046.84	713.864	640.222	636.092	711.776
UBA6	ENSG00000033178	625.969	607.268	1628.53	1597.57	517.138	525.405	1246.95	1395.82	626.983	959.106	901.085	1018.89
GAB2	ENSG00000033327	65.8196	80.1458	319.151	184.155	24.5239	43.8435	137.709	221.455	38.3505	46.8724	199.462	200.32
ATP6V0A1	ENSG00000033627	43.7346	51.5784	76.2018	75.4375	8.21978	5.86031	11.6315	11.2001	7.77488	4.51025	9.92783	6.79909
PIAS1	ENSG00000033800	38.8561	39.1753	773.638	667.24	23.8055	8.24356	637.652	1007.57	18.7456	30.9409	555.072	712.435
SLC4A7	ENSG00000033867	119.663	102.625	260.766	394.507	81.9981	76.4797	234.569	421.603	149.801	83.856	190.161	238.703
APBA2	ENSG00000034053	58.685	60.3793	166.425	66.8399	23.5631	20.492	124.085	170.899	55.194	75.3384	121.333	179.224
MAP2K3	ENSG00000034152	441.945	386.088	1709.25	1698.13	238.635	238.938	1490.47	1945.01	494.179	392.615	1540.24	1831.18
EFCAB1	ENSG00000034239	3.48259	3.93525	7.27096	0.691247	0.743987	1.20534	5.88141	4.34962	0	0	2.86419	1.63686
TMSB10	ENSG00000034510	13084.3	13243.3	16454.2	15651.8	9261.81	7876.56	13467.6	18433.1	12642.1	14155.8	13260	15363
ASTE1	ENSG00000034533	8.38236	8.12713	72.7734	55.5673	0.958583	3.00398	61.2593	105.463	1.39103	0	72.9079	87.7008
RNF19A	ENSG00000034677	60.1119	74.9341	863.948	1025.68	14.348	46.2542	491.482	800.593	39.048	26.9683	449.658	461.406
PEX3	ENSG00000034693	128.608	202.74	271.737	329.482	121.707	168.199	220.478	336.735	165.888	165.504	295.266	345.659
GABARAPL2	ENSG00000034713	1028.31	946.417	1195.75	1134.88	710.877	614.869	978.015	1157.65	967.141	1023.21	1008.95	1086.16
MYOC	ENSG00000034971	0	0	0	0	0	0	0	0	0	0	0	0
SH3YL1	ENSG00000035115	29.114	9.54137	45.7575	21.3591	9.23293	5.1873	26.7041	45.9469	5.45606	7.90186	21.5729	32.3364
FAM136A	ENSG00000035141	1176.04	1174.29	1816.84	1784.57	765.541	678.96	1465.93	1916.55	1121.05	1150.37	1335.87	1594.94
VCL	ENSG00000035403	3499.31	3434.36	4661.25	4407.69	2865.89	2386.32	4469.89	6644.31	3264.03	3317.59	4300.31	4262.38
DEPDC1B	ENSG00000035499	135.725	149.712	172.376	183.926	275.99	209.133	392.372	555.288	297.342	327.25	288.114	383.807
DAPK2	ENSG00000035664	11.1137	7.90453	12.0071	18.0537	4.16793	9.63092	16.0341	23.1718	14.1406	16.7936	29.1329	32.0883
NSMAF	ENSG00000035681	551.319	390.648	809.347	572.718	340.122	359.171	448.114	744.751	503.25	641.607	730.59	684.137
ADSS2	ENSG00000035687	311.079	266.249	825.997	848.454	211.481	192.795	675.585	902.846	307.765	331.9	568.756	809.151
STAP1	ENSG00000035720	0	0	0	0	0	0	0	0	0	0	0	0
TIMP2	ENSG00000035862	3307.21	3370.44	4200.65	3813.27	2331.44	1708.93	3248.9	4534.22	3843.63	4353.08	3636.91	4240.49
RFC1	ENSG00000035928	298.512	479.112	2628.1	1954.63	251.015	166.161	1581.65	2335.51	361.727	570.408	1551.31	1468.67
TBC1D23	ENSG00000036054	240.936	263.476	657.045	675.651	188.759	221.915	454.638	737.765	317.993	222.688	598.182	581.952
CUL3	ENSG00000036257	302.843	343.501	1727.02	1756.95	220.915	217.059	1460.32	2070.13	283.057	326.011	1345.99	1529.66
MYOM2	ENSG00000036448	2.47523	4.22786	3.09755	9.78719	0.926555	0.954476	3.26836	19.4069	8.14638	1.06962	6.90668	1.51446
OTC	ENSG00000036473	0	0	0	0	0	0	0	0	0	0	0	0
CYP46A1	ENSG00000036530	1.58649	7.67825	12.2722	14.6781	2.04267	4.15218	2.41522	10.9597	2.22471	10.6179	0	6.3594
ZZZ3	ENSG00000036549	202.864	234.036	913.165	787.265	92.0592	59.7659	493.472	791.578	101.774	117.846	564.157	566.941
SLC18A1	ENSG00000036565	0	2.47031	1.46786	0	0	0	0	0	0	0.987885	0	4.9814
USP2	ENSG00000036672	0	0	12.0685	12.9481	0	0.288848	9.02814	4.77667	0	1.3513	0	1.90404
CASR	ENSG00000036828	1.87146	1.64692	0	0	0.602515	2.44992	0.949751	7.02821	0	0	0	0
TUBG2	ENSG00000037042	37.4897	21.4202	21.8526	23.1706	21.0775	16.6168	40.8033	28.1316	34.0701	43.7792	29.9957	54.852
RPL26L1	ENSG00000037241	573.193	658.933	858.229	944.631	391.08	350.092	591.73	940.149	463.937	542.729	650.724	765.589
FLT4	ENSG00000037280	57.9863	23.7713	67.6619	46.3878	29.9949	19.2742	86.3178	67.1711	51.9237	51.9273	44.0011	71.8267
NSUN2	ENSG00000037474	1636.03	1665.72	2621.99	2390.98	1122.2	902.409	1777.58	2807.28	1863.44	2087.9	1928.94	2358.35
FBXO42	ENSG00000037637	7.22741	10.8811	242.275	239.891	6.90274	3.83935	224.915	308.238	16.4193	10.3661	160.415	187.588
MFAP3	ENSG00000037749	279.928	399.63	828.502	754.056	159.807	153.642	654.194	1072.99	344.663	215.571	654.41	649.509
MRI1	ENSG00000037757	76.3273	112.536	136.627	122.638	74.1652	43.6191	123.188	175.02	130.705	94.5699	108.459	140.663
METTL1	ENSG00000037897	34.8193	36.3415	266.8	252.491	15.7072	19.879	239.806	277.836	41.3456	31.0202	246.264	275.906
HOXC8	ENSG00000037965	23.4067	24.7072	236.798	245.745	17.4606	11.7383	145.328	284.626	9.61038	34.8493	161.871	202.393
AGA	ENSG00000038002	168.182	136.386	196.324	203.739	109.718	81.4952	169.274	209.308	164.372	258.029	135.322	162.766
PI4K2B	ENSG00000038210	92.8826	142.587	192.551	185.801	93.0864	87.3613	161.36	183.656	118.108	107.61	146.675	160.127
BOD1L1	ENSG00000038219	213.085	173.943	777.264	588.863	112.909	114.265	367.861	648.37	235.993	218.151	408.076	521.549
MAT2B	ENSG00000038274	282.282	262.049	1085.83	779.575	250.479	265.109	921.106	1158.15	264.983	287.088	828.623	972.884
TLL1	ENSG00000038295	5.9753	1.21334	7.05572	9.30572	0.948221	0.978595	2.79875	11.1666	1.386	3.86046	22.0777	11.868
EDC4	ENSG00000038358	706.563	691.191	1372.91	1329.71	479.375	378.083	1065.84	1602.5	640.131	640.325	1006.84	1169.11
TRIO	ENSG00000038382	2702.19	2824.67	5493.32	4379.01	1481.47	1164.05	2774.54	4385.72	1509.63	1595.67	2584.38	2915.73
VCAN	ENSG00000038427	0.871752	0.38357	3.89986	8.87468	0.28064	0.228212	1.32719	10.7106	18.1668	0.465007	20.5007	0.841807
CLEC16A	ENSG00000038532	108.804	210.58	193.004	216.249	92.7182	99.2641	172.231	155.575	104.49	167.23	175.884	146.929
MSR1	ENSG00000038945	1.09442	0	1.96962	6.81946	0	0	0	8.18379	1.00775	0	2.69647	0.636262
CDH1	ENSG00000039068	50.7211	19.5332	42.5638	37.214	41.4588	13.4687	32.2026	69.7412	55.404	31.1146	33.9709	48.6855
MTREX	ENSG00000039123	894.442	874.408	2341.17	1983.73	561.542	468.812	1835.72	2725.59	781.316	888.963	1732.33	2279.61
DNAH5	ENSG00000039139	0	6.44308	8.14615	18.6562	0	1.09558	3.46781	17.7952	0.978562	0	13.4849	0.513374
ZFYVE16	ENSG00000039319	200.137	247.516	682.942	671.648	220.604	239.178	367.166	1027.03	284.73	375.029	479.65	859.876
RIPOR1	ENSG00000039523	1224.39	1235.17	2438.31	2110.02	1015.36	830.608	1657.21	2500.62	972.006	1089.01	1767.1	1536.27
C6	ENSG00000039537	0	0	1.44503	0	0	0	0	0	0	0	0	0
RAI14	ENSG00000039560	1651.02	1405.53	1766.62	2024.37	941.342	747.059	1287.66	2039.61	1458.32	1423.22	1496.87	1368.13
SOX30	ENSG00000039600	1.08689	0.955792	0.988482	3.35953	0.698363	0	2.20466	0	2.02557	0	4.02564	2.89767
PNKP	ENSG00000039650	241.895	235.659	384.29	471.889	187.619	147.225	334.965	361.455	266.419	294.484	353.558	385.428
BEST2	ENSG00000039987	0	0	5.19673	2.165	0	0	0.613389	0	0.65333	0.744249	0.865205	3.44657
PHLPP2	ENSG00000040199	68.0169	74.3165	596.126	564.571	48.1927	48.005	425.196	608.42	65.0313	80.5059	407.051	472.838
SPDL1	ENSG00000040275	106.885	135.41	472.342	376.616	84.3013	109.494	473.155	787.875	179.552	160.595	507.492	457.205
STAU2	ENSG00000040341	477.399	596.432	1104.98	937.098	465.837	436.021	723.963	1385.3	604.581	595.82	762.916	915.391
SLC66A1	ENSG00000040487	41.1065	50.0864	397.512	364.875	16.3276	21.4638	254.742	357.566	60.7298	49.8068	370.196	398.596
CTNS	ENSG00000040531	64.769	64.639	393.765	185.345	30.6144	41.0016	138.356	287.136	71.2747	58.4753	301.177	252.893
RTN4R	ENSG00000040608	46.1367	48.173	198.323	169.978	45.467	36.3423	244.374	280.417	29.4316	43.3902	205.084	241.28
PHF23	ENSG00000040633	11.9119	9.97483	1041.69	947.104	6.35883	5.02515	653.167	983.376	15.4642	30.1393	792.41	743.592
CDH10	ENSG00000040731	21.8191	21.3593	20.1915	27.6479	6.8124	5.7019	15.7625	11.1682	23.1473	13.2923	19.4156	21.75
INPP4A	ENSG00000040933	463.157	415.428	612.871	673.069	291.881	215.791	567.295	836.541	456.956	457.546	629.617	584.657
RAB27B	ENSG00000041353	25.1031	2.71933	35.0569	17.4715	3.64738	17.2581	25.403	93.9693	15.4314	8.23989	103.07	77.4755
PSMA4	ENSG00000041357	1829.61	1931.26	2803.75	2568.22	1534.49	1422.13	2289.97	3323.14	1994.12	2155.13	2340.62	2609.67
MYO16	ENSG00000041515	22.209	24.8695	62.0938	73.1756	20.3305	10.096	51.6609	79.0859	27.8696	20.5811	43.8631	53.9095
LSG1	ENSG00000041802	365.199	341.703	1441.47	1248.26	184.224	171.053	880.864	1320.83	389.339	406.88	936.373	1147.72
PARP3	ENSG00000041880	150.198	147.724	242.942	181.113	107.696	71.1759	157.53	203.528	137.745	141.555	151.849	215.186
TNC	ENSG00000041982	1132.32	1199.43	2511.75	1523.68	646.141	296.899	1284.48	1660.25	1139.38	1131.81	1472.75	1456.35
THAP3	ENSG00000041988	5.06602	5.13585	90.8449	79.5893	0.724154	0.431685	73.4484	113.613	8.30436	5.05925	67.1872	91.019
RIPOR3	ENSG00000042062	0	0	0	0	0	0	0	0	4.37997	0.998509	0	0
TDP1	ENSG00000042088	98.3194	71.3858	264.846	207.604	53.9007	64.075	243.712	277.2	74.2328	103.064	265.877	290.148
AIFM2	ENSG00000042286	379.412	376.967	856.65	757.413	340.921	291.834	713.181	1147.95	505.624	538.764	828.906	1049.98
C2orf83	ENSG00000042304	0	0	0	0	0	0	0	0	0	0	0	0
SPATA7	ENSG00000042317	23.8381	18.9923	87.8242	78.3999	5.25151	4.41939	40.222	34.389	24.4242	13.4914	75.0622	79.9426
MED17	ENSG00000042429	20.1839	21.0096	420.922	347.874	15.9569	9.379	326.075	475.73	17.3578	27.0689	355.037	384.198
RETSAT	ENSG00000042445	269.635	400.195	553.821	519.457	194.054	114.089	361.119	500.919	357.117	342.738	423.783	399.819
CAPG	ENSG00000042493	287.863	296.825	351.302	356.52	228.763	175.406	324.554	482.755	290.073	341.645	326.158	384.434
AP2S1	ENSG00000042753	2617.3	2606.67	3342.44	3008.5	1975.6	1730.44	3006.79	4092.23	3007.87	3333.26	3550.7	3950.09
USH2A	ENSG00000042781	0	1.64667	1.44585	4.32564	1.80747	0.490038	1.89918	0	0	0	3.46746	1.2506
ZPBP	ENSG00000042813	0	0	0	0	0	0	0	0	0	0	0	0
TG	ENSG00000042832	19.5124	11.7062	14.2564	3.45475	1.46203	3.7583	14.0699	12.2657	19.1176	17.5779	32.4166	5.11469
ADAM28	ENSG00000042980	34.5184	30.3632	27.3053	40.1251	21.0169	10.7983	23.8167	35.2481	74.9576	67.1573	72.9844	74.4775
BARX2	ENSG00000043039	1.79332	2.4203	7.43309	7.02475	1.15391	0.998748	3.88212	10.7704	0	0	2.36283	3.82797
DCUN1D1	ENSG00000043093	117.929	128.27	570.943	558.533	74.8104	97.1024	358.335	573.674	225.842	138.5	463.974	459.465
JADE2	ENSG00000043143	57.5347	70.1937	359.772	337.245	30.2335	12.3911	151.121	237.239	8.33427	60.8742	174.536	196.222
ZIC2	ENSG00000043355	0	0	0	0	0	0	0	0	0	0	0	0
LCP2	ENSG00000043462	0	0	4.98212	0	0	0	0	0	0	0	1.4722	1.13936
TRIT1	ENSG00000043514	175.585	203.312	384.441	380.04	132.757	111.153	272.1	502.747	190.052	209.916	328.961	352.922
ADRB1	ENSG00000043591	0	0	0	0	0	0	0	0	0	0	0	0
GUCA2B	ENSG00000044012	0	0	0	0	0	0	0	0	0	0	0	0
CUL7	ENSG00000044090	550.598	440.641	720.473	762.168	368.542	266.56	580.097	901.632	411.365	439.738	504.554	574.512
CTNNA1	ENSG00000044115	4336.93	4238.71	6526.69	5713.67	3413.21	2678.73	4511.56	7177.01	4556.99	5160.61	4929.91	5178.83
PHKA2	ENSG00000044446	159.621	121.243	203.798	178.059	120.656	123.674	153.093	257.413	144.898	141.816	225.083	237.555
CNTLN	ENSG00000044459	50.1946	53.697	96.8173	64.0994	37.3185	29.5261	76.2457	111.271	37.8634	33.7272	63.9381	113.118
EPHA3	ENSG00000044524	0	0	0	0	0	0	0.949638	0	0	0	0	0
HSPA5	ENSG00000044574	3039.99	3185.25	5681.15	5328.15	2105	1694.3	4655.77	7222.8	3419.65	3916.57	4050.87	5317.28
DSG2	ENSG00000046604	541.832	534.416	637.188	666.744	412.634	373.682	500.507	780.081	625.412	634.577	559.504	643.873
GEMIN8	ENSG00000046647	10.0018	15.8478	37.206	42.0255	5.16163	7.17563	24.879	43.643	11.8129	14.1552	24.5923	26.8042
OFD1	ENSG00000046651	20.6648	26.0861	146.794	153.606	3.58223	13.7889	76.9138	147.588	15.6814	34.9726	109.012	92.9471
GPM6B	ENSG00000046653	6.20154	4.10843	9.83234	9.65806	5.14348	0.515646	7.09952	5.83451	3.98874	7.34843	3.81894	4.09794
MAGEC2	ENSG00000046774	0.93612	2.47	2.90809	0	0	0	7.59658	3.51267	0	1.98907	2.3118	1.24855
PREX2	ENSG00000046889	4.61683	6.5547	5.68166	11.3526	5.91075	4.7908	7.6986	4.66151	12.1742	6.17534	4.4504	14.9196
WDR37	ENSG00000047056	4.76103	3.82534	74.4263	91.4229	5.25611	5.8627	37.362	56.4352	2.31602	7.11728	81.1517	44.7069
YTHDC2	ENSG00000047188	317.775	213.352	425.352	432.605	178.564	140.997	292.773	383.296	182.585	191.133	271.217	482.583
CTPS2	ENSG00000047230	45.0928	35.4593	68.6745	68.3925	34.6122	31.9086	88.005	243.764	32.993	61.0153	73.5882	65.7733
ATP6V1H	ENSG00000047249	474.998	482.148	954.211	884.035	340.855	315.765	663.919	965.828	547.191	508.845	762.889	897.876
POLR2B	ENSG00000047315	1615.27	1603.91	3814.64	3644.08	1495.43	1140.1	2988.96	4745.06	2068.98	2171.19	3472.33	3891.65
FAM214A	ENSG00000047346	13.0982	8.14685	106.592	198.253	11.9768	5.92435	48.6078	67.5936	57.72	10.6495	113.072	89.2483
ARAP2	ENSG00000047365	163.262	89.6803	864.793	644.082	113.206	42.1521	455.777	552.749	66.6569	68.0236	248.682	226.18
TPR	ENSG00000047410	530.475	728.504	1945.12	1413.76	503.89	308.735	1223.69	1824.49	685.958	752.194	1304.1	1481.93
CP	ENSG00000047457	0	0.479405	1.18382	3.29227	0	0	0.773742	1.43117	0	4.02995	9.51237	0
KIAA0556	ENSG00000047578	72.4565	68.9584	339.663	290.857	106.795	31.1882	201.642	323.814	147.595	110.114	235.779	95.5768
DTNBP1	ENSG00000047579	56.2316	38.9011	160.908	178.846	29.8715	22.489	129.72	150.034	58.1646	56.4848	126.76	176.476
XK	ENSG00000047597	12.1659	26.3505	21.7272	20.2067	12.0473	10.7736	38.9392	29.868	16.6179	18.9547	32.3684	33.7547
ANO2	ENSG00000047617	12.7035	7.80558	48.5518	75.0565	33.3471	17.709	33.4311	102.147	35.5034	11.5463	39.51	33.6421
C12orf4	ENSG00000047621	227.35	217.377	671.014	552.522	92.6024	86.3772	400.994	504.3	171.191	186.347	427.178	523.44
SCML1	ENSG00000047634	116.841	123.25	104.087	88.3988	94.6733	76.4951	88.2783	141.834	121.234	142.866	94.0524	116.731
WWC3	ENSG00000047644	280.285	325.939	431.269	433.615	75.3102	50.2437	115.717	125.101	102.782	118.991	138.06	150.674
ARHGAP6	ENSG00000047648	5.59904	7.92595	31.6723	6.20306	6.67258	10.8049	11.5652	20.1363	4.8283	14.0737	11.593	18.6932
FAM184B	ENSG00000047662	7.48561	1.64676	5.7903	5.7713	0.602382	1.95918	0	8.78417	0	2.99378	3.46772	3.75078
MAP4	ENSG00000047849	3512.25	3622.53	5951.57	5460.59	3291.51	2604.82	5091.05	9097.19	3783.02	4202.03	4508.08	5690.92
GOPC	ENSG00000047932	146.213	169.923	1202.18	1010.13	143.755	124.729	1066.12	1491.09	146.866	136.935	814.612	903.402
ROS1	ENSG00000047936	73.6473	93.4762	195.251	121.846	48.2442	33.7944	70.0894	87.616	71.7915	98.9482	66.9583	80.2971
USP28	ENSG00000048028	441.692	402.05	735.745	731.597	325.101	274.566	905.632	827.343	410.349	346.289	725.469	745.241
HDAC9	ENSG00000048052	118.298	112.31	677.802	657.863	71.5854	32.7904	253.439	465.433	59.6891	93.2834	300.16	389.902
TSPAN17	ENSG00000048140	1841.64	1715.07	2358.91	2244.65	1321.62	920.364	2021.94	2619.81	1880.91	1929.43	2302.07	2244.8
NOP16	ENSG00000048162	52.951	52.3615	822.637	759.468	25.3179	32.5346	722.235	1131.41	80.4861	75.2852	717.115	859.926
CC2D2A	ENSG00000048342	248.28	189.39	331.547	306.365	111.691	103.778	233.168	340.091	209.59	235.086	295.43	316.95
RRM2B	ENSG00000048392	3140.46	3368.65	4125.3	4029.83	1509	1506.24	2337.92	3243.93	2595.72	2379.2	3012.69	3004.28
ZNF800	ENSG00000048405	47.8363	38.9326	231.039	221.752	8.41992	6.06801	180.349	236.453	21.522	30.7845	163.656	209.57
TNFRSF17	ENSG00000048462	2.38489	1.76163	3.18178	3.72113	0	0	0	0	0	0	1.00321	0.743764
SNX29	ENSG00000048471	111.017	135.904	277.256	224.141	57.0641	62.897	152.383	244.607	79.7007	46.3185	166.161	199.916
LMO3	ENSG00000048540	0	0	2.02693	1.32509	0	0	2.03034	5.55233	0	0	0.87126	1.14287
MRPS10	ENSG00000048544	675.143	756.074	1211.21	1220.61	555.05	492.826	1012.59	1191.22	718.796	769.229	983.995	1204.13
GUCA1A	ENSG00000048545	0	0	0	0	0	0	0	0	0	0	0	0
RSF1	ENSG00000048649	427.51	495.523	1024.6	863.298	156.337	137.262	647.561	794.409	262.88	332.43	827.141	849.924
VPS13D	ENSG00000048707	391.417	279.445	646.726	777.96	84.2473	146.939	350.936	562.874	223.308	274.499	330.176	588.899
CELF2	ENSG00000048740	27.9633	28.0399	53.1425	57.6417	21.9976	35.7289	58.8477	66.4591	36.7625	36.7237	85.6426	66.6678
FAM120A	ENSG00000048828	1696.24	2016.32	2015.68	1799.52	1412.18	1060.59	1918.9	2457.71	2173.63	2313.07	1903.53	2130.79
R3HDM1	ENSG00000048991	356.215	322.919	616.243	719.742	313.414	313.485	554.61	757.322	401.011	517.164	620.982	524.042
COL9A2	ENSG00000049089	143.481	160.723	251.661	202.66	114.951	39.6494	128.299	158.454	193.456	359.886	196.625	323.61
KITLG	ENSG00000049130	131.23	128.428	298.346	318.956	64.0383	48.8351	382.418	424.973	96.832	188.375	272.823	241.129
ERCC8	ENSG00000049167	89.4772	53.3983	113.609	104.45	48.4521	66.0956	86.8616	172.276	111.716	89.694	150.718	120.943
ADAMTS6	ENSG00000049192	54.2541	98.0999	371.687	422.178	34.2836	22.5135	282.377	263.291	82.0488	57.6803	272.454	365.535
H6PD	ENSG00000049239	268.43	241.218	369.34	400.403	115.36	88.4833	218.222	345.433	209.023	223.952	222.599	234.02
VAMP3	ENSG00000049245	693.539	740.081	1098.38	1340.36	511.582	474.168	885.627	1276.72	686.414	795.249	899.303	1085.43
PER3	ENSG00000049246	227.931	177.074	585.441	549.812	123.279	106.932	351.96	399.356	144.238	148.659	434.512	301.913
UTS2	ENSG00000049247	0	0	0	0	0	0	0	0	0	0	0	0
TNFRSF9	ENSG00000049249	102.288	160.035	222.259	223.239	108.19	68.3671	237.509	267.374	129.865	172.299	151.199	193.114
EPN3	ENSG00000049283	7.91636	12.1699	24.2574	16.776	0	1.5202	17.669	31.8801	2.71568	0.958716	16.8204	6.56015
LTBP1	ENSG00000049323	1609.3	1569.86	2630.67	2083.69	1085.81	895.641	1772.7	2815.9	1559.13	1821.1	1890.5	2131.6
RCN1	ENSG00000049449	4354.71	4239.97	5977.61	5618.4	3073.74	2394.22	4334.45	6497.86	4613.79	4998.93	4246.92	5355.41
ELN	ENSG00000049540	0	4.15141	1.54319	3.07997	1.88739	0	0	0	0	3.11457	1.19966	3.86264
RFC2	ENSG00000049541	528.927	498.313	933.495	750.275	420.324	365.928	932.04	1243.81	566.797	587.835	1006.84	1077.84
ARID1B	ENSG00000049618	512.299	488.672	1469.64	1247.43	251.454	280.649	1041.64	1476.2	519.285	366.117	939.123	1064.14
CLPTM1L	ENSG00000049656	5281.34	5331.89	9098.38	8035.3	4813.31	4211.26	7868.25	11445.5	4075.75	4377.03	6009.16	6983.76
NEDD4L	ENSG00000049759	502.246	579.412	2238.46	1661.25	231.756	208.956	1093.23	1810.74	556.661	700.502	1400.84	1975.64
FOXP3	ENSG00000049768	5.16624	5.12452	8.25712	5.86764	7.33673	2.02459	11.6539	9.03077	4.25408	2.42385	7.50775	12.7638
PPP1R3F	ENSG00000049769	56.3672	63.0703	67.359	55.7971	18.3355	51.1733	27.0544	51.5549	37.142	55.1132	43.3839	31.5457
HEXB	ENSG00000049860	399.811	405.877	686.209	580.598	212.285	179.285	300.788	465.241	388.761	589.414	451.858	504.097
PTCD2	ENSG00000049883	97.2878	95.4992	186.173	148.104	34.2852	52.2779	148.409	245.48	62.416	66.4042	140.559	183.204
NEXMIF	ENSG00000050030	1.04924	0.923342	13.2217	14.5016	1.1014	1.64821	14.9093	21.3347	0.981189	0	7.01822	19.6317
JKAMP	ENSG00000050130	580.272	471.496	1136.49	1098.03	362.734	245.654	835.441	1208.71	454.581	398.035	795.429	1031.99
DKK3	ENSG00000050165	982.817	1240.32	1918.94	1202.44	830.605	654.504	1097.63	1815.81	1042.08	969.002	974.824	1454.02
ARHGEF5	ENSG00000050327	1.44051	1.26513	0	8.03481	0.921997	0.310899	2.14135	1.15069	0	0	3.55264	3.82263
NFE2L3	ENSG00000050344	0	0	0	0	0	0	0	0	0	0	0	0
MCUR1	ENSG00000050393	378.945	411.9	451.237	661.001	254.581	237.957	594.602	686.221	460.242	434.873	590.214	495.652
LIMA1	ENSG00000050405	1980.86	1898.44	3379.51	3157.33	1308.43	1170.41	2453.94	3789.17	1906.94	2023.93	2224.74	2865.85
LETMD1	ENSG00000050426	198.91	216.037	380.836	368.35	150.783	145.392	279.124	387.799	248.408	254.579	379.998	400.124
SLC4A8	ENSG00000050438	75.1359	67.9322	47.1623	91.2311	65.5846	59.7415	85.2541	170.749	147.054	72.035	110.472	150.85
LAMC3	ENSG00000050555	123.456	131.921	166.361	280.549	79.0798	44.4085	183.966	160.697	103.388	232.547	163.274	140.68
PTGER3	ENSG00000050628	2.2123	2.12183	3.75738	2.16767	1.81014	0.63483	7.34136	9.05136	4.49409	10.2318	2.97898	0.540133
TNIP3	ENSG00000050730	8.58665	9.14556	2.97804	24.2976	1.66585	1.05869	3.89139	7.19789	5.97015	1.35968	13.2255	9.19642
MAPK9	ENSG00000050748	697.68	703.437	835.079	708.176	535.96	435.799	759.163	998.586	712.998	766.897	879.735	670.079
COL23A1	ENSG00000050767	0	0	0	0	0	0	0	0	0	0	0	0
BCAR1	ENSG00000050820	415.721	402.7	2674.12	2504.05	161.874	114.063	2037.25	2874.11	194.698	177.781	2093.51	2272.49
FAM160A2	ENSG00000051009	34.2513	38.9533	377.439	402.134	54.571	18.3458	313.355	548.047	60.7574	47.3254	335.584	402.853
HERPUD1	ENSG00000051108	57.7398	60.2137	847.185	961.279	46.5093	38.4293	702.249	1095	99.335	75.3094	832.07	800.719
HOMER3	ENSG00000051128	426.456	404.027	637.168	559.463	333.59	191.307	459.911	619.126	453.791	503.849	608.076	677.909
RAD51	ENSG00000051180	52.2031	30.0709	199.63	126.473	42.8259	41.5796	185.083	271.413	59.0294	54.6827	219.585	203.032
POLQ	ENSG00000051341	76.3492	63.3898	166.866	137.761	47.7626	48.5502	213.88	261.167	93.1033	57.5579	132.257	203.382
PIK3CB	ENSG00000051382	114.407	80.3615	318.961	276.029	98.633	79.1568	343.093	438.321	159.186	130.763	325.037	262.639
CYBA	ENSG00000051523	0	0	0	0	0	0	0	0	0	0	0	0
THOC3	ENSG00000051596	1026.68	879.704	1542.46	1330.75	808.696	657.742	1195.32	1612.66	938.605	1096.48	1296.64	1418.67
HEBP2	ENSG00000051620	661.977	681.642	808.296	776.527	551.337	358.81	801.356	970.095	686.764	741.297	846.221	962.528
MPHOSPH9	ENSG00000051825	114.571	79.8085	510.763	439.611	125.674	106.663	527.111	575.732	139.863	112.725	455.592	432.609
PLEKHA5	ENSG00000052126	130.307	129.466	397.564	318.366	69.7276	58.3809	334.843	477.444	96.5005	140.932	345.709	392.569
PRSS8	ENSG00000052344	0	1.99722	0	3.50866	3.48481	0	2.76507	0	0.845322	0	0	0
SIKE1	ENSG00000052723	285.079	381.318	621.547	603.25	253.848	223.619	581.231	705.816	361.647	394.28	608.465	650.935
RRP12	ENSG00000052749	856.002	906.667	2584	2494.44	474.782	383.298	1953.39	2751.16	833.073	737.323	1902.29	2123.33
FNIP2	ENSG00000052795	72.7343	128.653	330.669	280.082	85.8278	76.0401	244.587	258.424	110.571	97.1266	296.238	294.838
MSMO1	ENSG00000052802	542.176	677.603	1708.29	1715.79	460.263	404.738	1522.18	2074.89	457.088	347.52	1060.45	1360.1
TTC17	ENSG00000052841	253.159	285.803	677.327	566.345	119.756	77.768	295.479	748.826	254.786	172.905	539.43	821.596
ALX4	ENSG00000052850	0	0	18.826	23.0908	0	0.489762	30.3917	36.8962	0.874717	1.99556	38.1484	25.0052
FSTL4	ENSG00000053108	10.4466	26.6427	14.9463	11.8005	0.228992	3.77241	6.0781	34.1269	0.420317	3.04585	9.64397	10.1044
FOXN3	ENSG00000053254	238.662	302.623	578.895	633.831	137.528	112.45	582.323	786.883	222.945	248.435	594.217	597.893
METTL24	ENSG00000053328	0.935932	0	1.45056	5.77727	0.602127	0	2.84898	1.75669	0.873984	0.996432	2.31191	3.74863
AKR7A2	ENSG00000053371	685.105	614.224	777.426	687.385	573.091	446.514	668.093	1003.11	691.333	759.507	820.15	915.099
MRTO4	ENSG00000053372	932.71	896.745	1975.82	1596.98	700.436	568.724	1543.55	2314.05	1071.85	1152.61	1599.58	1857.69
NNAT	ENSG00000053438	0	0	0	0	0	0	0	0	0	0	0	0
USE1	ENSG00000053501	145.945	116.505	223.545	166.275	58.8575	54.4165	149.657	213.276	89.3774	133.677	179.279	230.299
MCF2L2	ENSG00000053524	27.8243	3.44045	23.0632	15.7243	5.38408	4.3573	26.5628	19.6631	10.0989	9.52689	8.81174	14.0295
NRIP2	ENSG00000053702	0	0	0	0	0	0	0	0	0	0	0	0
LAMA3	ENSG00000053747	22.3127	49.3495	169.925	99.7595	14.8755	18.9682	24.2618	64.3318	88.0816	110.302	61.0727	61.2278
AP5M1	ENSG00000053770	217.931	262.289	1045.83	874.81	190.13	203.459	832.894	1210.69	267.66	220.556	822.694	868.722
ANAPC4	ENSG00000053900	53.2193	67.4167	281.021	184.006	59.9386	46.3214	152.98	242.485	76.1742	89.1787	184.398	156.768
KCNQ1	ENSG00000053918	1.96331	0.249197	16.7467	1.34103	6.49561	0.136511	0	4.10236	0	0	0	0
TRAPPC3	ENSG00000054116	433.355	448.747	1226.17	1145.38	285.492	268.004	837.942	1306.96	520.31	539.172	958.138	1037.19
THRAP3	ENSG00000054118	995.177	987.152	2992.25	2601.87	768.411	596.847	2162.2	3509.52	1011.31	1028.04	2138.39	2674.49
PHPT1	ENSG00000054148	1253.17	1254.98	1406.98	1216.91	756.059	623.789	864.491	1290.71	994.408	1142.72	1303.58	1199.9
ENTPD2	ENSG00000054179	0	0	0	0	0	0	0	0	0	0	0	0
LY75	ENSG00000054219	0	0	0	0	0	0	0	0	0	0	0	0
ARID4B	ENSG00000054267	86.1085	63.5392	568.766	369.714	39.5275	37.7303	397.569	453.553	69.8017	58.5835	298.207	410.85
OPN3	ENSG00000054277	67.1601	32.7274	53.6277	64.1988	35.1321	34.7495	48.1165	54.9525	62.4331	28.8114	46.717	71.8863
SDCCAG8	ENSG00000054282	63.6484	51.0446	58.6584	99.8926	28.7209	26.7717	70.0422	58.9457	16.959	59.9815	52.1521	54.3884
PTPRN	ENSG00000054356	3336.01	3477.66	5142.9	3998.89	2182.42	1593.22	3487.43	5330.13	3035.98	3643.54	3331.99	3809.52
HHAT	ENSG00000054392	153.796	155.593	318.388	322.524	126.076	97.8223	253.403	383.199	210.776	182.136	275.746	290.315
KIF1B	ENSG00000054523	164.873	148.363	1387.98	1506.76	88.7267	119.581	923.578	1448.77	125.33	151.159	994.696	1159.21
FOXC1	ENSG00000054598	5.6157	5.76439	197.141	137.171	0.602295	0.489552	136.767	152.854	6.99508	1.99425	144.508	182.495
TBC1D22A	ENSG00000054611	326.987	296.371	631.519	555.404	220.371	174.67	464.587	604.987	287.828	283.506	516.884	533.005
SYNE2	ENSG00000054654	194.069	132.621	261.275	172.378	82.4969	79.7819	183.346	403.663	162.154	185.076	169.191	134.621
PLEKHH1	ENSG00000054690	85.9337	102.727	217.175	129.625	46.6135	33.4419	130.82	196.399	52.1821	59.776	164.555	290.21
ATP9A	ENSG00000054793	374.287	336.779	675.877	667.974	295.197	273.843	576.47	783.594	334.212	338.376	608.033	607.7
SPO11	ENSG00000054796	0	0	0	0	0	0	0	0	0	0	0	0
CBLN4	ENSG00000054803	0.936077	12.3528	10.1558	2.88912	1.20443	4.89371	13.2973	19.3264	13.1115	5.97933	5.78064	8.74801
CHRDL2	ENSG00000054938	0	0	0	0	0	0.379774	0	0	0	0	2.98388	0
FAM168A	ENSG00000054965	323.636	301.638	1105.7	914.075	302.718	210.248	799.627	1099.28	312.561	392.356	1015.08	938.937
RELT	ENSG00000054967	30.4889	32.6311	226.925	241.962	22.365	8.6902	201.021	292.322	38.8071	50.0226	245.21	267.845
GALC	ENSG00000054983	248.378	242.714	485.476	577.479	164.846	185.477	293.476	395.714	256.994	432.332	347.321	402.603
NOP58	ENSG00000055044	1407.7	1509.49	2043.89	2076.4	1327.91	1107.58	1828.06	2815.73	2052.61	2243.02	1879.73	2509.44
SZRD1	ENSG00000055070	3876.65	3908.9	5549	4825.76	2755.73	2179.48	4196.77	6195.2	3772.74	3928.84	4626.67	4762.04
KCNH2	ENSG00000055118	24.6818	30.0076	41.3401	63.6713	29.0057	22.0526	54.3563	56.7242	25.4947	23.7492	51.8336	66.7775
CUL1	ENSG00000055130	85.0793	91.0835	505.284	492.467	46.1493	39.9211	363.667	520.168	58.7963	75.8768	325.999	429.454
FAM114A2	ENSG00000055147	125.284	107.193	311.723	306.498	108.053	107.166	239.838	340.879	144.221	173.439	177.064	244.413
CYFIP2	ENSG00000055163	2386.83	2325.38	3028.55	2681.45	1208.27	865.651	1412.85	2420.43	1758.6	1892.15	1729.64	1863.59
TAB2	ENSG00000055208	395.128	429.276	1639.73	1913.6	361.469	355.638	1621.53	2084.15	518.238	488.899	1502.29	1600.05
GINM1	ENSG00000055211	476.53	477.766	637.426	707.979	385.595	296.448	530.755	730.008	571.101	642.483	613.638	746.383
EIF2AK2	ENSG00000055332	275.138	322.042	445.903	486.259	257.712	239.684	448.694	554.527	303.934	301.135	580.952	607.917
USP36	ENSG00000055483	174.002	100.675	1571.84	1237.55	74.3672	74.9162	957.97	1271.24	112.508	123.388	825.734	872.765
KMT2C	ENSG00000055609	64.7598	75.5007	76.0123	73.9278	62.1046	53.6998	88.7827	110.269	72.8984	52.9676	67.856	54.787
MCOLN3	ENSG00000055732	0.935839	0	1.45129	4.33365	0.601933	0	0.94949	0	2.6207	1.99152	0	0
CCDC85A	ENSG00000055813	17.7827	18.1166	102.908	95.2924	18.6714	18.1142	101.625	144.069	19.2372	23.9326	105.201	118.749
PUM2	ENSG00000055917	206.161	225.136	1591.04	1482.44	174.476	132.435	1326.35	1437.29	258.169	227.505	1278.36	1237.21
MRPL43	ENSG00000055950	470.21	474.289	846.625	819.35	313.56	261.099	681.607	885.31	483.062	494.548	794.702	797.351
ITIH4	ENSG00000055955	0	0	0.378274	11.9902	0	0.754658	0	1.48205	0	0	2.10964	1.93899
ITIH1	ENSG00000055957	0	0	0	0	0.602589	0	0	0	0	0	0	0
HPF1	ENSG00000056050	93.6455	76.5988	226.257	251.78	67.1765	70.2507	229.9	306.96	84.5392	91.3223	273.761	267.1
ZFR	ENSG00000056097	2284.16	2119.67	3463.92	3428.16	1613.52	1480.28	2552.26	3846	2463.32	2660.35	2933.46	3278.8
ZNF280C	ENSG00000056277	5.0225	5.91154	33.6854	25.6415	1.08035	1.06024	23.8338	43.1158	0	7.1417	25.0318	33.5797
NPFFR2	ENSG00000056291	220.755	198.562	368.558	348.554	179.726	128.701	266.148	463.013	205.247	180.489	364.181	351.171
PHF21B	ENSG00000056487	82.0363	36.9859	92.9678	98.9249	35.1777	16.9478	86.2342	86.3105	45.8072	111.821	102.662	69.9376
TRAF1	ENSG00000056558	39.6788	41.2595	332.35	321.34	10.1507	4.24577	75.7689	159.902	5.89808	29.125	123.402	113.755
RC3H2	ENSG00000056586	361.364	342.799	633.475	556.544	317.702	224.618	555.236	716.425	446.387	394.889	523.508	473.179
IL17RB	ENSG00000056736	10.1623	10.4196	10.5871	9.91211	6.70351	5.44379	10.3	19.5863	11.0146	25.0469	18.8093	11.7689
TRAF3IP2	ENSG00000056972	11.7361	29.9739	130.626	113.35	21.7211	10.3239	128.664	115.703	8.48131	50.1835	113.816	131.36
GYG2	ENSG00000056998	35.9279	41.4005	78.4381	57.5481	49.1793	31.5111	104.832	123.648	48.7635	52.9371	74.49	92.4629
DCBLD2	ENSG00000057019	4507.26	4307.68	8957.82	7754.87	2119.4	1640.97	4194.96	6830.18	2852.31	3270.76	4436.9	4691.27
SERPINB3	ENSG00000057149	1.93295	0.849832	2.67941	7.47032	0	1.00775	2.62161	1.81267	5.62067	6.14982	1.19313	3.86387
SOAT1	ENSG00000057252	1061.08	912.964	1632.41	1444.06	834.71	782.802	1446.09	2330.31	1315.18	1261.02	1518.92	1873.37
PKP2	ENSG00000057294	109.953	94.2197	334.278	246.509	131.349	106.053	293.505	373.557	92.2391	105.944	307.74	329.094
MSH4	ENSG00000057468	1.87308	0	0	0	0	0.489654	0	0	0	0	0	0
F7	ENSG00000057593	0	0	1.44998	0	1.20314	0	0	1.75519	0	0	1.155	0
GDI2	ENSG00000057608	3481.51	3400.01	6221.34	6041.68	3012.49	2553.65	5582.66	7915.42	3989.52	4348.31	5764.61	6339.03
PRDM1	ENSG00000057657	0	1.02771	122.858	40.3314	0	0	26.1735	29.0856	6.00274	2.29533	43.9655	63.3497
ATG5	ENSG00000057663	149.886	183.481	615.118	639.261	117.239	111.409	453.74	718.851	204.795	177.093	418.581	505.17
TMCC3	ENSG00000057704	6.57068	7.32251	4.74614	13.019	0	0	8.70956	5.91705	0.572802	1.30652	15.1447	11.4633
PITHD1	ENSG00000057757	140.733	164.73	711.93	669.889	132.697	113.299	606.818	893.285	222.003	202.676	680.011	795.311
MTA3	ENSG00000057935	292.951	252.891	916.76	943.721	216.11	186.673	613.317	1007.67	262.748	305.528	695.544	736.13
USP13	ENSG00000058056	121.071	132.59	433.836	346.919	164.843	99.4039	415.992	600.492	129.759	116.809	434.935	524.607
ATP11B	ENSG00000058063	807.153	797.273	1331.83	1191.39	624.925	502.214	1049.88	1355.33	837.315	924.167	991.078	967.946
LAMC2	ENSG00000058085	1453.41	1576.51	2881.73	2485.24	796.798	549.097	1274.1	2099.35	1721.19	2127.3	1592.39	1962.37
CDK14	ENSG00000058091	457.595	693.943	1765.31	1261.44	440.26	269.643	1060.02	1244	556.421	419.343	810.877	1034.02
SEC61A1	ENSG00000058262	6291.8	6005.43	7669.86	8453.73	4649.67	3714.76	6432.23	9783.39	6382.75	6662.02	7660.65	8309.52
PPP1R12A	ENSG00000058272	117.448	167.612	816.066	645.281	147.296	86.2932	583.863	789.326	166.43	75.5775	398.073	494.182
RASGRF1	ENSG00000058335	404.847	459.384	935.725	974.799	395.824	230.916	675.532	1019.81	591.214	465.575	870.969	764.671
CAMK2B	ENSG00000058404	8.68926	13.6837	15.2472	1.64942	1.08104	3.72668	8.02747	7.89293	4.18128	2.6851	5.9554	5.68832
CROCC	ENSG00000058453	120.749	48.6807	176.747	121.959	49.2484	21.1457	114.367	152.629	53.9781	85.3359	140.381	233.28
POLR3E	ENSG00000058600	178.705	219.727	686.064	530.074	114.259	96.9568	552.318	540.388	170.762	240.925	520.867	540.731
ATP2B4	ENSG00000058668	293.327	393.424	735.932	652.751	296.735	282.103	552.294	934.294	293.134	320.66	551.398	521.628
ZC3H11A	ENSG00000058673	478.39	489.408	1005.37	831.022	309.966	252.722	970.406	1156.63	567.522	526.158	727.715	1045.93
RIOK2	ENSG00000058729	30.1674	50.2029	698.126	735.511	40.0158	15.1846	402.969	670.663	51.6808	40.3964	529.626	592.733
YIPF1	ENSG00000058799	268.379	323.46	459.732	441.338	203.86	178.229	351.509	484.097	260.355	288.228	350.006	421.668
NDC1	ENSG00000058804	533.287	594.792	1077.06	1071.41	470.588	385.555	1255.9	1653.07	620.68	663.245	1151.48	1255.37
DGKG	ENSG00000058866	23.1264	33.0509	81.0454	112.531	25.9614	22.8903	65.619	75.6205	27.5214	49.3207	110.432	119.207
FLYWCH1	ENSG00000059122	159.863	260.748	549.809	442.908	55.1622	43.5329	406.597	523.711	182.332	135.772	444.521	409.408
UNKL	ENSG00000059145	151.038	163.064	400.6	277.117	152.971	94.5991	366.924	369.698	183.939	185.66	527.956	419.857
TBXAS1	ENSG00000059377	14.721	3.14997	18.4984	8.38594	5.69357	2.73324	13.2394	9.85175	2.02162	19.6784	10.8234	7.54229
PARP12	ENSG00000059378	189.224	181.444	270.314	315.385	112.103	100.454	232.338	390.44	135.937	191.094	273.827	300.763
ALDH18A1	ENSG00000059573	1624.47	1685.11	2578.18	2416.48	1287.66	1101.05	2366.23	3343.46	1778.71	1708.57	2186.43	2369.13
TARBP1	ENSG00000059588	26.7214	31.2618	44.7094	47.1857	59.8187	13.3644	84.1913	66.2083	37.2001	30.5322	41.3481	68.054
GATB	ENSG00000059691	198.67	245.318	294.248	320.677	106.049	118.573	224.334	346.873	169.711	186.991	261.384	239.005
MXD1	ENSG00000059728	1.18798	2.88824	145.701	103.749	5.55671	6.68653	41.6358	115.598	0.740244	15.3388	110.433	57.6559
CDK17	ENSG00000059758	57.2289	38.6188	332.694	343.515	39.3103	10.6095	205.071	209.482	29.5515	61.3711	173.578	215.997
DNAJC25	ENSG00000059769	58.0191	72.4637	85.0966	84.0007	50.283	37.2059	71.1036	148.503	60.8191	60.435	104.893	78.3954
SLC2A3	ENSG00000059804	193.122	223.501	865.935	700.372	164.066	141.249	487.68	615.55	203.027	247.072	836.917	848.355
PSD	ENSG00000059915	68.1272	63.0712	73.1101	94.2204	40.5602	18.1856	68.0907	73.5409	84.6341	101.847	115.821	64.9349
CTDP1	ENSG00000060069	50.3775	25.7276	747.876	584.971	13.2196	10.1146	598.614	884.228	33.4286	31.6833	562.363	622.498
YBX3	ENSG00000060138	4710.19	4996.7	7789.9	7587.36	3883.02	3280.09	6127.11	8981.4	5711.39	6127.52	7439.64	7731.3
STYK1	ENSG00000060140	12.7166	15.1351	66.2212	43.8759	2.88691	5.08211	41.9031	40.7126	13.2376	42.1284	72.3615	69.5672
WNK1	ENSG00000060237	1558.33	1628.08	3925.78	3532.86	1430.62	1109.99	2691.01	3823.89	1448.77	1801.74	2542.2	2573.33
CCAR1	ENSG00000060339	703.934	784.159	1362.03	1464.76	527.965	405.884	981.222	1569.57	657.409	685.773	1027.56	1390.31
OGFR	ENSG00000060491	256.435	225.406	1816.95	1553.82	107.252	46.8489	1328.41	2090.85	256.228	262.761	1424.99	1760.96
GNA15	ENSG00000060558	0	0	2.90583	0	0	0	3.79853	0	0	1.99041	2.31191	6.24462
CREB3L3	ENSG00000060566	1.32378	0	0	0	0	0	0	1.24159	0	0	0	0
PIGV	ENSG00000060642	65.9757	47.2839	168.684	121.479	25.3196	21.3257	61.6841	95.8816	31.5855	37.7662	143.785	63.7393
PTPRU	ENSG00000060656	839.439	986.903	1204.83	1051.49	553.669	379.777	855.932	1371.81	1001.99	1036.42	1660.87	1301.48
SNRNP40	ENSG00000060688	363.499	365.219	1239.34	1114.73	273.222	285.119	1236.43	1750.11	341.572	368.793	1036.26	1235.26
RIMBP2	ENSG00000060709	9.11015	11.7365	5.79998	15.0525	3.45435	5.31842	3.39316	12.4416	10.164	7.87622	12.4594	12.6073
COL11A1	ENSG00000060718	546.318	573.858	731.879	713.425	374.258	230.117	455.744	724.316	612.981	718.484	535.419	694.15
QSER1	ENSG00000060749	483.332	616.152	1869.02	1619.87	434.841	496.333	1461.6	2330.89	657.819	816.662	1610.38	1493.87
MPC1	ENSG00000060762	179.334	217.679	317.815	260.303	179.976	156.441	307.938	419.976	245.848	227.779	324.234	325.904
ACAA1	ENSG00000060971	440.726	471.701	556.448	509.623	335.719	257.429	471.535	655.186	522.975	559.321	557.325	563.854
BCAT1	ENSG00000060982	2267.59	2186.43	2645.19	2322.29	1829.15	1615.08	2004.32	3334.6	2253.83	2406.92	2405.79	2730.27
HDAC7	ENSG00000061273	383.893	307.463	2683.7	2458.06	348.101	220.617	2069.54	2955.84	362.716	319.393	1983.36	1979.39
LZTS1	ENSG00000061337	3.05179	5.4941	87.2895	70.1156	3.28225	4.79649	91.4237	122.871	3.17729	1.8121	76.6364	67.2517
PRDM6	ENSG00000061455	0	2.46975	4.34001	1.44226	0	0.979662	0.949509	0	0	0	3.46715	1.25023
WNT8A	ENSG00000061492	0	0	0	0	0	0	0	0	0	0	0	0
SPAG4	ENSG00000061656	33.1376	51.1838	38.6922	35.5045	12.0997	10.5017	23.3417	33.0569	17.7496	45.485	37.9731	49.4889
NCKAP1	ENSG00000061676	2477.9	2530.85	3958.04	4075.88	1887.2	1779.91	2835.64	4276.53	2577.7	2674.84	3244.53	3484.54
MRPS35	ENSG00000061794	311.818	332.692	861.811	898.813	237.894	219.592	790.663	875.048	340.633	322.178	694.708	793.192
GUCY1B1	ENSG00000061918	15.785	18.6672	25.3159	16.8668	16.1422	13.9262	39.9263	65.9915	21.527	29.9381	49.5631	26.295
SFSWAP	ENSG00000061936	69.7027	65.5777	720.384	601.701	56.7605	50.0555	442.039	725.983	65.888	77.0957	459.181	593.539
TNK2	ENSG00000061938	139.672	155.565	584.569	572.715	111.868	88.5162	497.785	681.175	178.834	285.864	440.837	580.914
MON2	ENSG00000061987	204.472	182.941	617.671	497.363	119.54	108.062	341.118	556.287	186.237	180.18	378.773	402.865
CDH3	ENSG00000062038	4.53568	14.1769	2.74038	12.9096	2.11289	0.396833	0.426895	0	0.472512	14.6264	10.1033	7.26556
ARSF	ENSG00000062096	0	0	0	0	0	0	0	0	0	0	0	0
GPBP1	ENSG00000062194	106.16	96.1104	1219.45	1097	45.7113	38.0817	775.17	1110.09	106.624	80.2022	775.471	872.917
DGAT2	ENSG00000062282	96.6888	84.2408	182.813	195.376	68.316	94.7282	164.739	208.787	103.386	135.318	249.237	233.679
ZNF112	ENSG00000062370	22.0681	14.9043	40.61	51.3226	2.68664	2.43546	20.8829	45.3857	25.5191	10.6897	48.1734	29.9616
CS	ENSG00000062485	3481.68	3399.65	4804.75	4703.66	2960.82	2614.15	4539.67	6698.11	3727.84	4047.25	4785.58	4917.76
LTK	ENSG00000062524	0	1.46189	0	3.49853	0.356105	0	4.54921	0	2.07143	0.350892	0.684131	0
MRPS24	ENSG00000062582	1259.05	1262.45	1834.66	1580.07	908.754	755.511	1465.63	2088.46	1198.99	1254.18	1589.63	1803.07
ELMO2	ENSG00000062598	282.821	281.395	1316.32	1124.98	235.925	214.73	983.911	1474.44	298.601	323.68	1013.13	1075.87
WAPL	ENSG00000062650	244.275	305.894	2670.13	2358.94	166.94	142.696	2025.45	2667.33	279.674	271.938	2093.21	2104.6
VMP1	ENSG00000062716	1343.78	1325.19	2830.98	2233.14	980.283	872.287	1688.05	2426.49	1299.42	1584.11	2020.61	2038.34
APPBP2	ENSG00000062725	197.706	247.476	1261.37	1227.47	101.95	82.59	971.742	1308.63	195.507	197.981	887.416	897.742
POLD1	ENSG00000062822	923.953	1070.18	1438.49	1331.68	905.341	694.5	1427.44	2096.56	1062.67	1213.12	1559.1	1641.56
SEZ6	ENSG00000063015	0.894107	0.986936	1.38448	0	0	0	1.81467	0	0	1.90548	0	0
EIF4B	ENSG00000063046	4699.72	4720.46	10039	9422.15	4108.46	3271.78	8989.95	13208.5	7390.36	7838.5	10314.7	11978
SLC6A16	ENSG00000063127	5.49345	8.78905	27.3982	14.9118	9.56914	5.2431	25.6651	12.785	34.6908	5.95031	26.2825	7.65927
BICRA	ENSG00000063169	10.9946	13.1819	328.94	272.701	10.0262	9.55209	286.892	408.84	18.6646	20.7639	288.061	280.311
SPHK2	ENSG00000063176	24.518	33.8539	228.239	212.774	26.6045	10.3716	155.595	276.88	42.0689	43.4932	253.326	238.477
RPL18	ENSG00000063177	6481.33	6618.01	9336.06	8771.45	5364.47	4680.45	8321.32	11827	7368.98	7890.46	9540.84	10107
CA11	ENSG00000063180	296.184	385.646	595.39	424.683	182.317	81.6555	252.047	304.597	273.427	292.878	279.85	291.049
ISOC2	ENSG00000063241	294.998	356.236	590.863	496.07	259.946	197.244	538.869	751.044	364.735	401.156	614.708	624.982
U2AF2	ENSG00000063244	2349.49	2385.19	4252.69	3587.67	1961.07	1396.57	3689.54	5495.23	2561.71	2843.33	3920.5	4158.13
EPN1	ENSG00000063245	1419.58	1374.75	2118.81	1717.68	1111.83	739.956	1656.27	2219.4	1588.25	1777.98	2045.96	1849.47
MED29	ENSG00000063322	359.801	384.695	935.671	785.27	223.179	168.032	670.47	859.474	260.08	328.027	699.93	728.298
AHRR	ENSG00000063438	1.89278	12.5545	2.81109	3.60587	2.96684	0.329469	6.31496	29.3188	18.7683	1.34126	7.91005	14.4529
GSC2	ENSG00000063515	0.935728	1.64627	1.45135	0	0.601825	0.977884	2.84807	0	0	0	2.3112	0
ZNF275	ENSG00000063587	33.2533	33.8263	387.813	259.543	21.668	18.9461	297.139	399.264	46.4233	84.0201	352.979	358.108
MTMR1	ENSG00000063601	206.858	175.527	420.725	370.419	159.079	102.965	330.139	408.946	218.31	284.915	288.599	359.518
GPC1	ENSG00000063660	4943.3	4967.73	7944.98	5887.39	3414.64	2373.04	6064.77	8189.06	4795.47	5004.97	5415.72	5793.5
ADCK1	ENSG00000063761	62.6903	51.2799	96.0888	74.8657	56.6962	27.1171	77.2101	144.778	43.3691	51.1344	91.818	63.237
HAGH	ENSG00000063854	260.913	247.753	273.449	325.098	216.496	138.77	241.159	389.862	223.317	348.636	350.063	297.017
RNF4	ENSG00000063978	43.6852	40.1752	784.638	609.022	31.378	18.2814	561.14	1103.38	81.7093	36.2272	604.09	668.13
CASP8	ENSG00000064012	105.278	76.2987	504.703	370.185	39.2088	51.0077	241.074	330.841	56.3856	60.0115	221.539	253.799
LIMCH1	ENSG00000064042	841.686	743.767	1265.22	1118.38	469.999	403.728	1075.22	1773.4	713.417	823.886	1190.85	1235.94
INTS13	ENSG00000064102	208.862	221.408	872.625	784.671	164.167	141.445	742.854	957.35	191.801	207.61	695.966	900.329
TM7SF3	ENSG00000064115	2272.7	2198.09	2768.63	3011.19	1597.13	1132.72	1898.92	2641.21	1750.5	2756.79	2501.23	2587.77
DLX3	ENSG00000064195	0	0	5.11937	3.05701	0	0.344907	4.9368	9.12597	0	0	9.01599	9.70644
SPA17	ENSG00000064199	143.515	160.541	189.896	143.349	154.304	83.4151	151.043	262.652	132.854	134.229	113.211	127.158
TSPAN32	ENSG00000064201	0	0	0	0	0	0.980407	0	0	0	0	0	0
CCN5	ENSG00000064205	7.7178	4.41529	2.82018	0	1.4156	0.472323	3.59976	12.4033	0	1.16731	1.52545	0
DMRT3	ENSG00000064218	0	0	3.52665	2.33966	0	0	4.61247	10.2063	0	0.805939	6.72618	21.6312
ST3GAL6	ENSG00000064225	12.4044	20.7943	71.4378	58.4271	9.61822	7.40232	41.36	50.6048	22.1956	32.3184	92.7208	75.8084
ATP2C2	ENSG00000064270	1.99935	0	0	0	0	0	0.255621	1.54131	0	0	2.46266	4.65307
NGFR	ENSG00000064300	17.4683	15.3684	47.0113	18.4423	13.2055	13.9413	32.6516	43.1426	33.4877	24.4759	29.5243	42.9654
CDON	ENSG00000064309	53.8731	52.4078	83.6761	69.7478	44.7064	31.8472	64.6952	146.984	41.8432	39.8245	73.4951	45.0591
TAF2	ENSG00000064313	286.438	428.521	481.687	388.416	216.429	188.288	396.202	1119.9	261.194	199.231	470.384	536.876
HIPK2	ENSG00000064393	400.624	539.905	923.733	966.218	298.477	226.977	528.694	723.624	424.16	439.422	634.359	646.488
TNPO3	ENSG00000064419	429.909	464.878	1319.36	1169.72	409.625	349.294	1011.51	1691.08	448.986	450.001	1154.42	1184.21
BORCS8-MEF2B	ENSG00000064489	32.964	64.7684	46.5456	93.5174	33.6324	41.6361	71.5566	55.9324	28.4127	35.88	95.4822	123.825
RFXANK	ENSG00000064490	139.556	133.231	429.348	370.878	71.7847	81.21	251.852	312.578	126.509	132.553	303.464	302.95
TMEM161A	ENSG00000064545	163.01	119.907	159.016	150.813	103.667	98.8471	158.216	223.61	129.101	136.021	156.742	220.587
LPAR2	ENSG00000064547	2.3641	2.38523	13.7639	27.4377	1.80085	0.292414	7.21693	10.7858	4.70882	0	4.04002	3.12436
CTSA	ENSG00000064601	2230.52	2286.54	3395.11	2889.19	1113.47	880.87	1835.14	2613.47	2347.48	2846.82	2287.6	2886.85
SUGP2	ENSG00000064607	486.724	381.391	662.547	639.566	214.143	264.699	634.641	1048.18	314.131	368.675	695.339	729.454
SLC12A2	ENSG00000064651	583.279	573.799	1144.59	1027.83	459.082	373.068	959.801	1465.56	657.913	673.998	1015.41	1114.64
SNX24	ENSG00000064652	228.524	219.461	479.119	340.524	143.148	153.321	365.479	396.955	261.77	240.971	338.236	425.829
EYA2	ENSG00000064655	11.2346	13.5352	47.478	58.8351	10.124	11.673	42.5736	41.9294	11.2894	19.2927	41.4608	72.1348
CNN2	ENSG00000064666	1784.89	1787.82	2850.39	2695.7	1499.24	1299.6	2678.19	3766.84	1881.38	1761.59	2857.6	2901.01
ABCA7	ENSG00000064687	27.0872	55.2075	46.3227	105.781	28.4849	5.75548	93.0103	89.992	20.9694	40.0182	36.6908	46.5123
SNCAIP	ENSG00000064692	0	0	0	0	0	0	0	0	0	0	1.15585	0
DDX20	ENSG00000064703	0	4.56592	220.821	119.447	0	1.90914	144.318	166.179	6.74936	11.9723	200.677	155.622
BTBD1	ENSG00000064726	763.43	953.909	1035.09	1238.08	741.822	698.229	1115.48	1408.87	1213.75	1206.15	1179.04	1213.14
FAR2	ENSG00000064763	3.35203	18.7479	19.7201	16.5328	15.2321	13.1568	8.76186	37.6544	17.6666	4.91607	27.4451	27.3975
BCAS1	ENSG00000064787	0	0	0	4.60329	0	1.25398	4.87943	0	0	0.380889	0	0
POU1F1	ENSG00000064835	0	0	0	0	0	0	0	0	0	0	0	0
CHI3L2	ENSG00000064886	16.7225	10.4406	37.3734	27.0968	9.57595	11.2055	11.7978	13.3977	14.339	15.5853	21.9887	28.5363
SBNO2	ENSG00000064932	78.978	96.8175	241.603	268.498	57.105	28.231	287.126	429.818	79.2757	79.4411	431.48	356.524
PMS1	ENSG00000064933	88.9556	94.1685	253.985	225.001	57.243	33.7439	106.038	233.633	55.45	52.9538	157.353	157.665
HMG20B	ENSG00000064961	758.762	729.161	880.515	792.791	570.573	440.603	842.635	1107.92	703.684	968.195	780.451	920.028
CALCRL	ENSG00000064989	0.942303	3.80803	1.5668	2.91111	0.434392	0.176576	5.03553	27.3888	5.54737	6.64814	4.65411	6.10541
TAF11	ENSG00000064995	320.489	285.846	731.307	840.642	226.679	178.772	781.491	1166.32	168.993	239.131	752.541	615.126
ANKS1A	ENSG00000064999	216.074	223.233	823.495	739.19	136.705	129.747	634.652	965.496	193.825	208.66	495.177	655.367
AP3D1	ENSG00000065000	833.856	750.435	1394.58	1082.13	388.428	297.616	577.82	752.527	640.082	534.406	803.331	1014.9
ZNF76	ENSG00000065029	116.238	113.342	285.707	336.224	54.4414	44.7088	303.463	506.465	91.8116	140.938	359.775	361.725
SLC9A3R2	ENSG00000065054	217.921	167.098	421.06	380.024	121.537	95.4627	356.572	503.761	233.549	220.059	423.744	495.196
NTHL1	ENSG00000065057	87.1332	102.052	165.227	154.114	74.2601	51.9416	140.826	172.783	88.1854	97.0416	156.882	156.339
UHRF1BP1	ENSG00000065060	942.226	858.814	2082.04	1798.79	690.43	612.424	1654.36	2333.21	884.618	942.438	1676.11	1645.65
GNAI3	ENSG00000065135	1553.24	1609.77	3984.97	3935.28	1424.22	1266.94	3648.73	5110.93	1742.06	1726.05	3589.2	4089.04
IPO5	ENSG00000065150	2737.66	2910.98	3909.69	3850.88	2330.44	2039.45	3310.03	5033.26	3022.26	3213.65	3232.23	3597.79
OAT	ENSG00000065154	1036	1038.64	1540.34	1387.48	1021.95	853.724	1541.98	2334.55	1333.01	1419.91	1579.05	1641.61
WDR3	ENSG00000065183	536.126	404.764	2487.72	2367.89	351.198	276.316	1874.69	3078.78	585.837	594.453	1866.94	2097.28
PKN2	ENSG00000065243	187.776	280.228	761.598	712.696	195.778	143.812	647.291	878.855	224.406	232.222	686.832	694.619
WDR18	ENSG00000065268	381.774	337.938	647.001	508.816	318.941	252.904	605.47	911.728	400.893	396.426	584.476	604.229
TRAM2	ENSG00000065308	159.077	130.101	1318.71	1351.95	139.763	118.542	1272.61	1890.47	178.468	192.622	1228.8	1270.37
NTN1	ENSG00000065320	453.1	477.395	752.199	633.664	339.513	163.217	591.098	861.409	571.501	581.919	658.293	757.243
GLP2R	ENSG00000065325	240.596	249.117	434.813	310.106	124.704	136.367	335.435	480.069	136.808	163.778	234.802	306.493
MCM10	ENSG00000065328	211.731	72.9871	954.954	790.602	85.2625	57.6757	871.528	1572.13	169.864	140.158	826.531	1220.96
DGKA	ENSG00000065357	356.921	368.725	737.924	591.636	257.405	136.723	323.103	519.701	296.794	453.562	295.144	385.344
ERBB3	ENSG00000065361	0.437224	1.99729	2.7262	10.3669	24.1136	6.99215	10.3537	42.7167	6.5211	4.30712	12.2918	6.39644
ROPN1	ENSG00000065371	0	0	0	0	0	0	0	0	0	0	2.3117	0
ANKRD44	ENSG00000065413	14.7781	15.0139	158.226	64.9603	29.1557	19.6254	100.612	106.875	23.7017	54.0644	57.7447	151.265
KARS1	ENSG00000065427	3967.77	3921.95	6035.55	5920.34	3268.43	2775.43	4955.66	7763.49	3992.73	4332.89	5269.31	5643.84
ADAT1	ENSG00000065457	416.849	385.765	755.036	844.486	243.026	225.455	594.011	881.208	397.904	309.011	683.052	548.818
PDIA5	ENSG00000065485	191.423	177.855	286.432	339.699	139.779	105.87	272.043	334.246	235.98	266.809	274.688	374.061
TBC1D22B	ENSG00000065491	81.4339	94.7031	706.29	649.925	57.2136	52.8604	471.095	537.625	97.913	105.661	504.061	517.427
NDUFB4	ENSG00000065518	929.785	967.164	1324.3	1333.7	627.476	572.969	869.296	1142.64	917.706	983.89	897.603	1098.91
SPEN	ENSG00000065526	89.0947	104.177	995.384	973.477	63.8025	19.5244	603.976	980.713	47.6625	72.7216	580.867	721.439
MYLK	ENSG00000065534	8.76518	20.1597	8.80234	134.744	89.4915	34.7015	17.6021	0	61.8236	59.6034	27.6947	91.4929
ZC3H15	ENSG00000065548	895.51	899.341	1888.61	1936.11	667.672	575.03	1636.55	2251.72	994.331	1067.16	1517.89	1751.1
MAP2K4	ENSG00000065559	150.529	177.099	658.22	850.951	121.144	85.4603	625.46	635.463	210.283	156.536	536.875	545.389
PACC1	ENSG00000065600	93.6041	95.885	149.07	171.69	42.8331	48.8629	143.045	201.701	103.839	90.0554	105.379	157.58
SNAP91	ENSG00000065609	19.2176	8.24147	32.2134	37.8857	12.7099	6.69569	6.16974	10.3623	9.50766	20.5801	14.5005	17.0078
SLK	ENSG00000065613	245.439	220.51	1010.71	1153.74	202.847	147.839	837.884	1205.22	328.127	273.215	750.849	888.909
CYB5R4	ENSG00000065615	233.083	262.53	377.511	374.318	221.747	137.977	380.297	459.881	383.829	292.428	289.775	365.378
COL17A1	ENSG00000065618	125.279	93.0203	189.385	95.3244	51.9148	26.9281	126.374	198.627	104.562	129.479	126.586	179.606
GSTO2	ENSG00000065621	106.825	114.844	125.841	152.988	57.2437	64.715	103.261	142.881	106.274	166.918	158.724	139.655
SEC61A2	ENSG00000065665	339.817	322.49	498.779	410.62	188.454	184.125	326.917	457.773	216.039	227.058	251.756	324.966
PRKCQ	ENSG00000065675	37.3732	31.2358	177.548	154.272	16.9223	15.1433	142.112	223.686	32.2836	34.818	162.932	218.303
TLE2	ENSG00000065717	205.431	191.262	211.175	238.493	125.392	93.0694	157.522	210.537	176.58	226.113	266.988	223.272
ASB1	ENSG00000065802	238.933	207.227	815.133	706.465	113.556	84.601	601.415	813.414	199.281	171.321	658.358	735.12
FAM107B	ENSG00000065809	476.228	340.07	681.768	689.359	265.786	268.155	685.246	1016.22	382.702	418.583	655.685	627.09
ME1	ENSG00000065833	297.662	304.699	451.104	392.873	275.823	247.157	455.901	632.501	332.187	340.874	401.171	477.417
TBC1D1	ENSG00000065882	1737.11	1741.66	2235	2338.05	1137.92	929.395	1704.6	2491.36	1515.68	1481.19	2252.47	2155.76
CDK13	ENSG00000065883	96.8028	90.9922	1321.55	1089.83	58.5355	37.1635	714.539	1129.48	81.3813	66.31	735.071	720.829
MTHFD2	ENSG00000065911	2487.51	2569.94	3306.45	3199.53	2731.23	2344.78	3990.81	6084.55	3130.91	3183.64	3602.33	3888.15
SLC9A7	ENSG00000065923	257.03	182.295	212.463	286.521	118.872	133.723	160.409	181.605	278.254	265.983	227.373	188.647
FOXJ2	ENSG00000065970	51.0534	64.978	984.797	889.984	47.3829	22.9009	802.168	1167.31	39.197	34.9909	842.377	842.826
YBX1	ENSG00000065978	31404.1	31249.5	37119.8	34910	23318.3	18196.8	30379.4	43989.5	32928.7	36438.2	33979.5	36181.9
PDE4A	ENSG00000065989	159.152	170.002	345.278	386.035	127.024	94.3439	343.568	415.653	178.31	187.912	286.499	320.669
PPP2R5A	ENSG00000066027	209.054	229.695	545.731	577.001	156.017	157.39	477.041	684.342	232.535	258.195	516.403	586.563
CTNNA2	ENSG00000066032	27.1971	17.5987	30.2731	42.4691	7.85381	10.0541	15.2992	49.5476	20.618	26.8962	25.1902	19.9667
ELAVL1	ENSG00000066044	910.119	876.63	1734.08	1432.91	675.464	583.249	1484.67	2148.33	806.967	1014.69	1622.56	1830.16
TIE1	ENSG00000066056	2.88547	4.26012	4.82801	4.77423	1.94319	5.15621	14.3115	15.301	2.10815	13.0109	8.87649	6.24197
DIP2B	ENSG00000066084	513.502	471.438	933.285	872.84	364.163	317.521	759.705	1041.26	430.718	526.047	812.478	728.21
SMARCD1	ENSG00000066117	638.178	717.791	1560.56	1414.21	553.717	445.795	1496.63	1953.99	841.107	887.432	1383.79	1558.48
KDM4A	ENSG00000066135	338.442	286.083	1865.18	1630.51	203.944	200.825	1356.36	2073.98	313.393	227.797	1589.33	1644.77
NFYC	ENSG00000066136	596.729	600.19	1409.08	1151.77	369.947	340.114	1098.11	1667.24	514.07	569.955	1136.51	1242.92
ZMYND12	ENSG00000066185	0	2.74126	5.02147	5.02011	0.722287	6.40327	1.16347	2.15175	5.72783	0.60825	0	0.764396
SLC9A3	ENSG00000066230	25.2677	38.7023	233.206	193.407	26.5041	23.0162	153.857	177.451	28.8628	18.9547	198.835	185.026
NGEF	ENSG00000066248	8.53343	17.1583	53.3773	34.4458	19.2663	14.937	28.2991	41.7034	19.1079	32.676	26.1499	41.2627
ASPM	ENSG00000066279	70.1049	0	787.626	733.386	69.2421	64.4744	785.775	1131.39	81.489	85.5314	644.689	775.165
CD84	ENSG00000066294	0	4.11774	0	4.32879	0.602538	1.95983	0	0	1.75008	0	0	2.50122
ELOVL1	ENSG00000066322	1345.88	1388.86	2822.67	2491.6	895.328	815.648	2076.82	3154.07	1440.71	1438.87	2323.52	2511.05
SPI1	ENSG00000066336	2.13544	1.51152	0	0	2.2501	0	0.871605	0	0	0.909408	1.06109	0
ZNRD1	ENSG00000066379	10.0235	15.5566	153.996	184.79	2.0739	14.4681	142.857	179.278	18.8968	27.3245	151.892	128.556
MPPED2	ENSG00000066382	6.71046	1.43936	10.6936	20.6554	9.502	10.8654	21.6412	16.5741	14.5609	17.4281	22.8739	19.582
CLDN18	ENSG00000066405	0	0	0	0	0	0	0.949638	0	0	0	0	0
ZBTB11	ENSG00000066422	30.5974	20.4216	47.6193	116.299	8.56551	16.2888	10.9115	58.3235	0	0	8.85483	37.2679
ATXN3	ENSG00000066427	121.692	84.89	225.276	220.726	68.0829	68.7462	152.379	349.674	84.9288	78.1925	170.158	277.216
GOLGA5	ENSG00000066455	114.009	75.6326	517.251	399.528	42.6795	42.9817	354.407	443.729	88.9885	66.6343	313.924	358.007
FGFR2	ENSG00000066468	27.5788	21.5759	220.575	134.036	23.7809	13.4894	131.019	270.223	37.6024	43.3804	143.454	171.283
LRRC40	ENSG00000066557	180.676	172.943	294.657	284.648	172.22	173.203	306.793	451.536	212.369	218.179	246.262	321.143
ISOC1	ENSG00000066583	215.914	185.804	487.237	438.486	171.688	177.977	422.92	579.688	213.475	254.066	389.558	448.066
EML1	ENSG00000066629	148.537	95.3224	149.9	89.8952	89.4813	50.1726	132.193	263.919	57.053	69.638	112.615	76.8481
TRMT11	ENSG00000066651	57.9203	44.6022	84.2079	80.2757	42.6949	37.3827	98.9513	183.413	63.6506	47.4281	94.4694	115.713
THUMPD1	ENSG00000066654	65.1039	80.4977	531.583	608.059	39.9548	40.4836	403.578	640.391	53.0676	55.6811	439.217	495.97
MSANTD3	ENSG00000066697	1335.76	1195.9	2342.46	2097.03	840.269	712.487	1471.83	1933.9	1257.58	1284.08	1715.15	1787.65
KIF26A	ENSG00000066735	45.4704	60.8519	214.089	179.668	55.238	28.2644	254.779	323.707	53.1362	58.597	252.771	256.949
ATG2B	ENSG00000066739	54.1805	91.133	194.659	236.677	44.1845	69.192	237.21	196.944	80.3953	57.5484	146.341	205.683
ARFGEF1	ENSG00000066777	411.009	357.999	1354.16	1163	229.15	232.609	971.004	1323.8	325.245	342.514	865.518	1001.34
ACSM2B	ENSG00000066813	2.85169	0	10.4675	0.488547	0.2035	0	3.28458	10.6704	0.2953	2.12067	3.01458	0
ZFAT	ENSG00000066827	66.8049	95.3691	197.381	147.049	77.395	41.2906	108.973	207.172	78.9926	58.1032	188.711	152.155
MTFR1	ENSG00000066855	398.166	377.768	740.088	761.707	315.342	279.762	779.049	908.334	357.68	469.509	745.962	808.239
STAG3	ENSG00000066923	5.00803	8.88943	16.8511	4.29381	3.97856	4.80608	7.84917	6.72734	4.38773	8.88388	2.87641	6.01848
FECH	ENSG00000066926	178.037	168.236	186.864	270.947	152.74	140.095	283.302	397.505	155.277	283.329	179.77	249.912
MYO9A	ENSG00000066933	101.009	91.2841	408.203	366.514	98.1403	60.5567	235.514	357.578	40.0106	46.0998	274.7	311.583
DDX3Y	ENSG00000067048	0	0	0	0	0	0	0	0	0	0	0	0
PFKP	ENSG00000067057	698.318	732.295	1170.24	1345.51	567.888	497.871	931.553	1447.88	782.466	769.061	1100.63	951.735
IDI1	ENSG00000067064	32.9209	48.1739	145.411	169.546	28.737	57.054	144.262	117.813	50.0781	78.5962	154.33	162.585
SP100	ENSG00000067066	297.161	262.771	561.78	602.439	219.679	152.346	422.93	572.667	360.905	356.705	494.708	683.968
KLF6	ENSG00000067082	12.407	9.44109	449.445	398.247	7.30202	8.13832	382.489	622.461	41.1148	17.3711	475.356	480.095
PLPP1	ENSG00000067113	62.3699	74.0723	190.546	197.885	47.7361	33.0533	156.575	220.644	53.9954	66.8996	186.914	179.858
NEO1	ENSG00000067141	534.219	609.524	729.047	629.097	316.702	197.584	479.85	734.335	564.736	413.357	610.067	565.038
TRAM1	ENSG00000067167	2412.1	2468.08	4494.07	4138.65	1651.74	1398.65	2845.44	4377.57	2117.43	2160.39	2932.48	3230.3
PHKA1	ENSG00000067177	259.251	233.346	244.252	268.461	217.601	157.271	251.197	326.659	272.877	283.94	286.136	291.22
TNFRSF1A	ENSG00000067182	71.5165	68.8062	2132.97	1919.65	37.3048	20.311	1696.68	2140.69	51.4558	46.3711	1835.99	1758.18
CACNB1	ENSG00000067191	11.8975	17.3805	89.1217	86.1334	21.2337	7.01538	109.433	146.152	40.8231	18.6367	77.0114	79.4698
EVI5	ENSG00000067208	5.27444	16.1525	65.491	41.1611	3.00271	7.01861	15.1202	63.2774	8.63942	1.3234	24.8474	46.8217
STOML1	ENSG00000067221	44.2747	38.7174	186.299	173.217	36.9336	28.5851	133.751	243.929	49.8491	59.7185	147.113	143.514
PKM	ENSG00000067225	59022.6	59545.7	75889.1	76262.3	38499.2	29600	53094	79179.4	55364.7	60046.5	58014.7	65568.1
DHX29	ENSG00000067248	271.63	389.49	792.494	754.201	286.773	251.476	642.573	940.357	428.187	454.474	652.255	756.515
DNTTIP2	ENSG00000067334	203.575	339.255	1809.17	1938.76	120.706	123.421	1275.48	2030.54	269.994	287.687	1258.66	1671.75
METTL22	ENSG00000067365	217.175	261.778	350.805	338.422	95.1178	125.555	234.229	279.816	180.595	124.954	237.608	243.044
TP53BP1	ENSG00000067369	180.646	280.072	1160.04	801.642	184.138	114.764	731.898	929.531	212.69	246.021	770.741	864.256
TRO	ENSG00000067445	687.084	702.158	803.328	795.655	423.399	365.409	485.764	725.443	595.037	549.356	528.516	702.738
RRP15	ENSG00000067533	212.677	223.926	466.009	315.867	135.865	169.574	333.847	526.709	313.307	342.709	393.398	491.359
RHOA	ENSG00000067560	6390.73	6395.17	8892.38	8550.83	5972.31	5170.97	8432.59	11567.4	6909.62	7094.33	8189.89	8960.35
DHX8	ENSG00000067596	265.744	202.965	1089	885.991	221.809	211.733	816.438	1352.26	213.067	266.879	964.097	977.892
PRKCZ	ENSG00000067606	83.2167	63.9038	267.726	294.901	57.3005	46.5391	269.616	278.25	79.7783	84.8015	274.629	324.827
ZFY	ENSG00000067646	0	0	0	0	0	0	0	0	0	0	0	0
IARS2	ENSG00000067704	1652	1697.86	2234.83	2175.13	1262.24	1170.09	1806.35	2519.7	1785.01	1847.04	1826.69	2267.1
SYT1	ENSG00000067715	6.37542	0	7.81609	7.267	4.89093	4.8353	7.61011	6.12656	2.80169	7.98797	3.61692	25.5153
NAV3	ENSG00000067798	159.79	262.536	592.893	610.268	35.8079	39.7419	273.589	360.847	86.9396	126.542	277.599	295.281
IDH3G	ENSG00000067829	823.575	792.824	1128.51	969.173	536.568	417.378	708.916	930.673	762.762	834.557	811.018	879.501
ROGDI	ENSG00000067836	71.125	110.603	112.551	110.626	83.4849	66.4092	143.192	171.821	115.601	134.671	148.961	134.542
PDZD4	ENSG00000067840	100.186	116.581	213.249	135.945	125.914	42.4804	153.226	320.057	183.283	150.082	139.889	232.508
ATP2B3	ENSG00000067842	0	3.24971	0	3.00721	0	0	6.55912	0	0	0.983894	0	0
ROCK1	ENSG00000067900	536.37	525.178	1277.52	1179.31	456.389	425.736	884.526	1401.87	743.63	712.696	837.54	1084.38
CBFB	ENSG00000067955	486.779	407.604	978.078	1012.66	417.448	392.438	1233.87	1693.2	654.559	716.579	1083.75	1097.35
PDK3	ENSG00000067992	75.0825	58.0422	74.7063	107.235	48.0515	65.1095	66.1839	111.396	65.3979	75.7527	116.725	86.573
HYAL2	ENSG00000068001	684.359	708.01	1102.69	891.377	468.908	352.356	896.722	1180.52	546.4	624.137	862.696	996.401
HDAC4	ENSG00000068024	4.35525	19.2984	16.7318	23.085	0.151065	2.81558	10.0484	31.1695	15.3926	6.84199	8.13852	8.84653
RASSF1	ENSG00000068028	47.0648	63.1728	286.598	241.321	47.4664	39.999	288.611	382.97	71.4581	66.4994	241.27	284.652
FGFR3	ENSG00000068078	9.88121	5.16348	31.5746	38.4151	10.4797	2.41203	30.0922	50.9099	5.53873	20.112	63.2386	17.5384
IFI35	ENSG00000068079	3.08804	3.16555	4.28025	0	0	2.06387	0.912592	1.68558	0	0	2.20316	1.72693
HEATR6	ENSG00000068097	101.411	175.912	802.937	831.338	40.7371	55.1928	556.822	1003.05	89.0881	90.0586	666.462	686.412
COASY	ENSG00000068120	772.721	774.039	1929.13	1509.96	484.525	449.821	1380.12	1929.13	640.859	673.297	1378.81	1695.99
PLEKHH3	ENSG00000068137	86.2084	62.425	326.656	241.225	70.1326	48.7423	223.248	314.493	60.7877	76.2203	254.892	265.82
MEF2A	ENSG00000068305	144.933	240.759	390.393	315.101	156.372	129.925	279.442	476.558	250.162	217.447	213.737	416.052
OTUD5	ENSG00000068308	375.036	373.708	803.446	721.948	265.043	210.111	620.237	903.786	412.906	393.674	666.33	684.481
TFE3	ENSG00000068323	714.687	772.773	1865.17	1711.9	433.006	337.99	1185.23	1780.34	715.672	730.594	1361.36	1341.59
TBC1D25	ENSG00000068354	74.8557	113.064	513.355	384.435	77.7649	74.7832	405.089	666.312	107.092	150.565	488.178	353.355
ACSL4	ENSG00000068366	1037.13	950.375	1576.32	1350.9	871.988	644.301	1363.7	2019.94	916.732	1138.01	1058.17	1366.26
INPP5A	ENSG00000068383	224.054	314.194	391.642	589.374	251.247	235.336	473.302	603.769	284.176	265.967	401.586	494.883
GPKOW	ENSG00000068394	128.323	131.79	332.135	306.896	79.4418	65.4633	236.542	404.101	110.844	113.307	272.912	292.165
GRIPAP1	ENSG00000068400	205.799	163.617	76.9447	231.357	107.58	76.4106	105.101	185.369	154.222	197.499	109.429	123.555
FTSJ1	ENSG00000068438	1137.88	908.676	1636.3	1134.4	787.705	628.453	1513.09	2072.02	1028.68	1014.8	1554.3	1408.59
PRR11	ENSG00000068489	2166.66	1921.67	3312.08	2786.71	1611.81	1426.15	2776.19	3738.84	2319.7	2716	2177.01	2991.83
REEP1	ENSG00000068615	33.7132	16.687	37.5763	55.5216	18.6608	32.6615	56.5095	53.9216	21.1139	28.9936	24.8789	48.5725
ATP11A	ENSG00000068650	844.438	655.4	1382.8	1103.38	414.67	471.658	955.347	1092.79	637.793	592.731	969.627	1016.87
POLR1A	ENSG00000068654	814.205	652.698	3125.25	1930.46	380.97	285.421	1997.85	3311.58	517.038	543.171	1508.61	2027.43
LAPTM4A	ENSG00000068697	2309.12	2426.14	3156.72	2845.78	1842.91	1541.03	2303.23	3502.99	2626.14	2645.71	2681.54	3152.42
TTC7A	ENSG00000068724	135.108	114.745	250.165	277.283	80.1504	90.7902	316.939	385.277	157.785	160.244	297.408	281.574
IP6K2	ENSG00000068745	160.541	173.431	765.81	639.921	67.7269	67.8929	500.639	672.791	110.194	128.491	535.697	633.51
STON1-GTF2A1L	ENSG00000068781	0	0	0	0	0	0	0	0	0	3.99672	0	0
SRBD1	ENSG00000068784	220.165	162.904	480.752	436.203	96.767	101.832	314.812	597.65	158.268	112.033	310.61	396.396
KIF2A	ENSG00000068796	162.154	185.754	1270.06	1239.34	145.714	139.348	1162.59	1588.79	192.295	244.279	1082.74	1329.93
RASGRP2	ENSG00000068831	2.64477	4.90421	16.5427	9.87138	1.57707	0.117466	0.791999	6.40452	8.55923	3.85486	0.823432	4.90729
PSME4	ENSG00000068878	1847.16	1813.16	3777.6	3676.2	1243.91	1011.61	2396.83	4320.08	1893.04	1874.06	3088.42	3266.97
IFT80	ENSG00000068885	59.2534	93.9001	135.658	98.3088	50.734	30.2983	115.91	53.9048	78.2435	115.748	124.377	124.774
SIRT2	ENSG00000068903	109.725	139.543	149.454	162.428	99.8446	71.3104	127.989	156.074	115.273	152.755	167.038	138.491
ERLEC1	ENSG00000068912	594.815	661.187	878.86	875.879	471.877	421.126	680.751	952.798	750.923	684.304	755.196	1012.96
PPP2R5B	ENSG00000068971	146.813	216.282	334.571	295.165	90.8705	82.7878	211.381	290.322	95.3038	104.273	248.296	328.922
PYGM	ENSG00000068976	0.771782	3.7643	3.36875	3.2601	0.4962	0.592536	3.17677	1.44812	4.75052	10.9529	3.45282	2.50732
PAGE1	ENSG00000068985	23.4794	18.1375	19.2588	24.8183	11.4034	5.82219	13.3099	8.78218	22.5543	12.7827	21.9899	22.392
PITX1	ENSG00000069011	51.8608	51.5819	407.442	229.288	45.2247	33.4062	328.083	483.758	72.0189	63.6318	338.14	350.393
TRPC7	ENSG00000069018	0	0	0	0	0	0	0	0	0	0	0	0
MAST4	ENSG00000069020	93.7538	77.3937	215.323	195.997	12.1678	27.2727	98.3245	99.5007	118.337	57.77	163.429	197.466
ADGRF5	ENSG00000069122	82.0631	53.0594	134.075	109.22	23.0859	27.293	47.9649	158.828	88.7025	125.85	112.738	127.298
SDK2	ENSG00000069188	290.414	260.545	390.49	345.931	113.818	87.9069	266.359	393.15	224.231	304.68	543.013	297.637
ADAM7	ENSG00000069206	0	0	0	0	0	0	0	0	0	0.999179	0	0
NUP133	ENSG00000069248	292.686	225.43	1090.8	804.216	303.697	234.138	699.373	1353.78	358.929	482.861	1037.4	1025.6
NUCKS1	ENSG00000069275	3149.63	2716.4	4331.99	4072.68	2928.84	2863.65	4543.63	6009.15	3983.9	4195.34	3825.67	4676.37
VPS35	ENSG00000069329	1241.64	1348.43	2571.1	2750.15	1454.36	1105.82	2048.44	3278.69	1654.82	1464.12	1750.41	2582.14
DNAJA2	ENSG00000069345	265.942	292.976	1690.51	1608.45	142.867	127.023	1301.36	1865.88	262.023	279.666	1390.09	1661.59
BCL3	ENSG00000069399	39.3951	27.2884	199.884	106.979	6.12806	4.84573	94.2619	137.039	19.0716	12.1092	119.478	105.467
KCNAB2	ENSG00000069424	139.713	201.526	273.461	189.343	79.7592	122.312	228.106	239.955	145.451	165.765	298.144	280.332
ABCC9	ENSG00000069431	11.2037	34.5075	47.6483	4.3183	11.4216	2.44418	0	17.9046	2.61909	0	12.6875	36.1836
GAL	ENSG00000069482	0	0.827232	0	0	0	0.48769	1.90788	0	0.871846	0	0	0
CLEC2D	ENSG00000069493	25.578	20.5323	139.155	109.249	24.5961	16.766	130.246	189.861	40.0773	39.2249	123.533	200.333
FUNDC1	ENSG00000069509	109.684	126.058	375.008	286.009	67.3466	84.3178	247.999	346.123	115.841	143.597	247.552	320.477
MAOB	ENSG00000069535	121.465	80.535	152.919	166.361	65.2934	38.8364	114.036	183.718	125.208	135.445	180.122	164.262
RORA	ENSG00000069667	48.7308	36.381	67.0856	72.6361	20.1862	14.4984	58.7304	87.5483	45.3816	50.0042	97.5459	74.456
DRD4	ENSG00000069696	0	0	0	0	0	0	0	0	0	0	2.32617	0
TGFBR3	ENSG00000069702	43.5764	59.0001	203.534	90.1788	44.4211	39.6428	104.76	202.338	61.767	52.9291	187.224	159.827
PLA2G10	ENSG00000069764	0	0	0	1.44154	0	0	0	0	0	0	0	0
HES2	ENSG00000069812	1.54677	7.75313	1.91282	10.6522	0.807583	0	2.81687	0	7.39122	1.9408	0	4.89812
ATP1B3	ENSG00000069849	999.804	1117.36	1410.71	1404.33	774.019	704.479	1219.69	1676.83	1212.86	1238.87	1301.48	1603.32
NEDD4	ENSG00000069869	676.09	683.42	1566.52	1516.07	340.587	342.823	786.734	1228.29	526.559	677.556	833.093	990.428
PIGB	ENSG00000069943	64.4457	86.6836	101.197	70.7482	51.1491	59.1302	77.378	87.0552	70.4733	84.8418	71.4512	67.4909
MAPK6	ENSG00000069956	525.2	468.055	1589.85	1499.06	399.127	374.316	1504.18	1939.88	548.066	591.911	1299.02	1336.01
GNB5	ENSG00000069966	343.063	304.67	482.033	507.408	236.035	209.402	414.644	535.947	338.263	378.288	458.885	472.826
RAB27A	ENSG00000069974	126.791	133.883	193.162	211.254	138.291	90.2365	205.372	317.987	144.739	150.624	217.338	236.827
HDHD5	ENSG00000069998	265.78	251.655	430.279	420.14	223.258	179.321	419.18	571.494	268.35	302.094	391.48	399.923
UFD1	ENSG00000070010	1974.71	2053.6	2827.18	2722.68	1444.46	1276.3	2407.26	3171.18	2132.63	2577.68	2465.12	2852.13
LRP6	ENSG00000070018	231.699	225.139	890.87	646.603	160.983	128.83	582.523	833.61	184.99	169.071	551.387	521.96
GUCY2C	ENSG00000070019	1.87003	0.822655	1.44825	0	0	0	0.948811	0	0	0	0	0
SCT	ENSG00000070031	0	0	0	0	0	0	0	0	0	0	1.16112	1.24517
PHRF1	ENSG00000070047	51.0516	49.477	526.62	458.657	24.5378	15.0832	390.147	450.912	33.1188	66.5428	235.422	615.223
ELP1	ENSG00000070061	756.526	759.419	1127.89	1381.64	526.267	423.955	1119.58	1564.68	1230.36	865.335	993.717	1274.68
NUCB2	ENSG00000070081	878.516	871.672	1252.81	1295.46	631.325	403.749	838.93	1308.27	842.54	1203.24	732.798	1008.81
PFN2	ENSG00000070087	1644.62	1525.88	2424.6	2344.81	1207.79	944.306	2092.88	2587.73	1501.51	1724.28	2251.64	2305.37
PTPN3	ENSG00000070159	33.5796	42.1973	390.579	228.968	27.8314	26.0247	258.521	281.528	93.3328	60.2385	215.956	290.064
SPTB	ENSG00000070182	631.753	608.823	1056.51	891.562	501.854	324.013	819.049	1338.68	644.102	683.55	835.74	851.304
DAPP1	ENSG00000070190	8.9653	2.36611	9.7294	5.53476	4.03699	4.21748	4.54822	13.4611	8.3703	5.72523	3.56326	7.49572
FGF10	ENSG00000070193	0	0	0	0	0	0	0.651011	0	0	0.684009	4.92586	0
SLC44A1	ENSG00000070214	226.423	198.013	216.884	157.47	177.238	192.013	263.144	351.015	251.039	310.987	294.355	332.677
TMEM260	ENSG00000070269	155.227	109.495	221.332	251.827	79.6483	91.6497	103.214	157.606	87.9728	89.4556	92.1835	162.397
SMG6	ENSG00000070366	172.491	197.607	1167.58	899.128	150.37	165.661	800.241	1201.86	216.281	163.06	939.886	979.451
EXOC5	ENSG00000070367	1455.72	1445.2	2523.19	2440.47	1352.97	1119.91	2305.67	3321.71	1591.76	1646.8	2071.75	2153.06
CLTCL1	ENSG00000070371	560.209	544.757	707.229	652.152	369.594	341.088	463.726	719.17	525.398	512.692	507.527	537.707
FGF22	ENSG00000070388	0	1.64671	0	2.8937	0	0.488403	0	0	0	0	0	0
FSTL3	ENSG00000070404	2411.09	2425.41	3587.01	3162.86	1754.29	981.617	2859.94	4039.78	1934.87	2488.11	2345.68	2732.23
DGCR2	ENSG00000070413	464.806	464.081	1262.79	997.68	405.205	315.125	911.285	1385.6	388.433	420.245	1199.71	932.987
RNF126	ENSG00000070423	227.263	222.275	532.916	439.261	167.252	127.564	455.991	601.972	233.502	212.68	494.559	549.797
MNT	ENSG00000070444	96.2255	44.2266	369.83	283.464	17.6044	6.18493	157.653	381.899	11.0472	14.9098	213.256	229.571
ZXDC	ENSG00000070476	48.6439	48.8219	312.735	297.596	28.6107	21.9995	189.675	291.664	33.4021	24.0111	173.527	222.177
JMJD6	ENSG00000070495	39.2279	44.9075	717.12	716.033	30.3138	24.431	573.287	952.798	38.6975	41.3092	580.293	723.816
POLB	ENSG00000070501	127.569	85.7104	193.645	186.127	84.6314	81.5619	158.284	151.838	137.26	154.127	122.487	203.749
ST6GALNAC1	ENSG00000070526	1.08322	0	0	0	0.308703	1.65276	0	0	0	0	0	0
WIPI1	ENSG00000070540	332.998	289.483	774.427	540.084	188.638	162.777	342.116	614.031	278.287	253.352	490.744	470.252
FRMPD1	ENSG00000070601	0	12.7466	7.469	0.482925	11.9581	0	1.90656	1.76349	12.9293	0.667519	1.5471	11.4502
GBA2	ENSG00000070610	378.601	383.627	708.343	565.517	299.188	207.269	558.305	784.6	417.187	442.4	559.782	738.368
NDST1	ENSG00000070614	2375.58	2340.2	5435.11	4350.38	1853.74	1539.08	4154.6	6445.84	1916.37	1867.64	4371.01	3941.4
ASNS	ENSG00000070669	1375.57	1282.3	1934.67	1887.96	1271.19	1214.36	2173.59	3034.72	1394.03	1374.05	1698.65	2111.58
AP3M2	ENSG00000070718	216.641	200.53	254.146	276.455	105.776	128.806	199.328	351.611	148.738	209.119	216.258	277.451
CNGB1	ENSG00000070729	0.430408	1.98645	4.86676	8.9596	0	0	18.7231	14.9342	0.402301	0.229578	2.08432	1.07967
ST6GALNAC2	ENSG00000070731	0	0	0	0	0	0	0	0	0.875407	0	0	0
CHAT	ENSG00000070748	33.0191	2.39914	3.19484	3.97947	2.7475	8.2886	2.97866	10.2359	5.78781	4.53385	10.8788	2.75763
PABPC1	ENSG00000070756	27705	26843.8	32767.5	31321.3	23357.6	20681.3	28974.4	40586.4	31700.9	34271.1	31606.5	33446
TESK2	ENSG00000070759	9.22437	7.68733	89.0276	66.4529	7.30764	8.56859	89.5005	78.9192	17.2189	14.1744	64.6497	87.0949
CFAP20	ENSG00000070761	287.168	285.621	884.037	768.662	232.618	211.244	733.056	1136.26	342.533	306.119	755.95	785.698
CSNK2A2	ENSG00000070770	505.903	472.291	1872.27	1767.57	337.631	259.842	1531.04	2155.73	605.386	483.579	1685.43	1509.09
PTPN21	ENSG00000070778	186.747	141.301	538.877	448.49	137.952	128.166	497.208	634.352	205.393	144.24	528.764	583.677
EIF2B3	ENSG00000070785	480.647	533.97	804.618	752.512	424.986	387.131	659.182	975.815	664.359	684.718	839.682	860.958
CAMK2A	ENSG00000070808	2.60671	4.4544	6.3235	15.2752	2.27812	1.58253	6.16465	5.32997	3.77035	5.36176	13.1144	14.8403
TCOF1	ENSG00000070814	1059.49	1008.43	2034.64	1847.51	863.532	448.896	1625.98	2722.12	1438.23	1544.23	1632.41	2200.32
CDC42	ENSG00000070831	291.069	272.91	1006.12	770.212	398.083	269.208	574.873	887.001	297.656	303.057	446.619	560.423
OSBPL3	ENSG00000070882	351.34	309.232	857.232	616.952	227.457	199.441	708.598	866.842	363.656	349.577	833.009	804.573
EPHA8	ENSG00000070886	1.11315	0	6.92065	1.72855	2.86155	2.32328	5.64526	12.5294	3.4634	8.45185	11.5715	25.2319
SLC12A3	ENSG00000070915	0.449657	0	14.0011	9.19358	0	0	0	0	0	0	0.555417	3.94378
RAD18	ENSG00000070950	109.287	82.039	552.241	525.792	95.5124	104.61	436.07	719.042	133.163	112.647	339.503	384.537
ATP2B1	ENSG00000070961	204.383	159.728	506.643	412.217	122.508	116.217	197.175	435.059	221.215	180.165	191.089	434.682
TRPM5	ENSG00000070985	0	0	0	0	0	0	0	0	0	0	0	0
NCK2	ENSG00000071051	603.559	557.391	1391.94	1143.07	407.256	309.63	893.425	1523.94	569.036	699.572	1037.88	1149.87
MAP4K4	ENSG00000071054	3767.53	3594.4	6402.25	6201.76	2252.23	1879.36	4381.54	5878.25	3774.85	4079.29	4900.68	5385.93
MGAT4A	ENSG00000071073	62.0805	101.287	130.115	87.1137	47.7718	31.7989	61.5737	147.004	96.9414	56.1728	148.725	143.042
RPL31	ENSG00000071082	8099.32	8375.4	9666.82	9423.8	6773.8	5769.14	8253.52	11936.8	9155.08	9867.51	9262.84	9875.24
WDR1	ENSG00000071127	4886.43	5113.65	6522.73	6827.53	3160.81	2631.49	5051.4	7650.8	4803.47	4592	5292.16	5171.24
SNX13	ENSG00000071189	364.673	424.576	729.561	531.914	313.994	279.187	435.697	605.686	291.068	262.544	436.148	534.706
MS4A12	ENSG00000071203	0	0	0	0	0	0	0.927883	0	0	0	2.3659	0
ARHGAP10	ENSG00000071205	105.886	78.206	315.681	273.23	62.2463	49.5869	261.455	378.208	102.043	94.6483	278.15	356.789
RPS6KA2	ENSG00000071242	68.1671	112.27	187.871	138.608	74.3064	80.0961	137.163	206.229	81.7881	94.8439	111.883	133.796
ING3	ENSG00000071243	8.10927	12.2653	151.209	85.0215	11.7979	10.1411	133.052	160.138	13.0842	15.3907	95.6505	102.924
VASH1	ENSG00000071246	73.0791	45.5745	227.987	242.698	53.1905	43.4616	303.319	415.566	80.4457	74.3439	328.237	257.306
LMCD1	ENSG00000071282	47.8884	51.6749	402.289	366.167	24.3433	29.4719	425.234	635.69	34.3277	59.4111	406.268	384.445
BUD23	ENSG00000071462	1716	1657.54	1902.06	1837.58	1142.84	985.333	1506.88	2034.57	1686.58	1930.62	1614.69	1872.57
SEL1L	ENSG00000071537	1672.58	1397.58	2966.36	1947.62	1004.49	576.679	1447.96	2497.23	1619.34	1518.4	1802.23	1780.99
TRIP13	ENSG00000071539	525.831	604.264	944.461	723.009	506.548	485.058	921.721	1430.22	593.259	784.268	839.875	952.758
ATP6AP1	ENSG00000071553	1766.36	2082.19	2948.33	2464.01	1172.82	782.496	1600.41	2422.11	1962.32	2161.94	1971.44	2385.48
TCF3	ENSG00000071564	746.167	814.839	1504.52	1569.4	608.374	532.958	1524.35	1819.89	825.963	902.291	1272.61	1815.36
TRIB2	ENSG00000071575	244.43	181.444	845.22	826.111	85.6391	82.2439	606.765	748.088	124.399	157.293	815.202	811.057
DAZAP1	ENSG00000071626	1296.83	1394.7	1832.56	1682.04	1159.54	820.535	1329.29	2129.61	1509.38	1750.35	1534.4	1579.66
MBD3	ENSG00000071655	889.918	859.594	1678.22	1560.77	660.356	405.214	1533.91	2200.09	840.413	931.473	1529.48	1624.83
PRLH	ENSG00000071677	0	0	0	0	0	0	0	0	0	0	0	0
HLTF	ENSG00000071794	289.773	259.791	624.774	417.801	280.62	237.064	396.882	589.313	269.296	325.991	506.685	542.516
FAM50A	ENSG00000071859	1338.27	1248.07	1766.78	1516.42	767.826	517.69	1083.89	1479.2	1151.28	1406.68	1242.18	1366.19
FAM3A	ENSG00000071889	247.103	245.328	405.246	387.801	203.651	100.877	330.125	493.285	249.473	246.354	344.357	348.211
CPSF1	ENSG00000071894	981.323	927.114	1280.85	1086.51	792.268	632.561	1266.1	1608.06	1147.49	1250.64	1216.25	1306.94
MYO3B	ENSG00000071909	0	2.46643	1.70274	2.148	1.64782	1.13814	3.34739	1.60207	3.38783	0.909711	4.07446	9.11992
CYBRD1	ENSG00000071967	529.832	518.015	655.212	633.755	443.634	292.802	569.608	804.37	600.239	595.445	708.924	670.789
CDH19	ENSG00000071991	1.81607	1.94239	1.88277	3.74218	0	0	2.23983	0	0	4.61983	2.72637	2.71227
PDCD2	ENSG00000071994	1135.36	1033.34	1904.56	1642.24	661.183	575.984	1316.88	1879.55	970.536	1034.37	1340.76	1459.43
SLC6A15	ENSG00000072041	98.314	94.7521	137.905	313.358	86.9269	33.3124	189.459	177.623	128.663	109.409	247.414	195.059
RDH11	ENSG00000072042	1905.43	1936.89	3337.05	2908.84	1569.99	1313.98	2786.66	3993.42	1782.01	1840.61	2916.15	3139.93
PRKACA	ENSG00000072062	364.617	339.88	324.945	415.818	292.631	177.514	358.48	508.971	442.792	414.487	454.798	523.059
ADGRL1	ENSG00000072071	282.206	155.2	279.716	159.241	169.339	77.6424	180.523	236.573	133.725	261.277	272.916	205.439
SPP2	ENSG00000072080	8.15272	9.95508	18.3525	0	4.21885	2.42271	2.87708	0	5.19982	5.85402	4.66863	7.45769
ACTN1	ENSG00000072110	13593.4	13845.3	21742.2	22204.4	10027.5	8851.41	15887.6	24331.4	13485.9	13561.2	16722.2	18897.8
ZFYVE26	ENSG00000072121	509.045	419.312	1500.21	1246.28	257.766	231.099	765.411	1237.83	437.973	326.39	1197.14	1058.96
RPS6KA6	ENSG00000072133	130.053	120.043	240.753	156.15	88.5697	69.3081	113.913	232.835	89.7414	82.2957	48.6799	127.435
EPN2	ENSG00000072134	291.598	157.905	611.097	573.272	120.087	83.7425	331.335	599.258	231.348	132.061	459.264	360.278
PTPN18	ENSG00000072135	311.099	281.633	1248.72	1031.64	168.535	130.522	788.471	1106.59	228.987	262.496	832.285	872.452
LIMS2	ENSG00000072163	74.243	93.1561	110.893	100.162	98.462	87.2254	172.553	244.301	62.0813	65.515	94.211	128.888
ASIC4	ENSG00000072182	0.831147	0	1.73175	0	0	0	1.13256	0	0.776214	0	1.02655	0
SPEG	ENSG00000072195	182.658	156.262	646.32	461.124	160.51	77.7876	579.592	770.738	126.929	147.128	411.429	382.929
LNX1	ENSG00000072201	24.7302	27.4636	131.616	188.544	16.9078	14.1463	72.1475	100.452	19.4916	23.0496	126.606	88.1446
ALDH3A2	ENSG00000072210	303.77	331.092	684.86	596.462	269.278	219.604	550.215	884.51	359.985	447.695	704.14	746.395
TFRC	ENSG00000072274	7856.18	7561.28	11320.5	10447.2	6625.88	5572.8	9851.49	14688.8	10030.4	9298.89	10440.8	10556.1
SREBF1	ENSG00000072310	762.203	748.513	2005.78	1916.28	677.744	595.807	1495.95	2951.71	712.496	815.604	2035.54	2100.42
TRPC5	ENSG00000072315	0.935649	0	0	5.76924	0.602504	0.490003	0.949693	0	0	0	0	1.25059
AFF4	ENSG00000072364	933.119	1038.32	3841.68	3286.84	613.742	421.804	2179.68	2772.45	878.282	804.934	2497.57	2276.84
UBE2D1	ENSG00000072401	203.832	264.637	381.874	474.249	152.313	155.616	358.497	340.773	217.802	286.065	335.214	305.77
MPP5	ENSG00000072415	292.177	340.415	1697.78	1510.49	169.668	218.373	1008.12	2559.78	271.95	285.529	1079.08	985.043
RHOBTB1	ENSG00000072422	175.709	179.994	734.666	652.268	126.867	75.0127	508.268	791.894	173.677	153.976	623.204	660.016
SMC1A	ENSG00000072501	1790.57	1830.79	3146.57	2848.2	1551.23	1193.54	2481.85	4378.57	1784.14	2056.75	2302.17	2546.64
HSD17B10	ENSG00000072506	882.166	806.579	1346.93	1222.87	695.619	568.965	1062.64	1677.48	833.483	1089	1225.42	1359.82
MARK2	ENSG00000072518	89.3504	94.9908	690.054	568.77	64.4816	43.985	558.364	767.62	98.0967	98.1157	453.906	585.17
HMMR	ENSG00000072571	453.35	515.524	806.762	672.402	434.429	388.572	699.226	1067.11	556.646	597.491	701.768	768.43
CHFR	ENSG00000072609	59.4848	75.4333	134.03	174.306	45.5272	40.803	148.557	289.111	72	92.3382	124.315	142.926
TRHDE	ENSG00000072657	145.404	98.3788	307.882	84.331	48.3301	40.8401	224.127	175.541	150.913	87.8126	161.742	165.725
P4HA2	ENSG00000072682	1209.42	1247.36	1740.51	1692.47	847.988	629.267	1053.73	1859.23	1338.35	1572.86	1401	1804.86
FCGR2B	ENSG00000072694	0	0	0	0	0	0	0	0	0	0	0	0
NFATC3	ENSG00000072736	57.4823	76.1645	585.118	499.038	71.4874	57.4898	516.955	616.303	75.4599	114.554	520.729	465.914
TRNT1	ENSG00000072756	305.211	268.966	755.189	691.16	167.416	135.242	539.451	787.818	248.039	287.43	507.53	737.933
ACADVL	ENSG00000072778	1947.79	1912.87	2543.76	2514.37	1337.84	867.624	1724.27	2800.13	2093.07	2391.07	2220.75	2354.07
STK10	ENSG00000072786	264.017	451.442	944.3	725.974	166.229	194.022	519.173	938.002	364.022	350.049	666.281	765.219
FBXW11	ENSG00000072803	317.415	373.557	1113.2	1159.52	210.794	194.372	886.272	1125.46	302.192	339.488	826.13	872.108
ACAP1	ENSG00000072818	41.3103	55.694	67.6248	50.7105	9.68619	8.41544	15.2627	15.632	12.9662	12.3568	11.4584	21.0903
CRMP1	ENSG00000072832	385.134	429.817	894.466	879.497	311.286	258.797	909.129	1211.54	358.472	374.363	661.103	675.899
EVC	ENSG00000072840	111.596	91.6775	198.106	131.285	66.7678	34.6956	86.2178	136.774	143.965	127.115	100.171	107.84
DERL2	ENSG00000072849	264.69	251.139	543.937	490.765	187.08	149.127	441.8	621.576	260.173	267.117	501.556	446.044
SIDT1	ENSG00000072858	0.929211	0	0	8.49481	3.31101	0.153781	0.298268	4.84356	2.39338	0.626527	0	2.00445
NDE1	ENSG00000072864	39.6059	27.1176	196.928	198.221	28.2022	42.5574	273.429	212.187	46.215	79.0234	261.045	277.804
IRAG1	ENSG00000072952	0.550257	8.40339	3.27578	0	0.354209	0	1.37384	0	0	0	0.679733	0.735156
TMEM38A	ENSG00000072954	93.6	93.3661	175.22	155.682	75.6358	48.2074	108.986	217.856	120.485	84.7508	158.787	205.238
AP1M1	ENSG00000072958	671.97	806.964	1259.11	1146.71	509.331	427.873	1135.89	1715.66	724.739	770.744	1169.21	1305.35
PVR	ENSG00000073008	513.505	686.391	1218.32	1450.63	399.484	276.436	1204.82	1623.65	632.993	848.747	1172.02	1025.51
XRCC1	ENSG00000073050	239.678	305.906	621.624	597.671	209.674	187.95	484.555	623.289	393.448	334.574	485.028	612.643
SCARB1	ENSG00000073060	202.976	232.618	437.543	297.806	215.409	123.711	264.608	352.181	223.507	339.946	255.872	261.482
CYP2W1	ENSG00000073067	2.62422	0	1.35755	0	0	0.456892	2.66652	0	0	0.930082	2.16042	0
MCM2	ENSG00000073111	1159.66	1109.86	2001.93	1889.28	1250.11	1001.65	2295.64	3674.07	1445.07	1581.15	2427.95	2788.53
MOV10L1	ENSG00000073146	9.32371	4.55664	33.4582	42.6111	21.7137	5.39033	21.6689	13.8345	14.1753	6.89589	11.3063	8.31767
PANX2	ENSG00000073150	205.082	167.396	240.708	228.745	112.762	69.6235	161.253	225.002	182.471	189.259	214.963	234.071
SELENOO	ENSG00000073169	133.901	136.149	171.102	144.974	128.753	101.436	184.584	302.133	222.436	186.288	230.001	260.91
TP63	ENSG00000073282	1.06806	0	3.48914	0	0.343708	2.16192	9.75155	1.00255	0.499032	0	0	1.72799
ALPK1	ENSG00000073331	41.5343	103.969	135.28	145.674	18.2486	23.9467	64.7465	145.735	50.0177	55.4458	120.103	109.248
LLGL2	ENSG00000073350	19.8361	21.657	63.7003	9.87671	11.9429	10.6026	25.7783	20.0999	6.9898	9.75858	13.5067	34.6892
PDE8A	ENSG00000073417	335.112	364.418	582.648	523.31	220.965	235.182	477.187	608.928	315.556	410.454	429.982	468.216
CLCN4	ENSG00000073464	144.551	168.342	176.536	212.964	133.41	82.0703	375.055	359.537	131.507	123.048	376.528	323.296
NLE1	ENSG00000073536	146.959	130.715	652.879	485.616	120.646	99.8652	480.59	754.809	223.985	227.542	533.569	664.473
SDHA	ENSG00000073578	540.254	613.509	1386.19	1200.58	618.159	482.793	1254	2107.72	750.282	793.772	1427.46	1541
SMARCE1	ENSG00000073584	763.649	787.486	1815.57	1633.14	573.489	499.301	1208.97	2045.91	762.015	906.392	1416.18	1604.09
FNDC8	ENSG00000073598	0	0.823355	0	0	0	0	0	0	0	0	0	0
GSDMB	ENSG00000073605	4.28823	8.57836	3.22573	8.93722	4.80462	2.21	11.2969	1.25881	7.11333	9.57629	3.31309	9.91475
KDM5A	ENSG00000073614	184.063	137.378	1438.26	1110.96	129.748	174.646	803.192	1247.92	182.056	122.403	848.567	1009.44
ADAM11	ENSG00000073670	21.6655	34.7712	36.8987	27.0946	18.2889	11.1871	22.926	28.2719	58.7563	60.5079	49.7196	65.4883
PPP2R3A	ENSG00000073711	123.538	64.6238	243.351	195.793	95.005	46.9503	146.214	208.022	97.9609	91.8269	188.728	228.051
FERMT2	ENSG00000073712	890.38	982.651	2271.48	2189.7	914.559	774.7	1709	2377.48	771.027	978.346	1602.99	1822.81
ABCB11	ENSG00000073734	0	2.63144	11.2934	3.81542	0.0644764	3.75544	0.101646	4.55651	4.4816	0	6.01083	3.99774
DHRS9	ENSG00000073737	8.91682	4.18823	4.73962	1.56567	3.21355	1.57445	0.687159	1.27617	6.0032	7.37702	1.68003	7.25318
CD5L	ENSG00000073754	0	3.55042	0	0	0	0	0	1.22148	1.21455	0.691981	0	0.868468
PTGS2	ENSG00000073756	18.4303	3.48904	20.3992	28.9629	20.696	13.8304	19.0085	12.9151	26.1988	17.0752	16.1974	26.199
IGF2BP2	ENSG00000073792	766.922	654.301	1742.32	1624.29	635.923	543.142	1531.19	2272.51	917.908	948.918	1554	1739.74
MAP3K13	ENSG00000073803	260.013	354.033	423.376	477.4	124.234	132.448	200.208	282.092	176.056	169.936	241.614	316.515
ST6GAL1	ENSG00000073849	37.4923	26.6571	11.4047	95.0929	15.0488	22.5412	25.4196	51.2813	31.5701	18.183	43.4802	44.4437
TBX21	ENSG00000073861	0	0	0	0	0	0	0	0	0	0	1.15585	0
FRY	ENSG00000073910	7.80743	11.0034	19.4233	357.548	4.46577	10.7403	8.1722	19.5587	26.6822	10.5945	42.5158	21.1865
PICALM	ENSG00000073921	2127.79	2195.83	3588.25	3396.5	1381.95	1427.07	2528.2	3855.12	2104.95	2131.03	2627.73	2871.62
NSF	ENSG00000073969	476.473	473.184	545.526	618.425	352.937	364.489	550.87	821.647	517.997	615.99	644.724	591.168
GLI2	ENSG00000074047	92.3279	91.4196	320.878	308.875	99.3788	29.9273	390.184	547.313	43.6224	54.1115	358.312	288.424
CLASP1	ENSG00000074054	200.755	205.433	741.929	575.368	113.631	166.926	347.43	656.642	125.034	177.152	462.655	458.139
MRPS34	ENSG00000074071	827.626	845.507	1406.79	1248.47	533.508	431.668	1156.26	1480.39	736.183	750.524	1184.72	1448.88
NOTCH3	ENSG00000074181	431.693	298.751	459.064	677.828	301.652	251.797	697.501	718.82	439.76	359.279	549.675	429.123
CLNS1A	ENSG00000074201	1547.48	1485.42	1893.37	1802.17	1162.19	982.188	1541.67	2333.76	1652.33	1708.93	1892.36	1996.57
PPP2R2C	ENSG00000074211	419.334	351.638	594.926	588.408	367.624	269.582	741.037	896.71	373.98	368.072	614.805	642.514
TEAD2	ENSG00000074219	295.414	308.94	455.337	478.657	257.095	205.708	480.387	522.151	296.192	360.701	453.407	426.047
EED	ENSG00000074266	28.1334	28.7555	430.489	457.806	27.2898	25.2671	384.329	603.744	61.6933	52.8477	398.248	458.26
CDHR2	ENSG00000074276	0	1.6478	0	0	0	0	0	0	2.62449	0	0	0
SNCB	ENSG00000074317	13.07	15.5486	48.4165	27.2604	14.3814	11.8494	18.515	19.9364	52.1095	28.9673	44.6219	39.251
TSG101	ENSG00000074319	420.488	466.217	733.955	669.928	343.982	265.288	568.075	729.191	376.197	447.056	571.931	690.9
NCBP3	ENSG00000074356	66.9918	136.943	419.551	529.239	19.7503	51.214	405.374	537.08	59.6727	34.5382	419.141	464.506
ATP2A3	ENSG00000074370	20.5419	67.4008	55.1334	25.3826	26.4156	18.02	59.9867	43.5013	52.2827	39.8679	32.1365	59.1883
CA12	ENSG00000074410	103.203	105.905	112.423	124.455	97.3936	120.243	172.31	223.706	129.205	177.757	151.658	179.035
MGLL	ENSG00000074416	436.994	355.971	830.617	624.994	378.606	273.512	635.685	825.872	519.478	506.822	794.488	719.47
NTN4	ENSG00000074527	210.383	206.042	237.742	222.823	134.39	122.279	201.108	288.629	153.048	159.804	195.291	204.03
BCS1L	ENSG00000074582	273.117	310.395	508.706	431.991	191.986	174.07	402.871	525.009	245.411	293.316	346.933	470.696
NUAK1	ENSG00000074590	143.524	65.3125	1379.6	1007.05	71.3417	50.0036	1133.13	1608.22	78.9735	83.6419	1003.95	815.472
DPP8	ENSG00000074603	386.787	350.08	776.347	671.963	274.857	272.882	498.19	765.529	344.905	357.202	495.858	500.814
SLC24A1	ENSG00000074621	91.2721	115.72	225.232	104.36	81.0691	65.9177	131.193	176.578	75.837	73.2398	240.093	146.394
ZNF532	ENSG00000074657	749.082	696.204	1246.52	1024.07	508.758	370.483	778.792	979.487	693.799	752.028	799.963	812.812
SCARF1	ENSG00000074660	0	1.05641	0.690687	0	0	0.830691	0	0.836615	1.21582	0	0	0
LMAN1	ENSG00000074695	2588.77	2653.46	3505.13	3306.99	2194.05	1792.82	2926.81	4101.49	2919.8	3392.78	2988.88	3486.15
HACD3	ENSG00000074696	1802.02	1785.56	2553.5	2345.76	1744.04	1529.49	2555.13	3879.32	2217.64	2429.18	2758.93	2904.57
IPCEF1	ENSG00000074706	0	0	0	0	0	0	5.87056	1.42103	0	0	0	0
ZZEF1	ENSG00000074755	423.15	303.937	600.9	514.701	227.751	170.832	341.798	521.015	319.372	337.39	380.854	398.496
NOX3	ENSG00000074771	0	0	0	0	0	0	0	0	0	0	0	0
ENO1	ENSG00000074800	44614.6	45068.6	61385.6	59121.7	35327.9	30109	52706.8	79733.7	45603.3	47992.7	56733.8	60000.4
SLC12A1	ENSG00000074803	0	1.28501	0	0	0	0.267203	0.974184	0	0	4.5797	0	0
MYDGF	ENSG00000074842	1100.69	1049.75	1486.2	1297.82	762.207	504.151	1198.98	1630.69	1191.67	1430.94	1261.26	1421.88
ANO8	ENSG00000074855	48.4046	71.5898	85.5065	59.7032	96.5126	31.8082	57.5195	77.2288	70.0406	56.4976	88.0811	89.1341
TUBE1	ENSG00000074935	65.5371	125.647	174.304	191.641	105.571	58.8537	118.616	218.667	114.347	144.304	122.159	132.497
ARHGEF10L	ENSG00000074964	19.8178	37.4266	248.094	238.325	20.5749	13.7964	236.737	326.551	27.4371	53.2445	211.905	235.843
TXK	ENSG00000074966	5.80598	1.81701	3.4079	4.79806	0.663327	0.61177	7.7878	1.93756	1.92247	0	2.32137	1.3758
WSCD2	ENSG00000075035	12.7515	12.0346	0.688799	0	0	0.464968	0	1.14247	0.415247	0	7.09903	0.439789
KCNQ2	ENSG00000075043	11.7186	5.01217	11.412	3.92678	6.79926	1.43734	5.67023	9.71322	13.6487	10.358	10.2575	8.67966
TACR2	ENSG00000075073	0	0	0	0	0	0.489835	0	0	0	0	0	3.75538
ACTR6	ENSG00000075089	80.6334	154.878	157.161	188.297	82.6541	45.1321	146.288	231.25	97.5478	169.115	160.563	133.22
TIPIN	ENSG00000075131	101.073	85.1078	331.426	303.278	75.2471	37.3883	250.347	394.509	85.4	117.714	327.869	358.908
SRI	ENSG00000075142	638.659	597.435	1059.45	980.248	651.189	539.15	1121.54	1596.1	676.751	723.129	1014.53	1179.87
EIF4G3	ENSG00000075151	316.889	250.019	680.225	766.261	140.305	134.616	190.862	388.937	169.586	175.868	238.053	272.704
NUP37	ENSG00000075188	134.281	199.472	390.136	357.795	135.528	125.492	422.803	507.699	136.965	222.08	341.975	463.879
SEMA3A	ENSG00000075213	7.47168	30.7863	26.4176	87.9973	11.232	3.9038	22.3905	131.81	21.6832	29.6899	35.2789	41.9376
GTSE1	ENSG00000075218	323.173	361.034	1544.29	1345.7	384.642	347.687	1640.21	2547.66	418.066	529.318	1514.2	1785.25
SEMA3C	ENSG00000075223	765.161	834.174	1072.46	1074.62	720.83	504.573	875.402	1247.41	844.651	994.854	849.27	949.686
TTC38	ENSG00000075234	204.907	185.546	339.774	288.992	164.094	166.922	323.685	368.193	242.427	211.169	290.879	320.65
ACAT1	ENSG00000075239	667.342	748.158	793.463	851.05	512.782	480.991	689.895	973.791	733.399	904.129	717.297	846.414
GRAMD4	ENSG00000075240	93.3816	46.0196	211.409	61.3077	42.5418	31.2438	73.0077	116.453	80.6354	112.357	95.764	50.7123
CELSR1	ENSG00000075275	0	0	1.57451	0.615865	0.310247	0	0	0	0.94433	2.17554	8.21309	0
WNT8B	ENSG00000075290	0	0	0	0	0	0	0	0	0	0	0	1.25085
ZNF638	ENSG00000075292	386.634	453.063	2301.55	1890.03	232.693	222.232	1473.06	1984.84	334.553	378.768	1290.03	1846.7
SLC25A40	ENSG00000075303	67.2846	94.7482	198.233	180.786	83.3042	81.1559	178.445	265.578	91.4668	91.9171	135.146	261.588
TIMM21	ENSG00000075336	218.881	277.04	812.82	906.31	165.131	166.774	833.82	1189.51	266.495	269.296	739.022	855.999
ADD2	ENSG00000075340	183.859	161.007	142.759	154.318	98.5527	123.029	183.944	232.04	161.15	216.59	160.761	202.581
FGF4	ENSG00000075388	0	0	0	0	0	0	4.71844	1.11455	0	0	0.733409	0
RASAL2	ENSG00000075391	78.1583	89.1316	899.556	698.253	78.0733	62.6641	600.585	830.332	78.0843	68.7203	513.745	709.452
VPS9D1	ENSG00000075399	99.0633	63.2103	142.88	109.972	61.8332	55.7453	132.157	177.832	53.6376	73.8579	93.6034	88.1136
ZNF37A	ENSG00000075407	110.79	153.712	296.072	246.128	110.035	75.856	239.117	248.264	32.5103	201.589	329.583	234.272
MARK3	ENSG00000075413	26.5051	9.66381	204.236	196.367	26.9822	39.1803	229.183	193.508	40.7275	56.4266	141.689	221.433
SLC25A3	ENSG00000075415	3831.98	3921.95	6270.89	5973.62	3515.33	3002.43	5976.35	8596.34	4445.99	4880.9	6240.69	6810.75
FNDC3B	ENSG00000075420	819.323	633.69	1654.36	1473.3	484.482	362.299	1211.21	1505.11	626.634	563.715	1027.84	1005.79
FOSL2	ENSG00000075426	289.027	249.541	3447.29	2551.75	57.4324	41.0426	2390.89	2918.41	100.826	142.942	1938.66	1893.43
CACNG5	ENSG00000075429	0	9.82791	0	2.46818	1.54641	0.838407	1.62506	0	2.99464	0.854232	0	1.06992
CACNG4	ENSG00000075461	0	0	0	0	0	0	0	0	0	0	0	0
FRYL	ENSG00000075539	459.586	547.695	2177.16	1739.11	411.045	317.793	1152.64	1638.97	436.442	378.068	1251.2	1311.17
TMEM131	ENSG00000075568	446.347	466.212	971.048	882.2	305.631	226.297	549.681	768.204	392.567	463.101	598.31	698.409
FSCN1	ENSG00000075618	3350.22	3379.54	5695.86	4788.13	2750.26	2077.12	5350.58	7412.02	2661.89	2690.01	4123.82	4417.16
ACTB	ENSG00000075624	85425.6	84955.7	122998	116910	74373.2	67129.2	121101	177745	78835	80901.1	115144	118416
MOCOS	ENSG00000075643	274.88	208.656	202.049	188.026	82.5435	83.1706	222.719	273.205	135.305	265.784	157.682	198.646
PLD1	ENSG00000075651	152.137	125.745	433.554	348.438	82.0175	61.6767	137.69	215.546	123.473	79.4399	239.014	228.484
ATP12A	ENSG00000075673	0	0	0	0	0	0.507124	0.983962	1.53021	0	1.03286	4.79077	0
WDR62	ENSG00000075702	137.659	175.309	549.172	461.966	190.842	96.4856	438.821	608.468	202.626	162.496	559.923	368.25
DLG1	ENSG00000075711	379.746	314.313	1298.11	795.14	289.762	241.317	820.376	1238.34	335.853	386.092	810.289	898.912
RAB7A	ENSG00000075785	2360.27	2544.71	3325.52	3129	1640.74	1533.53	2181.92	3414.86	2506.11	2771.62	2826.8	3277.41
BCAP29	ENSG00000075790	488.479	478.126	850.122	506.592	285.734	355.781	618.016	732.327	531.718	528.414	607.469	814.091
SEC31B	ENSG00000075826	7.69409	0.64549	4.85301	1.39304	1.16252	1.03047	1.00086	7.91036	8.88923	2.09755	2.43663	5.97201
SART3	ENSG00000075856	63.5013	80.5804	832.17	857.231	77.2314	45.434	704.973	1026.95	115.749	61.2995	889.713	818.715
ARHGAP15	ENSG00000075884	3.85009	2.51378	14.6645	11.8896	6.3492	1.57506	3.16871	8.16055	3.65553	12.3036	4.73728	5.40955
TUBA3D	ENSG00000075886	1.7862	0	8.56406	2.78981	0	0	0	5.90318	1.09933	1.85276	0.971395	0
PAX2	ENSG00000075891	1.71031	1.50346	31.4991	14.3164	0.379039	0	11.3584	19.647	11.4596	4.57485	15.0232	13.2061
EXOSC7	ENSG00000075914	303.832	328.761	523.309	465.898	301.477	255.395	502.996	787.268	375	444.386	494.315	554.026
KIFAP3	ENSG00000075945	295.758	287.438	430.477	373.409	189.115	168.913	261.134	361.415	255.313	244.193	208.968	299.705
MKRN2	ENSG00000075975	81.0102	107.028	462.779	618.034	72.1991	52.3181	425.548	737.528	121.2	63.1586	508.615	516.123
MCM6	ENSG00000076003	786.7	868.727	1529.09	1341.07	916.665	732.077	1484.63	2023.98	1086.88	1094.49	1559.83	1645.53
REXO2	ENSG00000076043	1837.86	1860.55	2208.44	2024.65	1397.48	1160.69	1705.45	2514.42	1988.54	2255.27	1989.2	2251.64
RBM7	ENSG00000076053	19.8426	12.5135	677.957	784.464	16.9102	3.84721	603.251	1121.48	28.6443	23.2837	682.828	773.275
RBMS2	ENSG00000076067	848.097	922.457	1394.14	1279.99	605.896	546.536	1120.05	1516.35	796.857	797.634	991.895	1299.63
BAZ2A	ENSG00000076108	851.96	893.54	2930.13	3189.11	715.68	584.833	1629.61	2452.78	1115.91	1230.13	1672.56	2263.31
PTPN23	ENSG00000076201	826.947	844.15	1668.49	1489.57	563.688	526.082	1290.93	1895.5	817.277	761.707	1470.75	1480.81
MLH1	ENSG00000076242	715.736	684.769	1139.93	1080.16	570.083	522.953	1034.6	1285.16	712.08	760.349	862.436	958.98
UNG	ENSG00000076248	340.512	387.769	670.689	699.509	405.524	378.069	833.002	1201.58	520.382	505.782	933.184	859.13
FMO4	ENSG00000076258	5.16297	5.97135	12.3043	13.6989	4.70099	3.51895	8.29716	27.8185	10.4962	26.1809	20.1285	15.2039
KLHL20	ENSG00000076321	88.7849	112.428	340.617	271.95	78.0218	47.1131	249.927	343.617	80.7415	84.4516	230.37	312.413
RGS11	ENSG00000076344	2.80701	0	2.90577	2.89018	1.20308	0.488539	0	1.7556	0	0	0	1.24813
SLC46A1	ENSG00000076351	33.8457	62.0061	367.736	263.93	43.0635	30.519	259.247	496.572	56.2066	82.3168	244.186	348.712
PLXNA2	ENSG00000076356	260.124	328.888	679.641	377.36	137.627	75.735	391.616	506.024	414.575	284.843	357.887	305.796
SPAG5	ENSG00000076382	945.725	888.413	1403.77	1395.09	999.924	807.865	1529.07	2568.89	1173.33	1218.82	1552.59	1871.55
ANKRD13A	ENSG00000076513	229.114	234.616	558.106	600.089	126.714	148.305	487.783	766.071	307.601	296.499	556.971	461.334
TPD52	ENSG00000076554	862.656	917.658	1445.31	1417.37	780.548	567.599	1249.4	1501.59	1075.34	958.193	1304.27	1210.91
ACACB	ENSG00000076555	27.6693	16.1316	23.7301	50.4023	13.5956	14.5349	16.7017	34.6341	8.1598	34.0496	51.0815	18.4019
TRAF4	ENSG00000076604	143.979	149.276	1054.14	1046.95	120.509	92.0981	852.928	1146.36	153.784	115.239	1020.27	981.85
PAG1	ENSG00000076641	45.3297	5.81811	143.985	193.892	2.40033	4.55482	23.9628	54.498	50.2147	26.0106	42.471	42.291
GPATCH1	ENSG00000076650	12.3292	9.46903	194.336	191.47	1.82149	4.39408	165.44	224.368	8.64253	8.89981	211.77	199.254
ICAM3	ENSG00000076662	4.81342	14.9625	16.1798	13.4095	1.54777	2.93384	3.25558	9.03283	0.748666	11.4198	13.6261	10.2176
NT5C2	ENSG00000076685	461.748	429.761	1085.52	754.73	359.191	254.139	868.689	1255.95	404.608	451.352	673.83	799.806
MCAM	ENSG00000076706	2270.73	2196.05	3276.43	2859.8	1678.09	1513.78	2428.37	4069.14	2311.83	2523.47	2244.53	2704.33
GPC4	ENSG00000076716	252.681	298.092	396.927	373.846	325.272	279.12	469.172	620.2	269.375	362.108	341.027	398.796
MBNL3	ENSG00000076770	11.6814	25.8854	22.3796	12.9554	25.4241	14.5632	29.5324	56.6679	33.9789	22.5057	32.7887	25.6938
CAMSAP3	ENSG00000076826	4.65769	4.78108	43.2776	38.2635	12.5176	0.406066	62.7753	55.3754	5.80217	4.96262	60.4082	99.0099
RAP1GAP	ENSG00000076864	48.0539	58.6913	68.8724	52.6046	47.9955	27.8384	100.632	124.049	72.5419	72.7108	64.943	98.6868
XAB2	ENSG00000076924	611.035	602.009	1035.29	876.013	438.81	359.446	863.313	1201.24	619.547	667.028	976.606	967.174
ARHGEF1	ENSG00000076928	619.545	555.835	963.142	845.814	377.576	243.327	477.553	830.312	611.5	556.103	693.426	656.184
STXBP2	ENSG00000076944	247.195	311.1	377.985	268.161	259.609	187.406	360.834	480.509	345.742	333.047	370.259	427.925
MAP2K7	ENSG00000076984	75.5531	71.9096	724.395	509.804	68.8569	44.0975	499.136	756.747	85.5242	84.2944	568.216	527.473
NMRK2	ENSG00000077009	0	0	0	0	0	0	0	0	0	0	1.15585	0
DGKD	ENSG00000077044	193.292	290.75	1145.41	870.907	173.377	106.499	772.447	1154.37	182.175	119.104	704.781	691.304
CTTNBP2	ENSG00000077063	6.21054	0.81985	8.74884	7.87805	3.42106	0	24.2979	10.0074	2.32498	5.58146	10.2327	42.8231
ACTL6B	ENSG00000077080	0	0	0	0	0.60382	0	0	0	0.873622	0	0	0
RARB	ENSG00000077092	0	0	19.137	0	0	0	9.6284	10.1195	0	0	9.32584	0
TOP2B	ENSG00000077097	1350.06	1511.77	2568.29	2166.49	1098.45	813.102	1666.83	2661.87	1196.36	1241.29	1664.25	1840.26
TM9SF3	ENSG00000077147	2578.89	2544.9	4231.23	4116.68	1958.49	1712.26	3214.51	4329.13	2725.6	2751.05	3438.86	3802.08
NFKB2	ENSG00000077150	1163.38	1041.98	1801.18	1515.39	564.088	423.473	1091.2	1640.63	1087.18	1102.19	1268.89	1465.06
UBE2T	ENSG00000077152	196.628	210.154	373.874	369.529	200.17	184.334	454.695	604.792	244.813	206.023	359.706	443.737
PPP1R12B	ENSG00000077157	67.7238	34.617	79.2754	69.1281	6.18296	14.4634	67.2203	11.8775	7.04485	21.5299	27.8155	45.8894
DNAJC10	ENSG00000077232	2111.4	2155.38	2974.49	2919.01	1540.45	1217.94	2307.31	3006.49	2385.19	2573.55	2174.53	2332.85
GTF3C1	ENSG00000077235	879.045	797.15	1805.35	1718.76	523.158	700.925	1457.62	2277.53	890.255	761.607	1369.38	1994.99
IL4R	ENSG00000077238	52.7613	34.0052	364.731	180.213	26.0477	32.484	125.565	165.255	41.3522	60.7388	161.871	176.591
USP33	ENSG00000077254	302.919	433.164	767.209	802.639	255.285	198.803	624.325	788.895	371.382	431.866	579.431	723.799
PAK3	ENSG00000077264	86.1664	83.2371	155.167	127.841	58.5113	45.4953	104.65	151.22	63.636	74.5939	93.492	82.0848
CAPN6	ENSG00000077274	7.48809	11.529	17.4021	20.2191	6.62481	2.44732	16.1464	21.0833	14.8622	20.9338	6.93658	9.99875
DCX	ENSG00000077279	0.768824	4.33505	0	2.43475	0	0	0	0	2.15606	0	0	0
SNRPA	ENSG00000077312	694.334	673.08	1436.04	1444.59	543.087	457.011	1253.46	1952.11	644.644	744.995	1369.19	1506.05
SPAG6	ENSG00000077327	0	0	0	0	0	0	0	0	0	0	0	0
EXOSC5	ENSG00000077348	75.1592	101.515	215.932	147.679	265.766	207.832	299.381	481.285	288.639	323.131	376.126	375.78
DYNC1I2	ENSG00000077380	801.202	769.228	1219.43	1183.44	633.593	555.095	933.573	1238.7	833.914	945.402	896.431	1124.76
APBB1IP	ENSG00000077420	0	1.64586	1.45097	0	0	0	1.89824	0	2.61948	0	1.15531	0
LRCH4	ENSG00000077454	218.606	192.055	710.664	639.44	111.517	69.5176	549.141	828.888	179.905	180	595.483	627.887
FAM76B	ENSG00000077458	18.3006	15.6901	79.3788	79.6925	6.80393	10.4287	69.4591	183.858	23.6035	23.6484	83.3024	86.7487
SIRT6	ENSG00000077463	80.5231	87.1413	289.527	231.337	67.4393	51.9449	194.288	327.991	87.8361	92.7191	215.819	265.594
TYR	ENSG00000077498	0	0	0	0	0	0	0	0	0	0	0	0
POLD3	ENSG00000077514	65.9365	45.246	408.135	332.76	30.1323	50.6582	265.395	413.935	71.3966	88.1759	312.234	263.878
ACTN2	ENSG00000077522	2.65486	6.67183	0	7.02425	1.36254	4.88579	0	11.9304	0.988302	5.65288	1.3808	12.5357
CAPZB	ENSG00000077549	3917.94	4094.18	5048.46	4819.52	3059.53	2605.91	4092.3	5940.09	3885.55	4244.37	4205.68	4664.86
GPR137B	ENSG00000077585	155.676	234.715	312.164	417.163	94.923	135.737	257.513	321.158	224.78	297.67	368.025	272.385
NAALAD2	ENSG00000077616	6.90788	19.1847	13.3173	10.9095	6.18477	4.74723	16.3574	11.3847	7.48064	13.8348	12.1191	29.8635
JADE1	ENSG00000077684	51.3407	61.1153	726.899	604.357	41.1479	49.588	869.026	1066.62	34.3835	51.7242	653.094	708.284
SLC25A43	ENSG00000077713	100.966	94.3914	84.3924	102.712	82.4826	73.2025	116.079	118.527	109.342	99.7873	90.4391	77.488
UBE2A	ENSG00000077721	469.145	485.187	749.191	604.161	385.687	309.71	582.014	654.897	446.848	502.258	526.605	616.507
FGFR1	ENSG00000077782	594.691	520.297	831.193	1054.65	369.192	362.778	706.215	1177.11	726.523	520.64	804.333	627.877
FKBP6	ENSG00000077800	3.51058	0.601038	1.05873	0	0	0	0	1.2823	0	4.67179	0.843787	0
SMC1B	ENSG00000077935	0	0	0	0	0	0	0	0	0	0	0	0
FBLN1	ENSG00000077942	676.164	767.709	1205.37	927.156	491.001	319.792	838.115	1146.31	890.582	1009.68	824.805	950.852
ITGA8	ENSG00000077943	0	0.708816	0	2.4842	1.03712	0.421635	0.817522	0	26.1727	1.71808	1.99015	3.22885
CST7	ENSG00000077984	30.9518	46.1461	48.4929	39.2632	20.4337	14.1158	27.5593	38.6505	41.7594	39.5335	56.6934	62.3063
MAP2	ENSG00000078018	35.1027	72.5207	128.861	78.5575	59.1697	41.6125	73.2437	111.968	56.4237	109.014	40.3042	126.683
PIAS2	ENSG00000078043	142.584	172.645	309.332	407.056	95.7635	93.4962	223.815	371.969	163.254	170.016	320.034	290.629
AMPH	ENSG00000078053	163.594	134.082	278.221	266.33	186.777	173.294	293.592	350.044	172.059	163.315	249.432	263.359
ARAF	ENSG00000078061	574.987	608.089	1125.22	1031.48	482.526	378.947	977.208	1443.57	629.875	658.724	1133.38	1045.75
MCCC1	ENSG00000078070	213.535	256.76	354.198	315.555	134.645	116.992	200.54	280.912	207.668	286.935	234.214	287.195
LAMP3	ENSG00000078081	23.5367	29.2775	23.0216	41.3555	22.3299	16.7304	30.1384	34.0614	29.6977	44.9108	48.5782	45.2958
FAP	ENSG00000078098	54.8179	65.927	172.756	165.097	49.8381	19.6188	106.158	79.672	77.5437	100.126	139.837	109.217
NEBL	ENSG00000078114	16.9039	3.20369	39.0782	16.7985	18.8814	9.71675	29.2891	23.1872	11.1269	8.7216	17.2566	27.446
ACER3	ENSG00000078124	117.808	134.488	185.086	150.142	97.3716	122.217	247.916	275.726	147.278	123.279	195.323	285.342
UBE2K	ENSG00000078140	826.586	745.96	2261.65	2017.75	778.861	589.283	1903.85	2680.52	1016.72	1000.15	1938.41	2206.09
PIK3C3	ENSG00000078142	131.021	116.443	339.026	419.267	97.1602	70.7907	284.573	524.189	198.873	151.377	317.057	294.609
N4BP2	ENSG00000078177	178.818	171.312	317.065	396.017	109.212	108.29	212.412	409.679	106.19	151.737	297.166	249.005
TIGAR	ENSG00000078237	242.592	165.29	709.818	751.27	109.178	82.0858	435.988	429.536	197.973	144.989	581.733	659.406
TULP3	ENSG00000078246	228.715	273.282	969.712	779.031	204.159	160.385	705.788	939.091	224.086	192.762	839.389	930.926
SYNJ2	ENSG00000078269	500.329	446.717	827.033	916.746	295.054	252.382	664.305	883.052	511.724	480.073	646.257	779.812
ADCY2	ENSG00000078295	18.7285	29.4148	67.7856	89.1342	17.7754	35.4022	42.6139	45.6223	43.0442	34.9724	83.0359	54.1116
PPP2R5C	ENSG00000078304	720.542	647.001	1086.89	995.289	452.318	362.537	717.544	1146.85	610.632	666.861	781.163	868.343
RBFOX1	ENSG00000078328	18.8776	15.1184	17.936	12.6597	10.9045	12.8664	18.5395	24.9946	10.6311	29.6311	26.6577	20.4325
GNB1	ENSG00000078369	2657.68	2621.39	3770.75	3658.46	2301.73	996.196	3789.88	4353.6	2779.51	2946.74	3752.45	3187.03
HOXA9	ENSG00000078399	22.0256	15.9253	190.611	156.416	9.89634	13.9233	167.252	218.804	12.3839	51.1941	195.526	143.391
EDN1	ENSG00000078401	11.2372	7.41257	200.7	160.549	4.81589	4.8887	133.936	170.425	17.4663	26.8645	124.88	133.646
MLLT10	ENSG00000078403	133.934	107.204	311.663	300.073	71.0929	45.2824	217.639	269.355	108.17	185.675	268.547	271.951
ZCWPW1	ENSG00000078487	4.3299	18.5684	34.6544	13.9985	3.25076	0	8.79305	39.3136	19.169	27.7208	12.5046	20.0967
ADCYAP1R1	ENSG00000078549	1.29867	2.74917	7.46795	13.177	0	0	3.87686	2.43618	0	0	23.8806	14.0005
FGF20	ENSG00000078579	0.504432	0	0	0	0	0	3.26972	0.94632	0	0	0	0
P2RY10	ENSG00000078589	0	0	1.44871	1.44274	0	0	0	0	0	0.995811	0	0
ITM2A	ENSG00000078596	0	1.0397	5.38804	3.73395	0	0.614061	0	0	5.91474	0.612465	2.85085	0.769461
NRDC	ENSG00000078618	2996.84	2937.23	4308.02	3919.53	2126.12	1838.78	2881.08	4671.81	2866.26	3069.85	2965.81	3531.72
VDAC3	ENSG00000078668	658.438	728.354	1340.36	1267.49	655.698	624.692	1314.55	1883.51	785.816	867.061	1342.09	1431.66
PCM1	ENSG00000078674	580.14	374.435	1176.27	1115.51	392.332	288.479	692.823	1068.67	428.492	463.453	667.609	1282.23
TNRC6C	ENSG00000078687	9.48213	7.033	70.6476	40.37	12.4302	5.27756	33.0943	39.6738	17.0987	10.1271	36.6253	42.5895
CBFA2T2	ENSG00000078699	32.7254	32.3219	246.624	282.104	39.4443	22.7987	132.65	379.198	97.7164	92.3565	228.4	244.893
BRINP1	ENSG00000078725	13.6186	14.3773	118.2	84.0648	5.25685	10.6522	83.8314	129.51	12.7171	14.4988	162.208	135.757
ITCH	ENSG00000078747	414.557	396.993	900.458	957.876	311.707	149.871	579.007	886.594	386.559	465.02	806.662	657.813
PKD2L2	ENSG00000078795	6.07466	13.8739	24.2625	22.615	5.44669	2.51975	3.99808	1.40829	1.5169	0.962999	4.49545	0
TP53INP2	ENSG00000078804	535.973	435.243	971.195	837.894	207.287	153.134	469.665	700.997	228.577	254.366	477.799	592.685
SDF4	ENSG00000078808	1726.6	1756.71	2459.95	2223.53	999.893	694.776	1638.3	2528.51	1757.65	2253.3	2020.4	2296.72
MYH7B	ENSG00000078814	17.5928	13.5649	21.6984	4.47517	3.22016	0.964189	0.537378	2.80287	5.61048	8.28999	5.89321	7.92599
BPIFB2	ENSG00000078898	0	0	0	0	0	0	0	0	0	0	0	0
TP73	ENSG00000078900	13.4553	11.7614	91.2014	103.094	12.6002	13.1047	119.977	216.626	10.7859	5.0061	144.613	98.7911
TOLLIP	ENSG00000078902	180.37	185.576	325.186	293.129	107.404	78.1787	275.943	284.853	189.723	153.548	221.707	256.743
UBE2D4	ENSG00000078967	322.083	342.947	421.081	488.15	247.774	226.436	339.386	503.676	338.257	368.68	412.844	412.06
CLUL1	ENSG00000079101	0	0.304109	0	0	1.37093	1.10849	1.87868	0	2.50972	2.23347	3.02274	0
RUNX1T1	ENSG00000079102	0	2.24705	5.7659	0	0.774709	0	0.563224	3.27723	15.5934	0.683893	0.342772	0
CDH17	ENSG00000079112	1.82649	0	2.88355	0	0	0	0	0	0.898754	0	0	0
THOC1	ENSG00000079134	69.5802	80.6997	195.244	240.92	89.4069	55.971	206.24	247.118	115.323	120.762	127.835	229.958
FKBP7	ENSG00000079150	49.4137	57.2746	75.7738	117.47	35.4706	29.0349	60.235	82.1553	81.715	76.0335	53.2363	118.48
OSBPL6	ENSG00000079156	92.8849	90.8319	425.714	357.814	56.2249	55.7311	278.644	431.825	77.3225	78.813	276.819	345.595
SLC1A3	ENSG00000079215	216.143	160.589	316.386	323.38	89.3597	84.5621	353.814	405.664	124.656	167.773	297.079	331.555
XRCC5	ENSG00000079246	6207.47	6679.55	9883.33	9169.31	4957.02	4787.22	8502.83	12303.7	6449.09	7089.42	7495.16	8919.75
LXN	ENSG00000079257	0	0	0	0	0	0	0	0	0	0	1.15585	0
SP140	ENSG00000079263	403.642	421.754	933.06	852.233	174.382	177.242	377.978	562.355	423.335	407.77	702.749	868.282
MKNK1	ENSG00000079277	5.39855	10.105	17.8999	5.37897	3.12013	0.579898	7.42783	30.9015	8.05709	8.3221	7.60274	3.62501
TNS1	ENSG00000079308	267.868	301.607	733.779	488.954	88.1242	64.8037	360.212	957.609	148.869	51.517	450.863	449.155
REXO1	ENSG00000079313	218.363	211.765	707.369	510.832	117.142	92.0445	519.777	732.012	249.134	338.266	502.544	613.412
SAR1A	ENSG00000079332	1026.09	1084.07	2150.27	1789.44	805.184	748.18	1847.69	2385.18	1179.87	1295.72	1998.95	2410.33
CDC14A	ENSG00000079335	15.0105	18.3417	173.173	185.185	4.48507	12.8954	158.368	168.347	23.064	22.2348	96.2555	139.584
RAPGEF3	ENSG00000079337	14.7672	13.1737	32.2964	62.7455	6.62255	13.6368	56.2969	37.5722	27.7416	38.6137	32.3902	42.3559
CEACAM1	ENSG00000079385	12.6352	6.07031	11.8823	4.54089	5.80832	0	5.37652	4.74599	13.5211	5.71873	5.48071	25.1064
SENP1	ENSG00000079387	144.656	172.918	571.421	418.73	95.1519	106.652	446.078	620.984	129.349	134.39	448.831	444.334
DUSP13	ENSG00000079393	0	0	0	0	0	0	1.63584	3.04924	0.585625	0	0	0
CIC	ENSG00000079432	355.39	401.669	1033.55	991.595	294.521	302.429	1149.53	1201.27	327.892	469.826	1206.78	1046.83
LIPE	ENSG00000079435	33.9192	32.9276	149.191	116.358	18.2622	16.3513	125.758	218.008	17.4074	24.2563	145.623	182.187
FDFT1	ENSG00000079459	183.995	100.255	185.576	236.479	27.593	37.8979	227.271	195.835	32.6066	122.259	46.7561	29.4944
PAFAH1B3	ENSG00000079462	515.093	602	828.371	648.466	441.588	397.861	711.791	948.198	564.973	630.464	692.794	824.906
OPHN1	ENSG00000079482	134.26	88.3491	376.339	387.664	101.713	68.7589	426.905	391.71	160.528	144.945	350.689	319.307
AFM	ENSG00000079557	0	0	0	0	0	0	0	0	0	0	0	0
KIF22	ENSG00000079616	286.925	239.375	672.959	617.252	293.58	230.858	856.216	1379.91	368.583	347.587	836.541	869.764
SCGN	ENSG00000079689	0	0	0	0	0	0	0	0	0	0	1.15585	0
CARMIL1	ENSG00000079691	24.6789	27.8727	86.578	130.499	12.1724	5.7728	47.0255	105.602	33.4082	27.7212	72.2673	71.4409
PGM1	ENSG00000079739	1032.47	1098.94	1488.31	1331.02	643.628	582.666	1043.29	1496.31	789.608	811.387	1095.63	1125.52
DDX1	ENSG00000079785	2930.63	2950.46	4334.83	4073.35	2324.07	2010.19	2981.38	4845.75	3400.06	3517.53	3328.41	4200.23
DNM2	ENSG00000079805	1098.65	1108.85	1777.43	1562.86	852.022	605.388	1353.69	2071.97	1142.54	1228.64	1539.63	1746.69
EPB41L2	ENSG00000079819	2971.61	2617.97	4324.9	4012.58	2278.33	1573.23	3372.82	5349.02	3845.71	3687.47	2838.97	3732.82
RIMS1	ENSG00000079841	0	3.16058	23.7199	5.85352	4.52609	3.61355	2.70934	16.858	2.51685	0	5.54631	18.6115
MOXD1	ENSG00000079931	242.894	246.327	436.715	293.109	220.571	161.125	340.336	541.28	295.117	251.065	232.03	331.412
STX7	ENSG00000079950	310.459	228.437	469.025	470.204	188.836	183.823	387.119	576.962	228.652	236.217	366.613	455.234
RABL2B	ENSG00000079974	213.533	219.107	309.238	382.889	110.853	81.5635	167.9	383.423	133.19	154.912	217.04	218.612
KEAP1	ENSG00000079999	204.008	178.494	1382.27	1254.12	109.412	68.8484	1037.25	1651.07	138.654	149.914	1195.93	1431.92
DDX43	ENSG00000080007	203.829	167.862	195.499	260.125	101.822	75.0324	181.473	208.61	147.157	145.946	142.397	168.846
PTPRH	ENSG00000080031	37.0799	14.0493	38.4952	23.8187	5.5538	7.34373	21.3238	46.9113	9.33022	6.21938	45.2877	14.0338
DCT	ENSG00000080166	0	0	0	0	0.619168	0.554733	0	0	1.60033	0	0.594137	2.28958
SLC35C2	ENSG00000080189	657.999	706.308	1653.26	1349.29	451.028	359.345	1134.75	1410.6	726.789	514.036	1170.34	1252.82
CRYBG3	ENSG00000080200	172.017	177.13	596.361	606.904	129.117	104.724	411.293	1094.51	176.629	182.614	475.418	524.994
EPHA6	ENSG00000080224	20.2503	14.7944	33.3534	28.7728	17.0831	12.5127	11.154	28.5101	20.9737	24.2572	30.9802	26.8237
SCTR	ENSG00000080293	0	0	0	0	0	0	0.949638	0	0	0	0	0
RFX3	ENSG00000080298	47.8653	79.1562	146.785	139.695	40.884	25.7721	96.5752	116.582	47.881	53.5185	103.555	135.978
RIF1	ENSG00000080345	164.898	117.243	1046.68	981.388	63.4547	125.813	882.94	1175.42	105.353	119.911	740.531	888.339
RAB21	ENSG00000080371	316.48	292.424	819.314	856.304	224.361	170.795	713.32	928.69	327.054	308.298	639.797	868.374
SLC4A4	ENSG00000080493	19.3373	9.90064	30.9243	20.86	24.7553	12.036	31.9031	28.5901	14.067	23.9443	22.2395	23.8457
SMARCA2	ENSG00000080503	173.832	145.451	500.553	671.379	239.937	108.757	304.458	591.627	182.105	303.107	400.615	557.811
RDH8	ENSG00000080511	0	0	0	0	0	0	0	0	0	0	0	1.25085
SESN1	ENSG00000080546	37.2985	22.7162	383.161	405.969	26.4006	14.3615	203.274	325.553	17.4075	24.6671	275.056	328.772
MID2	ENSG00000080561	8.16004	26.9653	86.5509	92.9913	18.643	17.0911	63.9221	99.9736	20.179	28.8724	67.1773	77.2895
DNAAF6	ENSG00000080572	0	0	0	0	0	0	0	0	0	0	0	0
COL5A3	ENSG00000080573	119.286	90.947	97.0923	120.958	65.9402	38.6404	97.4299	174.992	88.852	109.23	44.4588	75.211
SRCAP	ENSG00000080603	92.5987	58.84	846.583	889.483	45.0266	26.3763	704.27	756.172	17.7103	77.3026	614.344	666.825
PUM3	ENSG00000080608	358.902	299.144	658.039	641.201	225.131	181.286	545.503	760.826	334.093	297.884	469.561	625.692
CPB2	ENSG00000080618	3.31271	6.55861	6.40823	8.94044	1.59929	3.45085	4.20246	13.9937	0.774082	2.64892	17.8162	4.42571
CHRNA3	ENSG00000080644	21.4776	20.1137	31.4364	130.689	22.7244	23.003	51.7698	37.7099	36.5682	33.1861	61.4016	52.4717
KCNN2	ENSG00000080709	6.1147	23.6295	42.9137	47.7094	3.50803	5.26699	12.9009	22.587	16.2615	2.52612	24.306	23.5432
CNOT4	ENSG00000080802	31.4627	27.8726	307.506	356.208	10.358	16.2142	191.608	365.716	41.2049	18.4194	249.326	217.965
PSEN1	ENSG00000080815	321.435	326.046	1221.83	1207.66	203.555	213.569	1090.33	1495.68	234.724	242.391	937.403	1168.86
CPOX	ENSG00000080819	631.903	593.563	1150.66	934.108	470.209	299.024	999.257	1390.48	623.349	671.289	984.676	1186.2
CLDND1	ENSG00000080822	746.09	788.815	837.467	794.688	549.493	574.526	873.622	904.345	792.487	751.012	901.367	956.303
MOK	ENSG00000080823	65.2061	110.822	247.041	228.354	46.3285	62.3565	127.974	213.862	97.2302	99.2681	164.109	198.107
HSP90AA1	ENSG00000080824	14639	14595.5	20269	19080.6	10962.5	9244.38	15029.1	23948.5	19776.2	22444.8	17884.9	24232
RBL1	ENSG00000080839	129.356	130.625	357.629	397.655	115.817	95.1986	444.22	639.237	142.907	182.345	364.769	462.582
DLGAP4	ENSG00000080845	608.469	624.207	2547.11	2502.2	411.821	291.049	1971.4	2596.64	541.555	532.664	1611.59	1797.89
IGSF9B	ENSG00000080854	28.9006	29.5709	89.5722	101.983	38.6661	20.931	43.2572	52.4806	52.4639	56.7862	99.1574	76.2215
CFHR2	ENSG00000080910	0	0.821814	1.45667	1.44593	0	0	0	0	0	0.990035	0	0
NDC80	ENSG00000080986	219.404	270.874	1342.28	1314.77	210.649	178.743	1609.55	2273.02	303.522	364.994	1519.38	1763.49
AP4E1	ENSG00000081014	121.717	141.257	315.274	248.886	90.8508	91.5046	209.228	226.069	101.567	131.973	176.145	216.639
RSBN1	ENSG00000081019	5.31009	2.66967	431.42	291.478	5.39673	1.19021	294.79	395.294	2.83447	6.47085	323.371	366.791
MAGI3	ENSG00000081026	52.44	80.7678	324.418	262.463	49.0697	46.7061	314.472	391.417	61.192	55.012	320.872	327.907
CXCL2	ENSG00000081041	0	0	0	0	0	0	0	0	0	0	0	0
AFP	ENSG00000081051	58.1921	42.1039	64.1033	46.0816	37.9505	37.2395	79.5765	56.597	28.2988	52.2316	49.3187	40.7813
COL4A4	ENSG00000081052	44.713	49.1853	54.014	64.9172	68.0021	49.1329	52.4741	142.673	35.2808	64.4209	62.8072	73.2624
TCF7	ENSG00000081059	0.936645	1.64795	0	2.89142	1.20496	1.46856	0	0	1.74878	0.996742	3.47032	2.50045
OSTM1	ENSG00000081087	285.691	250.679	273.773	396.731	225.549	135.027	231.553	419.399	375.183	302.989	302.883	412.451
CDH7	ENSG00000081138	3.05111	4.04001	3.13529	7.17705	0.65416	0.531489	11.8267	2.71389	3.37634	1.08216	3.76445	6.76484
IMPG2	ENSG00000081148	0	1.64722	0	0	1.20519	1.47005	0.949925	1.75736	0	1.99692	1.15623	1.25074
PCNP	ENSG00000081154	1535.92	1414.49	2161.2	2125.01	1233.25	1074.3	1446.77	2300.46	1678.9	1799.21	1552.16	1675.79
EXD2	ENSG00000081177	167.345	146.575	424.014	402.701	115.262	80.1456	283.951	433.337	128.932	128.913	313.352	497.14
ARG2	ENSG00000081181	224.325	241.749	420.556	392.366	148.119	163.092	295.194	511.038	260.681	246.43	467.796	452.398
MEF2C	ENSG00000081189	112.386	9.77612	41.8246	348.234	10.7082	4.59048	21.7573	29.4842	12.3122	15.53	24.9045	25.2225
PTPRC	ENSG00000081237	0	4.70436	0	0	1.72416	3.07363	0.503949	0	0.872201	1.0094	0	4.57168
CACNA1S	ENSG00000081248	0	0	0	0	0	0	0	0	0	0	0	0
PKP1	ENSG00000081277	0.436474	0	0	3.08963	0	0	0	0	0	0	0	0
UBA5	ENSG00000081307	408.795	509.838	614.133	648.519	337.132	235.233	552.95	688.615	427.133	438.486	502.508	660.822
STK17B	ENSG00000081320	10.8178	10.5383	408.956	336.474	4.81792	4.12161	411.49	367.315	15.087	4.1939	346.539	321.725
CDC14B	ENSG00000081377	196.378	149.686	389.79	257.944	137.875	101.5	303.812	279.151	150.442	162.93	307.366	266.435
ZNF510	ENSG00000081386	35.0815	24.4553	227.984	239.03	15.9854	6.85158	141.915	134.158	43.2741	8.89775	162.299	166.865
LRP2	ENSG00000081479	0	0.20305	0	0	0	0	0	1.75055	0	0	1.419	49.7589
ZNF506	ENSG00000081665	18.5472	0.572392	37.0978	18.0647	3.34923	6.14465	7.43734	9.77152	5.47015	5.54504	16.3269	16.5082
JMJD4	ENSG00000081692	74.348	78.0451	387.012	352.658	24.2865	25.6064	297.036	408.674	76.9813	54.7181	403.367	322.222
DUSP12	ENSG00000081721	171.143	170.517	394.478	300.035	125.896	92.2306	259.304	383.906	184.381	187.58	318.722	306.831
AACS	ENSG00000081760	637.027	646.204	949.267	954.086	551.233	426.651	808.078	1327.83	748.957	729.125	887.003	1006.09
DELE1	ENSG00000081791	264.545	202.232	500.987	487.241	193.93	125.944	407.951	577.892	244.438	254.574	465.741	527.001
SLC13A1	ENSG00000081800	0	0	0	0	0	0	0	0	0	0	0	0
CADPS2	ENSG00000081803	65.9239	68.3392	103.597	113.207	64.7584	47.7989	94.6317	148.243	96.1677	82.156	99.3388	108.378
PCDHB4	ENSG00000081818	0	1.03797	1.44938	0	0	0	0	0	1.09821	0	1.45731	0
PCDHA6	ENSG00000081842	24.6592	27.3588	33.262	25.9204	24.4637	12.842	32.1057	49.6385	28.5237	31.3536	33.9503	32.2197
PCDHGA2	ENSG00000081853	8.22072	11.5532	13.2927	23.3377	2.97974	10.98	15.9046	20.7445	6.82295	10.1665	4.63472	2.54845
HSPB11	ENSG00000081870	310.1	274.331	368.774	329.117	275.334	217.114	349.95	498.009	340.892	369.223	345.89	427.951
PHLPP1	ENSG00000081913	50.5925	22.6802	249.043	83.3406	18.9445	13.9131	179.976	181.403	33.2052	43.7575	124.25	113.288
ATP8B1	ENSG00000081923	0.588183	1.03513	0	3.62817	1.29174	14.6801	1.19387	1.10431	0	19.2534	0.726586	1.57168
IL12RB2	ENSG00000081985	12.3202	0	0	0	0	0	0.507023	0	0	0.532627	0	0.667435
SMARCD3	ENSG00000082014	90.0906	99.4561	171.322	122.779	81.3791	70.6208	135.967	170.531	113.391	115.852	124.817	134.326
WDR70	ENSG00000082068	265.829	254.973	692.521	467.935	242.171	186.831	577.183	951.131	272.858	302.38	570.433	673.475
FYB1	ENSG00000082074	0	0	0	0.919686	0	1.8146	0.604418	1.11801	2.47293	0.633742	0.391415	4.31064
MPP4	ENSG00000082126	52.3871	50.2078	54.7222	60.3259	19.1218	14.4364	29.0945	36.794	42.9922	55.5261	66.9976	58.5294
STRADB	ENSG00000082146	230.237	260.416	279.422	407.332	218.903	199.688	309.267	514.517	254.716	243.814	237.333	380.589
BZW1	ENSG00000082153	3985.77	4033.39	6651.29	6542.35	3024.32	2794.95	5340.89	8165.59	4563.59	4219.02	5978.09	6304.63
PGR	ENSG00000082175	0	0	0	0	0.602589	0	0	0	0	0	0	0
C1QTNF3	ENSG00000082196	1.03633	4.47164	3.29555	4.80803	0	4.98786	9.66741	0	2.89425	0.373272	1.27923	0
ME2	ENSG00000082212	722.246	743.453	1017.54	1108.64	777.673	654.368	968.269	1425.28	846.739	939.643	925.237	1033.65
C5orf22	ENSG00000082213	198.617	156.833	354.273	306.633	120.943	104.295	342.718	675.871	155.726	227.024	429.571	426.396
CCNT2	ENSG00000082258	115	61.8712	385.07	408.98	36.828	33.3018	285.377	460.707	53.1961	58.9831	365.615	263.275
FAM135A	ENSG00000082269	110.765	151.836	269.377	241.202	82.3483	42.1004	180.057	322.032	145.956	84.4406	217.124	188.736
COL19A1	ENSG00000082293	10.297	12.2082	15.7742	9.59804	2.67524	8.6947	21.1604	10.7078	19.0405	17.0931	40.7791	26.045
EPB41L3	ENSG00000082397	1159.69	1033.07	1904.86	1428.58	1080.47	717.51	1577.44	2363.07	1045.35	1200.25	1373.99	1727.2
COBLL1	ENSG00000082438	76.826	95.8789	322.386	354.864	74.4175	57.8477	174.845	283.801	158.18	109.882	283.931	271.862
DLG3	ENSG00000082458	28.1213	22.2098	90.7535	107.156	25.996	24.4653	159.927	117.26	43.2738	42.4444	147.952	157.511
KCNK2	ENSG00000082482	0.499704	3.47329	0.773985	2.31278	2.48844	2.44416	2.53538	5.61791	13.6878	9.89275	0.61722	6.27337
SERTAD4	ENSG00000082497	83.8484	37.5363	161.413	155.338	45.3092	29.365	218.592	309.335	36.9957	34.6042	181.237	151.735
TRAF5	ENSG00000082512	40.6794	54.7196	97.5242	64.2781	27.2433	19.4069	80.7902	145.112	39.7791	56.5351	57.5522	104.776
MRPL22	ENSG00000082515	205.349	219.606	601.272	555.337	190.445	169.699	515.548	628.347	215.87	232.721	449.73	496.046
GEMIN5	ENSG00000082516	209.366	251.801	1232.43	1171.71	136.231	77.5079	868.466	1350.85	206.791	190.065	903.496	925.818
OPRK1	ENSG00000082556	0	3.31393	4.11294	7.05058	0	0	4.56333	29.6611	5.37373	2.12973	8.75247	2.25252
NFE2L1	ENSG00000082641	2871.97	2884.88	4483.18	4158.93	2260.38	1564.08	3590.92	5576.05	3208.29	3793.75	3642.87	4207.62
SEMA5B	ENSG00000082684	0.707053	0.71778	0	0	0.52491	0	0	3.51117	0	0	1.00768	0
GSK3B	ENSG00000082701	285.054	264.151	688.558	599.288	153.601	160.049	572.028	603.801	217.874	289.831	408.891	449.714
ITGB5	ENSG00000082781	4190.09	3848.56	5946.56	4721.68	2668.75	1918.31	4064.85	5834.51	5134.23	5526.8	4964.97	5473.97
ERC1	ENSG00000082805	609.093	807.223	1841.01	1660.68	446.055	246.89	1268.03	2097.52	690.867	435.803	1874.14	1233.19
XPO1	ENSG00000082898	1659.46	1580.13	4648.06	3836.82	1440.3	1084.37	3786.79	5382.38	1883.66	1780.47	3735.55	4343.78
RNF13	ENSG00000082996	161.318	177.252	350.298	269.533	77.2136	131.008	230.673	323.529	128.542	145.154	262.291	268.438
TRPM3	ENSG00000083067	0.868601	0	0	0	0	0.908834	2.37719	0	0	0	2.14583	0
PALB2	ENSG00000083093	0.768138	0	124.413	157.804	0.494289	2.48733	115.112	147.924	0	4.8472	85.215	78.684
DOP1A	ENSG00000083097	3.57017	8.74249	171.709	45.4797	0.656733	0.77902	57.2798	123.892	8.52526	1.0582	112.292	127.073
LYRM2	ENSG00000083099	214.654	201.216	515.736	579.602	95.4427	110.239	376.751	387.745	137.767	200.29	399.686	394.285
BCKDHB	ENSG00000083123	83.7843	54.1086	93.3707	110.732	49.4298	39.5496	61.607	146.603	70.5539	73.7536	91.8643	92.5001
KAT6A	ENSG00000083168	78.2934	69.348	828.646	711.435	46.6607	23.4836	593.203	808.191	74.4444	48.3915	518.171	662.79
TUT7	ENSG00000083223	106.059	75.4064	396.005	538.259	58.5165	44.9604	266.903	495.627	107.609	77.7977	325.742	374.839
ULK2	ENSG00000083290	33.0457	36.0016	39.5663	27.0597	19.9304	25.9868	49.9294	46.5298	47.2025	30.6366	73.0755	57.7998
GRHL2	ENSG00000083307	1.87815	0	0	0	0	0.488694	0	0	0	0	0	2.49986
TNPO1	ENSG00000083312	3654.96	3561.19	5451.66	5241.1	2589.74	2206.18	4267.5	5927.39	4025.94	4149.38	4319.92	4794.12
PLOD1	ENSG00000083444	2670.12	2785.68	4387.28	3836.76	1910.16	1305.21	3205.69	4931.44	3552.01	4283.93	3895.2	4521.16
P2RX5	ENSG00000083454	83.6666	89.3235	99.1143	109.595	42.3543	35.08	63.9122	117.125	92.626	145.798	148.477	100.359
ITGAE	ENSG00000083457	152.161	175.418	187.787	175.567	134.881	102.169	163.386	247.87	157.689	122.378	155.545	173.422
DIS3	ENSG00000083520	297.739	339.966	1170.92	1001.12	223.655	176.115	801.147	1183.58	364.809	355.119	807.348	895.988
PIBF1	ENSG00000083535	76.9235	57.6725	157.754	195.056	31.6303	23.2323	149.185	149.196	44.4587	51.9045	78.9267	142.822
TDRD3	ENSG00000083544	23.4684	31.9806	140.852	162.214	16.2599	20.1841	103.712	149.769	22.0295	25.3941	92.2616	107.466
NUFIP1	ENSG00000083635	14.9763	11.5291	258.146	300.407	3.01125	5.38398	245.045	312.736	6.99384	7.9745	182.664	254.965
PDS5B	ENSG00000083642	110.256	164.56	741.01	671.781	113.159	92.261	523.987	824.402	229.82	190.811	496.08	683.656
OXCT1	ENSG00000083720	839.871	809.727	1189.21	1234.4	792.071	568.492	892.159	1535.72	973.49	1229.65	983.077	1221.85
RRAGB	ENSG00000083750	39.4673	36.2553	87.604	113.077	20.8877	23.7639	49.2341	88.1315	24.9675	37.0637	56.3907	83.4286
EPYC	ENSG00000083782	5.12813	11.246	0	1.24137	1.03141	1.2555	0	3.20044	2.99083	4.46099	1.9823	1.06981
CYLD	ENSG00000083799	566.074	669.413	1252.02	1181.54	398.665	299.451	713.36	958.454	631.216	529.059	738.263	832.903
SLC27A5	ENSG00000083807	32.1279	24.4508	38.3129	48.9223	17.8328	8.46721	24.2119	33.9785	24.9233	37.1726	26.4636	44.8695
ZNF324	ENSG00000083812	1.88403	1.40504	59.2027	56.3633	0.404253	0	67.465	75.4177	2.98074	3.00662	63.0196	55.6439
ZNF671	ENSG00000083814	0.725061	1.27558	44.8486	47.4721	0	1.89386	35.3082	74.0935	6.12927	0	28.6527	44.506
ZNF416	ENSG00000083817	5.61507	3.2929	98.7182	130.027	0	1.46687	75.9566	79.0305	2.62022	0	69.3436	82.4282
ZNF586	ENSG00000083828	20.9393	21.579	51.7569	40.2138	1.68068	6.35835	35.7391	35.7179	16.3539	9.28648	56.3264	43.4363
ZNF446	ENSG00000083838	1.55372	2.81744	42.0092	42.157	2.13746	1.72555	19.0907	41.2514	3.08622	4.20583	29.0249	30.9501
ZNF264	ENSG00000083844	44.6381	61.951	110.755	138.53	14.7243	4.00739	106.532	99.2122	28.8243	36.5429	90.7333	85.4039
RPS5	ENSG00000083845	7211.75	7434.85	8441.95	7946.53	5580.63	4759.26	8066.24	10041	7612.16	8041.71	8620.82	9273.07
FAT1	ENSG00000083857	1435.14	1401.68	3367.08	2779.11	1015.94	895.455	1924.59	3750.05	1426.41	1581.01	3274.61	2090.54
YTHDC1	ENSG00000083896	105.448	82.1094	790.435	766.64	69.5986	61.3834	493.026	673.456	128.867	125.731	423.902	549.475
CHMP2B	ENSG00000083937	375.77	378.285	774.829	825.377	335.775	303.198	614.652	857.059	392.737	465.148	777.59	794.711
SMAP2	ENSG00000084070	99.2977	122.094	625.438	619.496	70.8261	49.9664	476.362	758.702	110.798	101.427	564.5	550.847
PPIE	ENSG00000084072	549.037	541.534	867.801	863.6	395.046	343.915	591.76	960.197	523.398	639.297	668.82	818.882
ZMPSTE24	ENSG00000084073	993.302	943.212	2097.82	1914.55	662.653	619.792	1562.47	2245.9	1053.06	929.496	1669.29	1690.42
STARD7	ENSG00000084090	819.652	814.86	3009.52	2803.91	574.683	463.507	2820.14	4001.25	691.265	712.106	2846.87	2924.07
NOA1	ENSG00000084092	153.561	177.073	905.535	772.137	93.9182	69.9255	657.316	839.824	179.068	167.22	753.879	868.19
REST	ENSG00000084093	188.903	153.691	1252.97	1260.26	98.8088	67.9792	715.494	1081.01	117.902	94.9453	790.897	816.462
HAL	ENSG00000084110	0	0	0	1.13667	1.71263	0.327413	0	0	1.16968	0	0	0
SSH1	ENSG00000084112	493.05	458.034	1076.45	988.846	354.639	274.698	641.343	946.253	330.273	368.508	611.034	598.802
GSTP1	ENSG00000084207	6377.25	6168.59	8203.97	7538.91	4653.06	3870.1	6482.73	9325.34	6026.06	6619.35	7036.63	7854.85
APLP2	ENSG00000084234	2148.92	2350.09	3904.88	3165.43	1395.48	952.913	2280.85	3745.18	3053.74	3481.94	2236.42	3451.76
FAM234B	ENSG00000084444	114.526	133.555	159.18	187.079	79.4041	72.6328	120.73	198.219	126.339	121.848	165.31	180.508
SLCO1A2	ENSG00000084453	44.1296	58.3927	47.0774	69.7605	7.44039	9.56449	20.6988	40.834	33.0512	35.0039	34.3275	30.9095
WBP11	ENSG00000084463	1066.72	991.048	3201.99	3380.84	1041	947.857	2639.16	3617.66	1332.39	1272.4	3201.78	3517.38
EIF3I	ENSG00000084623	1124.23	1001.32	1664.31	1397.07	800.033	657.607	1031.28	1773.19	1200.88	1125.57	1278.6	1213.58
NKAIN1	ENSG00000084628	4.23735	0	5.75218	5.65224	0	5.60954	1.57942	4.86929	0.968887	7.70483	1.28169	22.4569
COL16A1	ENSG00000084636	592.607	870.045	1331.93	992.532	495.987	207.404	662.451	1193.1	492.779	763.997	621.61	789.173
TXLNA	ENSG00000084652	333.174	293.618	2460.05	2129.2	118.762	100.049	1685.09	2647.6	191.572	235.552	1738.56	2127.94
APOB	ENSG00000084674	0	0	0	0	0	0	0	0	0	0	0	0
NCOA1	ENSG00000084676	264.888	172.917	717.522	577.881	159.374	139.663	423.321	721.705	211.112	166.427	453.778	585.921
AGBL5	ENSG00000084693	1216.12	1272.14	1609.92	1465.83	722.395	619.375	929.632	1320.47	1049.33	1152.09	1215.93	1159.16
EFR3B	ENSG00000084710	242.086	218.401	806.236	685.821	130.124	116.773	449.145	807.32	262.506	304.009	732.376	561.414
KIF3C	ENSG00000084731	870.216	694.312	1602.28	1538.79	548.247	347.189	967.282	1310.85	614.781	697.936	1145.3	1200.32
RAB10	ENSG00000084733	1155.2	1083.74	2991.7	2833.95	904.509	762.057	2454.84	3715.96	1059.97	1265.91	2470.28	2556.09
GCKR	ENSG00000084734	0.933948	0.820293	0	1.44931	0	0	0	0	0	0	0	0
HADHA	ENSG00000084754	4915.85	4936.8	7445.69	7069.29	3813.18	3157.43	5726.78	8893.56	5480.37	5788.25	6311.93	7153.73
MAPRE3	ENSG00000084764	225.094	294.428	386.831	403.765	193.959	147.978	283.009	397.83	306.762	301.101	326.125	378.075
CAD	ENSG00000084774	1419.39	1320.09	3248.98	2812.33	1029.41	1004.75	2402.65	3712.6	1288.29	1471.1	3233.48	2446.29
CD59	ENSG00000085063	4916.76	4951.16	6487.88	6338.2	3335.58	2773	4836.51	6761.96	5864.25	6497.05	5921.24	6656.51
CD82	ENSG00000085117	1072.33	1001.01	1418.63	1043.54	675.081	518.229	722.115	1071.82	1652.73	1577.05	1375.91	1486.26
BCORL1	ENSG00000085185	26.6058	26.5699	371.872	296.732	13.6356	16.1204	316.746	409.063	76.1742	23.8123	319.935	417.297
ATRX	ENSG00000085224	1628.94	1604.83	2059.58	2333.11	1347.64	1122.67	1599.05	2494.2	1701.08	1804.43	2089.24	1871.89
AK6	ENSG00000085231	18.9259	27.3812	143.749	134.314	18.2572	25.1617	117.782	177.967	22.4145	30.4499	107.398	170.537
FCN1	ENSG00000085265	2.80713	4.11704	1.44733	0	0.602427	1.46958	0	0	2.6246	0	2.31188	1.25037
MYNN	ENSG00000085274	13.633	12.8271	218.981	169.939	3.33867	12.2575	193.378	228.662	28.4483	19.8904	142.944	167.526
MECOM	ENSG00000085276	86.9434	78.5481	197.676	238.71	16.7056	6.61759	136.89	215.145	33.7874	20.9378	192.6	170.372
SCAMP1	ENSG00000085365	468.438	408.654	738.303	780.73	370.932	348.178	558.216	801.496	515	426.615	646.285	748.346
PREP	ENSG00000085377	493.375	456.012	1071.81	954.052	438.405	394.539	935.761	1346.36	568.816	535.931	877.838	1012.63
HACE1	ENSG00000085382	112.893	61.5537	69.7525	75.7317	62.3399	47.4507	53.2435	71.7089	48.7828	95.2288	102.061	78.3856
SEH1L	ENSG00000085415	893.631	846.67	1912.37	1837.01	639.398	550.185	1746.11	2724.67	856.808	932.332	1547.33	1889.28
WDR47	ENSG00000085433	64.8078	64.2594	213.041	213.219	86.9384	20.9338	183.06	277.835	50.9074	49.3702	229.712	210.829
WDFY1	ENSG00000085449	547.551	669.16	1269.23	1419.39	528.557	450.03	1037.51	1501	584.391	646.631	1085.13	1433.81
OVGP1	ENSG00000085465	2.25769	0	7.90789	3.48652	0.483865	0.392998	10.0314	0	1.40406	1.5999	7.43445	6.0239
SLC25A24	ENSG00000085491	202.12	195.185	229.915	241.124	207.561	180.211	248.187	350.771	254.613	247.799	256.94	263.258
MAP3K4	ENSG00000085511	182.979	281.321	797.065	815.931	156.949	133.952	922.549	1073.15	293.94	271.085	1014.1	868.475
PILRA	ENSG00000085514	3.44312	0	1.57337	0	0	0	1.01753	0	0	0	0	1.74784
IGSF9	ENSG00000085552	30.6503	28.869	99.2506	70.209	32.2311	12.2662	104.768	131.189	26.8997	18.1051	88.6311	88.0713
ABCB1	ENSG00000085563	176.94	206.276	355.665	280.326	84.9843	128.09	224.005	644.339	90.024	200.716	403.797	236.096
ZNF213	ENSG00000085644	97.4835	86.2492	323.51	374.056	66.996	43.6766	308.286	384.43	110.22	93.6862	316.356	269.723
AKR1B1	ENSG00000085662	2695.75	2766.6	3086.77	2897.77	1741.8	1382.18	2110.52	3114.95	2514.8	2527.98	2602.99	2640.28
CPNE3	ENSG00000085719	2021.63	1611.38	2853.06	2840.36	1632.64	1359.55	2193.84	3298.25	1833.23	2064.27	2110.22	2451.37
RRN3	ENSG00000085721	92.6423	59.4839	470.941	216.715	55.5604	60.3501	336.246	367.735	12.3323	56.0888	239.679	198.768
CTTN	ENSG00000085733	1459.13	1444.8	1865.7	1592.71	937.483	692.947	1145.04	1603.75	1495.86	1756.06	1367.26	1583.18
WNT11	ENSG00000085741	1.46767	0	1.14019	3.40101	1.41502	0	6.0882	6.88367	0	2.3382	9.96698	28.8548
MTIF2	ENSG00000085760	559.639	528.795	1291.95	1427.76	356.143	319.376	804.708	1233.13	485.11	482.46	891.86	1075.61
DDHD2	ENSG00000085788	309.05	275.21	348.747	341.636	246.857	212.367	429.542	438.175	292.73	387.508	291.962	365.619
TTC39A	ENSG00000085831	8.74102	6.50342	49.7348	50.2409	22.9512	18.795	27.5336	79.7308	12.8975	27.9628	1.20058	5.91728
EPS15	ENSG00000085832	25.7905	29.2443	54.8608	77.468	12.446	13.38	60.7657	30.2143	9.1443	13.6096	63.6346	14.4803
ORC1	ENSG00000085840	61.6953	82.5964	499.251	423.113	46.8971	54.4998	432.938	724.559	84.6506	73.6248	456.575	579.659
MGST2	ENSG00000085871	163.953	157.802	229.421	237.995	119.059	108.237	155.595	227.931	175.381	174.12	199.329	255.118
CHERP	ENSG00000085872	69.031	70.4438	935.255	742.558	49.511	51.4612	875.83	1172.23	85.312	163.507	709.065	783.975
ATG16L1	ENSG00000085978	54.1591	42.3416	197.547	224.54	17.2318	21.8156	120.481	228.322	46.9348	26.3505	158.351	155.239
USP40	ENSG00000085982	79.5839	36.6231	117.742	48.4319	57.6897	46.0447	44.6816	64.411	66.6914	87.2711	71.2845	82.0011
POMGNT1	ENSG00000085998	1068.28	1158	1224.37	1125.34	632.79	569.696	791.261	1108.18	1033.79	1020.52	1094.42	1080.85
RAD54L	ENSG00000085999	171.382	168.54	526.881	338.061	161.287	163.775	493.479	542.785	245.267	188.995	356.12	446.118
MAST2	ENSG00000086015	796.528	1004.98	1717.07	1731.05	712.37	566.79	1660.89	1930.62	817.338	919.502	1437.82	1389.94
DNAJA1	ENSG00000086061	3661.11	3774.62	9207.4	9139.36	2587.39	2364.93	7448.2	11301.2	4141.64	4405.64	8049.31	10323.6
B4GALT1	ENSG00000086062	1751.29	1761.92	3402.77	3106.83	1324.4	1127.31	2758.87	3983.16	1468.66	1624.81	2766.63	2910.72
CHMP5	ENSG00000086065	1284.71	1236.96	1471.79	1466.7	829.794	723.197	1092.98	1586.41	1199.88	1325.92	1230.27	1363.7
NFX1	ENSG00000086102	197.481	202.042	1077.88	1070.29	77.2124	84.3833	751.654	1191.04	157.482	159.182	789.93	914.468
AQP6	ENSG00000086159	0.936335	0	0	0	0	0	0	1.75715	0	0	0	1.24957
DIMT1	ENSG00000086189	49.3656	74.641	50.5566	77.4908	40.4407	50.7497	42.5386	121.899	66.0582	83.4589	204.699	74.4489
IPO11	ENSG00000086200	417.342	361.268	734.93	771.104	358.568	352.278	626.437	1095.75	412.621	429.597	634.776	1090.32
FOLH1	ENSG00000086205	29.7792	7.88741	41.1815	18.0872	7.304	10.9981	16.0434	19.4875	20.6421	15.9274	21.3149	13.684
EIF2AK1	ENSG00000086232	2386.39	2156.32	2913.7	3059.93	1668.07	1636.78	2783.54	4000.5	1986.52	2541.69	2920.21	2862.11
NME8	ENSG00000086288	0	0	0	0	0	0	0	0	0	0	0	0
EPDR1	ENSG00000086289	370.966	336.324	643.044	563.016	304.645	240.134	393.799	745.321	397.834	506.662	667.653	588.557
SNX10	ENSG00000086300	85.8873	62.239	143.652	0	48.3496	64.0586	128.771	53.3047	167.565	120.041	176.522	168.131
SEPHS1	ENSG00000086475	1073.62	1156.19	1720.77	1669.71	988.212	675.013	1551.23	2184.73	1058.57	1347.31	1614.64	1825.19
MRPL28	ENSG00000086504	877.048	878.934	1312.77	1163.56	568.378	460.101	841.872	1354.4	898.401	943.383	1086.5	1248.19
HBQ1	ENSG00000086506	0	0	0	0	0	0	0	0	0	0	0	0
ITPKC	ENSG00000086544	36.6005	33.6982	461.626	451.811	24.2727	18.6923	329.063	440.954	62.1084	8.15733	364.799	372.768
CEACAM6	ENSG00000086548	0	0	0	0	0	0	0	0.713428	0	0	0	3.08042
FAT2	ENSG00000086570	0.917026	5.03071	2.83498	1.41351	1.18109	0.480299	4.65404	1.72204	3.43102	4.89402	7.93062	0
RBM22	ENSG00000086589	123.745	150.543	1128.96	1123.25	81.6793	61.422	854.129	1250.05	150.067	161.226	949.81	1098.32
TMED2	ENSG00000086598	2380.06	2635.75	3494.99	3441.94	1907.41	1623.37	2924.03	4176.04	2430.44	2595.64	3125.12	3350.13
ERO1B	ENSG00000086619	17.2638	12.9554	6.21568	36.1278	32.8244	5.25287	12.2254	98.5256	56.1079	63.7471	8.26706	20.5625
ZFAND6	ENSG00000086666	370.249	380.402	637.153	505.806	287.661	223.856	498.676	645.692	369.737	348.554	472.922	566.224
HSD17B2	ENSG00000086696	0.210969	0	4.04993	4.02182	0.543315	0.11045	2.4073	9.80279	4.56866	5.44884	9.34869	1.6473
TXLNG	ENSG00000086712	69.1481	76.4623	348.179	334.408	51.718	35.6853	255.375	379.127	85.5638	64.7231	245.653	370.257
PPEF1	ENSG00000086717	0	0	0	0	0	0.52628	0	0	0	0	0	1.16511
LAT2	ENSG00000086730	764.31	697.329	875.22	871.307	419.784	420.258	563.44	795.574	787.2	791.331	732.395	892.693
HUWE1	ENSG00000086758	3468.83	3685.2	7445.82	5804.6	2507.51	1739.25	3770.43	6159.75	3560.58	3394.77	5724.44	4262.97
ZW10	ENSG00000086827	434.743	486.358	1326.09	1359.83	443.073	397.54	1077.52	1619.65	581.364	522.334	1181.01	1369.45
ALG9	ENSG00000086848	193.579	252.69	506.287	552.616	254.789	250.45	555.041	763.161	350.72	301.225	634.314	613.747
MYBPC2	ENSG00000086967	0.936394	0.823845	0	1.44477	0	0.489685	0	0	0.874639	2.99195	0	0
NOX4	ENSG00000086991	33.3426	18.2574	98.2748	77.9848	34.6812	33.6353	86.9997	112.762	50.694	33.5446	113.329	86.6746
ACOX3	ENSG00000087008	106.438	129.999	226.622	168.684	120.886	67.0852	169.291	291.88	92.8501	106.846	104.25	166.028
MTMR2	ENSG00000087053	815.06	874.183	1624.3	1742.37	836.643	734.62	1463.49	2077.39	945.068	1019.91	1465.21	1636.95
PPP1R15A	ENSG00000087074	17.4055	3.60698	963.385	872.214	5.59621	0	515.251	805.881	70.3749	75.0592	674.676	749.769
HSD17B14	ENSG00000087076	187.261	161.576	232.472	179.614	104.355	48.7184	134.087	188.836	213.764	208.506	204.408	249.901
TRIP6	ENSG00000087077	738.517	720.363	1603.46	1465.22	567.708	294.91	1249.84	1839.39	677.543	687.282	1388.48	1613.02
ACHE	ENSG00000087085	91.6674	82.5563	154.576	136.74	61.3517	24.4071	103.511	148.779	82.3047	117.56	102.397	136.356
FTL	ENSG00000087086	22437.9	22767.8	24791.9	23194.4	11938.3	10186.1	14738.8	20259.8	17761.1	19145	18760.2	19221.9
SRRT	ENSG00000087087	2081.6	2021.35	3842.02	3490.23	1109.03	684.633	1911.17	2877.52	1456.69	1470.75	2041.99	2343.33
BAX	ENSG00000087088	2170.16	2367.68	3429.97	3224.81	1060.22	630.637	1815.12	2507.4	1902.53	2142.27	1967.88	1964.57
NLK	ENSG00000087095	158.936	124.516	469.952	408.208	48.606	42.0177	201.244	330.314	76.881	78.5723	210.247	220.225
PIGS	ENSG00000087111	518.351	463.402	1122.3	980.14	484.39	418.883	1036.37	1486.89	577.625	701.944	1116.19	1010.69
ADAMTS2	ENSG00000087116	122.458	152.883	182.501	139.817	81.0486	67.2555	107.553	193.291	164.765	196.583	111.393	176.685
TMPRSS11E	ENSG00000087128	0	0	0	0	0	0	0	0	0.59819	0.681581	0	0
ATXN7L3	ENSG00000087152	613	722.733	2108.28	1407.5	565.213	334.642	1626.98	2232.43	772.274	730.125	1705.47	1789.39
PGS1	ENSG00000087157	121.744	93.8223	439.791	428.894	42.6977	33.9465	317.348	343.495	45.9016	69.3361	332.309	285.495
PSMC5	ENSG00000087191	2971.05	2892.77	4358.52	4182.7	2219.22	1752.33	3502.31	4837.52	2934.92	3127.56	3626.62	4034.6
UIMC1	ENSG00000087206	147.217	143.337	513.28	530.876	97.7869	49.4509	382.899	573.711	130.732	149.407	335.424	410.987
CETP	ENSG00000087237	0	0	0	0	0	0	0	0	0.901858	0	0	3.6425
MMP2	ENSG00000087245	2271.25	2200.79	3472.83	2979.03	1311.89	951.509	2013.09	2968.94	2464.21	2605.51	2269.17	2759.13
MT3	ENSG00000087250	0	0	0	0	0	0	0	0	0	0	0	0
LPCAT2	ENSG00000087253	0.930307	2.45162	0	0	1.19164	0.482377	3.76974	3.48428	2.5867	2.90299	1.70956	0
GNAO1	ENSG00000087258	58.2795	141.766	230.957	187.419	77.4314	63.6679	318.982	282.547	41.9409	69.1146	220.308	193.285
OGFOD1	ENSG00000087263	459.732	418.153	1343.43	1257	293.347	281.543	961.635	1318.77	441.041	453.522	995.392	1146.26
SH3BP2	ENSG00000087266	86.0556	32.8017	202.384	83.3991	34.0208	38.8745	146.373	188.169	49.0215	103.858	135.674	124.657
NOP14	ENSG00000087269	439.884	418.411	900.184	870.83	249.543	212.728	616.285	926.423	401.843	417.36	596.763	778.185
ADD1	ENSG00000087274	1420.43	1490.96	1941.28	1853.18	1038.38	910.161	1331.35	2110.79	1493.89	1326.28	1763.15	1871.71
L2HGDH	ENSG00000087299	229.161	259.215	637.046	398.974	250.109	222.894	502.782	562.721	328.15	399.528	668.478	540.872
TXNDC16	ENSG00000087301	82.0494	33.8777	57.4243	46.5802	28.6672	25.8894	73.1991	56.4847	36.6834	40.2285	48.4923	103.319
RTRAF	ENSG00000087302	1645.67	1703.07	2844.61	2615.89	1372.34	1003.16	2090.01	3054.26	1722.19	1836.71	2255.3	2580.9
NID2	ENSG00000087303	25.0835	34.5177	38.0049	31.7265	7.7781	12.189	29.8553	39.7621	27.3078	30.4911	43.8132	19.5639
GMCL1	ENSG00000087338	280.238	385.681	650.572	547.115	251.788	142.432	461.76	603.14	255.767	424.165	487.881	483.112
SF3B2	ENSG00000087365	3806.45	3681.15	6100.78	5219.5	3047.3	2486.24	5100.65	7986.53	3912.85	4127.78	5460.78	6756.35
KLHL42	ENSG00000087448	142.109	147.554	560.341	490.601	92.6191	66.1912	492.021	569.831	176.359	159.68	597.329	528.917
GNAS	ENSG00000087460	19064.1	18995.4	22423.6	20343.5	12934.5	10273.4	15648.5	21319.9	17288.7	19101.2	16622.4	17705.9
DNM1L	ENSG00000087470	1117.61	983.02	1939.94	1867.69	824.924	756.429	1520.14	1738.17	1076.6	942.086	1415.52	1734.24
PTHLH	ENSG00000087494	61.0523	55.2146	140.25	179.261	21.9355	16.783	118.5	203.251	27.9963	58.9674	131.186	158.187
PHACTR3	ENSG00000087495	4.16829	5.86608	3.65705	0	1.5419	2.08251	9.53555	4.6927	3.56827	5.03012	20.9217	7.26713
ERGIC2	ENSG00000087502	852.293	792.001	1224.46	1161.29	586.408	541.016	901.366	1101.64	905.424	964.911	819.216	1146.28
TFAP2C	ENSG00000087510	0	0	0	0	0	0	0	0	0	0	0	0
AURKA	ENSG00000087586	92.2849	110.471	2327.15	2409.22	125.394	83.1148	2654.11	3935.18	185.731	149.761	2298.23	2917.35
CASS4	ENSG00000087589	0	0	18.0551	29.714	0	0	5.03523	17.6735	0	0.951558	7.72967	4.80404
PIR	ENSG00000087842	58.7504	62.997	85.865	114.124	54.8052	54.8195	75.6126	101.771	94.7701	62.1994	108.64	89.1696
AAMDC	ENSG00000087884	113.697	123.261	144.56	136.214	85.5019	82.4409	158.658	262.31	86.297	131.221	160.017	183.51
RFX2	ENSG00000087903	46.6707	43.992	114.371	131.263	28.0186	58.3518	121.664	141.822	42.2675	70.081	114.742	97.7536
METTL2A	ENSG00000087995	236.928	234.186	863.147	793.281	104.082	99.2771	651.56	842.481	149.607	131.029	523.233	721.536
SULT2B1	ENSG00000088002	0	1.6369	0	0	0	0.394945	0	0	1.32684	0	3.53743	1.0101
ALG6	ENSG00000088035	103.006	83.2575	189.78	201.18	60.8535	54.2411	174.5	239.314	90.8056	105.625	152.371	172.471
CNOT3	ENSG00000088038	391.621	366.218	770.76	744.053	386.707	260.637	597.643	1068.18	375.829	489.025	658.533	794.103
GP6	ENSG00000088053	10.297	16.6068	30.0837	5.87785	3.85527	8.96138	40.0476	55.4755	12.9871	10.8186	15.8935	17.2325
PTPN4	ENSG00000088179	91.2786	55.7857	277.034	269.954	31.5279	50.6553	269.374	266.628	75.8537	46.1878	224.591	254.85
DDX18	ENSG00000088205	1884.1	1581.85	3636.52	2769.23	1388.7	1190.41	2836.52	4040.2	1847.86	2185.51	2454.75	3090.09
KHSRP	ENSG00000088247	2522.26	2662.93	4587.83	4021.84	2015.5	1459.8	4244.55	6134.05	2744.83	2904.44	4200.45	4860.15
GNA11	ENSG00000088256	535.554	449.456	945.675	1290.56	420.73	401.13	897.812	1429.08	613.902	628.497	1044.18	1275.04
ASAP3	ENSG00000088280	36.2178	33.6761	81.9195	84.9997	33.4061	28.1161	57.1394	111.258	33.2143	53.4774	145.855	90.3466
EDEM2	ENSG00000088298	439.173	459.538	631.472	632.184	353.293	283.932	550.716	790.538	522.944	560.895	497.166	685.549
DNMT3B	ENSG00000088305	10.85	5.95508	110.054	138.775	0.843597	9.29332	166.299	214.553	0	3.60552	155.742	69.2589
REM1	ENSG00000088320	0	0	0	0	0	0	0	0	0	0	0	0
TPX2	ENSG00000088325	1686.89	1542.83	5205.89	5129.63	1621.75	1472.28	5733.48	9011.67	2155.71	2342.34	5423.65	6814.32
PDRG1	ENSG00000088356	76.7906	79.0685	801.571	820.221	79.4586	70.3889	890.069	1159.59	142.335	165.136	882.268	931.718
EPB41L1	ENSG00000088367	732.594	854.566	1031.12	836.165	565.323	461.196	800.767	1410.69	860.076	1053.98	828.014	818.926
SLC15A1	ENSG00000088386	0	0.688673	2.42663	0	0	0	0.794278	0	0	0	0	2.12946
DOCK9	ENSG00000088387	94.389	73.7953	191.45	76.213	64.2156	57.337	56.4161	115.56	164.627	68.9208	200.012	123.236
ANKRD10	ENSG00000088448	165.993	79.1308	319.043	171.122	25.3289	53.5722	82.4448	142.607	110.736	73.1006	140.898	132.595
TGDS	ENSG00000088451	32.9074	17.6745	117.767	143.52	25.2465	20.9652	133.569	212.762	43.2235	44.5171	142.925	128.763
DOCK3	ENSG00000088538	29.0063	20.5853	99.8409	85.1105	12.6517	10.7783	66.4786	124.743	12.2496	16.9711	100.567	82.5312
C3orf18	ENSG00000088543	76.9435	61.8236	224.647	147.364	45.5476	35.1888	155.611	190.212	71.9833	67.3823	198.945	195.364
COQ9	ENSG00000088682	502.623	511.987	843.377	769.373	297.025	253.867	608.383	833.191	427.284	433.055	580.405	675.761
TMEM40	ENSG00000088726	4.05272	23.5313	32.5959	7.7547	5.86542	6.52942	6.524	22.0807	3.49829	16.7012	11.308	15.5816
KIF9	ENSG00000088727	81.7215	68.4986	126.535	143.143	42.334	37.1333	89.27	74.6846	64.1966	71.6475	88.6889	111.57
ARHGAP28	ENSG00000088756	56.6033	49.2113	185.135	218.267	62.2621	23.2862	169.073	171.248	38.1581	18.3096	149.297	168.851
CRLS1	ENSG00000088766	189.481	196.461	549.796	523.999	150.922	127.432	369.538	614.041	167.373	262.534	425.939	520.408
DEFB127	ENSG00000088782	0	0	0	0	0	0	0	0	0	0	0	0
PPP1R13B	ENSG00000088808	21.9862	77.4093	91.678	60.715	10.932	41.0344	165.23	109.732	38.1574	36.0487	126.824	85.3753
ATRN	ENSG00000088812	593.64	597.016	1430.15	1061.29	276.145	213.698	756.679	1199.9	545.718	514.973	772.545	931.934
SMOX	ENSG00000088826	53.4671	73.9022	256.057	200.121	25.1713	16.0505	162.019	322.359	53.9805	55.2739	233.792	255.586
SIGLEC1	ENSG00000088827	0	0	0	0	0	0.490203	0	0	0	0	0	0
FKBP1A	ENSG00000088832	6005.04	5826.31	6814.34	6911.01	3530.03	3144.33	4061.93	5946.99	6247.13	6568.62	5240.49	6210.57
NSFL1C	ENSG00000088833	1191.01	1149.48	2198.73	2070.16	860.236	643.325	1699.03	2468.86	1112.78	1199.37	1709.22	2061.87
SLC4A11	ENSG00000088836	202.782	209.643	269.891	173.753	118.22	130.345	205.304	202.908	206.53	281.98	319.375	240.607
C20orf194	ENSG00000088854	173.682	142.27	234.208	216.153	104.687	90.503	152.707	226.354	129.308	149.51	160.474	172.327
ZNF343	ENSG00000088876	38.9067	57.7241	123.094	118.148	18.4659	18.6926	79.1773	124.85	29.7487	27.9361	87.416	113.489
EBF4	ENSG00000088881	24.2966	23.0953	11.082	11.0946	12.6029	6.57724	20.6683	40.3789	11.0564	26.8437	17.6888	5.93568
CPXM1	ENSG00000088882	0	0	0	0	0	0	0	0	0	0	0	0
MAVS	ENSG00000088888	192.041	175.318	924.274	764.141	102.987	79.3483	622.012	1048.5	196.336	159.7	665.56	867.787
LZTS3	ENSG00000088899	395.089	386.707	491.952	449.591	232.854	138.765	429.843	705.578	281.931	281.645	423.717	399.309
F11	ENSG00000088926	0	0	0	0	0	0	0	0	0	0	0	0
XRN2	ENSG00000088930	1984.39	1992.89	3327.16	3304.61	1560.41	1399.3	2665.11	4016.38	2322.76	2302.52	2716.85	3135.76
KIZ	ENSG00000088970	73.8526	57.791	138.986	124.64	22.111	17.0645	98.724	113.375	41.8877	43.4411	117.824	98.2982
DYNLL1	ENSG00000088986	1496.53	1412.63	3104.95	2881.36	1139.11	979.734	2577.4	3528.46	1518.29	1609.95	2633.93	3232.06
TESC	ENSG00000088992	2.23319	1.3995	19.9721	5.76638	2.86383	3.7432	4.0784	4.47617	3.31111	11.8147	17.3293	4.23387
SNX5	ENSG00000089006	667.5	808.355	1397.79	1444.63	731.963	604.892	1450.31	2075.62	1093.23	1076.48	1376.12	1599.21
RPL6	ENSG00000089009	12603	13026.9	17228.1	16728.9	9852.69	8493.28	12811.1	19308.8	13914	15346.6	13971.1	16367.9
SIRPG	ENSG00000089012	0	0	0	0	0	0	0	2.34075	0	2.63091	0.655766	1.25697
MAPKAPK5	ENSG00000089022	182.145	133.756	408.657	413.451	90.2683	95.2641	326.956	513.634	158.117	169.034	327.834	368.05
P2RX7	ENSG00000089041	1.60298	9.11067	4.94546	1.96035	6.66998	4.64198	7.8388	3.57958	4.47509	8.46322	8.63548	14.4069
ESF1	ENSG00000089048	146.972	144.948	562.93	505.614	122.859	76.3477	347.648	532.386	172.211	171.422	363.044	502.073
RBBP9	ENSG00000089050	179.688	333.732	527.945	440.282	190.294	115.74	408.636	534.523	292.451	308.083	284.349	416.083
ANAPC5	ENSG00000089053	1045.82	1059.23	1507.6	1373.19	707.256	662.304	1287.39	1655.04	978.939	1017.92	1154.38	1216.58
SLC23A2	ENSG00000089057	428.184	330.246	539.404	494.809	254.305	235.606	488.93	465.747	272.134	345.709	411.209	344.154
SLC8B1	ENSG00000089060	15.6403	23.2565	76.0473	59.012	9.86789	14.8611	84.1653	106.969	0	28.3151	122.729	51.3332
TMEM230	ENSG00000089063	1258.36	1370.8	1543.14	1504.42	865.101	742.025	1060.12	1465.77	1179.37	1127.16	1102.14	1176.29
DZANK1	ENSG00000089091	3.90226	4.70174	9.30562	10.947	2.76218	2.10118	11.9497	0	26.9031	7.89171	12.5613	0
KDM2B	ENSG00000089094	121.996	113.772	492.697	411.294	92.8979	87.5	395.894	500.742	101.294	136.86	351.633	410.078
CFAP61	ENSG00000089101	0.547764	1.02522	0	0	0	0	0	0	2.89317	0	1.43905	0
LHX5	ENSG00000089116	2.80776	1.64665	30.4791	36.1165	0	0	15.1932	14.0518	3.49461	0.995861	20.8055	54.9645
TASP1	ENSG00000089123	50.6028	31.1828	92.523	112.606	13.2609	15.879	52.5291	92.0725	28.0304	34.4287	61.7039	87.285
OAS1	ENSG00000089127	8.87811	5.30153	21.0152	51.7311	2.49777	5.84533	14.6526	1.90024	2.81122	5.12848	49.153	32.1723
GCN1	ENSG00000089154	3016.77	2849.05	4051.99	3890.78	2027.94	1650.51	3047.03	4667.42	2646.17	2789.13	3496.5	3172.97
RPLP0	ENSG00000089157	36208.7	36013.6	42504.2	41646.3	25562.9	22604.3	33857.3	48277.7	33742.2	35601.4	37102.7	38979.9
PXN	ENSG00000089159	2349.73	2303.38	3492.84	3037.82	1544.08	1341.81	2194.84	3149.12	2296.43	2401.05	2667.41	2854.18
SIRT4	ENSG00000089163	0	4.09465	24.8257	33.2503	0	0	19.0827	26.5413	0.740211	0	17.6796	47.6507
RPH3A	ENSG00000089169	0.338565	0	1.06752	20.6704	0	3.08731	0	0	0	0.744884	0	0
KIF16B	ENSG00000089177	31.1611	38.3635	321.462	241.467	27.4131	24.5591	205.108	245.156	34.9353	30.5682	179.801	225.531
TRMT6	ENSG00000089195	269.367	335.883	771.756	711.86	175.513	136.022	517.912	692.289	296.672	340.938	643.582	672.012
CHGB	ENSG00000089199	68.299	74.8621	146.172	106.434	32.0623	20.8758	65.1845	96.4579	76.2333	100.55	104.283	104.112
PEBP1	ENSG00000089220	2386.72	2465.54	2736.53	2548.56	1532.26	1284.28	1916.51	2814.12	2323.99	2520.79	2223.54	2611.04
TBX5	ENSG00000089225	0	0	3.87827	3.84359	0	0	16.432	18.6052	0	0	6.66626	16.5059
BRAP	ENSG00000089234	65.7049	40.7912	577.252	547.293	35.6093	26.8983	401.194	617.359	37.2402	53.3727	377.013	473.157
ERP29	ENSG00000089248	1886.35	1826.03	2714.04	2512.09	1095.37	642.818	1825.68	2685.67	1803.99	2365.78	1745.73	2363.17
NOS1	ENSG00000089250	133.892	111.068	138.529	132.404	74.7489	61.8247	87.9013	106.976	122.958	146.85	131.493	145.26
FUS	ENSG00000089280	5969.27	5630.88	8448.3	8538.83	5009.72	2191.78	6809.44	11183.2	6611.45	7704.37	7424.75	9063.04
IGBP1	ENSG00000089289	483.473	474.154	981.261	1027.58	310.656	265.479	739.427	1080.48	483.967	566.188	952.479	934.015
FXYD5	ENSG00000089327	1968.03	2075.69	2905.76	2615.46	1498.93	1115.32	1945.65	3088.39	2170.86	2573.04	2277.29	2587.86
ZNF302	ENSG00000089335	66.3073	62.3572	291.587	322.889	39.0326	45.1953	182.173	337.711	34.7289	32.9928	212.951	218.118
GRAMD1A	ENSG00000089351	22.8154	52.0053	25.9451	33.3585	21.0253	15.8049	38.5622	20.8965	49.8109	22.907	39.4888	14.9344
FXYD3	ENSG00000089356	0	0	0	0	0	0	0	0	0	0	0	0
HEPH	ENSG00000089472	2.3419	4.71808	25.439	4.02725	16.3478	0	13.5879	6.38066	19.6003	6.70611	6.4473	11.55
CDIP1	ENSG00000089486	277.15	240.108	528.132	477.892	200.218	155.569	444.229	709.92	221.168	346.691	558.834	569.626
CMTM1	ENSG00000089505	21.597	19.5288	28.5722	68.8756	22.034	27.7649	74.0443	51.7098	26.3171	44.8188	68.5022	77.0005
KCNH4	ENSG00000089558	4.62579	0.828891	2.9188	4.36062	1.21244	2.95627	0.938799	1.76846	2.59268	3.01052	2.28544	0
GANAB	ENSG00000089597	8788.51	8908.06	12517.1	11936.6	5848.65	4333.64	8869.18	13666.6	8148.17	8696.14	9755.85	10556.8
GMIP	ENSG00000089639	36.5345	51.5143	81.0381	72.675	27.8201	18.7741	67.1551	94.8871	51.2449	44.2938	83.6996	96.1363
RBM41	ENSG00000089682	25.8332	52.8619	48.0974	54.6864	23.3105	25.3702	42.3042	65.3883	58.8132	29.1327	51.3562	55.2264
BIRC5	ENSG00000089685	1833.74	1950.51	3189.56	3047.45	2058.06	1814.33	4376.82	5580.42	2686.52	2748.71	4106.04	4326.53
LAG3	ENSG00000089692	1.16268	0	5.61787	9.97045	0	0	6.19835	1.26659	0	2.46655	4.46567	0.900729
MLF2	ENSG00000089693	2961.57	2994.89	4140.53	3701.17	2106.97	1765.53	3234.1	4528.46	2925.42	2975.33	3651.28	3781.84
OTUB2	ENSG00000089723	26.1853	26.4369	187.567	182.614	12.3045	6.66738	94.245	176.05	52.1501	22.2029	165.326	171.455
DDX24	ENSG00000089737	11.7487	28.6322	29.4216	74.4983	15.0117	14.7464	66.0356	83.9068	52.7622	48.6048	9.57591	57.7455
ZBTB25	ENSG00000089775	76.1841	80.5494	169.332	163.733	23.3751	18.4121	78.0044	107.052	51.5241	49.6013	98.2894	73.6279
NECAP1	ENSG00000089818	435.305	495.437	952.282	976.132	347.301	247.686	673.302	1241.87	411.085	505.564	888.128	879.059
ARHGAP4	ENSG00000089820	3.53419	2.02473	6.31716	3.74887	1.12756	3.34398	0.583791	7.80238	3.29351	4.91834	2.72854	13.2229
ANKRD24	ENSG00000089847	4.7023	2.75199	7.45181	4.82999	1.93586	2.42179	33.3111	4.70597	0	2.13646	8.09806	4.35521
DHX32	ENSG00000089876	70.9515	70.892	532.183	486.777	24.7248	17.6153	353.968	458.501	38.2896	46.6747	415.311	430.157
RCOR1	ENSG00000089902	51.7066	61.8553	665.548	782.866	36.9074	88.3012	401.498	618.268	79.0139	106.846	594.739	594.297
GPATCH2L	ENSG00000089916	125.386	128.359	600.682	523.057	50.2685	34.9215	567.401	536.586	73.6862	80.0712	455.27	795.641
LTBP4	ENSG00000090006	799.872	845.711	1300.73	1043.16	696.152	464.484	895.326	1410.69	820.725	1137.95	730.229	998.889
BLVRB	ENSG00000090013	1146.23	1099.16	1522.6	1297.1	697.899	529.243	1026.55	1464.83	907.344	1034.75	1173.72	1337.98
SLC9A1	ENSG00000090020	282.818	296.128	869.145	691.468	165.186	169.932	491.725	811.247	310.851	271.638	708.818	724.805
SPTLC1	ENSG00000090054	850.584	778.718	1055.4	1115.07	661.977	596.978	1008.07	1694.49	822.166	864.139	936.703	856.019
PAPOLA	ENSG00000090060	1409.36	1646.39	2359.56	2106.36	1287.56	1028.3	1928.85	2937.33	1485.19	1774.38	2301.43	2270.79
CCNK	ENSG00000090061	243.696	253.274	1165.99	1205.67	220.43	194.085	921.497	1292.54	348.372	291.587	825.07	975.947
PCBP4	ENSG00000090097	1301.1	1220.19	1603.68	1513.25	950.864	738.508	1717.08	2084.56	1220.03	1275.54	1457.19	1758.33
RGS1	ENSG00000090104	0	0	0	0	0	0	0	0	0	0	0	0
YPEL3	ENSG00000090238	38.2393	69.9373	119.76	70.8341	28.1751	33.7371	81.0489	93.8993	59.1394	70.4666	102.037	129.94
MRPS33	ENSG00000090263	349.61	338.81	434.57	447.44	185.408	175.126	355.763	534.436	335.879	336.067	366.779	410.217
NDUFB2	ENSG00000090266	706.357	763.342	789.311	723.932	516.804	455.003	547.146	832.701	704.025	712.408	643.463	665.52
NUDC	ENSG00000090273	2468.13	2354.25	4136.69	3824.91	1727.21	1187.37	3034.72	4853.65	2623.85	2850.91	3472.77	4402.02
MAEA	ENSG00000090316	463.312	384.169	868.676	799.601	368.092	303.502	671.833	967.912	407.348	472.54	740.395	758.938
ICAM1	ENSG00000090339	9.52244	0.441786	0.778513	0.775048	2.26453	0.649729	3.50725	6.47704	3.19388	1.32587	4.37315	5.13249
STRN4	ENSG00000090372	1022.91	963.744	1811.43	1762.95	940.21	604.938	1621.82	2224.83	1166.97	1304.47	1827.26	1671.91
IRAK3	ENSG00000090376	0	0	0	0	0	0	0	0	0	0	1.15585	0
LYZ	ENSG00000090382	0	0	0	0	0	0	0	0	0	0	2.31471	1.24922
SI	ENSG00000090402	0	0	0	0	0	0	0	0	0	0	0	1.25085
MUL1	ENSG00000090432	63.6661	57.6501	1070.65	1128.97	34.9213	31.7917	847.272	1259.73	69.8944	50.7812	957.349	990.734
TFAP4	ENSG00000090447	0.500352	9.53197	154.427	186.055	9.79039	5.21309	145.325	271.795	5.12444	3.37471	123.378	141.52
PDCD7	ENSG00000090470	178.617	173.414	546.739	547.102	140.326	84.6932	527.727	618.342	146.011	164.473	481.195	578.325
SPG21	ENSG00000090487	995.412	1011.94	1665.79	1601.83	805.879	705.871	1404.94	1935.36	1055.14	1133.53	1442.29	1729.9
FETUB	ENSG00000090512	0	0	2.3399	7.81803	0	0	0	0	0	0	8.33469	3.79251
DNAJB11	ENSG00000090520	1226.4	1198.96	1601.42	1704.37	1001.79	807.354	1563.83	2030.05	1407.96	1447.81	1464.07	1594.7
P3H2	ENSG00000090530	232.124	219.376	341.339	245.637	154.448	155.165	211.747	470.047	222.397	260.346	227.285	392.085
THPO	ENSG00000090534	0	0.771136	0	1.65816	0	1.11159	4.44669	0	2.35031	30.057	1.32019	1.42247
CHRD	ENSG00000090539	27.7832	25.2677	19.4374	41.5057	14.5513	9.76297	35.6792	59.3593	44.7498	38.8359	33.3146	26.1766
FLT3LG	ENSG00000090554	6.03638	6.02654	11.5717	16.5342	4.5087	1.46951	3.94051	21.3927	12.0458	1.56583	17.3159	22.364
RAB11FIP3	ENSG00000090565	70.256	58.6217	73.2742	52.9097	71.1888	68.113	180.629	138.011	53.5839	148.962	122.378	115.791
GNPTG	ENSG00000090581	88.7511	83.5344	69.6186	73.34	72.7134	47.6311	109.519	159.891	64.2294	123.182	73.3214	78.9048
ZNF268	ENSG00000090612	576.838	496.096	845.595	853.266	132	157.115	358.587	512.35	182.469	248.288	248.842	271.38
GOLGA3	ENSG00000090615	353.135	260.279	525.428	485.73	142.125	238.348	369.787	266.606	190.854	254.568	241.324	435.638
PABPC4	ENSG00000090621	3272.07	3472.13	4582.92	4305.49	2811.05	2312.54	3936.48	6013.67	3574.25	4293.44	4746.08	4563.56
CD209	ENSG00000090659	0.789343	0	7.41272	1.47153	0	0	0	0	0	3.39206	0	0
CERS4	ENSG00000090661	127.557	111.312	166.564	184.679	95.3389	51.5672	94.8021	121.733	115.102	102.819	149.247	154.434
MCOLN1	ENSG00000090674	189.598	204.043	290.186	271.58	129.929	127.937	179.171	338.281	228.531	219.867	268.636	298.016
USP48	ENSG00000090686	396.777	350.043	841.374	704.267	377.287	289.572	520.502	855.513	419.821	441.881	719.745	764.996
EFNB1	ENSG00000090776	86.1165	95.5275	628.091	579.211	47.5762	29.3646	443.555	648.313	56.8206	75.7476	490.193	499.908
PDPR	ENSG00000090857	1431.62	1483.99	2823.24	2406.67	1018.1	780.667	1887.74	2848.83	1257.63	1127.07	1938.16	1886.15
AARS1	ENSG00000090861	1649.49	1750.42	3695.52	3510.69	1280.06	1094.98	2981.27	4586.46	1551.55	1598.35	3038.02	3200.9
GLG1	ENSG00000090863	3245.55	3120.92	5480.24	4748.2	1979.13	1508.07	3299.31	5186.56	2921.2	3165.58	3189.51	4029.33
KIF4A	ENSG00000090889	733.03	690.316	1488.26	1382.73	703.652	608.067	1414.67	2154.57	897.348	1051.16	1459.81	1801.3
TNRC6A	ENSG00000090905	118.663	181.641	891.457	690.535	39.0606	30.7803	310.004	532.547	68.0233	254.542	350.154	435.609
PLEKHG2	ENSG00000090924	206.376	243.628	598.442	717.653	78.5386	30.6541	463.259	510.688	117.966	171.521	681.62	586.822
DLL3	ENSG00000090932	36.7289	40.7747	55.5227	79.0241	28.3027	29.3837	74.1679	100.343	33.005	44.4411	76.4145	84.2708
NAT14	ENSG00000090971	181.4	158.33	355.74	297.934	94.7069	69.046	228.197	308.67	115.041	165.442	252.012	285.949
PITPNM2	ENSG00000090975	62.9093	32.4444	139.173	72.8951	34.7188	17.3843	62.3464	204.155	80.9857	74.8011	95.4944	136.583
EXOC1	ENSG00000090989	291.478	279.26	892.099	736.503	238.504	176.415	634.897	1047.76	378.223	388.058	613.706	777.092
RBM27	ENSG00000091009	103.276	155.217	880.913	731.43	64.7203	64.1046	598.284	815.087	157.682	132.556	748.383	744.912
POU4F3	ENSG00000091010	0	0	0	2.89198	0	0.978811	0.950302	5.27339	0	1.99281	8.09727	5.00018
OSBPL8	ENSG00000091039	773.107	808.893	1390.16	1521.3	716.683	574.516	1033.39	1416.45	992.717	1058.14	1156.93	1122.92
DTX2	ENSG00000091073	13.0661	23.7732	401.497	438.556	24.1226	11.1311	380.2	649.985	18.2758	25.2409	427.755	389.654
NLRC4	ENSG00000091106	0	0	1.44952	0	0	0	0	0	0	1.99217	0	0
PUS7	ENSG00000091127	165.67	181.314	567.592	281.344	197.384	144.09	334.982	684.777	190.537	201.587	363.163	428.966
LAMB4	ENSG00000091128	0	3.52673	0.646738	0	1.15641	0	0	0	1.67238	0	0.514923	2.39697
NRCAM	ENSG00000091129	31.9233	20.4967	34.3245	14.4847	17.95	5.50516	6.66768	11.6147	25.7812	27.5957	55.6224	15.3595
LAMB1	ENSG00000091136	1478.45	1386.27	2392.28	2243.14	957.971	693.889	1273.48	2272.07	1793.33	2094.09	1766.43	1868.3
SLC26A4	ENSG00000091137	4.03228	4.12375	0	20.414	1.94916	1.76748	9.48376	12.2631	0	2.2497	0	4.73167
SLC26A3	ENSG00000091138	0	0.823355	0	0	0	0	0	0	0	0	0	0
DLD	ENSG00000091140	1030.46	1096.41	1743.36	1572.66	794.07	699.226	1192.46	1855.55	1130.14	1174.49	1454.66	1691.4
WDR7	ENSG00000091157	174.684	151.909	450.365	373.087	67.2362	60.0729	299.253	583.553	180.283	170.681	361.228	312.709
TXNL1	ENSG00000091164	387.555	355.546	1297.56	1241.22	286.297	270.031	955.731	1342.48	466.447	415.829	1037.4	1082.79
IL5RA	ENSG00000091181	0.93549	0	0	0	0	0	0	0	0	0	0	0
ABCC6	ENSG00000091262	2.22689	3.69192	3.35114	8.03379	1.45958	2.90403	4.05417	2.58299	1.05516	1.19693	4.21983	3.0252
CMTM6	ENSG00000091317	1261.79	1195.74	1530.33	1503.63	905.153	784.526	1205.29	1537.33	1316.49	1275.75	1252.07	1404.74
ITGA6	ENSG00000091409	829.959	1154.12	1351.62	1183.66	863.986	450.522	1337.3	1277.05	978.031	1442.62	1642	1761.71
RAPGEF4	ENSG00000091428	1.71265	2.15231	5.40477	0	2.96577	4.18412	1.16186	11.3572	4.01694	3.25973	5.19319	0
MAP3K20	ENSG00000091436	3715.26	3667.53	4626.05	4186.07	1852.91	1720.46	2521.22	3647.88	1800.3	2007.29	2181.19	2170.19
SMPX	ENSG00000091482	1.0281	0	0	0	0	0	0	0	0	0	0	1.13818
FH	ENSG00000091483	1086.19	1228.31	2025.59	2010.95	961.609	861.3	2065.56	2784.01	1197.33	1316.39	1917.52	2324.4
SEL1L3	ENSG00000091490	1066.06	1124.16	1696.08	1402.44	798.672	607.284	1119.06	1596.99	1146.66	1149	1138.32	1287.25
TF	ENSG00000091513	122.419	121.719	430.377	366.584	72.2202	37.2029	272.238	273.764	81.3005	79.8104	271.319	223.613
CDV3	ENSG00000091527	661.725	637.594	4298.58	4235.06	545.517	363.91	3351.1	5051.06	657.148	779.717	3065.34	3761.01
MYO15A	ENSG00000091536	0	1.04959	0	5.54062	1.05727	0.644497	0	0	0	4.19755	2.92115	0
ALKBH5	ENSG00000091542	296.655	303.395	1464.88	1336.03	176.683	154.038	1252.2	1755.01	239.298	220.018	1268.29	1286.71
APOH	ENSG00000091583	0	0	0	0	0	0	0	0	0	0	0	2.50171
NLRP1	ENSG00000091592	58.3588	59.9392	89.7048	104.097	31.0684	13.5212	43.0803	69.8881	63.3684	16.4206	97.6803	84.3519
PITPNM3	ENSG00000091622	147.099	114.311	202.675	179.881	63.5515	59.5221	215.366	277.714	76.7041	91.9419	131.924	133.728
SPAG7	ENSG00000091640	148.952	169.256	320.917	303.743	120.241	82.7714	282.816	349.947	170.542	168.712	264.124	316.808
ORC6	ENSG00000091651	144.876	156.538	403.99	407.539	144.057	128.533	390.318	575.598	202.805	224.391	461.687	426.094
ZFHX4	ENSG00000091656	42.1885	22.2772	210.117	313.687	13.9127	45.0324	184.998	286.099	28.6253	28.813	125.411	238.787
SLC17A6	ENSG00000091664	0	0	0	0	0	0	0	0	0	0	0	0
CPA1	ENSG00000091704	0	2.77695	0	0	0	0	0	0	0	0	0	1.48349
ZC3HC1	ENSG00000091732	93.1741	115.675	226.975	175.89	59.4599	65.402	204.853	205.254	95.4351	87.9666	174.021	164.986
ESR1	ENSG00000091831	2.3593	5.19091	0	0.609263	1.51424	0	0.400993	0	0	2.49638	9.22351	0.527911
RGS17	ENSG00000091844	14.0357	16.4684	43.4176	28.854	7.22933	9.30778	39.8875	35.1388	20.1228	21.9597	56.6418	42.5142
ANGPT2	ENSG00000091879	5.68152	0.833039	2.93583	0	1.21829	0.494975	0.960781	0	2.41593	0	2.33899	0
TMEM101	ENSG00000091947	239.315	275.632	573.285	590.782	179.855	154.348	533.667	756.298	272.237	279.859	586.716	636.352
CD200	ENSG00000091972	11.37	8.58278	18.8749	24.3171	12.2716	4.79914	9.04117	30.4593	1.73277	4.66266	10.4207	12.3914
CCDC80	ENSG00000091986	638.833	599.4	911.709	820.496	516.527	325.035	812.001	1224.72	797.684	854.206	460.344	927.928
CMA1	ENSG00000092009	0	0	0	0	0	0	0	0	0	0	0	0
PSME1	ENSG00000092010	552.864	508.574	603.637	634.123	340.895	255.381	442.507	585.632	478.016	552.912	495.588	550.189
PPP2R3C	ENSG00000092020	183.188	153.32	299.768	343.036	116.635	107.404	237.403	408.241	179.333	178.979	265.829	299.662
HAUS4	ENSG00000092036	222.055	206.719	364.782	253.345	222.837	157.398	364.382	316.375	257.594	280.4	343.511	424.523
JPH4	ENSG00000092051	286.455	292.702	657.232	580.744	207.131	126.276	568.407	638.705	191.752	234.521	545.291	582.358
MYH7	ENSG00000092054	0	0	0	0	0	0	0	0	0	0	0	0
CEBPE	ENSG00000092067	0	0	0	0	0	0	0	0	0	0	2.3117	0
SLC7A8	ENSG00000092068	29.8515	50.9709	62.0479	113.444	27.627	19.2001	35.3059	40.7468	39.7268	28.1367	73.8307	80.6543
OSGEP	ENSG00000092094	189.252	192.617	288.938	285.08	159.166	121.804	295.082	390.449	226.632	252.548	300.002	302.877
SLC22A17	ENSG00000092096	99.8767	100.922	147.535	113.002	116.254	82.1426	135.038	190.886	146.516	152.806	239.342	212.221
RNF31	ENSG00000092098	81.6491	88.1011	420.812	315.853	64.9406	63.8784	279.113	520.33	112.165	73.1252	303.079	285.484
SCFD1	ENSG00000092108	513.019	455.155	848.111	817.249	423.693	331.994	616.689	767.827	522.093	542.162	637.596	791.858
G2E3	ENSG00000092140	35.3448	43.4042	278.254	311.964	54.0543	62.1823	458.64	516.5	42.4129	93.2862	223.508	290.066
HECTD1	ENSG00000092148	917.958	562.809	1296.02	1298.56	456.47	355.35	1101.86	1559.31	663.657	393.309	956.721	973.401
HNRNPC	ENSG00000092199	6966.87	6783.15	9234.26	8717.19	5470.08	4613.25	7630.62	11516.9	7348.49	8054.84	7688.56	8711.32
RPGRIP1	ENSG00000092200	1.17055	0.552798	0.976232	15.5372	0	1.50002	1.29549	1.17923	1.95299	5.32395	4.36277	3.12301
SUPT16H	ENSG00000092201	2108.12	2104.05	4086.19	3765.87	1756.47	1418.84	3136.02	5307.68	2275.28	2425.92	3362.35	3870.09
TOX4	ENSG00000092203	408.28	427.558	1622.58	1595.89	346.669	255.894	1216.74	1892.59	418.937	412.355	1197.34	1401.45
GEMIN2	ENSG00000092208	12.1656	18.5988	136.716	102.21	13.7559	10.8354	112.705	196.965	19.2424	9.00033	105.506	172.011
TGM1	ENSG00000092295	19.558	14.7097	36.9062	31.5887	6.41181	11.0128	47.2251	75.0802	5.54733	4.68893	22.445	24.6457
TINF2	ENSG00000092330	59.1647	48.7028	232.855	209.916	30.0678	49.3273	145.638	201.35	22.1414	46.1002	144.047	153.506
DAZL	ENSG00000092345	0	0	0	0	0	0	0	0	0	0	0	0
TBL1Y	ENSG00000092377	0	0	0	0	0	0	0	0	0	0	0	0
SEMA6A	ENSG00000092421	7.51083	5.52346	26.0574	28.7607	3.41867	3.35296	35.847	23.7406	4.50556	10.5971	25.7847	9.99058
TRPM7	ENSG00000092439	201.057	217.13	311.014	307.95	114.792	123.512	222.436	356.216	205.162	206.593	243.733	474.063
TYRO3	ENSG00000092445	362.721	366.574	668.499	633.347	252.222	202.968	544.326	750.046	369.82	397.145	649.331	822.209
WDR76	ENSG00000092470	59.0768	65.423	184.778	208.144	80.709	48.4017	284.921	363.919	65.4542	71.467	255.083	270.711
CAPN3	ENSG00000092529	0.435084	0	0	4.87375	0	0	1.792	0.816751	0	1.44873	0	0
SNAP23	ENSG00000092531	709.827	732.598	918.28	1124.72	637.94	387.093	534.873	897.979	748.672	1189.58	703.795	896.64
TBX15	ENSG00000092607	13.1028	16.2061	191.95	118.665	3.94969	7.05968	115.295	127.593	11.1371	13.0671	158.023	173.69
PHGDH	ENSG00000092621	2654.36	2564.26	3523.7	3230.14	2686.53	1928.58	3673.93	5540.41	3030.79	3129.48	3675.61	3955.39
COL9A3	ENSG00000092758	0	3.30033	0	2.03923	0	0	0	1.23938	0	0	0	0
EZR	ENSG00000092820	3331.49	3236.87	11102.7	10743.8	2542.52	2041.53	10558.7	15259.6	3357.53	3538.4	9150.22	10429.6
MYL6	ENSG00000092841	5918.39	5645	7117.61	6716.75	4309.22	3668.34	6135.35	8682.57	5499.61	6180.11	5241.41	6270.93
AGO1	ENSG00000092847	585.819	646.195	1891.44	1656.65	466.73	433.653	1543.6	2352.73	616.362	649.649	1771.65	1607.38
TEKT2	ENSG00000092850	0	0	0	0	0.602589	0	0	0	0	0	0	0
CLSPN	ENSG00000092853	210.605	151.46	652.612	548.36	157.168	185.356	585.401	973.11	235.076	235.932	617.806	854.119
RFFL	ENSG00000092871	59.6634	92.8896	407.814	256.846	56.992	42.4791	232.934	237.214	112.726	62.7148	232.435	197.041
UNC13D	ENSG00000092929	524.102	497.779	804.021	780.019	617.473	445.195	911.003	1289.23	485.751	539.647	654.434	717.161
MFSD11	ENSG00000092931	191.323	136.156	316.446	308.153	74.3201	102.663	209.228	279.109	167.097	154.652	213.059	258.123
DPYSL2	ENSG00000092964	289.399	381.741	1214.49	1117.82	297.899	277.602	1173.58	1672.32	312.116	370.885	1190.6	1299.63
TGFB2	ENSG00000092969	621.405	642.574	2016.34	1797.83	519.177	451.323	1702.44	3241.63	393.326	388.641	1501.49	1546.37
GPATCH2	ENSG00000092978	9.02107	10.1416	236.125	299.592	14.3241	10.1143	184.222	235.473	10.096	3.38641	155.333	227.742
NUP50	ENSG00000093000	643.111	638.854	2433.77	2120.43	532.211	491.026	2261.95	3484.1	803.567	697.736	2233.75	2440.94
CDC45	ENSG00000093009	545.018	580.122	810.285	842.864	600.494	538.707	909.75	1380.51	713.414	728.914	908.82	774.236
COMT	ENSG00000093010	1470.8	1597.94	1510.74	1373.33	1070.78	798.587	1306.91	1767.89	1484.7	1387	1458.66	1490.04
ADA2	ENSG00000093072	0.773127	0	0	5.86453	2.24404	3.03969	0.784615	2.90296	2.1717	0.82421	0	4.15228
VNN3	ENSG00000093134	0	0	0	1.45543	0	0	0	0	1.74585	0.992456	0	0
ECHDC1	ENSG00000093144	670.843	601.048	1050.86	993.1	437.084	405.193	832.744	1248.34	765.776	855.169	921.796	1082.12
LRRFIP2	ENSG00000093167	298.408	283.175	787.617	680.417	224.737	140.605	596.341	723.442	326.583	336.987	557.178	681.124
SEC22C	ENSG00000093183	183.435	208.498	572.601	706.974	199.788	208.575	655.186	1062.48	263.284	223.256	633.899	778.703
XYLB	ENSG00000093217	107.925	130.105	182.489	175.847	103.826	86.0699	231.207	240.51	140.808	129.242	174.179	192.805
HDAC6	ENSG00000094631	475.572	508.191	563.714	719.048	293.598	274.448	470.432	685.223	454.813	441.821	381.511	531.487
OR1I1	ENSG00000094661	0	6.58774	11.5844	2.88627	0.602416	2.44896	3.79902	0	0.874766	6.98505	3.46809	1.25031
GABRP	ENSG00000094755	3.85961	0.859263	2.89915	4.38176	3.64523	0.235717	2.97261	5.05155	2.71387	4.82893	0	2.51835
KRT31	ENSG00000094796	0	0	1.44503	0	0	0	0	0	0	0	0	0
CDC6	ENSG00000094804	424.432	425.513	2202.57	1944.51	306.938	247.571	1738.16	2974.67	509.374	529.405	1883.29	2135.46
UPRT	ENSG00000094841	43.3633	54.4657	191.312	172.736	35.4138	32.4832	138.79	153.409	58.3142	28.9124	131.081	171.517
CDC23	ENSG00000094880	128.073	215.094	727.459	540.284	147.69	101.58	560.755	794.774	207.029	162.24	498.205	548.059
AAAS	ENSG00000094914	319.846	322.498	480.341	441.948	321.391	275.517	519.497	799.123	375.995	368.395	476.658	523.998
CBX5	ENSG00000094916	604.526	643.257	1572.24	1797.51	646.49	553.638	1801.61	2538.18	773.044	921.339	1702.3	2017.71
FMO2	ENSG00000094963	0	0	0	0	0	0	0	0	0	0	0	0
[truncated: 20,381 more rows]

## Sheet: log2 TRT v UNT in EXOSC5-KO
Results from differential expression analysis (DESeq2) between treated and untreated U2OS-EXOSC5-KO cells (l2fc is relative to treated).
ensembl	genes	baseMean	log2FoldChange	lfcSE	pvalue	padj
ENSG00000000003	TSPAN6	804.935	-0.317994	0.209071	0.121871	0.171324
ENSG00000000419	DPM1	699.615	-0.713834	0.19494	0.000200437	0.00053613
ENSG00000000457	SCYL3	38.9004	-2.86612	0.701882	3.21686495841935e-06	1.13207122050606e-05
ENSG00000000460	C1orf112	283.994	-1.25162	0.267023	1.31894581802304e-06	4.89751201320542e-06
ENSG00000000971	CFH	14.0318	-1.49361	1.7784	0.0442323	0.0714197
ENSG00000001036	FUCA2	1284.8	-0.515819	0.204392	0.0103013	0.019706
ENSG00000001084	GCLC	368.847	-2.89194	0.369011	3.73195651100774e-16	3.8750060462953e-15
ENSG00000001167	NFYA	840.457	-4.33959	0.264369	9.44245562614666e-62	2.56729876857565e-59
ENSG00000001460	STPG1	157.946	-1.76988	0.340728	4.45507996007355e-08	2.00307188820201e-07
ENSG00000001461	NIPAL3	700.87	-1.0751	0.207107	1.23824568112981e-07	5.2710707713389e-07
ENSG00000001497	LAS1L	1039.21	-0.505802	0.212312	0.0153088	0.0280919
ENSG00000001561	ENPP4	210.85	-0.208875	0.271466	0.428583	0.498863
ENSG00000001617	SEMA3F	290.099	-0.0859217	0.295891	0.763926	0.806208
ENSG00000001629	ANKIB1	876.294	-1.16816	0.226246	1.29120862157372e-07	5.48539496005363e-07
ENSG00000001630	CYP51A1	1788.68	-1.4399	0.20263	4.41937610024368e-13	3.45870361960436e-12
ENSG00000001631	KRIT1	87.6289	-1.5904	0.48745	0.000316233	0.000819004
ENSG00000002016	RAD52	64.8325	-1.49608	0.485854	0.000680617	0.00166187
ENSG00000002330	BAD	401.222	-0.679145	0.252449	0.00578148	0.0117372
ENSG00000002549	LAP3	939.451	-0.514769	0.216803	0.0155745	0.0284941
ENSG00000002586	CD99	333.115	-0.317016	0.266275	0.221049	0.284788
ENSG00000002746	HECW1	20.6477	-0.435148	0.72535	0.463797	0.532239
ENSG00000002822	MAD1L1	1102.62	-1.20717	0.226176	4.78953410138232e-08	2.14288077867963e-07
ENSG00000002834	LASP1	8871.9	-1.01033	0.192165	9.24924964729033e-08	3.9987480365582e-07
ENSG00000002919	SNX11	261.199	-3.36756	0.348691	4.12645639229556e-23	7.64957484238427e-22
ENSG00000002933	TMEM176A	14.9067	-0.642701	0.802062	0.308785	0.378808
ENSG00000003056	M6PR	3508.53	-0.639683	0.21181	0.00210696	0.00467781
ENSG00000003096	KLHL13	56.5881	-0.465522	0.501475	0.30592	0.375796
ENSG00000003137	CYP26B1	171.306	-1.91218	0.350365	8.35703848019991e-09	4.09266307425934e-08
ENSG00000003147	ICA1	25.9685	-0.879215	0.694362	0.128292	0.17898
ENSG00000003249	DBNDD1	46.4796	-0.379787	0.507279	0.408081	0.479009
ENSG00000003393	ALS2	54.9232	-2.05475	0.646972	0.00022628	0.000599792
ENSG00000003400	CASP10	19.0203	-0.776216	0.73215	0.194492	0.255208
ENSG00000003402	CFLAR	368.458	-1.52228	0.257604	1.11224629700225e-09	6.0774097999952e-09
ENSG00000003436	TFPI	579.496	-0.537223	0.211192	0.00962659	0.0185239
ENSG00000003509	NDUFAF7	158.035	-0.961676	0.325878	0.00204096	0.00454503
ENSG00000003756	RBM5	236.539	-4.03099	0.405956	2.30467168440792e-24	4.75909840653687e-23
ENSG00000003989	SLC7A2	370.313	-0.962728	0.314898	0.0014419	0.00330625
ENSG00000004059	ARF5	987.191	-0.305871	0.192669	0.107284	0.153403
ENSG00000004139	SARM1	10.1256	-1.21046	1.03023	0.0970201	0.140909
ENSG00000004142	POLDIP2	1664.54	-0.575944	0.189451	0.00204477	0.00455184
ENSG00000004399	PLXND1	1366.15	-0.882259	0.239591	0.000162638	0.000442276
ENSG00000004455	AK2	2397.59	-0.564525	0.181564	0.00163214	0.00370659
ENSG00000004478	FKBP4	5634.84	-0.55231	0.19043	0.00325852	0.00696283
ENSG00000004487	KDM1A	1143.36	-0.911868	0.206633	7.04534502879397e-06	2.35476866384257e-05
ENSG00000004534	RBM6	538.977	-1.08082	0.221781	6.43839580101935e-07	2.51071785260468e-06
ENSG00000004660	CAMKK1	155.89	-3.34357	0.404836	1.24967757127428e-17	1.47965855656847e-16
ENSG00000004700	RECQL	1403.11	-0.513018	0.219329	0.0171364	0.0310344
ENSG00000004766	VPS50	203.421	-1.39377	0.32921	8.93527572640702e-06	2.95002739408833e-05
ENSG00000004777	ARHGAP33	67.0713	-0.406134	0.540211	0.39988	0.470991
ENSG00000004779	NDUFAB1	563.652	-0.194372	0.205701	0.336831	0.406879
ENSG00000004799	PDK4	5.35055	-1.86806	1.59938	0.0300201	0.0511732
ENSG00000004864	SLC25A13	752.116	-1.33071	0.233474	5.1846678811084e-09	2.59445445911498e-08
ENSG00000004866	ST7	208.231	-0.732901	0.292294	0.00944918	0.0182208
ENSG00000004897	CDC27	1219.45	-1.44464	0.23527	3.01417063549109e-10	1.74848096682261e-09
ENSG00000004961	HCCS	242.036	-1.59288	0.284226	6.0405874940855e-09	3.00051865445651e-08
ENSG00000004975	DVL2	299.96	-1.20209	0.322227	9.5586448641433e-05	0.000271398
ENSG00000005007	UPF1	1066.71	-1.30306	0.293829	4.08518468235315e-06	1.41459154496012e-05
ENSG00000005022	SLC25A5	6543.95	-0.471	0.161707	0.00325373	0.00695562
ENSG00000005059	MCUB	127.948	0.0289438	0.401698	0.938882	0.952487
ENSG00000005073	HOXA11	140.232	-6.47999	0.730692	3.03538546849812e-21	4.81789507551237e-20
ENSG00000005075	POLR2J	678.604	-0.459595	0.227161	0.038967	0.0640952
ENSG00000005100	DHX33	455.874	-2.02527	0.260677	1.12544921865358e-15	1.11997206244214e-14
ENSG00000005156	LIG3	484.203	-0.928203	0.277226	0.000546353	0.00135637
ENSG00000005175	RPAP3	554.518	-1.35826	0.235507	3.3442280589907e-09	1.72099391384863e-08
ENSG00000005189	REXO5	65.2027	-0.595068	0.476544	0.172168	0.229609
ENSG00000005194	CIAPIN1	697.869	-1.72902	0.261436	8.65921677598691e-12	5.95478317119625e-11
ENSG00000005206	SPPL2B	93.6805	-0.223072	0.439522	0.584458	0.64733
ENSG00000005238	FAM214B	546.216	-3.05571	0.259606	4.93146228512121e-33	2.01681697131336e-31
ENSG00000005243	COPZ2	162.961	-0.348451	0.333407	0.275158	0.343322
ENSG00000005249	PRKAR2B	297.834	-0.456526	0.319723	0.137227	0.189554
ENSG00000005302	MSL3	401.117	-1.03029	0.265881	6.52823022321144e-05	0.000190855
ENSG00000005339	CREBBP	678.171	-3.51885	0.291513	1.45984419245319e-34	6.55456649345496e-33
ENSG00000005436	GCFC2	220.888	-0.589366	0.291619	0.0365865	0.0606622
ENSG00000005448	WDR54	503.691	-0.307442	0.228405	0.169593	0.22669
ENSG00000005469	CROT	60.6294	-0.853159	0.54478	0.0782507	0.117161
ENSG00000005471	ABCB4	28.6209	-0.794265	0.678361	0.16274	0.219226
ENSG00000005483	KMT2E	314.384	-2.5606	0.338642	3.40867730436679e-15	3.23714102087408e-14
ENSG00000005486	RHBDD2	1106.44	-0.44873	0.20496	0.0260376	0.0450541
ENSG00000005700	IBTK	232.295	-0.708668	0.291532	0.0118902	0.0224068
ENSG00000005801	ZNF195	86.2887	-1.87031	0.462713	9.99443682455482e-06	3.27833604687475e-05
ENSG00000005810	MYCBP2	259.125	-1.54391	0.355652	4.39999285520187e-06	1.51573662834523e-05
ENSG00000005812	FBXL3	244.787	-3.24884	0.321791	5.19626988439111e-25	1.14038317552512e-23
ENSG00000005882	PDK2	344.273	-0.815537	0.253884	0.000973388	0.00230218
ENSG00000005884	ITGA3	9121.46	-0.403824	0.220835	0.0623593	0.0961217
ENSG00000005889	ZFX	157.877	-2.78193	0.477508	4.48064931692421e-10	2.55475313674102e-09
ENSG00000005893	LAMP2	1593.91	-0.448933	0.238171	0.0539503	0.0847074
ENSG00000006007	GDE1	1144.91	-0.652538	0.194183	0.000645927	0.00158481
ENSG00000006015	REX1BD	190.669	-0.0804436	0.324789	0.796452	0.834148
ENSG00000006016	CRLF1	12.2987	-1.08091	0.935761	0.118635	0.167416
ENSG00000006025	OSBPL7	41.12	-1.95026	0.735841	0.00141113	0.0032423
ENSG00000006042	TMEM98	717.737	-0.234368	0.19852	0.23066	0.295436
ENSG00000006047	YBX2	23.0182	0.0657179	0.659548	0.906297	0.925845
ENSG00000006062	MAP3K14	306.136	-4.80214	0.364773	4.85606193458508e-41	3.41132542218077e-39
ENSG00000006118	TMEM132A	1838.82	-0.367733	0.241317	0.119052	0.167892
ENSG00000006125	AP2B1	5172.62	-0.480584	0.177067	0.00600074	0.0121287
ENSG00000006194	ZNF263	187.187	-3.59144	0.365742	8.35866622932524e-24	1.64948840831926e-22
ENSG00000006210	CX3CL1	61.4034	-1.20913	0.530893	0.0106982	0.0203934
ENSG00000006282	SPATA20	1047.75	-0.230472	0.226041	0.298386	0.367864
ENSG00000006283	CACNA1G	27.5816	-0.0815863	0.634817	0.880755	0.905331
ENSG00000006327	TNFRSF12A	2047.69	-2.43219	0.236277	6.76948362539715e-26	1.58769262920257e-24
ENSG00000006432	MAP3K9	363.846	-3.90171	0.292977	1.62071079987133e-41	1.1721810819562e-39
ENSG00000006451	RALA	545.726	-1.10732	0.236036	1.54411159704261e-06	5.67901965625741e-06
ENSG00000006453	BAIAP2L1	432.102	-0.257166	0.227127	0.248071	0.314496
ENSG00000006459	KDM7A	69.2078	-1.26277	0.674637	0.0260529	0.04507
ENSG00000006468	ETV1	48.3187	-1.24752	0.61199	0.0182655	0.0328163
ENSG00000006530	AGK	271.126	-0.833666	0.291551	0.00306992	0.00658762
ENSG00000006534	ALDH3B1	478.58	-0.183462	0.220623	0.396831	0.468124
ENSG00000006576	PHTF2	690.839	-0.870299	0.230652	0.000114717	0.00032112
ENSG00000006606	CCL26	92.9463	-0.186834	0.392544	0.613465	0.673523
ENSG00000006607	FARP2	269.071	-1.70787	0.336477	9.25411012536257e-08	3.99967161791502e-07
ENSG00000006625	GGCT	631.517	-0.725875	0.236041	0.00165947	0.00375993
ENSG00000006634	DBF4	366.123	-2.67898	0.319825	4.49998911551873e-18	5.51492822988698e-17
ENSG00000006638	TBXA2R	17.6061	-1.49716	0.871499	0.0264154	0.0456111
ENSG00000006652	IFRD1	243.136	-3.30014	0.339433	2.17888019779217e-23	4.15458689142657e-22
ENSG00000006695	COX10	129.622	-2.68026	0.437994	7.68147032019347e-11	4.71485565389133e-10
ENSG00000006704	GTF2IRD1	210.497	-2.34271	0.294703	1.83321916599325e-16	1.9660572531127e-15
ENSG00000006712	PAF1	881.79	-1.51883	0.243205	1.38158696236438e-10	8.31590551981245e-10
ENSG00000006715	VPS41	789.7	-0.382198	0.207022	0.0604871	0.0936476
ENSG00000006740	ARHGAP44	57.6339	-0.877874	0.508103	0.0554726	0.0868375
ENSG00000006744	ELAC2	1107.06	-0.942046	0.242654	6.91876937303475e-05	0.00020147
ENSG00000006747	SCIN	23.1712	-0.147225	0.769972	0.810799	0.846186
ENSG00000006756	ARSD	4.78911	-2.0501	1.53992	0.0203659	0.0361913
ENSG00000006757	PNPLA4	101.272	-0.464046	0.377257	0.193421	0.254007
ENSG00000006831	ADIPOR2	874.861	-1.18766	0.192994	3.95439045687309e-10	2.26967790022716e-09
ENSG00000006837	CDKL3	10.6372	-0.787647	0.890417	0.239529	0.305222
ENSG00000007047	MARK4	305.936	-1.08658	0.29398	0.000125698	0.000349063
ENSG00000007080	CCDC124	1085.89	-0.253836	0.256872	0.310726	0.380681
ENSG00000007168	PAFAH1B1	841.819	-2.78657	0.226016	5.28978275251436e-36	2.60619430779919e-34
ENSG00000007202	KIAA0100	6021.34	-0.221483	0.17945	0.211429	0.274295
ENSG00000007237	GAS7	100.259	-0.745496	0.407795	0.0506996	0.0803771
ENSG00000007255	TRAPPC6A	107.818	-0.119952	0.361131	0.726881	0.77463
ENSG00000007264	MATK	7.48303	-0.318843	1.0035	0.64657	0.703803
ENSG00000007341	ST7L	236.396	-0.959573	0.282909	0.00045295	0.00114186
ENSG00000007376	RPUSD1	375.425	-1.55908	0.262754	9.04988711754795e-10	4.98015152398197e-09
ENSG00000007384	RHBDF1	196.539	-0.0234768	0.329581	0.940794	0.953786
ENSG00000007392	LUC7L	219.237	-2.63804	0.318222	9.42547320339955e-18	1.12507965505945e-16
ENSG00000007402	CACNA2D2	26.4689	-0.477315	0.650786	0.38818	0.459285
ENSG00000007520	TSR3	862.622	-0.335922	0.244877	0.160289	0.216322
ENSG00000007541	PIGQ	321.089	-0.441665	0.269916	0.0922561	0.13514
ENSG00000007545	CRAMP1	185.952	-2.89162	0.483336	1.69356525245444e-10	1.0107693104283e-09
ENSG00000007866	TEAD3	548.585	-1.88134	0.237074	3.7317263158281e-16	3.8750060462953e-15
ENSG00000007923	DNAJC11	784.33	-0.865045	0.244752	0.000291365	0.000758881
ENSG00000007944	MYLIP	69.9987	-6.05132	1.07939	9.56988580185086e-11	5.81560692643933e-10
ENSG00000007968	E2F2	51.8356	-4.29647	0.825142	6.97655661062763e-09	3.44301862713395e-08
ENSG00000008018	PSMB1	2534.2	-0.594688	0.191686	0.00164359	0.00372912
ENSG00000008056	SYN1	119.864	-0.791104	0.382546	0.0282498	0.048482
ENSG00000008083	JARID2	201.806	-3.7457	0.371627	5.97229241598577e-25	1.29828229614755e-23
ENSG00000008086	CDKL5	67.7902	-2.30386	0.559392	4.19980411592458e-06	1.45051809056704e-05
ENSG00000008128	CDK11A	214.122	-1.21365	0.3312	0.000122071	0.000339956
ENSG00000008130	NADK	468.926	-0.195774	0.25051	0.423345	0.493768
ENSG00000008256	CYTH3	721.678	-1.27928	0.233022	1.86039403412318e-08	8.76301097497481e-08
ENSG00000008277	ADAM22	34.7698	0.388681	0.711459	0.507684	0.574874
ENSG00000008282	SYPL1	1369.6	-0.611971	0.202059	0.00208156	0.00462632
ENSG00000008283	CYB561	606.194	-0.692723	0.250439	0.00455849	0.0094647
ENSG00000008294	SPAG9	1271.36	-1.00916	0.1851	3.16461641156592e-08	1.45241944840922e-07
ENSG00000008300	CELSR3	217.965	-0.959682	0.283749	0.000469035	0.00117958
ENSG00000008311	AASS	87.893	-0.49511	0.423189	0.20949	0.272117
ENSG00000008324	SS18L2	122.639	-3.78428	0.433328	2.0036230631369e-19	2.75184226501178e-18
ENSG00000008382	MPND	108.689	-0.152026	0.430318	0.704348	0.754945
ENSG00000008394	MGST1	169.56	-0.0972585	0.306877	0.742438	0.788404
ENSG00000008405	CRY1	317.029	-2.09546	0.263199	2.19022361756023e-16	2.33189725547638e-15
ENSG00000008441	NFIX	1103.96	-0.695666	0.223606	0.00150154	0.00343284
ENSG00000008513	ST3GAL1	459.096	-2.3202	0.289481	1.09771575612758e-16	1.20183912986317e-15
ENSG00000008516	MMP25	7.81588	-0.732683	0.973127	0.293024	0.362503
ENSG00000008517	IL32	1247.85	-0.321055	0.178953	0.0692982	0.105314
ENSG00000008710	PKD1	460.195	-0.599698	0.358094	0.0780756	0.116958
ENSG00000008735	MAPK8IP2	10.8979	-0.649041	0.856585	0.32143	0.391865
ENSG00000008838	MED24	828.215	-0.141244	0.182109	0.432133	0.502262
ENSG00000008853	RHOBTB2	308.823	-1.60822	0.296246	1.59895817616593e-08	7.62947804435103e-08
ENSG00000008869	HEATR5B	220.528	-1.57706	0.300336	4.47817264957177e-08	2.0118889486234e-07
ENSG00000008952	SEC62	788.617	-1.29318	0.211299	4.2641861303001e-10	2.4389084832515e-09
ENSG00000008988	RPS20	13992.1	-0.0964126	0.164245	0.553107	0.61825
ENSG00000009307	CSDE1	16185.4	-0.334897	0.182188	0.0626014	0.096424
ENSG00000009335	UBE3C	776.289	-0.632228	0.214707	0.00270583	0.00586291
ENSG00000009413	REV3L	112.564	-1.13988	0.392514	0.00194595	0.00435061
ENSG00000009709	PAX7	93.2001	-1.98086	0.482029	6.39642684917818e-06	2.15148542954488e-05
ENSG00000009780	FAM76A	36.1621	-1.49336	0.60995	0.00464563	0.00961749
ENSG00000009830	POMT2	294.473	-1.11491	0.313966	0.000212616	0.000566744
ENSG00000009844	VTA1	933.02	-1.10849	0.200383	1.81235044673871e-08	8.55592580675812e-08
ENSG00000009954	BAZ1B	1549.72	-2.06847	0.220755	9.60324539166861e-22	1.59136398239818e-20
ENSG00000010017	RANBP9	517.551	-1.19056	0.228637	9.92673977440518e-08	4.26902148118972e-07
ENSG00000010072	SPRTN	211.757	-1.50692	0.342644	3.59217548232007e-06	1.25632016273042e-05
ENSG00000010165	EEF1AKNMT	711.433	-2.34852	0.222712	5.11495102767096e-27	1.32447462060432e-25
ENSG00000010219	DYRK4	232.105	-0.950861	0.278951	0.000429548	0.00108754
ENSG00000010244	ZNF207	2395.6	-1.33289	0.185819	3.18080458992418e-13	2.52708728296898e-12
ENSG00000010256	UQCRC1	3039.03	-0.423899	0.21178	0.0416527	0.067874
ENSG00000010270	STARD3NL	654.313	-0.813854	0.214485	0.000110313	0.000309383
ENSG00000010278	CD9	1177.66	-0.127884	0.186957	0.488137	0.55656
ENSG00000010292	NCAPD2	3340.51	-1.10695	0.200334	1.88230450929721e-08	8.86053055642888e-08
ENSG00000010295	IFFO1	23.2326	-2.22925	0.893205	0.00158777	0.00361421
ENSG00000010318	PHF7	66.6465	-0.305247	0.48437	0.490108	0.558223
ENSG00000010322	NISCH	285.265	-1.71657	0.325615	3.19261427063044e-08	1.46463479356118e-07
ENSG00000010361	FUZ	85.8977	-0.68749	0.408259	0.0719375	0.108863
ENSG00000010404	IDS	2240.83	-0.0994462	0.176881	0.569347	0.633461
ENSG00000010539	ZNF200	135.638	-3.0244	0.397759	2.32951063797709e-15	2.25160468642394e-14
ENSG00000010626	LRRC23	113.143	0.000773438	0.352788	0.998165	0.999512
ENSG00000010803	SCMH1	132.701	-0.146515	0.404076	0.699373	0.750709
ENSG00000010810	FYN	201.06	-1.12389	0.311444	0.000169005	0.000458486
ENSG00000010818	HIVEP2	140.666	-1.43565	1.08543	0.0575406	0.0896783
ENSG00000011007	ELOA	1341.61	-0.814147	0.198126	2.96722063391495e-05	9.06842908974589e-05
ENSG00000011009	LYPLA2	1134.82	-0.585813	0.198785	0.0027573	0.00596122
ENSG00000011021	CLCN6	124.516	-1.39202	0.374318	7.73400391276469e-05	0.000223437
ENSG00000011028	MRC2	3637.3	-0.65903	0.253233	0.00758205	0.0149603
ENSG00000011052	NME1-NME2	78.1718	-0.372985	0.498677	0.410101	0.480935
ENSG00000011105	TSPAN9	501.006	-0.336729	0.266371	0.193794	0.254452
ENSG00000011114	BTBD7	87.1817	-1.84084	0.548798	0.00015865	0.000432472
ENSG00000011132	APBA3	113.746	-1.76683	0.381789	8.08757598493454e-07	3.11005213752774e-06
ENSG00000011143	MKS1	169.093	-1.09331	0.399259	0.00342556	0.00729322
ENSG00000011198	ABHD5	284.091	-1.15134	0.295355	5.17969222760324e-05	0.000153323
ENSG00000011201	ANOS1	1477.25	-0.337495	0.173901	0.0495734	0.0788385
ENSG00000011243	AKAP8L	271.045	-1.43914	0.366803	3.15955424976834e-05	9.61620553380986e-05
ENSG00000011258	MBTD1	71.1479	-1.41062	0.512817	0.00218324	0.00483255
ENSG00000011260	UTP18	830.687	-1.71075	0.218177	1.06102170443571e-15	1.05900208460402e-14
ENSG00000011275	RNF216	1343.44	-2.25235	0.223586	7.56482690398167e-25	1.62378345912659e-23
ENSG00000011295	TTC19	122.487	-0.474213	0.358572	0.164271	0.220764
ENSG00000011304	PTBP1	5622.52	-0.989168	0.202372	6.58002302246325e-07	2.55982771637005e-06
ENSG00000011332	DPF1	32.5391	-2.10943	0.785995	0.00105211	0.00247154
ENSG00000011347	SYT7	31.3252	-0.322847	0.632706	0.551774	0.61709
ENSG00000011376	LARS2	510.961	-1.3192	0.30341	5.94980306773875e-06	2.01278821752397e-05
ENSG00000011405	PIK3C2A	24.989	-0.577046	0.77955	0.352632	0.42273
ENSG00000011422	PLAUR	1217.9	-0.607826	0.227962	0.00648749	0.013014
ENSG00000011426	ANLN	4849.05	-0.791973	0.189284	2.17804649418034e-05	6.79372819790858e-05
ENSG00000011451	WIZ	522.694	-0.694551	0.23042	0.00207428	0.00461083
ENSG00000011454	RABGAP1	212.699	-1.81119	0.352571	5.67168834185804e-08	2.51550325280768e-07
ENSG00000011478	QPCTL	301.925	-0.645624	0.291916	0.0221258	0.0389679
ENSG00000011485	PPP5C	1196.7	-0.277059	0.202092	0.163691	0.220123
ENSG00000011523	CEP68	32.9266	-2.13028	1.64987	0.0170388	0.030873
ENSG00000011566	MAP4K3	236.351	-2.30049	0.432461	1.10595031032898e-08	5.35539658847299e-08
ENSG00000011638	TMEM159	162.985	-1.43356	0.327638	4.44952721276732e-06	1.53136330374707e-05
ENSG00000011677	GABRA3	272.526	-0.436189	0.288313	0.118081	0.166795
ENSG00000012048	BRCA1	417.79	-1.61008	0.315482	9.35222963617917e-08	4.0397009567044e-07
ENSG00000012061	ERCC1	1104.81	-0.639628	0.214269	0.0023623	0.00518202
ENSG00000012124	CD22	20.9762	-0.875847	0.768047	0.155705	0.211076
ENSG00000012171	SEMA3B	75.3024	-0.0363139	0.527769	0.938942	0.952487
ENSG00000012174	MBTPS2	298.543	-0.2667	0.303785	0.36291	0.433367
ENSG00000012211	PRICKLE3	164.702	-2.59939	0.403001	9.43958134776259e-12	6.4732336920995e-11
ENSG00000012223	LTF	26.7019	-0.338435	0.702764	0.560977	0.625761
ENSG00000012232	EXTL3	32.2749	0.298382	0.639803	0.585253	0.647787
ENSG00000012660	ELOVL5	3106.19	-0.980656	0.188669	1.31570860780181e-07	5.58301554327925e-07
ENSG00000012779	ALOX5	29.1394	-0.85289	0.873043	0.198887	0.260116
ENSG00000012822	CALCOCO1	549.779	-0.872011	0.271892	0.000944775	0.00224054
ENSG00000012963	UBR7	411.908	-1.55318	0.229885	4.37435086449401e-12	3.10261929432372e-11
ENSG00000012983	MAP4K5	578.046	-1.12773	0.315604	0.000192564	0.000516577
ENSG00000013016	EHD3	501.097	-0.707054	0.249979	0.00372474	0.00787424
ENSG00000013275	PSMC4	1019.62	-0.596829	0.203777	0.00290517	0.00626156
ENSG00000013288	MAN2B2	496.29	-0.408289	0.259288	0.105986	0.151976
ENSG00000013306	SLC25A39	3322.67	-0.0509823	0.171731	0.763987	0.806215
ENSG00000013364	MVP	3305.3	-0.520137	0.194891	0.00674616	0.0134685
ENSG00000013374	NUB1	263.211	-1.3296	0.338205	3.58067742866671e-05	0.000108239
ENSG00000013375	PGM3	354.708	-1.98817	0.298183	3.95809038199313e-12	2.82511827848435e-11
ENSG00000013392	RWDD2A	33.5925	-3.15591	0.774645	2.84844135485311e-06	1.00992069480689e-05
ENSG00000013441	CLK1	123.625	-4.60232	0.548156	1.829319384208e-18	2.31734833468005e-17
ENSG00000013503	POLR3B	260.765	-3.00123	0.381343	2.88486858985987e-16	3.02973108986571e-15
ENSG00000013523	ANGEL1	248.139	-0.787222	0.315723	0.00942251	0.0181765
ENSG00000013561	RNF14	397.021	-1.63146	0.260593	1.04145031962099e-10	6.30799240621919e-10
ENSG00000013563	DNASE1L1	718.799	-0.251486	0.233204	0.270773	0.33857
ENSG00000013573	DDX11	495.516	-1.11255	0.226282	4.98852129844354e-07	1.97842975969066e-06
ENSG00000013583	HEBP1	475.651	-0.659986	0.232251	0.00368703	0.00780126
ENSG00000013588	GPRC5A	707.325	-1.811	0.261897	9.41525892959818e-13	7.15871732803524e-12
ENSG00000013619	MAMLD1	58.2513	-0.958023	1.16748	0.201775	0.26326
ENSG00000013810	TACC3	1160.03	-1.53628	0.227663	4.75956075836869e-12	3.36284268789071e-11
ENSG00000014123	UFL1	279.75	-1.27383	0.279713	2.42997010830451e-06	8.70378656504681e-06
ENSG00000014138	POLA2	159.596	-1.0192	0.446946	0.0133379	0.024826
ENSG00000014164	ZC3H3	482.598	-3.24811	0.276385	6.46590665955413e-33	2.60803410921906e-31
ENSG00000014216	CAPN1	2383.87	-0.117945	0.208291	0.564772	0.629086
ENSG00000014641	MDH1	2789.34	-0.312997	0.187228	0.0901526	0.132561
ENSG00000014824	SLC30A9	793.63	-0.418941	0.214244	0.0465031	0.0746103
ENSG00000014914	MTMR11	111.697	-0.127123	0.395268	0.732663	0.779829
ENSG00000014919	COX15	397.224	-0.971677	0.255215	9.12083240547984e-05	0.000260276
ENSG00000015153	YAF2	195.654	-1.18252	0.306613	5.9070862709038e-05	0.000173421
ENSG00000015171	ZMYND11	294.582	-0.685526	0.312156	0.0223981	0.0393813
ENSG00000015475	BID	288.867	-0.134289	0.254589	0.588652	0.651092
ENSG00000015479	MATR3	3369.07	-0.666415	0.200908	0.00074849	0.00181342
ENSG00000015532	XYLT2	335.776	-2.73023	0.298204	4.44752253994624e-21	6.96889284220819e-20
ENSG00000015568	RGPD5	186.872	-2.82767	0.459638	6.00715480751372e-11	3.73874721847887e-10
ENSG00000015676	NUDCD3	1249.08	-0.652076	0.199841	0.000914506	0.00217417
ENSG00000016391	CHDH	25.9029	-2.15802	0.861214	0.00167491	0.00378906
ENSG00000016864	GLT8D1	341.694	-0.826339	0.283336	0.00257967	0.00561522
ENSG00000017260	ATP2C1	1478.25	-0.392469	0.196842	0.0429548	0.0697326
ENSG00000017797	RALBP1	2438.91	-0.786872	0.184589	1.5418070591065e-05	4.92104592213079e-05
ENSG00000018189	RUFY3	317.481	-0.390052	0.260615	0.124344	0.174366
ENSG00000018236	CNTN1	88.6501	-1.09577	0.580308	0.0309955	0.0525978
ENSG00000018280	SLC11A1	15.3855	-0.254728	0.872059	0.698083	0.74957
ENSG00000018408	WWTR1	289.028	-1.42202	0.307005	1.35726475845116e-06	5.03216191504545e-06
ENSG00000018510	AGPS	62.8448	-1.73717	1.4862	0.0403273	0.0659411
ENSG00000018610	CXorf56	171.765	-1.07597	0.327287	0.000582012	0.00143905
ENSG00000018625	ATP1A2	7.32698	0.0125319	1.0023	0.985556	0.989939
ENSG00000018699	TTC27	515.267	-1.38446	0.247283	8.62624845968457e-09	4.2188734138937e-08
ENSG00000018869	ZNF582	23.393	-0.558037	0.699862	0.336616	0.406732
ENSG00000019144	PHLDB1	1223.32	-1.92154	0.206026	1.81317961687975e-21	2.92539594890423e-20
ENSG00000019169	MARCO	128.761	-0.289946	0.369931	0.408537	0.479429
ENSG00000019186	CYP24A1	47.773	-1.48186	0.607634	0.00484549	0.0100016
ENSG00000019485	PRDM11	161.711	-1.45647	0.357905	1.66601261419804e-05	5.29102253983467e-05
ENSG00000019505	SYT13	9.83528	-0.648606	0.967724	0.349394	0.419513
ENSG00000019549	SNAI2	94.8916	-7.93664	1.3699	3.24574769416101e-12	2.33255348241175e-11
ENSG00000019995	ZRANB1	483.062	-3.05046	0.245484	1.68723294219376e-36	8.78438087137899e-35
ENSG00000020129	NCDN	802.681	-0.894924	0.247388	0.000206863	0.000552513
ENSG00000020181	ADGRA2	97.9016	0.0538763	0.419423	0.890665	0.913499
ENSG00000020256	ZFP64	317.89	-4.083	0.290217	4.65654148712582e-46	4.58841222241485e-44
ENSG00000020426	MNAT1	333.812	-0.948383	0.284547	0.000566032	0.00140261
ENSG00000020577	SAMD4A	1092.7	-1.90581	0.212733	5.60293676537531e-20	7.98152311197926e-19
ENSG00000020633	RUNX3	74.2022	-4.22509	0.611083	2.44492976542188e-13	1.96692925018762e-12
ENSG00000020922	MRE11	351.535	-1.03981	0.256595	3.08180104306568e-05	9.39709302477474e-05
ENSG00000021300	PLEKHB1	48.7703	-0.326817	0.525863	0.489138	0.557529
ENSG00000021355	SERPINB1	137.192	-1.05333	0.349546	0.00151418	0.0034585
ENSG00000021574	SPAST	302.577	-2.1034	0.28462	1.88019223247581e-14	1.6679747647861e-13
ENSG00000021645	NRXN3	52.4477	-0.866094	0.50436	0.0573557	0.0894515
ENSG00000021762	OSBPL5	256.258	-1.39741	0.299223	1.1698473121564e-06	4.387151529267e-06
ENSG00000021776	AQR	532.75	-1.13674	0.301008	8.63162293909196e-05	0.000247422
ENSG00000021826	CPS1	255.552	-0.899759	0.271707	0.000639397	0.00157089
ENSG00000022267	FHL1	1179.06	-0.0247563	0.198631	0.899308	0.920243
ENSG00000022277	RTF2	2446.09	-0.661503	0.192325	0.00048137	0.0012077
ENSG00000022355	GABRA1	19.4313	0.556458	0.734106	0.352641	0.42273
ENSG00000022556	NLRP2	44.8567	-3.49201	0.9875	1.78697587647148e-05	5.64952192471023e-05
ENSG00000022567	SLC45A4	105.483	-1.17494	0.457761	0.00512123	0.0105249
ENSG00000022840	RNF10	1567.82	-1.01388	0.195664	1.38759855026244e-07	5.87812887192807e-07
ENSG00000022976	ZNF839	32.9575	-0.85037	0.639248	0.119323	0.168242
ENSG00000023041	ZDHHC6	248.88	-1.55593	0.369401	7.7005142977979e-06	2.56234108211655e-05
ENSG00000023171	GRAMD1B	161.862	-1.78868	0.390505	9.8176388745404e-07	3.72846802783244e-06
ENSG00000023191	RNH1	941.295	-0.539148	0.227725	0.0156693	0.0286497
ENSG00000023228	NDUFS1	756.5	-0.498865	0.244108	0.0364318	0.0604578
ENSG00000023287	RB1CC1	1092.64	-1.28933	0.194366	1.50688368749838e-11	1.0088493524784e-10
ENSG00000023318	ERP44	70.6727	0.306952	0.470619	0.477288	0.545759
ENSG00000023330	ALAS1	960.24	-1.23358	0.201594	4.64370241271118e-10	2.64464076118796e-09
ENSG00000023445	BIRC3	108.199	-1.81906	0.462498	1.70770230046926e-05	5.41171706788034e-05
ENSG00000023516	AKAP11	555.936	-1.54122	0.233899	1.39228732748154e-11	9.36397734406043e-11
ENSG00000023572	GLRX2	57.9293	-1.95651	0.535371	4.35185763054939e-05	0.000130343
ENSG00000023608	SNAPC1	675.204	-1.79239	0.238316	1.12482109977385e-14	1.01691030707387e-13
ENSG00000023697	DERA	426.257	-0.822201	0.234604	0.000337517	0.000870442
ENSG00000023734	STRAP	4363.35	-0.642745	0.160942	5.4545310865285e-05	0.000160939
ENSG00000023839	ABCC2	12.1484	-0.210065	0.81281	0.740287	0.786859
ENSG00000023892	DEF6	61.2834	-0.195097	0.497248	0.665994	0.720623
ENSG00000023902	PLEKHO1	467.511	-1.91503	0.255877	1.21825562448129e-14	1.09935028141575e-13
ENSG00000023909	GCLM	495.662	-2.22639	0.258557	7.89934993752901e-19	1.03552014091787e-17
ENSG00000024048	UBR2	523.571	-2.10082	0.249172	4.35733053569649e-18	5.34455529867133e-17
ENSG00000024422	EHD2	371.224	-0.811305	0.250228	0.000879785	0.00209964
ENSG00000024526	DEPDC1	571.054	-1.37372	0.258687	4.42899373333165e-08	1.99223302673944e-07
ENSG00000024862	CCDC28A	117.572	-1.77378	0.369578	3.43892658287918e-07	1.39052562684482e-06
ENSG00000025039	RRAGD	250.311	-1.0359	0.270102	7.63169066707752e-05	0.000220742
ENSG00000025156	HSF2	99.7195	-3.84845	0.528901	2.4119893959892e-14	2.11806729469988e-13
ENSG00000025293	PHF20	356.45	-2.68079	0.283596	2.72708839190251e-22	4.68842058195699e-21
ENSG00000025434	NR1H3	88.0923	-1.14729	0.417032	0.00309137	0.00663075
ENSG00000025708	TYMP	55.882	-0.0868591	0.529041	0.854894	0.883576
ENSG00000025770	NCAPH2	1379.09	-0.478093	0.205647	0.018092	0.0325564
ENSG00000025772	TOMM34	2776.63	-0.482138	0.200029	0.0143451	0.0265058
ENSG00000025796	SEC63	1028.18	-0.60556	0.227664	0.00662135	0.0132481
ENSG00000025800	KPNA6	1005.03	-1.61164	0.231959	1.04090610824025e-12	7.85736939906599e-12
ENSG00000026025	VIM	42171.7	-0.596025	0.174748	0.000555533	0.00137861
ENSG00000026103	FAS	70.5467	-0.836053	0.681466	0.142989	0.196202
ENSG00000026297	RNASET2	169.587	-0.46411	0.3425	0.155963	0.211378
ENSG00000026508	CD44	5714.68	-0.603648	0.19873	0.00203111	0.00452514
ENSG00000026559	KCNG1	423.078	-0.959721	0.261443	0.000158434	0.000431965
ENSG00000026652	AGPAT4	74.1473	-1.94964	0.537801	4.92586093043776e-05	0.000146281
ENSG00000026751	SLAMF7	440.63	-0.77747	0.265297	0.00256424	0.00558412
ENSG00000026950	BTN3A1	22.9087	-1.37194	0.7583	0.0258184	0.0447169
ENSG00000027001	MIPEP	215.518	-0.609267	0.326038	0.0512644	0.0811061
ENSG00000027075	PRKCH	184.401	-0.440193	0.293032	0.120302	0.169378
ENSG00000027697	IFNGR1	186.065	-2.15758	0.363434	3.56184223220196e-10	2.0515875893758e-09
ENSG00000027847	B4GALT7	345.918	-0.32104	0.278937	0.235542	0.300898
ENSG00000027869	SH2D2A	26.346	-0.709173	0.670989	0.209223	0.271794
ENSG00000028116	VRK2	797.831	-1.16021	0.231793	2.99069081116912e-07	1.21801171954466e-06
ENSG00000028203	VEZT	276.541	-0.972247	0.28573	0.000430007	0.00108851
ENSG00000028277	POU2F2	30.6764	-1.02702	0.731313	0.0862862	0.127617
ENSG00000028310	BRD9	218.88	-0.720502	0.311323	0.0161114	0.0293665
ENSG00000028528	SNX1	1579.73	-0.484659	0.229425	0.0310358	0.0526539
ENSG00000028839	TBPL1	171.732	-3.7303	0.414203	1.7910947875101e-20	2.65893363702966e-19
ENSG00000029153	ARNTL2	711.257	-0.20064	0.200581	0.309672	0.379611
ENSG00000029363	BCLAF1	1985.99	-1.32177	0.208087	9.32749134038897e-11	5.67535134105225e-10
ENSG00000029364	SLC39A9	1036.92	-1.17722	0.204091	4.23748087469413e-09	2.15574130984959e-08
ENSG00000029534	ANK1	12.1839	0.489696	1.00034	0.483047	0.551613
ENSG00000029639	TFB1M	97.3476	-1.03615	0.397125	0.00534549	0.0109383
ENSG00000029725	RABEP1	495.529	-0.948392	0.243105	6.3633724534148e-05	0.000186184
ENSG00000029993	HMGB3	537.038	-0.722894	0.22397	0.000988616	0.00233583
ENSG00000030066	NUP160	930.746	-1.55797	0.22957	3.52394440084228e-12	2.52437584056015e-11
ENSG00000030110	BAK1	680.816	-3.38443	0.243451	6.15022325236993e-45	5.71503656906932e-43
ENSG00000030419	IKZF2	37.7479	-3.62214	0.904186	2.79082074728688e-06	9.90687384227899e-06
ENSG00000030582	GRN	3022.23	-0.44402	0.21749	0.0375532	0.0620477
ENSG00000031003	FAM13B	85.4531	-2.04049	0.460224	1.36645918136237e-06	5.06113867324981e-06
ENSG00000031081	ARHGAP31	486.646	-1.74336	0.249646	6.48988319386603e-13	4.99394470924219e-12
ENSG00000031691	CENPQ	170.431	-0.983237	0.311353	0.00100723	0.00237599
ENSG00000031698	SARS1	4398.63	-0.750227	0.191308	6.88271068785746e-05	0.0002005
ENSG00000031823	RANBP3	403.463	-2.07174	0.268241	1.5112630197174e-15	1.48317938873602e-14
ENSG00000032219	ARID4A	143.518	-3.30623	0.512282	8.24088100028002e-12	5.69377011040524e-11
ENSG00000032389	EIPR1	208.292	-0.785686	0.303546	0.0072086	0.0143023
ENSG00000032444	PNPLA6	1490.51	-0.312454	0.223571	0.15419	0.209283
ENSG00000032742	IFT88	82.451	-0.464459	0.43065	0.24622	0.312527
ENSG00000033011	ALG1	239.987	-0.0436125	0.340716	0.893521	0.915652
ENSG00000033030	ZCCHC8	149.097	-3.25578	0.383016	1.61832982958958e-18	2.06252765260714e-17
ENSG00000033050	ABCF2	547.751	-0.638648	0.217279	0.00274199	0.00593249
ENSG00000033100	CHPF2	318.889	-0.618345	0.271239	0.0189013	0.0338385
ENSG00000033170	FUT8	734.984	-0.31007	0.221547	0.153743	0.208754
ENSG00000033178	UBA6	970.892	-1.35112	0.210978	6.3719161938006e-11	3.95570712716196e-10
ENSG00000033327	GAB2	130.151	-1.63229	0.420073	2.75505122642534e-05	8.45696468876788e-05
ENSG00000033627	ATP6V0A1	26.073	-0.51229	0.608595	0.331457	0.40192
ENSG00000033800	PIAS1	376.115	-4.09427	0.365926	3.42239217535331e-30	1.13682266784021e-28
ENSG00000033867	SLC4A7	196.228	-1.44321	0.37547	4.35471692239484e-05	0.000130402
ENSG00000034053	APBA2	93.5382	-0.838754	0.457748	0.0462476	0.0742977
ENSG00000034152	MAP2K3	1033.89	-2.00562	0.206466	3.81055262258269e-23	7.09081541251699e-22
ENSG00000034510	TMSB10	13574.5	-0.279883	0.172217	0.100194	0.144873
ENSG00000034533	ASTE1	39.7946	-2.52379	0.739792	5.95160992384806e-05	0.000174623
ENSG00000034677	RNF19A	362.87	-3.71691	0.353312	6.25930043995694e-27	1.60994333819618e-25
ENSG00000034693	PEX3	229.334	-0.801416	0.321987	0.00942939	0.0181874
ENSG00000034713	GABARAPL2	987.687	-0.233419	0.180266	0.189796	0.249918
ENSG00000035115	SH3YL1	21.6759	-0.588638	0.736821	0.32667	0.397201
ENSG00000035141	FAM136A	1331.75	-0.600573	0.184009	0.000939357	0.00222949
ENSG00000035403	VCL	3959.44	-0.377512	0.184452	0.0380852	0.0628136
ENSG00000035499	DEPDC1B	280.92	-0.300037	0.288149	0.282241	0.350759
ENSG00000035664	DAPK2	16.1866	-0.417227	0.770163	0.498039	0.565523
ENSG00000035681	NSMAF	564.648	-0.524869	0.272886	0.047626	0.0762036
ENSG00000035687	ADSS2	521.005	-1.48736	0.242487	2.94008195317934e-10	1.70752702676341e-09
ENSG00000035862	TIMP2	3549.1	-0.255563	0.196134	0.186003	0.245739
ENSG00000035928	RFC1	1137.23	-2.49715	0.288309	4.08267495988922e-19	5.48917891585105e-18
ENSG00000036054	TBC1D23	430.083	-1.34188	0.270021	2.83491031423104e-07	1.15842341312385e-06
ENSG00000036257	CUL3	965.288	-2.39371	0.21163	1.06771916060031e-30	3.72357546696763e-29
ENSG00000036530	CYP46A1	6.2489	-0.702394	1.11535	0.335009	0.40529
ENSG00000036549	ZZZ3	410.41	-1.88991	0.288218	9.72038167100768e-12	6.64716551903748e-11
ENSG00000037042	TUBG2	31.1049	0.290045	0.610912	0.58363	0.646657
ENSG00000037241	RPL26L1	644.251	-0.526589	0.236156	0.0226421	0.039755
ENSG00000037280	FLT4	51.5203	-0.433588	0.54031	0.368809	0.439375
ENSG00000037474	NSUN2	1930.23	-0.582685	0.212595	0.00526371	0.0107875
ENSG00000037637	FBXO42	118.247	-4.55494	0.458094	1.20648305423163e-24	2.55390463650067e-23
ENSG00000037749	MFAP3	513.909	-1.15977	0.282593	2.15508339280843e-05	6.72781934365584e-05
ENSG00000037757	MRI1	111.543	-0.40318	0.400603	0.283995	0.35261
ENSG00000037897	METTL1	144.851	-2.76862	0.358025	8.51852348788023e-16	8.57811809664318e-15
ENSG00000037965	HOXC8	116.545	-3.12749	0.5066	5.03655481752171e-11	3.1628185556396e-10
ENSG00000038002	AGA	166.243	-0.364779	0.331874	0.251269	0.318057
ENSG00000038210	PI4K2B	139.317	-0.632082	0.333171	0.047385	0.0758512
ENSG00000038219	BOD1L1	365.027	-1.74562	0.296511	8.8359219470522e-10	4.86892784179187e-09
ENSG00000038274	MAT2B	613.18	-1.73031	0.231105	1.61906631115244e-14	1.44417567316768e-13
ENSG00000038358	EDC4	923.548	-0.920875	0.217691	1.59789562262046e-05	5.08679608224492e-05
ENSG00000038382	TRIO	2817.53	-0.810786	0.211563	9.48808659528775e-05	0.000269603
ENSG00000038532	CLEC16A	153.58	-0.330588	0.36266	0.337395	0.407338
ENSG00000039068	CDH1	39.6732	-0.150776	0.627834	0.779942	0.82028
ENSG00000039123	MTREX	1447.3	-1.25212	0.21838	4.72315641419169e-09	2.37728428087632e-08
ENSG00000039139	DNAH5	5.88173	-0.713596	1.29495	0.334446	0.404742
ENSG00000039319	ZFYVE16	471.292	-1.48646	0.365114	1.5804684098645e-05	5.03459257835336e-05
ENSG00000039523	RIPOR1	1531.34	-0.860452	0.20865	2.6832678490897e-05	8.25214465025869e-05
ENSG00000039560	RAI14	1467.48	-0.300047	0.21645	0.158072	0.213801
ENSG00000039650	PNKP	305.407	-0.801902	0.250858	0.00103851	0.00244507
ENSG00000040199	PHLPP2	288.189	-2.96243	0.293573	5.1447113677688e-25	1.13075826798775e-23
ENSG00000040275	SPDL1	320.91	-1.72289	0.306262	4.32106865391072e-09	2.1937043560414e-08
ENSG00000040341	STAU2	750.478	-0.884772	0.261324	0.000496368	0.00124236
ENSG00000040487	SLC66A1	198.584	-2.97684	0.334634	4.83233566131515e-20	6.92855001752236e-19
ENSG00000040531	CTNS	157.454	-1.99754	0.432144	5.8988407570695e-07	2.31568930468702e-06
ENSG00000040608	RTN4R	132.366	-1.84855	0.369214	1.06328240470065e-07	4.55932017109082e-07
ENSG00000040633	PHF23	436.684	-6.3737	0.373114	1.03891633406415e-67	3.9111204145461e-65
ENSG00000040731	CDH10	17.339	-0.102538	0.693509	0.85897	0.887315
ENSG00000040933	INPP4A	517.068	-0.526869	0.240933	0.0252587	0.043794
ENSG00000041353	RAB27B	35.4038	-0.671986	0.78824	0.282587	0.351099
ENSG00000041357	PSMA4	2233.51	-0.501175	0.186226	0.00636849	0.0127952
ENSG00000041515	MYO16	40.812	-1.25702	0.578892	0.0131232	0.0244635
ENSG00000041802	LSG1	736.16	-1.88271	0.229381	4.00289794245753e-17	4.55232746639515e-16
ENSG00000041880	PARP3	159.02	-0.466967	0.337755	0.148245	0.202487
ENSG00000041982	TNC	1287.94	-0.746386	0.283237	0.00648673	0.013014
ENSG00000041988	THAP3	45.0353	-3.59408	0.756717	1.11658706786473e-07	4.77812046936463e-07
ENSG00000042088	TDP1	167.864	-1.39268	0.33324	1.13785032144816e-05	3.70255284120167e-05
ENSG00000042286	AIFM2	648.967	-1.05163	0.243041	9.10641236537777e-06	3.00315243370342e-05
ENSG00000042317	SPATA7	40.5214	-1.66764	0.59023	0.00120669	0.00280415
ENSG00000042429	MED17	201.733	-4.10605	0.373118	2.64481547728961e-29	8.1749854394876e-28
ENSG00000042445	RETSAT	369.729	-0.639164	0.288947	0.0221985	0.0390789
ENSG00000042493	CAPG	320.525	-0.260825	0.268292	0.317504	0.387893
ENSG00000042753	AP2S1	3018.49	-0.275159	0.177089	0.11578	0.163923
ENSG00000042980	ADAM28	42.7307	-0.0406052	0.53704	0.932665	0.947574
ENSG00000043093	DCUN1D1	313.948	-2.116	0.31057	1.21221280056939e-12	9.07583291073927e-12
ENSG00000043143	JADE2	141.308	-2.18644	0.571391	1.64074780110505e-05	5.21416866143384e-05
ENSG00000043514	TRIT1	270.332	-0.951424	0.300584	0.00101408	0.00239138
ENSG00000044090	CUL7	543.407	-0.554775	0.252287	0.0241309	0.0420372
ENSG00000044115	CTNNA1	4868.57	-0.497892	0.202491	0.0124615	0.0233666
ENSG00000044446	PHKA2	172.243	-0.412987	0.324021	0.184217	0.243621
ENSG00000044459	CNTLN	63.9847	-0.538873	0.469749	0.211029	0.273922
ENSG00000044574	HSPA5	4134.73	-0.797576	0.208462	9.83471836300125e-05	0.000278352
ENSG00000046604	DSG2	575.871	-0.266045	0.229275	0.236338	0.30181
ENSG00000046647	GEMIN8	21.9421	-1.21916	0.710669	0.0381934	0.0629496
ENSG00000046651	OFD1	70.1365	-2.40669	0.589701	4.48599452174022e-06	1.54282903650012e-05
ENSG00000046653	GPM6B	5.6373	-0.429593	1.05261	0.543863	0.609635
ENSG00000047056	WDR37	34.5536	-3.60633	0.877526	1.86100911479757e-06	6.76730413550932e-06
ENSG00000047188	YTHDC2	292.686	-0.651368	0.310044	0.0290311	0.0496661
ENSG00000047230	CTPS2	70.7732	-0.640852	0.505077	0.160737	0.216867
ENSG00000047249	ATP6V1H	649.88	-0.910728	0.219192	2.24542709791932e-05	6.98313083068237e-05
ENSG00000047315	POLR2B	2720.97	-1.17928	0.208124	7.69250338116901e-09	3.78489727353631e-08
ENSG00000047346	FAM214A	60.9069	-3.48759	0.683935	2.09447277580272e-08	9.80581929028556e-08
ENSG00000047365	ARAP2	294.604	-2.47276	0.387567	1.59976035767094e-11	1.06907972559512e-10
ENSG00000047410	TPR	1058.57	-1.35904	0.264382	1.13171391396859e-07	4.83580433203922e-07
ENSG00000047578	KIAA0556	168.703	-1.9513	0.497224	1.46741463103095e-05	4.69995235881247e-05
ENSG00000047579	DTNBP1	98.7406	-1.70358	0.411638	8.45894417131188e-06	2.80095214982411e-05
ENSG00000047597	XK	22.8145	-0.0841579	0.656614	0.879822	0.90459
ENSG00000047617	ANO2	37.5794	-2.08103	0.798504	0.00137126	0.00315858
ENSG00000047621	C12orf4	338.391	-1.40708	0.252862	1.01432668922325e-08	4.93777999044291e-08
ENSG00000047634	SCML1	109.062	0.287019	0.374895	0.418834	0.489245
ENSG00000047644	WWC3	195.666	-0.481834	0.288978	0.0849017	0.125861
ENSG00000047648	ARHGAP6	12.4806	-0.849675	0.907543	0.209599	0.272234
ENSG00000047849	MAP4	4734.63	-0.65332	0.224153	0.002941	0.00633078
ENSG00000047932	GOPC	612.996	-2.76248	0.237373	2.20646959545947e-32	8.54759540911239e-31
ENSG00000047936	ROS1	86.8299	-0.813698	0.417317	0.0364802	0.0605132
ENSG00000048028	USP28	572.589	-0.775473	0.204562	0.000115196	0.000322337
ENSG00000048052	HDAC9	269.379	-2.41935	0.37905	1.63393515877469e-11	1.09092478404411e-10
ENSG00000048140	TSPAN17	1950.1	-0.361838	0.194444	0.0589684	0.0916066
ENSG00000048162	NOP16	444.31	-3.84334	0.286007	3.31325327696194e-42	2.50748374290491e-40
ENSG00000048342	CC2D2A	243.447	-0.513882	0.284191	0.061951	0.0955927
ENSG00000048392	RRM2B	2854.43	-0.318046	0.171308	0.0604091	0.0935395
ENSG00000048405	ZNF800	116.365	-2.25361	0.416493	6.9729172593108e-09	3.44301862713395e-08
ENSG00000048471	SNX29	146.447	-0.93536	0.367128	0.00707881	0.0140752
ENSG00000048544	MRPS10	899.238	-0.744742	0.190905	7.51837614494995e-05	0.000217606
ENSG00000048649	RSF1	568.24	-0.999134	0.222362	4.46758838393646e-06	1.53721895132306e-05
ENSG00000048707	VPS13D	388.119	-1.0107	0.334682	0.00155255	0.00354063
ENSG00000048740	CELF2	47.9681	-0.825243	0.507609	0.0716918	0.108524
ENSG00000048828	FAM120A	1908.18	-0.0379255	0.194267	0.84299	0.873881
ENSG00000048991	R3HDM1	501.429	-0.938715	0.237486	5.1865325548777e-05	0.000153495
ENSG00000049089	COL9A2	189.455	-0.508492	0.418328	0.192958	0.253559
ENSG00000049130	KITLG	216.365	-1.16818	0.328623	0.000196704	0.000526817
ENSG00000049167	ERCC8	100.641	-0.543921	0.428045	0.172075	0.229548
ENSG00000049192	ADAMTS6	193.867	-2.28504	0.364934	4.0293733528878e-11	2.55989872639977e-10
ENSG00000049239	H6PD	244.707	-0.560352	0.286598	0.0434103	0.0703555
ENSG00000049245	VAMP3	873.905	-0.740632	0.217121	0.000507133	0.00126607
ENSG00000049246	PER3	295.926	-1.42949	0.272967	6.08320930430451e-08	2.68708328773949e-07
ENSG00000049249	TNFRSF9	169.645	-0.705732	0.347424	0.033005	0.0554932
ENSG00000049283	EPN3	11.6037	-0.612702	0.889438	0.358054	0.428265
ENSG00000049323	LTBP1	1822.16	-0.549011	0.217084	0.0099779	0.0191372
ENSG00000049449	RCN1	4642.17	-0.419359	0.199794	0.0330136	0.0554932
ENSG00000049541	RFC2	742.702	-0.689569	0.210523	0.000854677	0.00204471
ENSG00000049618	ARID1B	804.722	-1.39663	0.23117	6.00326833730581e-10	3.37184337139724e-09
ENSG00000049656	CLPTM1L	6460.91	-0.674365	0.182958	0.000187108	0.00050332
ENSG00000049759	NEDD4L	1079.98	-1.79152	0.258329	8.43834255956057e-13	6.43927990953577e-12
ENSG00000049769	PPP1R3F	46.4914	-0.0354167	0.550634	0.942376	0.955126
ENSG00000049860	HEXB	430.352	-0.619202	0.268527	0.0176397	0.0318282
ENSG00000049883	PTCD2	121.675	-0.716466	0.378718	0.0451095	0.0726682
ENSG00000050030	NEXMIF	8.02671	-2.07146	1.3654	0.0167283	0.0303477
ENSG00000050130	JKAMP	718.238	-1.0444	0.249231	1.68650766742476e-05	5.35164558837482e-05
ENSG00000050165	DKK3	1181.92	-0.463846	0.269967	0.0770704	0.115641
ENSG00000050393	MCUR1	471.452	-0.46886	0.236394	0.0426294	0.069258
ENSG00000050405	LIMA1	2346.63	-0.730768	0.203723	0.000264434	0.000692917
ENSG00000050426	LETMD1	284.195	-0.814267	0.254963	0.00103897	0.00244574
ENSG00000050438	SLC4A8	95.2668	0.0597541	0.467533	0.889417	0.912729
ENSG00000050555	LAMC3	150.861	-0.706826	0.408929	0.0646433	0.0991633
ENSG00000050730	TNIP3	7.38112	-0.277035	0.979617	0.687678	0.740095
ENSG00000050748	MAPK9	725.299	-0.133913	0.220389	0.535868	0.60242
ENSG00000050820	BCAR1	1326.87	-2.62591	0.214409	1.45325283868018e-35	7.04180137871367e-34
ENSG00000051009	FAM160A2	219.468	-3.27642	0.419149	4.49463564737123e-16	4.63740271080143e-15
ENSG00000051108	HERPUD1	468.003	-3.87203	0.283344	1.47521302125226e-43	1.23062940784237e-41
ENSG00000051128	HOMER3	489.556	-0.500637	0.26386	0.0511732	0.0809705
ENSG00000051180	RAD51	123.801	-1.85873	0.418289	1.68534088086056e-06	6.17523703838153e-06
ENSG00000051341	POLQ	125.169	-1.02664	0.381293	0.00423395	0.00884754
ENSG00000051382	PIK3CB	218.882	-1.53715	0.313076	2.86953355764566e-07	1.17191910134502e-06
ENSG00000051596	THOC3	1150.37	-0.574246	0.205402	0.00447079	0.00930076
ENSG00000051620	HEBP2	737.238	-0.229126	0.223762	0.296514	0.365957
ENSG00000051825	MPHOSPH9	301.727	-2.24014	0.278998	1.05829721210107e-16	1.16127949686606e-15
ENSG00000052126	PLEKHA5	240.984	-1.38343	0.308586	2.91147717224346e-06	1.03077665403613e-05
ENSG00000052723	SIKE1	472.586	-0.847264	0.227691	0.00014385	0.000395211
ENSG00000052749	RRP12	1499.98	-1.49296	0.199028	2.15645440145899e-14	1.90385228636326e-13
ENSG00000052795	FNIP2	189.649	-1.52577	0.32579	9.03265820153565e-07	3.44729627540802e-06
ENSG00000052802	MSMO1	1027.59	-1.44665	0.224207	4.02563659673036e-11	2.5586318836881e-10
ENSG00000052841	TTC17	401.098	-1.11154	0.359023	0.00107852	0.00252752
ENSG00000052850	ALX4	14.6432	-4.38298	1.60005	5.68890526584668e-05	0.000167317
ENSG00000053108	FSTL4	10.9381	0.242351	0.965951	0.723597	0.771802
ENSG00000053254	FOXN3	419.724	-1.11885	0.246074	3.05240636140078e-06	1.07781217407615e-05
ENSG00000053371	AKR7A2	720.086	-0.16645	0.228813	0.457932	0.526661
ENSG00000053372	MRTO4	1350.9	-0.935733	0.2145	8.69724843036006e-06	2.87532090642978e-05
ENSG00000053501	USE1	146.759	-0.521219	0.351733	0.119762	0.16878
ENSG00000053524	MCF2L2	14.0405	-0.24143	0.8277	0.705952	0.756168
ENSG00000053747	LAMA3	65.3723	-1.63795	0.564913	0.000996634	0.00235364
ENSG00000053770	AP5M1	584.806	-1.94901	0.240639	8.82886739614085e-17	9.75360655456283e-16
ENSG00000053900	ANAPC4	132.826	-1.818	0.391145	6.77769431787996e-07	2.6332391631414e-06
ENSG00000054116	TRAPPC3	750.571	-1.3862	0.221455	1.54463879042873e-10	9.25270776053638e-10
ENSG00000054118	THRAP3	1788.81	-1.45451	0.224233	3.17013063467952e-11	2.03603928164325e-10
ENSG00000054148	PHPT1	1108.97	-0.062866	0.210393	0.761187	0.803605
ENSG00000054267	ARID4B	237.829	-2.57244	0.33171	7.50307644588466e-16	7.6130040344491e-15
ENSG00000054277	OPN3	50.0427	-0.201228	0.530155	0.672267	0.726232
ENSG00000054282	SDCCAG8	53.4338	-0.377312	0.54497	0.437329	0.507098
ENSG00000054356	PTPRN	3530.81	-0.40931	0.216771	0.054462	0.0854011
ENSG00000054392	HHAT	230.814	-0.992381	0.292082	0.000429219	0.00108689
ENSG00000054523	KIF1B	684.918	-3.16063	0.25508	2.7206742848061e-36	1.37741171894907e-34
ENSG00000054598	FOXC1	81.0331	-4.55874	0.594999	7.28581924428095e-16	7.40279571934484e-15
ENSG00000054611	TBC1D22A	408.01	-0.894673	0.236241	0.000106238	0.000298916
ENSG00000054654	SYNE2	180.056	-0.372758	0.375227	0.294008	0.363474
ENSG00000054690	PLEKHH1	125.788	-0.7762	0.405171	0.040719	0.0665075
ENSG00000054793	ATP9A	489.362	-0.888608	0.219691	3.68043871576116e-05	0.000111094
ENSG00000054965	FAM168A	642.987	-1.63939	0.24692	8.44576464861234e-12	5.82162988595898e-11
ENSG00000054967	RELT	138.191	-2.75465	0.426445	8.41885615475907e-12	5.80853599925623e-11
ENSG00000054983	GALC	336.067	-1.05591	0.283514	0.00011636	0.000325286
ENSG00000055044	NOP58	1900.13	-0.481522	0.212887	0.0213087	0.0376527
ENSG00000055070	SZRD1	4214.82	-0.403069	0.190077	0.0315056	0.0533525
ENSG00000055118	KCNH2	40.8079	-0.771018	0.536348	0.107379	0.153524
ENSG00000055130	CUL1	252.829	-2.42636	0.305339	1.76106138187651e-16	1.89281868292174e-15
ENSG00000055147	FAM114A2	198.814	-1.3341	0.310177	7.20058307188362e-06	2.4010665605586e-05
ENSG00000055163	CYFIP2	1964.45	-0.266575	0.225824	0.228611	0.293192
ENSG00000055208	TAB2	1075.83	-2.07607	0.192363	4.85681583118165e-28	1.36343728553363e-26
ENSG00000055211	GINM1	568.009	-0.476062	0.231769	0.0359237	0.0597048
ENSG00000055332	EIF2AK2	401.991	-0.620164	0.225055	0.00492632	0.0101494
ENSG00000055483	USP36	616.413	-3.32331	0.265609	6.2007194045621e-37	3.32258986488251e-35
ENSG00000055609	KMT2C	71.1304	-0.0832778	0.421924	0.832579	0.865349
ENSG00000055813	CCDC85A	65.3084	-2.25922	0.50448	8.55646054818656e-07	3.27748379255088e-06
ENSG00000055917	PUM2	798.048	-2.8009	0.205027	1.46239359419029e-43	1.22690644285154e-41
ENSG00000055950	MRPL43	610.143	-0.794295	0.206867	9.32884475015763e-05	0.000265788
ENSG00000056050	HPF1	169.941	-1.40843	0.315527	3.07256141861026e-06	1.08414676154856e-05
ENSG00000056097	ZFR	2676.99	-0.62963	0.188992	0.000726479	0.00176504
ENSG00000056277	ZNF280C	17.092	-1.66569	0.963784	0.0206852	0.0366897
ENSG00000056291	NPFFR2	272.925	-0.72678	0.299195	0.0117902	0.0222383
ENSG00000056487	PHF21B	72.1511	-0.581978	0.520158	0.213608	0.276658
ENSG00000056558	TRAF1	104.74	-2.78857	0.53908	1.79350941062155e-08	8.4751545435293e-08
ENSG00000056586	RC3H2	462.177	-0.726131	0.242021	0.00212524	0.00471697
ENSG00000056736	IL17RB	12.4795	0.00481437	0.816816	0.993951	0.996258
ENSG00000056972	TRAF3IP2	72.1616	-2.22372	0.66714	0.000106256	0.000298916
ENSG00000056998	GYG2	65.9282	-0.7018	0.454591	0.0937849	0.136906
ENSG00000057019	DCBLD2	4630.36	-0.89545	0.208888	1.26969127784685e-05	4.09975969679954e-05
ENSG00000057252	SOAT1	1367.74	-0.618608	0.218197	0.00385969	0.00813611
ENSG00000057294	PKP2	210.37	-1.42747	0.306598	1.19927142688977e-06	4.48947044609783e-06
ENSG00000057608	GDI2	4887.52	-0.815076	0.178057	3.52458218364752e-06	1.23444455201128e-05
ENSG00000057657	PRDM1	27.9241	-5.36049	1.24823	1.2804006038052e-07	5.44105402751606e-07
ENSG00000057663	ATG5	357.885	-1.84517	0.275613	4.11167631572628e-12	2.92762520210927e-11
ENSG00000057757	PITHD1	444.448	-2.12098	0.25634	1.60745587114405e-17	1.88353288907717e-16
ENSG00000057935	MTA3	535.837	-1.71519	0.252267	2.48573363456961e-12	1.80850055613236e-11
ENSG00000058056	USP13	293.438	-1.54241	0.310321	2.08686829947743e-07	8.6478691427964e-07
ENSG00000058063	ATP11B	948.375	-0.634927	0.19669	0.00104413	0.00245633
ENSG00000058085	LAMC2	1709.96	-0.792226	0.238485	0.000674033	0.00164936
ENSG00000058091	CDK14	834.406	-1.33323	0.276622	6.13885303135998e-07	2.40156248884698e-06
ENSG00000058262	SEC61A1	6834.65	-0.380316	0.190437	0.0428207	0.069538
ENSG00000058272	PPP1R12A	373.954	-2.25471	0.358259	3.38047008374255e-11	2.16828579159057e-10
ENSG00000058335	RASGRF1	649.106	-1.09205	0.268193	2.67793232761455e-05	8.23746122649e-05
ENSG00000058453	CROCC	109.875	-0.704181	0.487701	0.112682	0.159985
ENSG00000058600	POLR3E	365.981	-1.54938	0.26321	1.22354441141819e-09	6.64843784176237e-09
ENSG00000058668	ATP2B4	485.64	-0.969687	0.262122	0.000140351	0.000386393
ENSG00000058673	ZC3H11A	696.77	-0.891109	0.227157	6.12819657653766e-05	0.000179482
[truncated: 13,361 more rows]

## Sheet: log2 TRT v UNT in NUP93-KO
Results from differential expression analysis (DESeq2) between treated and untreated U2OS-NUP93-KO cells (l2fc is relative to treated).
[truncated: 13,842 more rows]

[truncated: 7 more sheets: log2 TRT v UNT in NONT, Pol II-Switchover RAW counts, Pol II-Switchover ERCC norm., log2 TRT v UNT 12h NO-DOX, log2 TRT v UNT 12h DOX, log2 TRT v UNT 24h NO-DOX, log2 TRT v UNT 24h DOX]
