# Supplementary material for: RNA Pol II inhibition activates cell death independently from the loss of transcription
Source: Cell. Author manuscript; Available in PMC 2025 Sep 4. (PMC12406974; doi:10.1016/j.cell.2025.07.034)
Supplement: MMC2 [file NIHMS2100174-supplement-MMC2.xlsx]

## Sheet: short timecourse RAW count
	Gene-level counts for U2OS and U2OS-BAX/BAK1-DKO cells treated for a short timecourse (hours) with 1 µM triptolide.
genes	EnsemblGeneId	DKO_0hr_Rep1	DKO_0hr_Rep2	DKO_24hr_Rep1	DKO_24hr_Rep2	DKO_4hr_Rep1	DKO_4hr_Rep2	DKO_8hr_Rep1	DKO_8hr_Rep2	U2OS_0hr_Rep1	U2OS_0hr_Rep2	U2OS_4hr_Rep1	U2OS_4hr_Rep2	U2OS_8hr_Rep1	U2OS_8hr_Rep2
TSPAN6	ENSG00000000003	2134	1974	4175	4077	2226	2361	3279	2795	1643	1642	2670	2379	2687	2408
TNMD	ENSG00000000005	0	0	0	0	0	0	0	0	0	0	0	0	0	0
DPM1	ENSG00000000419	2365	2236	608	602	2232	2404	2230	2042	1887	1853	2696	2442	2488	2305
SCYL3	ENSG00000000457	155	153	16	12	36	40	28	27	118	136	49	40	26	38
C1orf112	ENSG00000000460	1077	1149	232	201	834	946	806	657	802	874	950	1017	651	611
FGR	ENSG00000000938	0	0	0	0	0	1	1	0	0	0	0	0	0	0
CFH	ENSG00000000971	64	64	106	199	57	37	114	152	2	6	27	1	56	6
FUCA2	ENSG00000001036	3655	3709	7869	8041	4370	4671	6197	5451	2747	2807	4710	4284	4776	4236
GCLC	ENSG00000001084	2700	2639	37	24	1110	1137	230	222	1904	1897	1244	1220	196	212
NFYA	ENSG00000001167	4239	4251	27	54	590	556	214	163	4873	4326	734	727	242	239
STPG1	ENSG00000001460	570	505	210	300	392	473	431	379	271	302	366	361	313	267
NIPAL3	ENSG00000001461	1766	1728	1654	1879	2074	2212	2621	2286	1151	1093	1831	1860	2169	1935
LAS1L	ENSG00000001497	2543	2422	2265	2161	2634	3091	3647	3233	2695	2663	4056	4114	4167	3638
ENPP4	ENSG00000001561	529	530	773	938	595	656	869	703	444	466	748	680	903	839
SEMA3F	ENSG00000001617	1366	1291	2381	2779	1724	1848	2502	2166	1433	1453	2744	2553	2747	2438
CFTR	ENSG00000001626	0	0	0	0	0	0	0	0	0	0	0	0	0	5
ANKIB1	ENSG00000001629	3838	3873	1599	2309	4131	4260	4428	3811	2936	2863	4334	4444	4106	3592
CYP51A1	ENSG00000001630	4345	4169	1072	1119	2832	3073	2956	2523	5003	4654	4284	4133	3472	3170
KRIT1	ENSG00000001631	575	658	132	81	462	303	209	217	294	496	205	395	280	206
RAD52	ENSG00000002016	294	246	19	28	185	162	79	68	193	170	192	176	85	64
BAD	ENSG00000002330	1147	1135	904	775	1147	1273	1213	1121	1026	1125	1613	1514	1538	1250
LAP3	ENSG00000002549	2616	2581	2871	2763	2569	3009	3724	3404	2241	2249	3291	3136	3595	3087
CD99	ENSG00000002586	1376	1363	4830	4333	1721	1875	2653	2330	1087	1058	1905	1758	2044	2002
HS3ST1	ENSG00000002587	2	0	36	20	1	0	0	4	2	0	3	0	7	2
AOC1	ENSG00000002726	0	1	17	12	0	3	0	1	0	1	0	0	2	1
WNT16	ENSG00000002745	0	0	0	0	0	0	1	0	0	0	0	1	0	0
HECW1	ENSG00000002746	168	190	47	41	165	208	116	101	46	50	68	70	50	52
MAD1L1	ENSG00000002822	2413	2507	450	397	2143	2275	1960	1793	3015	2772	3235	3311	2171	2178
LASP1	ENSG00000002834	21820	21807	8752	9585	20242	21503	24842	21378	23962	21802	26928	27643	24533	22419
SNX11	ENSG00000002919	1137	1154	49	44	299	366	154	115	976	913	277	364	149	177
TMEM176A	ENSG00000002933	53	63	158	125	99	61	106	89	28	40	94	62	58	57
M6PR	ENSG00000003056	9093	9030	9598	9741	8340	9032	10740	9539	8425	7870	9796	9838	9635	8854
KLHL13	ENSG00000003096	234	216	131	201	247	308	311	309	151	170	283	256	263	236
CYP26B1	ENSG00000003137	1227	1227	99	128	657	695	440	391	833	778	600	591	368	365
ICA1	ENSG00000003147	67	59	32	35	85	82	96	63	46	55	71	78	84	90
DBNDD1	ENSG00000003249	239	212	151	204	279	282	266	190	246	263	461	463	313	311
ALS2	ENSG00000003393	434	362	1	38	42	220	155	22	195	225	240	132	190	110
CASP10	ENSG00000003400	23	26	9	10	14	26	12	14	42	40	35	43	26	28
CFLAR	ENSG00000003402	1502	1376	306	304	705	671	423	377	1383	1296	882	820	538	510
TFPI	ENSG00000003436	2071	2194	2732	2843	2601	2540	2900	2473	1514	1417	2182	2130	2094	1879
NDUFAF7	ENSG00000003509	532	581	57	63	325	375	250	207	413	440	473	415	329	278
RBM5	ENSG00000003756	1562	1528	39	28	484	521	82	100	1166	1234	348	351	72	81
MTMR7	ENSG00000003987	0	4	2	2	1	1	1	0	1	3	2	1	1	2
SLC7A2	ENSG00000003989	1174	1151	313	422	729	756	915	760	1132	1185	1363	1510	1204	1087
ARF5	ENSG00000004059	2276	2332	5938	5335	2777	2937	4090	3656	2135	2058	3591	3464	4236	3849
SARM1	ENSG00000004139	28	28	4	22	33	21	18	17	28	30	20	37	25	32
POLDIP2	ENSG00000004142	3604	3750	2538	2710	3948	4350	4962	4543	3919	3710	5511	5668	5502	5197
PLXND1	ENSG00000004399	2220	2410	3350	4597	2668	2784	4194	3793	3475	2995	4491	4360	4934	4421
AK2	ENSG00000004455	6051	5822	4580	4711	6314	6316	7284	6619	5784	5640	8211	7848	7980	7450
CD38	ENSG00000004468	3	2	1	5	0	5	3	1	1	0	1	0	2	1
FKBP4	ENSG00000004478	13168	12980	9557	9604	13085	14174	18234	15662	16232	15701	22828	23125	24104	21818
KDM1A	ENSG00000004487	4539	4560	928	997	3822	4156	4383	3493	3949	3972	5167	4719	4274	3735
RBM6	ENSG00000004534	2653	2706	647	695	2286	2377	2050	1738	1869	1968	2586	2439	1957	1867
CAMKK1	ENSG00000004660	1164	1160	80	89	312	292	182	162	1004	871	254	294	160	159
RECQL	ENSG00000004700	4416	4294	5285	5958	4897	5047	6746	6065	3121	3011	5206	4496	5614	4811
VPS50	ENSG00000004766	717	699	306	323	592	642	599	507	550	482	642	643	587	539
HSPB6	ENSG00000004776	20	26	15	16	33	28	22	24	37	20	40	35	41	41
ARHGAP33	ENSG00000004777	475	465	582	668	503	488	592	501	191	169	288	305	370	309
NDUFAB1	ENSG00000004779	1197	1263	1600	1458	1341	1490	1852	1506	1226	1294	2125	1899	2227	1823
PDK4	ENSG00000004799	13	9	0	0	4	6	0	0	12	9	4	2	1	1
SLC22A16	ENSG00000004809	1	0	0	0	0	4	0	1	1	1	0	4	2	0
ZMYND10	ENSG00000004838	14	28	17	12	25	17	23	21	6	4	17	25	23	11
ABCB5	ENSG00000004846	11	10	17	5	11	3	2	4	5	4	5	5	4	1
ARX	ENSG00000004848	3	0	0	0	0	0	1	0	0	0	0	0	0	0
SLC25A13	ENSG00000004864	2901	2753	419	488	2311	2301	1942	1637	2561	2487	2752	3025	2009	1755
ST7	ENSG00000004866	699	623	379	405	592	613	597	535	696	681	833	827	714	664
CDC27	ENSG00000004897	5321	5159	436	562	4264	4323	2838	2442	4474	4293	4732	4803	3138	2905
SLC4A1	ENSG00000004939	0	2	19	16	2	0	2	3	0	0	3	0	0	11
CALCR	ENSG00000004948	4	3	1	0	4	4	4	2	6	5	3	2	3	4
HCCS	ENSG00000004961	793	766	24	34	446	414	303	264	769	720	657	625	461	486
DVL2	ENSG00000004975	1067	1026	190	239	1087	1048	1008	890	845	884	1252	1343	1005	880
PRSS22	ENSG00000005001	0	0	0	0	0	0	0	0	0	0	0	0	0	0
UPF1	ENSG00000005007	3056	3404	1301	2198	2501	2673	3366	2914	2739	3055	3124	3413	2556	2477
SKAP2	ENSG00000005020	1	3	20	12	3	4	6	2	4	7	10	5	3	6
SLC25A5	ENSG00000005022	11185	11083	13308	12940	12078	12751	16919	14328	15205	14691	21791	21598	22647	20819
MCUB	ENSG00000005059	463	522	873	853	536	645	898	724	318	357	552	586	637	562
HOXA11	ENSG00000005073	815	891	7	8	54	66	24	26	381	421	47	57	22	13
POLR2J	ENSG00000005075	1792	1858	2256	2064	2215	2363	2893	2591	1789	1708	2865	3013	3063	2844
DHX33	ENSG00000005100	2366	2356	69	63	1155	1241	658	541	2224	2029	1610	1776	751	736
MEOX1	ENSG00000005102	7	5	0	1	5	4	0	1	14	13	4	8	2	0
THSD7A	ENSG00000005108	0	2	4	3	1	7	0	2	0	3	4	2	2	2
LIG3	ENSG00000005156	1886	1919	243	287	1497	1643	1409	1259	1420	1380	1449	1664	1274	1142
RPAP3	ENSG00000005175	2675	2525	565	631	1912	2260	2055	1739	2026	1925	2430	2231	1767	1612
ACSM3	ENSG00000005187	20	38	15	10	20	39	28	19	17	10	25	32	14	16
REXO5	ENSG00000005189	209	220	163	147	197	231	224	252	227	197	277	293	292	285
CIAPIN1	ENSG00000005194	2195	2250	313	291	1503	1731	1115	951	1994	2129	2096	2002	1295	1234
SPPL2B	ENSG00000005206	382	364	299	305	397	396	428	399	291	325	387	426	403	353
FAM214B	ENSG00000005238	1604	1506	43	37	631	676	301	267	1052	888	750	804	370	307
COPZ2	ENSG00000005243	497	473	1649	1358	604	644	905	765	255	272	498	473	537	473
PRKAR2B	ENSG00000005249	1267	1432	1850	2542	1537	1598	2340	1933	1006	1034	1657	1559	1988	1590
MSL3	ENSG00000005302	1360	1157	1080	1108	1262	1293	1682	1323	1109	979	1641	1701	1713	1659
CREBBP	ENSG00000005339	3986	4126	53	71	1735	1899	509	410	3793	3468	2221	2157	649	515
TSPOAP1	ENSG00000005379	19	15	18	15	11	27	42	27	9	20	24	22	15	29
MPO	ENSG00000005381	0	0	5	2	0	0	0	0	3	0	1	0	0	0
PON1	ENSG00000005421	0	1	1	0	0	0	2	1	0	0	0	0	0	0
GCFC2	ENSG00000005436	737	775	381	456	795	796	895	737	644	642	1040	921	861	755
WDR54	ENSG00000005448	1338	1343	1723	1558	1472	1719	1987	1708	1131	1115	1914	1900	1967	1736
CROT	ENSG00000005469	208	233	96	100	246	261	229	195	117	122	218	218	179	142
ABCB4	ENSG00000005471	178	164	74	116	106	118	138	106	126	98	135	102	82	53
KMT2E	ENSG00000005483	2379	2354	167	138	393	498	222	200	1457	1515	440	446	199	177
RHBDD2	ENSG00000005486	2807	2887	5479	5145	3175	3448	4191	3756	2417	2202	3159	2927	2850	2630
SOX8	ENSG00000005513	21	6	1	3	9	6	4	5	56	23	13	8	17	8
IBTK	ENSG00000005700	1016	1029	237	298	900	948	950	806	675	654	910	920	864	724
ZNF195	ENSG00000005801	542	515	58	39	166	148	119	77	462	490	135	173	95	131
MYCBP2	ENSG00000005810	705	615	11	24	646	508	407	376	1123	1202	1567	1300	804	916
FBXL3	ENSG00000005812	761	779	11	8	235	222	82	48	1248	1233	430	469	144	165
ITGAL	ENSG00000005844	0	5	7	4	0	0	0	1	4	0	1	0	0	0
PDK2	ENSG00000005882	1053	1112	467	527	1142	1334	1205	1025	900	902	1435	1552	1276	1085
ITGA3	ENSG00000005884	19874	20119	32779	39369	22345	24065	35132	30340	23923	21668	32433	32514	37971	34038
ZFX	ENSG00000005889	895	865	40	42	243	210	126	125	722	677	266	247	106	88
LAMP2	ENSG00000005893	6659	6414	11634	14158	7305	8165	11035	9555	4538	4721	7498	7202	8853	8035
ITGA2B	ENSG00000005961	15	15	34	30	10	14	31	11	7	13	10	11	14	7
ASB4	ENSG00000005981	5	2	1	5	0	4	2	1	1	3	2	1	4	4
GDE1	ENSG00000006007	2647	2684	5359	5404	2947	3217	3990	3452	2406	2251	3357	3411	3447	3247
REX1BD	ENSG00000006015	569	641	456	382	710	830	841	754	404	397	761	664	800	749
CRLF1	ENSG00000006016	105	35	216	280	100	160	165	166	60	2	47	48	71	58
OSBPL7	ENSG00000006025	229	240	24	27	137	115	135	104	86	83	64	89	85	104
TMEM98	ENSG00000006042	1585	1641	3771	3641	1944	2033	2791	2505	1936	1537	2693	2745	3090	2715
YBX2	ENSG00000006047	44	48	78	56	40	60	69	47	88	88	154	153	156	165
KRT33A	ENSG00000006059	0	0	1	0	0	0	0	0	0	0	0	0	0	0
MAP3K14	ENSG00000006062	3328	3439	19	21	238	234	127	86	2725	2457	145	184	73	37
ABCC8	ENSG00000006071	5	6	9	6	9	12	20	12	5	5	17	4	10	18
CACNG3	ENSG00000006116	0	0	0	0	0	0	0	0	0	0	0	0	0	0
TMEM132A	ENSG00000006118	4172	4292	10478	10859	4975	5352	7861	7066	3738	3604	5955	5659	6842	6234
AP2B1	ENSG00000006125	13783	14278	13380	17501	15700	16344	21299	18195	14557	13503	19960	20137	20492	18414
TAC1	ENSG00000006128	3	0	1	0	0	5	0	0	0	1	0	0	0	0
ZNF263	ENSG00000006194	1180	1266	10	9	96	111	29	35	1211	1077	163	165	54	27
CX3CL1	ENSG00000006210	214	222	118	91	132	152	119	116	407	294	108	107	69	62
SPATA20	ENSG00000006282	2076	2010	5108	5209	2692	2778	3855	3429	1863	1744	3111	3101	3733	3280
CACNA1G	ENSG00000006283	80	83	62	99	81	110	112	114	75	86	172	137	150	111
TNFRSF12A	ENSG00000006327	13194	13641	856	894	5378	5830	4250	3608	10557	9505	4070	4103	2605	2368
DLX6	ENSG00000006377	0	0	0	0	0	0	0	0	0	0	0	0	0	0
MAP3K9	ENSG00000006432	1279	1277	34	43	506	530	182	191	1296	1168	725	748	277	229
RALA	ENSG00000006451	2556	2473	223	174	1783	1939	1362	1150	1818	1704	1873	1717	1031	1023
BAIAP2L1	ENSG00000006453	1392	1372	871	894	1518	1655	1575	1377	1458	1387	2474	2542	1909	1802
KDM7A	ENSG00000006459	381	368	32	42	110	102	69	75	511	317	163	153	167	142
ETV1	ENSG00000006468	141	121	19	21	100	108	94	70	55	105	100	105	68	72
AGK	ENSG00000006530	735	750	287	331	652	723	764	706	726	660	945	860	965	837
ALDH3B1	ENSG00000006534	2305	2292	3179	3413	2964	3136	3033	2743	1625	1562	2769	2846	2456	2251
TTC22	ENSG00000006555	1	1	0	0	2	1	0	0	0	1	0	1	1	0
PHTF2	ENSG00000006576	3059	2924	2459	2887	3080	3276	3866	3348	2692	2284	3550	3321	3561	3021
CCL26	ENSG00000006606	147	140	140	130	111	101	104	87	125	157	202	199	159	216
FARP2	ENSG00000006607	1654	1644	255	397	927	922	822	724	1449	1241	1117	1042	891	815
USH1C	ENSG00000006611	6	2	12	2	6	8	12	6	2	4	8	14	5	4
GGCT	ENSG00000006625	2184	2127	2226	1938	2285	2444	2883	2619	1739	1758	2827	2661	2874	2741
DBF4	ENSG00000006634	2094	2055	51	75	597	583	215	206	1959	1947	746	712	358	261
TBXA2R	ENSG00000006638	41	40	7	7	38	31	20	16	54	38	44	39	20	20
IFRD1	ENSG00000006652	1280	1237	48	47	345	313	225	217	1157	1156	530	593	337	273
LGALS14	ENSG00000006659	0	0	0	0	0	0	0	0	0	0	0	0	2	0
COX10	ENSG00000006695	611	645	41	32	343	365	167	137	667	527	363	340	149	148
GTF2IRD1	ENSG00000006704	896	940	168	176	792	770	352	354	854	777	863	855	371	381
PAF1	ENSG00000006712	3652	3792	300	280	3009	3239	2106	1882	2857	2939	3357	3312	1768	1668
VPS41	ENSG00000006715	2229	2158	2507	2903	2304	2462	3074	2720	1731	1661	2516	2471	2813	2484
ARHGAP44	ENSG00000006740	321	277	125	129	307	281	329	288	226	223	369	298	276	262
ELAC2	ENSG00000006744	3205	3047	1034	1175	2311	2419	2520	2177	2741	2697	2757	2781	2459	2262
SCIN	ENSG00000006747	51	63	71	75	45	29	39	36	34	63	70	52	49	58
ARSD	ENSG00000006756	32	33	15	19	24	30	53	30	10	14	15	21	16	12
PNPLA4	ENSG00000006757	188	209	93	78	184	214	211	191	194	225	344	302	280	254
MYH13	ENSG00000006788	0	0	0	0	0	0	0	0	0	0	0	0	1	0
ADIPOR2	ENSG00000006831	2538	2538	478	560	2086	2098	2043	1769	3171	2805	3026	3072	2330	2142
CDKL3	ENSG00000006837	40	45	11	7	24	29	18	30	16	20	16	21	13	23
UPP2	ENSG00000007001	0	0	0	0	0	0	0	0	0	0	0	0	0	0
PRSS21	ENSG00000007038	0	0	0	0	0	0	0	0	0	1	0	0	0	0
MARK4	ENSG00000007047	1308	1293	428	419	1341	1469	1328	1163	1005	849	1466	1400	897	877
PROM1	ENSG00000007062	3	1	0	0	4	0	1	0	4	1	2	3	0	0
CCDC124	ENSG00000007080	2489	2612	5840	4967	2834	3155	4226	3800	2474	2630	4257	4296	4553	4302
CEACAM21	ENSG00000007129	4	2	2	0	1	0	3	2	0	0	2	0	0	0
PAFAH1B1	ENSG00000007168	3956	3806	238	257	2261	2397	1168	984	3181	2846	2576	2414	1101	1024
NOS2	ENSG00000007171	60	50	0	0	26	33	36	7	43	51	41	47	27	31
DNAH9	ENSG00000007174	4	7	13	9	1	7	14	2	3	3	5	3	3	2
KIAA0100	ENSG00000007202	12173	12154	14700	20687	14100	14934	20682	18615	12939	11932	20591	20501	23634	20286
SLC13A2	ENSG00000007216	0	0	0	0	0	0	0	0	0	0	0	0	1	0
GAS7	ENSG00000007237	200	205	170	197	255	252	301	294	253	211	390	350	243	259
TRAPPC6A	ENSG00000007255	106	120	309	229	133	158	237	164	121	124	174	190	207	197
MATK	ENSG00000007264	2	5	6	5	1	0	10	3	8	9	19	12	27	19
CEACAM7	ENSG00000007306	0	0	0	0	0	0	0	0	0	0	0	0	0	0
CD79B	ENSG00000007312	0	0	0	0	0	0	0	1	0	0	2	0	3	0
SCN4A	ENSG00000007314	4	8	0	0	10	20	8	7	15	9	8	13	14	11
ST7L	ENSG00000007341	722	698	296	289	471	567	474	482	581	554	545	600	492	436
TKTL1	ENSG00000007350	3	3	3	2	5	7	3	6	6	1	10	6	4	2
PAX6	ENSG00000007372	3	1	1	0	0	1	0	0	0	0	0	0	0	0
RPUSD1	ENSG00000007376	1260	1243	390	382	757	866	685	641	1055	1011	1017	962	728	636
RHBDF1	ENSG00000007384	502	581	487	552	829	899	950	875	410	391	790	829	714	729
LUC7L	ENSG00000007392	1026	1015	40	26	592	689	339	280	1021	936	720	749	269	245
CACNA2D2	ENSG00000007402	161	176	230	359	238	241	270	274	83	85	167	116	140	132
BAIAP3	ENSG00000007516	93	62	60	128	25	82	130	68	70	68	74	69	131	121
TSR3	ENSG00000007520	2070	2058	2045	1807	2150	2491	2892	2488	1801	1852	3053	3159	3169	2823
PIGQ	ENSG00000007541	1003	1001	1348	1367	1335	1505	1625	1489	762	722	1335	1335	1198	1167
CRAMP1	ENSG00000007545	1309	1327	13	18	409	392	139	136	854	870	408	417	157	133
TEAD3	ENSG00000007866	2710	2796	506	513	1485	1590	1010	859	2444	2305	2060	2132	1136	1001
SELE	ENSG00000007908	0	0	0	0	0	0	0	0	0	0	0	0	0	0
DNAJC11	ENSG00000007923	1980	1903	629	595	1702	1800	2180	1764	1963	2033	2491	2535	2332	2259
FMO3	ENSG00000007933	3	3	0	3	2	1	2	2	3	2	0	6	4	2
MYLIP	ENSG00000007944	447	419	13	20	43	37	30	9	275	294	15	21	7	11
NOX1	ENSG00000007952	0	0	0	0	3	0	0	1	0	0	0	0	0	0
E2F2	ENSG00000007968	256	257	16	13	61	56	35	40	152	193	48	54	40	34
PSMB1	ENSG00000008018	6276	6252	2687	2461	6969	7768	8306	7293	5499	5703	9140	8402	8292	7480
SYN1	ENSG00000008056	122	136	163	170	168	178	263	226	186	150	159	183	153	155
JARID2	ENSG00000008083	1995	1965	23	21	797	870	267	245	1941	1421	667	633	198	175
CDKL5	ENSG00000008086	778	740	89	95	389	360	271	236	430	422	332	310	209	172
CAMK1G	ENSG00000008118	2	2	0	5	0	0	1	1	0	7	0	1	1	1
CDK11A	ENSG00000008128	759	831	239	211	735	733	766	707	678	602	823	909	752	685
NADK	ENSG00000008130	1332	1300	1070	943	1311	1362	1510	1329	1210	1146	1829	1922	1735	1640
TFAP2B	ENSG00000008196	0	0	0	0	0	0	0	0	0	0	0	0	0	0
TFAP2D	ENSG00000008197	0	1	0	0	1	0	0	0	0	0	0	0	2	1
DLEC1	ENSG00000008226	1	3	15	13	8	1	0	3	5	1	11	3	4	11
CYTH3	ENSG00000008256	3781	3838	531	652	2608	2795	1801	1637	3594	3309	3771	3862	2118	1851
ADAM22	ENSG00000008277	67	120	186	190	152	186	196	186	81	80	182	196	209	159
SYPL1	ENSG00000008282	3885	3460	2723	2787	3516	3449	4168	3302	3299	3037	3882	3920	3590	3095
CYB561	ENSG00000008283	2763	2911	2481	2510	1925	2207	2460	2207	1580	1606	1718	1710	1573	1447
SPAG9	ENSG00000008294	5696	5591	1875	2230	4365	4492	4910	4246	4526	4084	4924	4762	4681	4099
CELSR3	ENSG00000008300	990	1039	260	369	875	984	1032	821	737	740	1051	1030	941	758
AASS	ENSG00000008311	472	416	312	534	499	417	579	646	329	340	405	473	539	483
PLEKHG6	ENSG00000008323	2	0	0	0	2	0	0	0	2	0	0	0	0	0
SS18L2	ENSG00000008324	506	525	10	8	170	187	75	66	428	456	252	254	99	116
MPND	ENSG00000008382	342	379	575	507	423	491	608	519	247	263	417	446	443	407
MGST1	ENSG00000008394	744	673	1578	1510	876	916	1196	1043	316	360	554	522	575	560
CRY1	ENSG00000008405	2156	2080	158	170	1364	1357	781	651	1585	1497	1804	1683	1016	880
PGLYRP1	ENSG00000008438	0	0	0	1	0	0	0	0	0	0	0	0	0	0
NFIX	ENSG00000008441	3242	3267	3447	4240	3214	3468	3997	3533	3252	3126	4067	4261	3939	3702
ST3GAL1	ENSG00000008513	5481	5645	117	114	964	956	418	356	6141	4613	858	867	449	393
MMP25	ENSG00000008516	14	24	26	47	28	24	28	35	26	12	44	26	30	23
IL32	ENSG00000008517	696	659	1575	1236	660	759	1098	932	1961	1996	2868	2711	3281	2957
PKD1	ENSG00000008710	2561	2679	1844	2914	2632	2768	3727	3424	1576	1466	3085	2712	3227	2626
MAPK8IP2	ENSG00000008735	32	12	30	57	29	18	23	27	25	38	35	22	38	47
MED24	ENSG00000008838	2236	2274	3711	4115	2610	2726	3868	3295	2185	1894	3101	3154	3285	2887
RHOBTB2	ENSG00000008853	1284	1399	258	446	972	896	992	959	903	874	993	922	835	796
HEATR5B	ENSG00000008869	1032	1048	47	48	545	523	393	313	772	674	664	666	405	381
SEC62	ENSG00000008952	3124	3021	1408	1148	2336	2561	2039	1823	2763	2580	2777	2563	2001	1841
RPS20	ENSG00000008988	23830	23911	80343	68216	29594	33047	47176	40265	24912	23918	42969	42296	47209	44567
CSDE1	ENSG00000009307	45633	45440	86002	97632	54449	58662	79752	68619	43527	41638	66901	67116	72458	66872
UBE3C	ENSG00000009335	2330	2295	1533	2074	2257	2426	3108	2661	2228	1985	2953	2949	3118	2752
REV3L	ENSG00000009413	1189	1158	90	94	609	680	411	339	577	592	601	628	326	301
TENM1	ENSG00000009694	22	10	5	17	18	22	24	19	8	10	5	17	10	18
PAX7	ENSG00000009709	454	407	150	221	506	557	369	365	278	305	494	463	319	250
MASP2	ENSG00000009724	5	2	0	10	2	0	0	0	0	1	0	0	0	0
IYD	ENSG00000009765	3	0	66	24	4	5	18	4	5	1	6	2	7	13
FAM76A	ENSG00000009780	287	234	51	30	145	158	71	64	167	163	111	109	57	54
TRAF3IP3	ENSG00000009790	1	0	4	0	0	0	3	0	2	0	0	0	0	3
POMT2	ENSG00000009830	551	651	857	746	581	854	954	731	871	756	1016	1170	1296	1020
VTA1	ENSG00000009844	3020	2949	1606	1821	2359	2420	2614	2114	3003	2826	3210	3036	2836	2465
MLXIPL	ENSG00000009950	8	9	19	13	6	2	9	3	9	11	8	5	7	8
BAZ1B	ENSG00000009954	9149	8920	1404	1428	5537	5936	4433	3900	7291	7384	6384	6397	4127	3513
RANBP9	ENSG00000010017	2047	2069	735	929	1799	1738	1802	1639	2080	1840	2094	2231	1895	1655
ETV7	ENSG00000010030	13	5	1	4	2	7	6	4	8	7	9	7	5	1
SPRTN	ENSG00000010072	1169	1120	67	108	351	417	272	197	855	810	476	488	282	225
EEF1AKNMT	ENSG00000010165	2622	2628	114	123	871	977	402	403	2676	2506	1238	1236	593	505
DYRK4	ENSG00000010219	632	664	427	362	585	643	530	474	601	632	826	794	641	623
ZNF207	ENSG00000010244	7596	7689	1521	1774	5952	6230	5515	4893	6721	6459	6986	7025	5176	4739
UQCRC1	ENSG00000010256	6155	6217	10372	9504	7183	7941	10191	9129	6731	6451	10699	10605	10915	10185
STARD3NL	ENSG00000010270	2441	2260	1031	1007	2176	2192	2165	1946	1691	1599	2306	2210	2272	1941
CD9	ENSG00000010278	2992	3027	5870	5801	3167	3335	4196	3691	3378	3310	5373	5008	5565	5243
HHATL	ENSG00000010282	0	0	0	0	1	0	0	1	0	0	0	1	0	4
NCAPD2	ENSG00000010292	13952	14508	3073	3733	13820	14369	14089	11970	11989	11872	16478	17139	12869	11608
IFFO1	ENSG00000010295	49	47	17	5	9	23	11	10	87	51	11	6	15	10
GIPR	ENSG00000010310	11	8	5	3	10	10	3	9	7	5	7	4	10	1
PHF7	ENSG00000010318	182	147	68	77	171	195	174	133	129	125	251	204	228	207
SEMA3G	ENSG00000010319	43	33	49	66	26	41	47	28	55	56	84	82	93	85
NISCH	ENSG00000010322	1391	1363	491	575	695	658	638	548	1138	1087	889	821	704	565
STAB1	ENSG00000010327	0	0	1	0	2	2	0	2	0	0	1	0	0	4
FUZ	ENSG00000010361	156	161	41	36	172	193	163	119	285	276	395	417	304	295
SLC6A13	ENSG00000010379	0	10	1	7	8	1	9	8	4	4	9	8	5	10
IDS	ENSG00000010404	5015	5219	11760	14864	6626	7020	10678	8728	4323	3978	7297	7068	9338	8158
PRSS3	ENSG00000010438	0	0	3	0	0	0	0	0	0	0	0	0	0	0
ZNF200	ENSG00000010539	637	673	58	53	93	102	74	31	627	569	132	121	68	47
CD4	ENSG00000010610	0	0	0	0	0	1	1	1	0	3	0	2	1	0
LRRC23	ENSG00000010626	336	336	416	443	378	437	460	411	275	276	446	449	412	403
BTK	ENSG00000010671	7	3	6	2	5	5	2	2	2	8	3	4	0	6
HFE	ENSG00000010704	2	7	68	68	3	5	2	5	5	2	7	7	8	7
SCMH1	ENSG00000010803	889	718	745	836	871	763	1076	740	808	461	936	779	684	695
FYN	ENSG00000010810	765	799	102	112	611	717	421	395	901	759	1078	990	691	587
HIVEP2	ENSG00000010818	739	608	17	6	228	255	143	141	677	544	187	250	221	102
FMO1	ENSG00000010932	2	0	0	0	1	1	0	2	0	6	1	3	3	3
ELOA	ENSG00000011007	4612	4436	4148	4292	3292	3361	4601	3916	3741	3440	3687	3659	3993	3595
LYPLA2	ENSG00000011009	2078	2217	154	135	2015	2247	1888	1659	2147	1939	2729	2666	1925	1908
CLCN6	ENSG00000011021	474	557	127	145	352	310	254	216	401	349	264	328	178	209
MRC2	ENSG00000011028	17017	17170	33058	39918	20776	22604	33732	29989	10746	10322	16441	15338	18154	16738
NME1-NME2	ENSG00000011052	198	118	260	404	207	148	245	300	234	185	302	185	312	312
SLC6A7	ENSG00000011083	0	0	0	0	0	0	0	0	0	0	1	0	0	0
TSPAN9	ENSG00000011105	1066	1179	1698	1900	1047	1225	1493	1335	1382	1230	1706	1581	1651	1425
BTBD7	ENSG00000011114	454	334	59	62	183	162	114	106	654	249	250	264	153	146
APBA3	ENSG00000011132	292	317	66	56	284	275	217	169	274	316	371	394	280	194
MKS1	ENSG00000011143	739	575	16	75	678	679	478	414	503	527	779	757	415	381
ABHD5	ENSG00000011198	998	1059	600	644	952	969	1067	869	1035	890	956	996	845	774
ANOS1	ENSG00000011201	3243	3191	6200	8475	4049	4193	6990	6000	2002	1725	2742	2651	3909	3415
AKAP8L	ENSG00000011243	979	992	197	148	595	535	605	430	743	809	740	657	557	469
MBTD1	ENSG00000011258	372	364	31	67	212	204	161	148	282	280	300	252	223	184
UTP18	ENSG00000011260	3382	3224	243	238	2101	2277	1377	1155	2898	2929	2619	2607	1521	1355
RNF216	ENSG00000011275	6910	6884	663	685	4156	4310	3053	2456	6080	5764	4617	4549	2782	2472
TTC19	ENSG00000011295	490	492	291	264	389	388	408	314	375	370	487	457	458	361
PTBP1	ENSG00000011304	16268	16883	3931	4590	15508	16893	16854	14456	19215	17528	20694	21919	17360	15865
DPF1	ENSG00000011332	165	146	23	11	62	48	34	25	167	141	68	83	48	37
SYT7	ENSG00000011347	123	112	100	108	118	126	143	146	158	154	189	204	172	182
LARS2	ENSG00000011376	1395	1460	289	382	869	1047	1025	806	1356	1336	1318	1383	1045	987
PIK3C2A	ENSG00000011405	203	235	367	180	310	44	594	15	57	45	132	201	20	10
PLAUR	ENSG00000011422	5728	5644	9662	9563	4072	4452	5991	5340	5380	4267	3698	3430	4268	3976
ANLN	ENSG00000011426	26058	26000	11852	17218	26498	28168	29258	25040	16549	16769	25805	25103	24078	21702
WIZ	ENSG00000011451	2074	2122	2864	3561	1966	2183	2738	2380	1809	1691	2267	2257	2631	2216
RABGAP1	ENSG00000011454	1079	929	128	149	779	858	493	432	810	817	900	982	570	517
DCN	ENSG00000011465	2	5	4	1	11	11	8	1	3	7	3	7	2	0
QPCTL	ENSG00000011478	1078	1079	2549	2332	1207	1325	1825	1474	830	847	1340	1401	1421	1357
PPP5C	ENSG00000011485	3943	3904	3031	3192	4406	4619	5835	5143	3381	3289	5245	5209	5520	5081
CEP68	ENSG00000011523	205	194	6	1	292	236	159	28	56	51	253	163	135	134
MAP4K3	ENSG00000011566	1578	1551	101	106	935	868	375	345	1133	1038	935	861	336	353
ZBTB32	ENSG00000011590	0	0	0	0	0	0	0	0	2	1	0	0	0	0
TYROBP	ENSG00000011600	0	0	0	0	0	0	0	0	0	0	0	0	0	0
TMEM159	ENSG00000011638	412	429	147	128	233	296	273	244	286	263	253	292	213	199
GABRA3	ENSG00000011677	812	907	1212	1499	928	956	1206	1074	712	662	846	870	960	824
BRCA1	ENSG00000012048	2692	2674	390	470	2071	2114	1531	1266	1807	1805	1871	1808	1058	1030
ERCC1	ENSG00000012061	2918	3021	2859	2720	3005	3246	3857	3414	2892	2497	3624	3522	3380	3007
CD22	ENSG00000012124	17	19	67	43	17	22	37	29	19	10	24	22	17	18
SEMA3B	ENSG00000012171	308	337	892	873	400	446	622	526	323	352	646	548	722	602
MBTPS2	ENSG00000012174	969	902	528	755	985	1047	1176	917	654	619	955	885	967	840
PRICKLE3	ENSG00000012211	661	594	104	78	202	225	94	94	477	470	201	177	106	75
LTF	ENSG00000012223	10	10	17	19	7	18	14	35	14	23	32	27	41	20
EXTL3	ENSG00000012232	79	93	8	47	91	57	72	60	30	70	65	33	74	72
NR1H4	ENSG00000012504	1	0	0	0	0	0	0	3	4	2	0	1	0	1
ELOVL5	ENSG00000012660	10014	9793	4680	5402	8743	9168	10507	8733	8631	8108	9012	8917	7495	6930
ALOX5	ENSG00000012779	125	25	44	235	140	230	246	20	221	31	23	114	56	44
KDM5D	ENSG00000012817	0	0	9	5	1	0	0	1	0	0	4	0	0	0
CALCOCO1	ENSG00000012822	960	981	337	341	1025	1084	1035	910	895	921	1390	1252	1269	1136
UBR7	ENSG00000012963	1824	1757	575	669	1415	1474	1442	1269	1554	1380	1349	1380	1024	964
MAP4K5	ENSG00000012983	2012	2026	463	979	1616	1730	1895	1572	1814	1382	2255	2417	2299	2037
EHD3	ENSG00000013016	1166	1199	786	1072	1105	1181	1453	1314	805	798	1047	1106	1095	986
PSMC4	ENSG00000013275	2937	2929	3359	3209	3166	3421	4392	3702	2473	2441	3577	3452	3512	3229
MAN2B2	ENSG00000013288	1981	1915	3493	4504	2185	2509	3207	2916	1212	1118	1926	1922	2134	1963
SLC7A14	ENSG00000013293	10	5	30	23	4	3	19	9	6	8	5	4	4	6
CLDN11	ENSG00000013297	5	4	4	4	9	2	1	4	4	0	1	0	10	1
SLC25A39	ENSG00000013306	7176	7491	25228	22960	9806	10870	14756	13543	6906	6195	11872	12065	14193	12808
MVP	ENSG00000013364	6117	6200	7546	7357	7090	7322	9057	8033	5170	4785	7489	7589	7640	6936
NUB1	ENSG00000013374	766	743	287	276	660	742	746	629	682	773	852	828	761	720
PGM3	ENSG00000013375	1557	1410	113	134	1130	1179	935	851	1154	1087	1395	1270	660	489
RWDD2A	ENSG00000013392	87	116	0	0	18	23	3	3	51	50	29	37	23	3
CLK1	ENSG00000013441	671	666	26	26	83	78	55	63	447	461	56	50	33	51
POLR3B	ENSG00000013503	1280	1244	21	17	387	474	173	133	960	922	379	448	155	154
ANGEL1	ENSG00000013523	559	532	166	135	338	393	406	363	547	543	684	675	564	540
RNF14	ENSG00000013561	1163	1140	308	291	682	692	592	499	1094	950	920	832	701	613
DNASE1L1	ENSG00000013563	1429	1477	3941	3814	1774	2077	2666	2384	1022	997	1738	1590	1935	1922
DDX11	ENSG00000013573	1909	1971	421	467	1325	1356	1228	1032	1610	1458	1524	1648	1162	1192
HEBP1	ENSG00000013583	1178	1230	712	687	1184	1369	1288	1142	1008	997	1416	1463	1201	1117
GPRC5A	ENSG00000013588	1526	1545	178	222	937	1012	632	579	2901	2578	1884	1884	983	948
MAMLD1	ENSG00000013619	671	571	16	12	194	169	134	60	864	724	89	197	137	39
CD6	ENSG00000013725	2	0	4	20	1	4	8	2	1	3	1	5	0	4
TACC3	ENSG00000013810	6004	5785	435	428	4926	5325	3299	2883	3825	3954	5818	5606	3048	2898
UFL1	ENSG00000014123	1082	1218	77	118	875	829	632	572	775	791	798	875	538	505
POLA2	ENSG00000014138	682	576	21	73	802	636	585	599	482	567	721	820	483	434
ZC3H3	ENSG00000014164	2115	2168	144	112	1077	1131	377	337	1829	1726	951	880	312	351
CAPN1	ENSG00000014216	4158	4474	7460	8260	5035	5544	7301	6589	4137	3783	6330	6596	6697	6117
ACP3	ENSG00000014257	0	2	8	3	0	1	1	0	1	1	2	0	1	0
MDH1	ENSG00000014641	6215	6157	10993	10256	7283	7942	9784	8641	5957	5915	9954	9177	10197	9203
SLC30A9	ENSG00000014824	2789	2630	2087	2313	2613	2786	3158	2632	2005	1904	2708	2649	2746	2539
MTMR11	ENSG00000014914	463	479	470	561	513	484	608	617	366	359	600	644	572	633
COX15	ENSG00000014919	968	889	224	255	743	838	711	649	1054	1005	1240	1293	982	862
CCDC88C	ENSG00000015133	4	2	1	2	0	0	0	3	3	0	0	1	1	4
YAF2	ENSG00000015153	556	645	302	281	501	483	486	421	554	473	595	536	498	444
ZMYND11	ENSG00000015171	1312	1390	1018	1463	1414	1636	1884	1616	869	976	1640	1830	1548	1558
WAS	ENSG00000015285	5	2	4	0	7	1	2	6	2	1	5	6	7	2
DPEP1	ENSG00000015413	0	0	0	0	0	0	0	1	0	0	0	0	2	1
BID	ENSG00000015475	350	347	550	473	342	371	489	387	683	677	915	879	1018	862
MATR3	ENSG00000015479	10878	10461	11871	11979	12175	12358	16123	13595	10132	10107	15562	14266	14823	13110
NPC1L1	ENSG00000015520	0	0	3	2	1	0	4	1	0	0	1	1	0	0
XYLT2	ENSG00000015532	1512	1486	217	218	1226	1336	975	865	706	746	830	841	400	341
RGPD5	ENSG00000015568	732	1269	22	106	260	186	175	99	678	1065	329	85	95	76
STMN4	ENSG00000015592	1	1	0	0	0	0	0	0	0	0	1	0	0	0
NUDCD3	ENSG00000015676	4019	3991	1552	1638	3575	3935	4008	3646	3290	3196	4092	4062	3594	3306
ISL1	ENSG00000016082	0	3	0	0	0	0	0	0	1	0	0	0	0	0
CHDH	ENSG00000016391	82	101	45	39	67	58	40	59	55	59	76	54	38	41
IL20RA	ENSG00000016402	5	4	0	0	2	2	1	0	6	13	3	10	5	0
CLCA1	ENSG00000016490	0	0	0	0	0	0	0	1	0	0	0	0	0	0
CLCA4	ENSG00000016602	0	0	0	0	1	0	0	0	0	0	0	0	1	0
GLT8D1	ENSG00000016864	1205	1262	868	829	1336	1456	1306	1232	823	831	1409	1479	1204	1058
ATP2C1	ENSG00000017260	3381	3313	3451	4124	3371	3645	4670	3957	3505	3533	4879	4723	5592	4963
IGF1	ENSG00000017427	4	4	2	2	2	4	4	3	2	2	1	0	2	0
SLC38A5	ENSG00000017483	23	17	52	34	36	25	32	30	7	10	30	26	25	19
RALBP1	ENSG00000017797	6210	6290	4847	4464	6047	6659	6905	5926	7232	6680	10681	10277	9347	8745
RUFY3	ENSG00000018189	1029	1050	750	840	1095	1121	1282	1151	891	800	1329	1377	1443	1301
CNTN1	ENSG00000018236	1616	1623	1359	1823	1433	1521	1746	1393	171	175	196	200	232	166
SLC11A1	ENSG00000018280	47	42	112	77	31	34	64	47	29	22	22	20	37	26
WWTR1	ENSG00000018408	1283	1324	300	332	674	671	648	573	1636	1267	849	871	714	595
AGPS	ENSG00000018510	178	375	242	59	30	277	172	27	337	339	530	400	452	188
CXorf56	ENSG00000018610	695	604	293	243	475	546	510	406	619	616	567	684	480	432
ATP1A2	ENSG00000018625	22	18	20	38	15	10	19	23	16	11	30	23	15	22
TTC27	ENSG00000018699	1574	1455	91	94	1290	1316	1095	912	1470	1365	1666	1640	1280	1083
ZNF582	ENSG00000018869	53	57	10	9	20	17	25	15	73	54	45	24	37	15
VSIG2	ENSG00000019102	0	0	0	0	2	0	0	1	0	0	0	0	0	0
PHLDB1	ENSG00000019144	6708	6622	699	789	5046	5258	3676	3156	4866	4635	4394	4364	2453	2365
MARCO	ENSG00000019169	21	22	54	29	35	25	29	40	117	96	208	180	201	177
CYP24A1	ENSG00000019186	394	342	45	30	173	212	93	90	203	244	188	171	135	114
PRDM11	ENSG00000019485	491	511	195	223	195	229	285	247	456	445	444	335	336	356
SYT13	ENSG00000019505	17	15	4	0	5	4	1	12	5	12	18	12	8	15
SNAI2	ENSG00000019549	1514	1601	9	10	26	27	14	13	734	572	8	14	5	1
CD74	ENSG00000019582	2	3	14	9	2	4	6	4	2	2	2	0	8	1
HGF	ENSG00000019991	0	0	0	0	8	6	7	9	0	0	2	0	2	5
ZRANB1	ENSG00000019995	1646	1653	120	148	672	684	445	391	1808	1688	1251	1378	679	599
NCDN	ENSG00000020129	1665	1724	673	849	937	1007	1218	1196	1954	1595	1439	1522	1405	1237
ADGRA2	ENSG00000020181	478	516	819	1060	638	697	937	788	532	430	877	935	1049	914
ZFP64	ENSG00000020256	1229	1260	66	84	300	315	214	127	1084	1152	373	395	215	191
MNAT1	ENSG00000020426	1099	1077	337	327	950	994	917	758	1086	1119	1556	1429	1323	1223
SAMD4A	ENSG00000020577	6405	6395	546	845	2543	2347	1754	1548	5929	5679	3459	3542	2367	2337
RUNX3	ENSG00000020633	334	400	23	17	57	74	18	38	634	496	65	99	21	29
MRE11	ENSG00000020922	1648	1458	437	473	1346	1607	1524	1523	1250	1337	1719	1694	1602	1366
PLEKHB1	ENSG00000021300	215	217	646	709	283	298	464	459	46	63	89	88	110	79
SERPINB1	ENSG00000021355	450	443	143	159	371	452	343	331	357	326	454	447	316	293
CYP3A43	ENSG00000021461	10	0	17	11	0	3	6	5	3	2	6	1	3	3
SLC7A9	ENSG00000021488	0	4	0	4	6	3	1	2	2	0	0	5	1	3
SPAST	ENSG00000021574	1589	1575	144	162	972	1179	836	603	1266	1055	1357	1342	805	687
NRXN3	ENSG00000021645	564	538	138	159	542	602	526	444	303	341	525	523	343	326
OSBPL5	ENSG00000021762	1268	1260	169	226	963	1041	768	667	1024	949	983	1072	608	518
AQR	ENSG00000021776	1951	1918	265	384	1534	1593	1494	1241	1945	1887	1955	1946	1535	1411
CPS1	ENSG00000021826	1443	1447	1408	1843	1516	1665	2102	1702	1132	1050	1813	1773	1901	1719
C8B	ENSG00000021852	0	0	0	0	0	0	0	0	0	0	0	0	0	0
FHL1	ENSG00000022267	4489	4412	8102	9074	4817	5209	6685	5782	4126	3947	6480	6349	7067	6537
RTF2	ENSG00000022277	4780	4965	5920	5739	5242	5618	7146	6034	5394	5408	7848	7639	7986	7446
GABRA1	ENSG00000022355	40	35	70	58	48	33	66	55	33	30	28	17	43	16
NLRP2	ENSG00000022556	179	12	46	48	46	24	15	109	14	18	3	252	7	26
SLC45A4	ENSG00000022567	411	416	19	15	204	187	104	87	402	333	209	197	110	104
RNF10	ENSG00000022840	4999	5152	1969	2263	5056	5338	5569	4760	5145	4758	7123	7197	6366	5846
ZNF839	ENSG00000022976	164	150	17	11	89	80	65	63	134	146	106	92	61	47
ZDHHC6	ENSG00000023041	704	818	0	41	521	580	447	389	1009	863	877	882	670	617
GRAMD1B	ENSG00000023171	561	580	16	18	197	223	95	75	334	221	114	99	38	29
RNH1	ENSG00000023191	2426	2424	3680	3358	2755	3043	4042	3412	2353	2272	3529	3645	3602	3185
NDUFS1	ENSG00000023228	2354	2320	1783	2098	2294	2575	2828	2464	2049	1971	2926	2882	2770	2555
RB1CC1	ENSG00000023287	4469	4137	1020	983	4089	4281	3893	3256	3667	3354	5188	5069	3808	3362
ERP44	ENSG00000023318	219	290	549	479	271	302	412	327	220	143	221	246	246	215
ALAS1	ENSG00000023330	1940	1972	297	280	1165	1312	1008	885	2097	2111	1896	1975	1331	1299
BIRC3	ENSG00000023445	872	927	13	16	32	28	19	30	1657	1154	66	74	40	34
AKAP11	ENSG00000023516	2736	2706	534	816	2031	2136	1809	1436	1993	1917	2075	2093	1628	1383
GLRX2	ENSG00000023572	174	166	21	21	97	97	103	91	141	141	137	145	119	109
SNAPC1	ENSG00000023608	3422	3265	511	502	2262	2484	1679	1372	3036	3165	3892	3636	2815	2491
DERA	ENSG00000023697	1308	1372	586	593	1677	1651	1824	1456	1176	1129	1802	1768	1711	1413
STRAP	ENSG00000023734	11491	11273	11992	11927	11659	12336	15844	13515	10838	10129	15626	15128	15276	13783
ABCC2	ENSG00000023839	55	35	26	12	38	31	36	37	33	34	33	34	32	38
DEF6	ENSG00000023892	118	123	138	159	141	157	156	137	87	76	136	131	139	126
PLEKHO1	ENSG00000023902	1914	2019	500	433	912	1046	708	619	1475	1485	1435	1387	906	837
GCLM	ENSG00000023909	2708	2582	681	784	1733	1777	1781	1436	2141	1929	1657	1556	1218	1063
UBR2	ENSG00000024048	2268	2266	129	170	1364	1526	1079	877	1688	1622	1430	1356	800	714
EHD2	ENSG00000024422	1229	1195	949	1100	1177	1310	1533	1276	1328	1255	1890	1926	1552	1477
DEPDC1	ENSG00000024526	2997	2797	855	1079	2707	2794	2280	1754	2103	2139	3495	3377	3103	2487
CCDC28A	ENSG00000024862	299	299	56	40	267	280	212	172	295	327	374	401	351	257
RRAGD	ENSG00000025039	256	309	258	306	350	357	437	349	363	317	511	491	428	350
HSF2	ENSG00000025156	486	508	9	6	136	142	50	40	333	384	147	148	65	46
PHF20	ENSG00000025293	1619	1537	119	80	924	958	468	407	1288	1221	1124	1176	440	404
HSD17B6	ENSG00000025423	58	63	45	44	74	55	65	69	31	21	66	50	44	33
NR1H3	ENSG00000025434	195	239	54	55	201	239	164	145	229	201	254	263	202	209
TYMP	ENSG00000025708	74	103	95	68	93	109	143	137	102	84	120	130	137	129
NCAPH2	ENSG00000025770	3983	4107	4229	3679	4457	4811	5597	4954	4010	3930	5883	5988	5471	4944
TOMM34	ENSG00000025772	6650	6946	12508	12939	6842	7415	10462	9245	5955	5561	8019	7557	9574	8559
SEC63	ENSG00000025796	3831	3581	3501	3465	3450	3597	4520	3985	2899	2959	4102	3820	3999	3757
KPNA6	ENSG00000025800	4278	4132	650	504	3248	3215	2559	2220	3040	2995	3632	3677	2515	2155
VIM	ENSG00000026025	108687	109922	177299	165295	119932	128734	169602	145378	96531	90479	131594	134988	124520	119208
FAS	ENSG00000026103	62	94	0	50	48	202	20	24	126	119	48	130	90	35
RNASET2	ENSG00000026297	626	590	1516	1451	610	770	965	858	274	295	566	499	598	598
CD44	ENSG00000026508	14436	14376	21666	24059	12045	12658	20180	17243	13542	10994	9686	9848	11033	10403
KCNG1	ENSG00000026559	1570	1653	393	382	1176	1241	938	878	1523	1401	1378	1366	995	800
AGPAT4	ENSG00000026652	625	672	41	47	345	334	223	188	366	352	330	329	167	150
SLAMF7	ENSG00000026751	123	123	182	208	152	121	161	113	307	346	434	484	415	340
BTN3A1	ENSG00000026950	104	114	35	35	100	81	110	79	56	57	78	68	55	49
MIPEP	ENSG00000027001	551	527	476	512	589	659	874	808	496	485	746	678	700	663
PRKCH	ENSG00000027075	639	594	122	143	430	468	378	388	708	571	682	684	552	496
INSRR	ENSG00000027644	0	3	0	0	0	1	0	1	0	0	1	0	3	0
IFNGR1	ENSG00000027697	1086	1047	106	37	476	528	299	242	833	866	553	540	319	244
B4GALT7	ENSG00000027847	995	969	1907	1805	1024	1130	1390	1286	710	719	983	1011	1031	936
SH2D2A	ENSG00000027869	4	6	3	3	1	6	6	5	36	14	3	11	6	3
VRK2	ENSG00000028116	2962	2813	901	1073	2734	2820	2565	2246	2250	2213	3259	3041	2440	2407
TNFRSF1B	ENSG00000028137	0	1	48	24	2	0	3	0	3	6	4	1	2	3
VEZT	ENSG00000028203	1156	1147	545	516	877	937	871	737	917	879	1033	1032	862	831
POU2F2	ENSG00000028277	49	20	5	8	28	17	10	10	234	128	43	35	37	28
BRD9	ENSG00000028310	830	969	265	238	628	726	596	558	804	742	877	812	706	600
SNX1	ENSG00000028528	4970	4761	5579	5999	4992	5306	6298	5528	4349	4197	6602	6279	6520	6227
TBPL1	ENSG00000028839	997	943	20	17	241	235	50	45	771	787	292	323	84	87
ARNTL2	ENSG00000029153	3509	3476	4953	5487	3194	3209	4815	4265	2307	2119	3272	3186	3704	3491
BCLAF1	ENSG00000029363	9958	10025	1353	1438	7239	7843	6536	5533	9237	9227	9360	8955	6848	6201
SLC39A9	ENSG00000029364	3161	3141	893	1003	2564	2636	2401	2135	3814	3572	3923	3834	3117	2625
ANK1	ENSG00000029534	24	33	26	12	18	6	1	13	42	18	29	44	22	18
IBSP	ENSG00000029559	0	0	0	2	0	2	0	2	0	0	0	0	0	0
TFB1M	ENSG00000029639	360	361	7	5	231	250	123	77	255	299	323	291	144	164
RABEP1	ENSG00000029725	1819	1961	756	868	1590	1615	1628	1414	1756	1562	1758	1777	1666	1517
HMGB3	ENSG00000029993	2612	2656	970	816	2275	2386	1944	1802	2017	2252	3401	3027	2341	2157
NUP160	ENSG00000030066	3906	3948	742	1098	3541	3581	3473	2821	3240	3025	4168	4105	3139	2761
BAK1	ENSG00000030110	1319	1395	60	83	466	583	253	264	2201	1803	1090	1185	605	510
MUSK	ENSG00000030304	0	2	0	0	0	0	0	0	0	0	0	0	0	0
IKZF2	ENSG00000030419	274	293	7	18	164	109	78	61	174	172	136	120	78	79
GRN	ENSG00000030582	5806	6134	16179	16122	7163	8264	10921	9995	4978	4762	8108	7981	8857	8472
FAM13B	ENSG00000031003	576	555	28	191	248	121	96	184	273	313	168	141	188	229
ARHGAP31	ENSG00000031081	1214	1147	66	116	679	685	506	444	1610	1443	1024	1097	569	528
CENPQ	ENSG00000031691	864	864	752	734	675	683	877	727	582	613	701	644	641	610
SARS1	ENSG00000031698	9345	9132	3356	3549	8262	8667	8965	8015	11368	10702	14047	13734	11513	10889
RANBP3	ENSG00000031823	1479	1459	121	125	1086	1106	660	593	1482	1344	1346	1445	687	710
ARID4A	ENSG00000032219	639	680	35	31	174	122	83	90	392	479	204	205	113	101
EIPR1	ENSG00000032389	608	627	331	365	592	605	597	537	509	525	709	692	604	604
PNPLA6	ENSG00000032444	2747	2815	3890	4161	3426	3931	4905	4187	2515	2447	4307	4410	4350	4096
IFT88	ENSG00000032742	436	352	179	173	339	349	398	378	306	234	366	361	347	297
ALG1	ENSG00000033011	493	584	505	410	512	459	532	445	526	512	574	565	566	495
ZCCHC8	ENSG00000033030	789	718	153	102	219	219	123	104	660	663	246	285	81	75
ABCF2	ENSG00000033050	1336	1349	836	745	1183	1198	1330	1141	1428	1467	1493	1580	1338	1282
CHPF2	ENSG00000033100	736	862	696	817	703	861	1090	1040	543	552	597	661	580	539
LRRC7	ENSG00000033122	54	52	105	73	64	67	52	33	26	28	37	30	28	34
FUT8	ENSG00000033170	2515	2457	1434	1333	2142	2272	1970	1682	2579	2671	2883	2872	2292	2000
UBA6	ENSG00000033178	3453	3490	409	481	3019	3197	2731	2323	3176	2978	4372	4317	3243	2765
GAB2	ENSG00000033327	525	504	93	123	330	323	235	246	296	323	346	292	266	227
ATP6V0A1	ENSG00000033627	28	30	53	15	28	28	34	35	21	23	27	31	20	27
PIAS1	ENSG00000033800	1651	1634	47	55	412	416	139	94	1477	1529	405	455	149	156
SLC4A7	ENSG00000033867	1684	1728	150	236	1125	1019	863	690	1197	1093	998	1024	724	629
APBA2	ENSG00000034053	202	216	91	253	131	410	396	333	358	226	245	297	376	215
MAP2K3	ENSG00000034152	6027	6433	60	76	2011	2070	1144	893	7989	6156	3199	3409	1637	1581
EFCAB1	ENSG00000034239	2	4	7	3	2	8	5	10	5	6	3	4	3	4
TMSB10	ENSG00000034510	27612	26963	75978	57446	30351	32958	44622	38646	27258	27377	46667	43130	50377	45984
ASTE1	ENSG00000034533	217	179	0	2	6	10	2	5	204	196	24	19	5	8
RNF19A	ENSG00000034677	2526	2549	39	31	253	263	93	86	2160	2027	238	267	94	82
PEX3	ENSG00000034693	681	674	133	137	738	696	681	553	543	516	832	782	717	706
GABARAPL2	ENSG00000034713	2531	2468	3820	3641	2628	2690	3648	3051	2183	2150	3624	3159	3947	3506
MYOC	ENSG00000034971	0	0	0	0	0	0	0	0	0	0	0	0	0	0
SH3YL1	ENSG00000035115	110	127	29	47	64	69	83	68	64	49	63	66	92	68
FAM136A	ENSG00000035141	3276	3416	2882	2785	2762	2965	3300	2911	3109	3111	4127	4121	4237	3919
VCL	ENSG00000035403	14055	14447	6417	8616	8727	9081	12536	10526	15019	14575	13958	14478	13761	12496
DEPDC1B	ENSG00000035499	1118	1137	869	1147	1440	1526	1477	1310	963	987	1948	1815	1790	1664
DAPK2	ENSG00000035664	114	79	69	89	108	103	105	86	52	61	75	73	57	58
NSMAF	ENSG00000035681	2304	2216	2203	2625	2305	2425	3206	2908	1735	1703	2746	2634	2651	2330
ADSS2	ENSG00000035687	2616	2501	544	516	1727	1960	1622	1411	1713	1807	1966	1841	1371	1160
STAP1	ENSG00000035720	0	0	0	0	0	0	0	0	0	0	0	0	0	0
TIMP2	ENSG00000035862	12017	12560	28481	32134	15014	16034	23091	20344	10317	10078	17335	17568	19360	17905
RFC1	ENSG00000035928	5808	5895	221	250	4076	4317	2385	1928	4337	4356	4227	4092	1905	1786
TBC1D23	ENSG00000036054	4740	4381	660	776	4174	4312	2965	2630	1980	1903	2396	2257	1539	1369
CUL3	ENSG00000036257	4557	4709	138	152	2929	3297	1885	1529	4064	3895	3462	3640	1988	1671
MYOM2	ENSG00000036448	16	0	8	1	10	12	1	20	50	2	20	5	1	33
OTC	ENSG00000036473	0	0	0	0	0	0	1	0	0	0	0	0	2	0
CYP46A1	ENSG00000036530	26	26	42	28	17	22	25	16	19	8	9	18	17	28
ZZZ3	ENSG00000036549	2880	2947	152	173	1058	1144	655	482	2555	2413	1317	1357	747	670
SLC18A1	ENSG00000036565	2	1	0	2	0	0	5	0	0	3	1	0	1	0
USP2	ENSG00000036672	2	9	1	0	6	3	1	0	16	21	4	1	1	2
CASR	ENSG00000036828	14	7	5	10	2	5	2	2	3	7	1	8	6	4
TUBG2	ENSG00000037042	101	77	90	71	120	117	115	106	110	78	123	146	177	126
RPL26L1	ENSG00000037241	1371	1310	1345	1220	1187	1401	1731	1464	1549	1518	2090	1897	2203	1984
FLT4	ENSG00000037280	332	311	576	640	414	501	647	497	301	265	509	497	571	524
NSUN2	ENSG00000037474	5653	5598	1412	1662	4352	4712	4697	4225	6087	5728	7228	7042	6483	5825
FBXO42	ENSG00000037637	438	419	13	13	104	110	32	34	348	350	110	131	56	42
MFAP3	ENSG00000037749	2404	2373	476	562	1772	1814	1748	1454	1900	1841	1773	1645	1350	1032
MRI1	ENSG00000037757	491	516	285	289	528	494	521	494	450	370	588	627	589	493
METTL1	ENSG00000037897	604	652	27	28	256	245	120	87	552	550	259	303	133	113
HOXC8	ENSG00000037965	457	449	36	28	92	84	53	48	473	484	95	107	83	71
AGA	ENSG00000038002	662	634	1608	1593	808	825	1135	994	368	420	650	585	787	639
PI4K2B	ENSG00000038210	537	467	644	801	643	586	872	767	378	371	644	649	729	636
BOD1L1	ENSG00000038219	2209	2231	339	315	1283	1390	952	860	1872	2002	1750	1640	1135	1009
MAT2B	ENSG00000038274	2260	2133	425	430	1635	1786	1504	1162	1921	1813	1924	1901	1609	1284
TLL1	ENSG00000038295	108	144	61	127	130	135	113	127	21	35	37	30	41	17
EDC4	ENSG00000038358	3219	3104	814	1004	2972	3157	3225	2965	2690	2658	3600	3744	2942	2765
TRIO	ENSG00000038382	16785	16881	3598	5205	10778	10924	10716	9294	13100	12406	12524	12656	10925	9166
VCAN	ENSG00000038427	58	37	17	23	28	41	46	34	29	35	13	18	12	18
CLEC16A	ENSG00000038532	335	423	318	450	371	420	480	442	343	248	420	546	492	551
MSR1	ENSG00000038945	18	24	2	6	14	14	16	14	5	6	9	11	4	2
CDH1	ENSG00000039068	77	84	31	44	63	59	50	50	159	159	195	194	130	141
MTREX	ENSG00000039123	5396	5172	508	613	4353	4634	3976	3455	4695	4495	5250	5139	3681	3218
DNAH5	ENSG00000039139	0	7	2	0	17	5	15	30	2	0	0	0	0	0
ZFYVE16	ENSG00000039319	1973	1880	432	632	1567	1432	1560	1274	1450	1334	1612	1739	1464	1171
RIPOR1	ENSG00000039523	4253	4251	3201	3869	4513	4867	5957	5273	4073	3727	6103	6334	6188	5604
C6	ENSG00000039537	0	0	0	0	0	1	0	0	0	0	0	0	0	0
RAI14	ENSG00000039560	7407	7455	3823	4910	5646	5880	6439	5603	6182	5767	8019	7743	7615	6886
SOX30	ENSG00000039600	2	1	0	2	4	8	2	4	8	4	4	9	2	0
PNKP	ENSG00000039650	807	859	1057	918	1021	984	1287	1162	761	671	1131	1099	1149	1039
BEST2	ENSG00000039987	0	0	3	0	0	0	1	2	1	1	0	2	4	2
PHLPP2	ENSG00000040199	2163	2171	109	121	522	599	316	260	1830	1585	523	630	334	320
SPDL1	ENSG00000040275	2852	2737	278	273	1544	1565	1053	874	1664	1759	1684	1521	1051	960
STAU2	ENSG00000040341	2844	2735	2153	2581	2908	3127	3531	3059	2571	2344	3574	3486	3426	3141
SLC66A1	ENSG00000040487	485	546	19	35	219	265	115	103	495	423	246	199	87	66
CTNS	ENSG00000040531	323	316	49	55	296	269	175	170	317	267	298	355	187	156
RTN4R	ENSG00000040608	376	418	78	68	326	328	265	246	462	414	565	604	317	255
PHF23	ENSG00000040633	1725	1610	28	31	81	94	57	34	1479	1458	125	101	40	35
CDH10	ENSG00000040731	23	19	12	19	52	51	45	35	11	17	21	44	19	35
INPP4A	ENSG00000040933	1386	1438	752	751	1488	1566	1695	1531	1873	1670	2609	2698	2598	2241
RAB27B	ENSG00000041353	35	28	4	17	59	47	45	21	58	41	48	42	31	36
PSMA4	ENSG00000041357	7190	6847	5851	5275	7395	7985	9207	8156	6112	6102	9931	9498	10269	9179
MYO16	ENSG00000041515	55	51	12	10	68	72	43	41	92	95	152	191	87	87
LSG1	ENSG00000041802	2544	2571	334	319	1642	1607	1231	978	2332	2224	1770	1733	1044	962
PARP3	ENSG00000041880	334	297	428	485	313	328	419	391	299	267	398	390	438	399
TNC	ENSG00000041982	10707	10524	9426	19703	12517	11733	21989	17545	5171	5010	6942	6595	9769	7587
THAP3	ENSG00000041988	254	273	6	4	20	39	9	13	227	175	19	19	13	4
RIPOR3	ENSG00000042062	1	1	12	20	0	0	2	3	5	0	0	0	1	0
TDP1	ENSG00000042088	741	787	122	127	485	555	390	301	578	599	544	578	391	384
AIFM2	ENSG00000042286	2084	2350	766	693	1842	2012	2019	1771	1904	1832	2393	2221	2013	1850
C2orf83	ENSG00000042304	0	0	0	0	0	0	0	0	0	0	0	0	0	0
SPATA7	ENSG00000042317	178	124	14	13	64	75	58	25	70	101	59	86	39	33
MED17	ENSG00000042429	1282	1268	41	32	176	252	138	109	1106	1100	155	169	56	62
RETSAT	ENSG00000042445	656	628	474	653	707	803	613	622	428	652	772	993	751	857
CAPG	ENSG00000042493	437	413	1185	1161	562	544	854	648	677	593	1090	1095	1180	1030
AP2S1	ENSG00000042753	5575	5805	9882	8193	6717	7314	9516	8365	5808	5618	9561	9226	9698	8738
USH2A	ENSG00000042781	1	5	0	0	2	7	3	1	1	3	2	2	3	0
ZPBP	ENSG00000042813	0	0	0	0	0	0	0	0	0	0	0	0	0	0
TG	ENSG00000042832	6	6	14	11	58	41	40	32	3	4	36	47	25	32
ADAM28	ENSG00000042980	11	8	19	24	12	10	13	10	15	6	14	10	16	33
BARX2	ENSG00000043039	34	33	19	27	21	8	29	17	8	12	14	21	8	10
DCUN1D1	ENSG00000043093	1311	1227	203	218	778	845	582	537	1118	1035	1090	961	615	523
JADE2	ENSG00000043143	238	326	56	60	117	96	68	73	221	429	108	148	110	122
ZIC2	ENSG00000043355	0	0	0	0	0	0	0	3	0	0	0	0	0	1
LCP2	ENSG00000043462	1	0	0	0	0	0	0	0	0	0	0	0	0	0
TRIT1	ENSG00000043514	825	842	224	200	635	667	632	598	765	800	890	842	779	654
ADRB1	ENSG00000043591	0	0	0	0	0	0	0	0	0	0	0	0	0	0
GUCA2B	ENSG00000044012	0	0	0	0	0	0	0	0	0	0	0	0	0	0
CUL7	ENSG00000044090	1091	1526	625	688	1814	1831	2329	2028	1184	1244	1918	1825	1560	1254
CTNNA1	ENSG00000044115	11694	11643	15681	17772	13154	14154	18947	16486	10886	10588	16450	16350	16834	16083
PHKA2	ENSG00000044446	617	580	440	538	700	745	920	797	461	411	614	680	714	635
CNTLN	ENSG00000044459	348	385	197	174	344	332	285	277	266	236	322	348	240	227
EPHA3	ENSG00000044524	0	0	0	0	3	0	0	0	0	0	0	0	0	0
HSPA5	ENSG00000044574	21058	19546	16032	13202	12735	13264	15122	13511	20047	18785	14821	14304	13147	11438
DSG2	ENSG00000046604	2163	2125	2269	3265	2508	2660	3249	2802	1430	1337	2407	2421	2446	2270
GEMIN8	ENSG00000046647	124	100	0	0	77	99	54	57	64	67	99	75	62	74
OFD1	ENSG00000046651	488	458	14	13	199	206	85	71	348	377	255	241	63	81
GPM6B	ENSG00000046653	10	18	37	36	10	22	26	24	23	18	39	37	50	30
MAGEC2	ENSG00000046774	1	1	2	2	1	3	7	2	0	2	1	1	6	1
PREX2	ENSG00000046889	32	36	18	32	39	55	53	38	16	15	21	26	24	22
WDR37	ENSG00000047056	189	120	5	6	46	31	22	24	188	184	61	40	23	13
YTHDC2	ENSG00000047188	1432	1327	236	284	1242	1391	1386	1087	769	851	1102	1018	914	791
CTPS2	ENSG00000047230	302	279	88	111	304	288	311	263	201	212	282	281	264	257
ATP6V1H	ENSG00000047249	1724	1715	455	423	1669	1809	1939	1582	1304	1187	1881	1800	1605	1332
POLR2B	ENSG00000047315	9872	9501	1033	1220	8024	8302	7110	6148	7606	7656	9501	9130	6779	6275
FAM214A	ENSG00000047346	164	148	29	49	158	172	82	91	56	59	100	85	70	70
ARAP2	ENSG00000047365	1648	1767	61	117	682	705	363	339	2752	1822	944	921	520	471
TPR	ENSG00000047410	7091	7086	311	370	6561	6710	5408	4619	4824	4958	6654	6292	4578	4021
CP	ENSG00000047457	2	0	0	1	1	1	0	0	1	3	0	0	5	1
KIAA0556	ENSG00000047578	594	686	122	218	542	567	483	411	561	462	477	549	374	353
DTNBP1	ENSG00000047579	404	403	142	147	247	293	167	162	310	274	320	299	223	168
XK	ENSG00000047597	58	54	39	44	42	49	51	71	64	69	54	108	74	79
ANO2	ENSG00000047617	68	50	128	47	51	69	44	93	65	84	80	82	96	76
C12orf4	ENSG00000047621	1048	985	198	224	727	778	622	549	1040	957	1112	1032	778	680
SCML1	ENSG00000047634	423	391	599	674	390	413	574	571	233	248	451	438	646	553
WWC3	ENSG00000047644	348	345	680	669	331	424	505	462	227	204	301	371	446	325
ARHGAP6	ENSG00000047648	84	63	4	8	72	56	70	65	44	45	68	59	54	40
FAM184B	ENSG00000047662	8	9	48	36	11	15	12	10	10	13	12	17	20	18
MAP4	ENSG00000047849	17743	17788	11282	13479	18281	18473	23113	19404	16034	16117	22345	23140	20680	18412
GOPC	ENSG00000047932	3444	3533	156	145	1936	2133	1118	820	2040	2344	2265	2171	1207	959
ROS1	ENSG00000047936	1265	1256	698	1028	1235	1357	1540	1325	195	174	235	251	231	211
USP28	ENSG00000048028	2377	2288	932	1246	2408	2478	2722	2144	1816	1857	2867	2835	2402	2011
HDAC9	ENSG00000048052	1613	1536	122	140	483	414	302	257	1497	1297	466	505	267	253
TSPAN17	ENSG00000048140	3793	3866	5408	5447	4627	4998	6096	5287	4247	3859	6581	6708	6894	6289
NOP16	ENSG00000048162	2163	2184	15	6	483	547	98	106	2168	1941	741	782	117	128
CC2D2A	ENSG00000048342	867	886	398	434	692	766	684	591	659	695	732	745	547	550
RRM2B	ENSG00000048392	5862	5419	4306	5303	5726	5697	7111	5994	5206	4838	6935	6447	6886	5913
ZNF800	ENSG00000048405	786	729	16	21	128	154	65	72	839	673	138	170	126	95
TNFRSF17	ENSG00000048462	0	0	2	1	0	0	0	4	0	1	0	3	1	0
SNX29	ENSG00000048471	465	431	170	313	590	466	580	557	313	364	443	460	444	381
LMO3	ENSG00000048540	4	0	0	0	2	0	0	0	0	1	0	0	2	0
MRPS10	ENSG00000048544	2310	2323	2373	2379	2341	2360	2699	2349	2433	2274	3294	3031	3199	2769
GUCA1A	ENSG00000048545	0	0	0	0	0	0	0	0	0	0	0	0	0	0
RSF1	ENSG00000048649	3076	3088	620	468	1225	1376	934	813	2351	2314	1600	1511	991	885
VPS13D	ENSG00000048707	1573	1516	155	337	1391	1410	1135	1047	1205	1165	1515	1415	1205	1015
CELF2	ENSG00000048740	280	273	211	320	263	247	323	237	136	135	155	217	169	144
FAM120A	ENSG00000048828	4964	5498	6964	9587	6896	7968	11798	9401	4849	4832	7707	9372	10597	9061
R3HDM1	ENSG00000048991	2407	2258	697	913	2197	2595	2623	2271	1932	1841	3089	2940	2766	2605
COL9A2	ENSG00000049089	1591	1672	3718	3717	1720	1936	2776	2680	360	400	679	570	715	675
KITLG	ENSG00000049130	1881	1776	138	177	765	760	723	549	2014	1306	640	560	478	328
ERCC8	ENSG00000049167	376	407	428	442	331	424	457	468	340	305	403	303	393	390
ADAMTS6	ENSG00000049192	854	895	91	94	412	331	244	207	1327	852	312	332	185	157
H6PD	ENSG00000049239	844	720	742	887	659	676	886	738	541	485	556	569	625	541
VAMP3	ENSG00000049245	2237	2194	2433	2443	2184	2370	2761	2190	1979	1761	2606	2480	2558	2251
PER3	ENSG00000049246	3292	3277	210	290	2556	2686	1133	905	2143	2010	2790	2839	1115	1072
UTS2	ENSG00000049247	0	0	0	0	2	0	0	0	0	0	0	1	0	0
TNFRSF9	ENSG00000049249	1332	1206	858	886	650	733	876	903	980	949	603	523	532	479
EPN3	ENSG00000049283	13	4	2	1	18	11	4	2	7	9	2	16	2	2
LTBP1	ENSG00000049323	8592	8431	14788	19144	10229	11051	17850	15339	4224	4030	6331	6356	8197	7436
RCN1	ENSG00000049449	15593	15151	32566	29960	15651	16106	22627	19045	12370	12069	17775	15971	18917	16123
ELN	ENSG00000049540	4	3	21	11	5	5	3	3	2	9	4	2	7	8
RFC2	ENSG00000049541	2298	2439	1878	1645	2520	2792	2909	2566	2174	2175	2904	3047	2671	2517
ARID1B	ENSG00000049618	4041	4110	805	818	3593	3853	2500	2102	3031	2962	3640	3869	2248	2008
CLPTM1L	ENSG00000049656	17306	17061	21935	21549	18631	19847	23411	20861	15737	15873	25383	25394	25910	23212
NEDD4L	ENSG00000049759	3238	3266	695	897	1952	2074	1485	1253	3841	3182	2555	2647	1611	1453
FOXP3	ENSG00000049768	36	23	15	16	28	20	13	16	23	19	35	23	26	29
PPP1R3F	ENSG00000049769	81	67	135	122	99	91	132	101	106	75	129	145	148	151
HEXB	ENSG00000049860	1180	1102	2917	2858	1454	1490	2093	1834	686	778	1219	1122	1425	1236
PTCD2	ENSG00000049883	534	471	85	97	355	408	286	185	325	394	348	337	274	229
NEXMIF	ENSG00000050030	53	48	3	3	46	63	34	27	19	19	25	36	15	12
JKAMP	ENSG00000050130	2418	2396	725	742	1756	1901	1841	1472	1755	1711	2053	2073	1755	1529
DKK3	ENSG00000050165	5232	5329	9543	13884	6636	6526	9159	8988	4899	4931	7776	6637	9492	8057
ARHGEF5	ENSG00000050327	12	23	0	0	31	2	3	3	3	8	2	1	2	3
NFE2L3	ENSG00000050344	0	0	0	1	0	0	0	2	1	2	2	3	1	0
MCUR1	ENSG00000050393	1681	1630	1526	1680	1479	1630	1984	1681	1329	1335	1823	1844	1875	1656
LIMA1	ENSG00000050405	12244	12671	4506	5514	8427	8888	10044	8717	10264	8937	9863	9806	9302	8379
LETMD1	ENSG00000050426	440	471	625	561	474	548	618	593	447	423	568	629	675	538
SLC4A8	ENSG00000050438	483	483	298	308	483	523	483	406	366	420	587	527	599	473
LAMC3	ENSG00000050555	587	460	911	1162	654	605	799	794	686	606	1029	1075	1249	1149
PTGER3	ENSG00000050628	51	52	27	26	61	37	49	30	10	9	13	21	18	15
TNIP3	ENSG00000050730	27	20	14	7	12	14	28	13	16	18	9	14	12	7
MAPK9	ENSG00000050748	2679	2523	5263	5845	3273	3309	4727	4103	1980	1835	3516	3462	4200	3755
COL23A1	ENSG00000050767	1	0	0	0	0	0	0	0	0	0	0	0	0	0
BCAR1	ENSG00000050820	6053	6567	262	335	2012	2089	961	819	5972	5792	2604	2523	1034	956
FAM160A2	ENSG00000051009	928	1065	23	27	302	338	173	168	715	774	353	406	230	227
HERPUD1	ENSG00000051108	3222	3306	16	20	232	289	73	107	3756	3109	409	416	183	155
HOMER3	ENSG00000051128	1365	1345	1398	1262	1599	1548	2077	1818	1198	1046	1841	1766	1889	1642
RAD51	ENSG00000051180	554	611	23	34	348	404	306	242	501	475	524	484	295	261
POLQ	ENSG00000051341	720	759	158	230	577	471	453	394	600	538	612	603	542	470
PIK3CB	ENSG00000051382	948	882	135	150	733	756	545	490	762	805	944	902	619	572
CYBA	ENSG00000051523	3	2	5	0	1	0	0	1	2	0	2	2	1	5
THOC3	ENSG00000051596	3208	3090	3057	2893	3010	3331	3808	3465	2633	2721	3851	3884	3959	3860
HEBP2	ENSG00000051620	2072	2170	2442	2230	2141	2330	3027	2507	1782	1742	2705	2582	2727	2517
MPHOSPH9	ENSG00000051825	1902	1741	302	284	1416	1424	1169	1008	1311	1353	1615	1518	1114	984
PLEKHA5	ENSG00000052126	1363	1474	191	81	760	733	479	365	1053	1069	721	830	457	424
PRSS8	ENSG00000052344	2	5	4	1	3	9	10	3	14	8	24	27	12	14
SIKE1	ENSG00000052723	2050	1991	814	905	1713	1813	1753	1469	1599	1529	2211	2172	2031	1841
RRP12	ENSG00000052749	4345	4246	701	665	2194	2273	2140	1852	5594	4591	3115	3356	2028	1924
FNIP2	ENSG00000052795	1042	917	101	131	453	451	350	291	876	698	623	617	483	421
MSMO1	ENSG00000052802	2298	2133	760	694	1408	1463	1418	1250	2482	2317	1497	1610	1244	1080
TTC17	ENSG00000052841	1349	1342	564	873	963	943	1246	1079	965	929	876	814	588	714
ALX4	ENSG00000052850	70	73	1	4	26	20	4	4	47	80	25	14	4	8
FSTL4	ENSG00000053108	14	9	1	3	15	20	23	21	10	3	20	26	19	19
FOXN3	ENSG00000053254	3400	3438	406	548	2251	2635	1640	1455	2363	2262	3027	3003	1687	1619
METTL24	ENSG00000053328	10	6	7	10	7	14	8	6	8	4	1	2	6	5
AKR7A2	ENSG00000053371	1393	1401	3150	2887	1697	1868	2413	2175	1431	1455	2554	2347	2697	2392
MRTO4	ENSG00000053372	4308	4170	652	566	3091	3343	2878	2477	4231	4070	4485	4594	3366	2966
NNAT	ENSG00000053438	0	0	0	0	0	0	0	0	0	0	0	0	0	0
USE1	ENSG00000053501	265	268	202	169	257	304	316	230	345	305	343	367	359	319
MCF2L2	ENSG00000053524	39	61	12	10	29	29	35	26	42	31	41	60	36	32
NRIP2	ENSG00000053702	0	0	3	2	0	0	0	1	0	0	0	0	0	0
LAMA3	ENSG00000053747	13	12	33	18	7	15	18	15	72	33	63	51	103	71
AP5M1	ENSG00000053770	1632	1604	197	189	1137	1145	875	780	1662	1721	1701	1749	1044	950
ANAPC4	ENSG00000053900	551	520	40	47	499	490	349	285	451	482	488	527	359	352
KCNQ1	ENSG00000053918	6	6	10	4	5	6	9	7	2	5	10	4	2	8
TRAPPC3	ENSG00000054116	2161	1993	200	230	1542	1700	1272	1033	1823	1770	2365	2232	1622	1490
THRAP3	ENSG00000054118	7889	7906	681	724	6779	7077	5542	4790	7485	7863	8530	8341	5178	4775
PHPT1	ENSG00000054148	1799	1836	5279	4325	2295	2359	3311	2686	1892	1763	3205	3092	3843	3205
ENTPD2	ENSG00000054179	0	0	0	0	0	0	0	0	2	0	0	1	0	0
LY75	ENSG00000054219	1	1	0	0	3	1	6	0	6	0	2	0	1	0
ARID4B	ENSG00000054267	1661	1545	264	176	283	251	214	170	1234	1275	261	247	201	166
OPN3	ENSG00000054277	186	191	227	226	220	198	258	206	161	153	238	264	226	147
SDCCAG8	ENSG00000054282	220	91	165	167	102	78	131	126	93	84	88	103	118	125
PTPRN	ENSG00000054356	15962	16027	37737	41475	19344	21065	29551	26138	9552	9161	15104	14740	17194	15764
HHAT	ENSG00000054392	544	519	318	343	444	434	550	460	520	488	465	478	475	442
KIF1B	ENSG00000054523	4085	4115	254	300	1573	1559	694	641	3570	3230	1680	1642	785	729
FOXC1	ENSG00000054598	645	675	5	3	40	49	13	14	654	533	45	42	22	12
TBC1D22A	ENSG00000054611	901	834	667	596	819	950	915	805	1223	1167	1262	1315	1252	1097
SYNE2	ENSG00000054654	1066	987	398	633	1174	1304	1416	1210	866	1034	1851	1507	2040	1453
PLEKHH1	ENSG00000054690	235	240	33	43	224	217	221	158	403	365	458	426	387	350
ATP9A	ENSG00000054793	1559	1706	871	1037	1361	1462	1641	1510	2033	1682	2188	2266	1933	1671
SPO11	ENSG00000054796	0	0	0	0	0	0	0	0	0	0	0	0	0	0
CBLN4	ENSG00000054803	2	7	0	0	1	3	8	3	9	3	8	2	4	1
CHRDL2	ENSG00000054938	0	0	0	0	0	0	0	0	0	0	1	0	1	1
FAM168A	ENSG00000054965	2619	2749	669	978	2589	2653	2324	2014	2209	2114	2654	2644	1843	1849
RELT	ENSG00000054967	829	840	50	51	191	154	129	108	805	595	131	147	115	98
GALC	ENSG00000054983	865	853	1525	1822	953	976	1340	1224	664	689	1127	1111	1336	1180
NOP58	ENSG00000055044	6535	6138	5379	4703	5923	6578	7134	6398	5230	5202	7302	6754	7011	6534
SZRD1	ENSG00000055070	9678	9847	12260	13091	9597	10079	13881	12014	9872	9077	12748	12966	14081	12793
KCNH2	ENSG00000055118	380	433	671	808	539	536	666	579	176	188	387	385	292	356
CUL1	ENSG00000055130	1158	1307	18	29	769	758	309	284	1086	1006	954	997	330	323
FAM114A2	ENSG00000055147	632	596	261	331	560	657	612	524	584	519	680	739	732	612
CYFIP2	ENSG00000055163	1970	1924	2600	3345	2247	2490	3140	2516	2695	2435	4094	4311	4211	3763
TAB2	ENSG00000055208	4353	4459	1900	2131	2880	3078	2806	2313	4343	3809	3551	3836	2806	2627
GINM1	ENSG00000055211	2267	2195	5847	5685	2599	2893	3993	3515	1557	1450	2617	2315	3020	2682
EIF2AK2	ENSG00000055332	2539	2217	631	678	2138	2294	2050	1824	1701	1527	2347	1974	1795	1390
USP36	ENSG00000055483	4744	4692	108	139	818	936	410	331	4223	3629	897	916	463	399
KMT2C	ENSG00000055609	347	204	176	237	132	249	281	197	307	182	347	338	378	317
MCOLN3	ENSG00000055732	2	1	5	6	1	0	0	0	1	3	0	1	0	7
CCDC85A	ENSG00000055813	406	419	66	106	423	462	363	348	203	187	255	285	185	137
PUM2	ENSG00000055917	5076	5172	353	428	2164	2037	969	1012	3875	3892	1993	1867	751	789
MRPL43	ENSG00000055950	1400	1349	565	611	1381	1528	1396	1251	1396	1417	1960	1923	1618	1561
ITIH4	ENSG00000055955	4	10	8	7	11	10	17	12	1	5	6	6	9	8
ITIH1	ENSG00000055957	0	0	0	0	0	0	4	1	0	0	2	0	0	0
HPF1	ENSG00000056050	732	669	44	36	634	680	468	426	499	591	744	686	507	435
ZFR	ENSG00000056097	7752	7690	4609	6037	8309	8692	9881	8541	6948	6680	9564	9616	8796	8039
ZNF280C	ENSG00000056277	146	168	1	1	46	44	20	12	154	154	30	34	26	14
NPFFR2	ENSG00000056291	454	485	428	417	486	618	628	588	567	591	926	838	856	722
PHF21B	ENSG00000056487	216	226	176	198	185	212	239	206	222	220	250	245	241	248
TRAF1	ENSG00000056558	457	441	5	0	15	12	18	15	1311	1075	28	42	24	13
RC3H2	ENSG00000056586	1953	2117	1285	1670	1575	1621	2117	1754	1929	1575	2089	2121	2278	1949
IL17RB	ENSG00000056736	39	38	64	91	43	54	98	64	27	25	55	44	57	50
TRAF3IP2	ENSG00000056972	229	219	70	66	85	58	16	48	181	157	158	96	38	45
GYG2	ENSG00000056998	352	252	62	63	275	323	265	210	261	257	442	467	296	265
DCBLD2	ENSG00000057019	19454	19775	10448	11950	14498	15462	17393	14985	14532	12272	11709	11950	11103	10035
SERPINB3	ENSG00000057149	0	0	0	0	0	2	1	0	0	0	0	0	0	0
SOAT1	ENSG00000057252	3901	3788	3795	4586	3691	3950	5267	4621	3002	2755	3755	3640	4164	3648
PKP2	ENSG00000057294	782	940	239	287	645	834	592	427	641	806	1211	1179	820	712
MSH4	ENSG00000057468	1	6	4	3	3	3	0	5	3	3	2	2	2	4
F7	ENSG00000057593	0	0	1	3	0	0	0	0	0	0	0	0	0	0
GDI2	ENSG00000057608	15188	14981	6242	6224	15259	16315	18307	15363	12832	12392	16329	16190	14653	13421
PRDM1	ENSG00000057657	207	274	0	2	5	5	1	5	115	76	2	1	2	0
ATG5	ENSG00000057663	1470	1438	356	371	1177	1333	906	846	1171	1168	1529	1466	1018	947
TMCC3	ENSG00000057704	5	2	0	0	6	3	0	1	11	7	10	3	0	0
PITHD1	ENSG00000057757	1764	1849	193	183	931	1011	757	700	1653	1591	1216	1088	856	759
MTA3	ENSG00000057935	1774	1661	1040	1106	1464	1575	1438	1236	1557	1487	1990	1994	1535	1352
USP13	ENSG00000058056	1836	2123	235	216	1341	1372	988	690	1450	1371	1393	1645	913	1068
ATP11B	ENSG00000058063	4184	4091	2649	3340	4015	4312	4865	4352	3646	3218	4853	4511	4553	4348
LAMC2	ENSG00000058085	7054	7395	15632	19696	8987	9717	15357	13723	5589	5167	8220	7873	11518	10269
CDK14	ENSG00000058091	3201	3279	1173	1313	2955	3009	3141	2591	3233	2866	3606	3822	2887	2657
SEC61A1	ENSG00000058262	12359	12734	21456	23499	12751	13842	19611	17159	15275	13348	18970	19251	22046	19140
PPP1R12A	ENSG00000058272	3208	3179	191	140	1698	1679	730	657	2285	2220	1788	1674	700	652
RASGRF1	ENSG00000058335	1406	1363	467	509	950	981	934	800	1738	1540	1213	1207	1112	1063
CAMK2B	ENSG00000058404	6	6	5	2	11	11	9	13	10	11	27	25	23	15
CROCC	ENSG00000058453	340	364	152	131	339	343	308	264	292	261	410	432	371	365
POLR3E	ENSG00000058600	1262	1331	175	206	826	807	798	636	1432	1264	1176	1335	870	766
ATP2B4	ENSG00000058668	1965	1807	629	804	2156	2349	2505	2070	1841	1801	3049	2924	2577	2121
ZC3H11A	ENSG00000058673	4150	4232	224	250	3216	3467	2497	2042	2887	2585	3825	3490	2375	2152
RIOK2	ENSG00000058729	1535	1442	43	33	287	309	89	103	1262	1286	387	344	134	117
YIPF1	ENSG00000058799	777	818	576	495	878	945	995	799	666	716	1075	1023	917	848
NDC1	ENSG00000058804	3679	3535	1406	1614	3103	3159	3083	2399	3143	3157	3634	3802	2838	2598
DGKG	ENSG00000058866	318	271	19	17	206	237	164	122	130	126	148	167	88	77
FLYWCH1	ENSG00000059122	968	914	146	145	698	773	597	500	624	595	751	737	504	527
UNKL	ENSG00000059145	1594	1529	989	917	1215	1187	1300	1195	973	1047	1375	1250	1319	1174
TBXAS1	ENSG00000059377	33	39	40	40	38	42	59	59	22	16	50	44	60	27
PARP12	ENSG00000059378	577	532	234	285	524	572	597	564	497	481	712	757	601	636
ALDH18A1	ENSG00000059573	5154	5119	2503	3016	4183	4484	5508	4700	5941	5518	6627	6390	6172	5710
TARBP1	ENSG00000059588	96	95	131	159	110	116	159	164	100	74	148	151	153	143
GATB	ENSG00000059691	481	479	206	230	441	511	596	481	501	528	802	729	628	595
MXD1	ENSG00000059728	101	111	6	6	16	18	15	17	141	76	12	22	8	5
CDK17	ENSG00000059758	853	892	18	33	277	273	93	99	874	690	341	303	154	114
DNAJC25	ENSG00000059769	338	327	436	376	251	279	371	319	244	211	269	258	294	303
SLC2A3	ENSG00000059804	966	913	245	194	499	585	293	321	1626	1229	883	896	504	411
PSD	ENSG00000059915	266	268	779	639	305	361	430	438	156	162	291	288	363	310
CTDP1	ENSG00000060069	1776	1776	31	12	410	431	142	104	1546	1511	456	470	71	95
YBX3	ENSG00000060138	15922	16230	15102	15104	15918	17530	23302	19837	15686	15008	21631	21902	21744	20311
STYK1	ENSG00000060140	101	90	26	20	62	62	57	37	79	98	57	58	54	76
WNK1	ENSG00000060237	7916	7521	741	1085	7367	7660	7005	5769	8628	8224	11262	11618	9262	8059
CCAR1	ENSG00000060339	4051	3970	859	634	4148	4382	3338	2959	3157	3302	5126	4956	3405	3337
OGFR	ENSG00000060491	4011	4035	175	190	1587	1652	772	650	3241	3241	1469	1662	576	519
GNA15	ENSG00000060558	0	0	0	0	2	1	0	0	9	8	0	6	0	0
CREB3L3	ENSG00000060566	0	0	0	0	1	0	0	0	0	0	0	0	0	1
PIGV	ENSG00000060642	142	157	5	12	137	160	40	26	74	143	207	201	92	70
PTPRU	ENSG00000060656	1770	1691	1278	1640	1761	1935	2537	2229	1587	1464	2261	2104	1914	1720
SNRNP40	ENSG00000060688	2939	2850	137	130	2194	2203	1309	1191	2910	2811	3067	3197	1678	1571
RIMBP2	ENSG00000060709	12	7	9	10	16	26	15	17	14	7	14	22	8	9
COL11A1	ENSG00000060718	7398	7109	10325	13736	7969	8951	11919	10848	1904	2165	3446	3096	3978	3600
QSER1	ENSG00000060749	6048	5811	884	1385	3838	4113	3575	2941	5437	5071	5628	5752	4216	3887
MPC1	ENSG00000060762	794	760	780	775	887	897	1075	915	692	782	1067	1054	1043	949
ACAA1	ENSG00000060971	1082	1203	2081	1899	1368	1562	1969	1831	887	954	1625	1623	1699	1687
BCAT1	ENSG00000060982	7757	7388	5958	6642	7302	7746	9384	7858	7648	7032	10742	10255	10651	9337
HDAC7	ENSG00000061273	6525	6788	545	652	3771	3905	1987	1825	6223	5757	4698	4916	2420	2304
LZTS1	ENSG00000061337	349	300	1	3	89	88	20	16	230	243	121	77	28	24
PRDM6	ENSG00000061455	9	5	2	1	4	4	8	5	7	1	1	3	3	4
WNT8A	ENSG00000061492	0	0	0	0	0	0	0	0	0	0	0	0	0	0
SPAG4	ENSG00000061656	49	77	112	101	67	71	101	66	37	34	54	41	90	79
NCKAP1	ENSG00000061676	10564	10179	8477	11936	11862	11461	15200	12681	8449	8004	13263	12725	13781	11840
MRPS35	ENSG00000061794	2113	2104	268	270	1485	1474	993	886	1844	1805	1983	1787	1323	1199
GUCY1B1	ENSG00000061918	91	102	31	39	129	121	137	141	84	76	120	108	90	81
SFSWAP	ENSG00000061936	1998	1938	99	101	658	719	307	357	1676	1632	717	781	327	310
TNK2	ENSG00000061938	1245	1269	819	868	1042	1002	977	901	1189	1092	1165	1066	963	913
MON2	ENSG00000061987	1610	1526	91	214	1154	1214	858	736	996	942	1158	1171	800	677
CDH3	ENSG00000062038	5	3	8	1	1	7	3	10	7	14	8	9	11	12
ARSF	ENSG00000062096	2	1	2	4	3	5	2	3	5	0	2	0	0	0
GPBP1	ENSG00000062194	2840	2835	47	41	1000	943	381	305	2358	2252	1206	1248	464	448
DGAT2	ENSG00000062282	407	368	83	75	261	330	262	268	336	406	377	431	353	311
ZNF112	ENSG00000062370	208	222	5	3	9	5	11	1	146	179	11	16	11	7
CS	ENSG00000062485	12334	12543	9079	9814	12998	14004	17717	15119	11334	10932	16418	16789	16486	14811
LTK	ENSG00000062524	10	7	0	7	12	5	6	16	5	1	5	5	8	3
MRPS24	ENSG00000062582	3602	3589	3845	3254	3825	4218	4999	4262	3226	3300	5354	5175	4929	4438
ELMO2	ENSG00000062598	3416	3317	137	136	2033	2121	1230	1082	2471	2389	2219	2143	1056	1031
WAPL	ENSG00000062650	5485	5594	187	210	1710	1759	617	533	5781	5397	2414	2592	899	843
VMP1	ENSG00000062716	4940	5074	3083	3663	4217	4409	5100	4626	3886	3478	4275	4284	4129	3541
APPBP2	ENSG00000062725	2756	2543	78	103	1192	1142	623	453	2117	2134	1535	1485	639	597
POLD1	ENSG00000062822	4469	4695	5577	5970	5132	5671	6566	5772	4129	4133	6429	6357	6206	5548
SEZ6	ENSG00000063015	0	1	5	0	3	1	1	7	2	2	4	4	4	1
EIF4B	ENSG00000063046	22338	21783	3054	2939	17394	19519	15583	13304	21073	21056	25002	24258	16091	15217
SLC6A16	ENSG00000063127	70	90	83	80	106	92	115	109	50	58	100	63	60	72
BICRA	ENSG00000063169	990	1001	30	26	165	182	74	64	807	758	188	170	69	95
SPHK2	ENSG00000063176	522	614	60	28	200	243	124	109	425	406	218	196	109	102
RPL18	ENSG00000063177	15674	15853	18486	15012	17308	19116	24065	20296	17813	17332	26699	26796	25544	24413
CA11	ENSG00000063180	724	670	1496	1346	790	877	1006	894	575	688	1137	967	1096	961
ISOC2	ENSG00000063241	1191	1165	455	374	1109	1205	1216	1079	1220	1085	1603	1613	1286	1176
U2AF2	ENSG00000063244	9414	9404	3993	4477	9162	9836	10544	8915	9142	8968	12086	12139	10959	9862
EPN1	ENSG00000063245	4139	4255	7211	6863	4903	5200	6638	5911	4092	3893	6580	6618	6581	6233
MED29	ENSG00000063322	1844	1964	812	971	1484	1602	1568	1264	1513	1504	1508	1734	1249	1196
AHRR	ENSG00000063438	20	17	0	5	9	26	24	10	6	8	26	30	12	30
GSC2	ENSG00000063515	2	4	3	4	0	5	0	0	2	5	1	4	4	8
ZNF275	ENSG00000063587	1212	1287	31	53	275	295	141	133	1116	848	334	319	169	151
MTMR1	ENSG00000063601	981	909	147	184	621	825	720	609	980	937	1169	1065	893	812
GPC1	ENSG00000063660	20889	21547	45078	48171	24624	26881	35771	31790	17305	16315	25704	26322	26626	23690
ADCK1	ENSG00000063761	213	197	66	54	175	175	195	173	157	143	213	190	180	179
HAGH	ENSG00000063854	663	644	1776	1583	781	804	1128	947	616	584	1103	1174	1435	1258
RNF4	ENSG00000063978	2752	2768	43	56	804	827	203	186	2124	2117	723	742	224	193
CASP8	ENSG00000064012	812	740	12	28	334	302	195	172	470	512	430	393	171	234
LIMCH1	ENSG00000064042	6684	6886	3682	4314	4511	4830	5523	4667	2993	3001	3800	3520	3414	3194
INTS13	ENSG00000064102	2200	2152	164	155	1470	1396	976	841	1919	1941	1695	1787	1117	905
TM7SF3	ENSG00000064115	4309	4238	8905	9514	4993	5341	7097	6275	2850	2897	4571	4586	5235	4748
DLX3	ENSG00000064195	28	15	1	0	6	0	2	1	14	28	3	7	1	4
SPA17	ENSG00000064199	431	407	469	477	439	485	541	468	388	362	696	633	651	587
TSPAN32	ENSG00000064201	0	0	0	0	0	2	0	0	0	0	0	0	0	0
CCN5	ENSG00000064205	8	10	32	19	13	11	6	12	17	2	6	16	12	11
DMRT3	ENSG00000064218	9	4	0	0	0	0	0	1	8	2	0	0	0	0
ST3GAL6	ENSG00000064225	82	72	31	21	61	40	42	49	84	68	89	73	69	64
ATP2C2	ENSG00000064270	6	0	1	0	0	0	3	2	1	0	4	0	4	1
NGFR	ENSG00000064300	95	106	213	213	149	120	132	148	129	119	171	180	149	142
CDON	ENSG00000064309	195	268	198	210	314	218	174	441	216	236	396	456	403	248
TAF2	ENSG00000064313	1737	1565	124	150	1490	1686	1554	1180	1324	1499	2280	1885	1443	939
HIPK2	ENSG00000064393	3528	3365	1154	1749	2728	2833	3262	2844	2594	2080	2571	2411	2651	2154
TNPO3	ENSG00000064419	2707	2626	750	843	2105	2310	2131	1755	2720	2551	2876	2868	2343	2128
BORCS8-MEF2B	ENSG00000064489	218	251	177	151	370	338	361	230	207	182	344	411	335	370
RFXANK	ENSG00000064490	505	526	58	36	539	635	480	373	487	564	752	834	568	514
TMEM161A	ENSG00000064545	348	332	542	461	383	410	499	476	300	301	477	533	577	439
LPAR2	ENSG00000064547	53	48	14	14	38	22	21	16	12	12	18	14	13	21
CTSA	ENSG00000064601	5834	5990	14843	14950	7308	8066	10632	9415	3962	4044	6891	6801	7625	7081
SUGP2	ENSG00000064607	2756	2802	776	902	2372	2434	2228	1850	1595	1523	2194	2233	1908	1679
SLC12A2	ENSG00000064651	3062	3022	1428	1685	2679	2858	3330	2982	2979	2642	3164	3011	2917	2641
SNX24	ENSG00000064652	936	860	668	674	692	739	836	689	683	650	892	803	789	649
EYA2	ENSG00000064655	270	224	30	33	277	259	184	185	107	118	148	135	73	73
CNN2	ENSG00000064666	8551	8897	2959	2766	6096	6596	7668	6187	7922	7844	8444	8623	7176	6839
ABCA7	ENSG00000064687	157	161	204	236	205	197	281	239	66	84	147	107	144	183
SNCAIP	ENSG00000064692	1	5	0	1	2	2	2	1	1	4	4	0	0	2
DDX20	ENSG00000064703	364	385	7	15	31	87	2	8	376	335	60	20	10	27
BTBD1	ENSG00000064726	3084	2947	4917	5769	3257	3471	4675	4097	2583	2451	3830	3773	4469	3905
FAR2	ENSG00000064763	37	84	31	63	48	95	54	52	82	67	50	88	73	68
BCAS1	ENSG00000064787	0	0	0	0	2	6	0	0	3	0	2	6	1	0
POU1F1	ENSG00000064835	0	0	0	0	0	0	0	0	0	0	0	0	0	0
CHI3L2	ENSG00000064886	35	36	51	46	46	60	63	33	21	16	31	26	29	26
SBNO2	ENSG00000064932	1189	1131	49	128	706	866	469	408	1467	1144	967	960	528	354
PMS1	ENSG00000064933	595	600	79	105	432	447	353	334	396	413	521	450	357	359
HMG20B	ENSG00000064961	2465	2673	5063	4699	3588	3922	4587	4194	2798	2500	4936	4744	4926	4477
CALCRL	ENSG00000064989	6	2	3	4	9	18	2	8	4	4	9	10	5	5
TAF11	ENSG00000064995	1946	1911	238	276	1546	1881	1131	1135	1792	1850	2269	2175	1551	1386
ANKS1A	ENSG00000064999	2316	2313	206	307	1457	1488	1217	885	1818	1830	1727	1747	925	778
AP3D1	ENSG00000065000	2486	2180	1460	1475	2196	2766	2651	2926	1489	1854	2411	2642	2737	1999
ZNF76	ENSG00000065029	905	1003	95	103	737	856	500	490	712	641	750	739	504	536
SLC9A3R2	ENSG00000065054	869	822	305	307	819	882	803	738	666	662	956	984	765	668
NTHL1	ENSG00000065057	406	388	133	103	355	395	365	339	285	367	523	477	430	434
UHRF1BP1	ENSG00000065060	3896	4106	1150	1767	3395	3457	3730	3303	5313	5205	6036	6140	5863	4984
GNAI3	ENSG00000065135	9319	9059	2082	2373	7508	7777	6896	6068	9057	8811	9585	9642	7867	6808
IPO5	ENSG00000065150	5338	5315	5763	7031	5769	6025	8270	7071	10152	9464	15079	14730	16133	14242
OAT	ENSG00000065154	2311	2395	2502	2686	2543	2686	3289	2702	3662	3695	5645	5218	5724	4776
WDR3	ENSG00000065183	5801	5492	174	179	2372	2523	1353	1141	5526	5306	3154	3198	1747	1598
PKN2	ENSG00000065243	2287	2240	101	152	1866	1965	1059	868	1664	1697	2269	2337	1124	1136
WDR18	ENSG00000065268	1487	1406	734	633	1537	1640	1855	1566	1654	1551	2245	2332	2042	1914
TRAM2	ENSG00000065308	5620	5511	204	274	2843	3012	1275	1223	3420	3399	2456	2581	1100	945
NTN1	ENSG00000065320	2352	2342	3324	4312	2691	2662	3686	3445	1781	1587	2435	2358	2674	2580
GLP2R	ENSG00000065325	1058	1012	754	865	1044	1098	1230	1015	919	852	1029	1038	923	915
MCM10	ENSG00000065328	3833	3757	147	122	2029	2037	846	713	3123	3185	2057	2137	638	607
DGKA	ENSG00000065357	506	563	398	382	671	733	822	683	449	473	857	776	860	817
ERBB3	ENSG00000065361	22	14	25	10	27	14	20	25	18	48	71	27	69	29
ROPN1	ENSG00000065371	0	0	0	0	0	1	0	0	6	0	0	0	0	0
ANKRD44	ENSG00000065413	455	443	95	117	366	397	277	266	255	207	288	316	211	156
KARS1	ENSG00000065427	10556	10902	12161	11996	11205	11919	15292	13394	12295	12148	17098	17194	17281	15712
ADAT1	ENSG00000065457	1784	1837	595	625	1636	1633	1575	1412	1420	1454	1796	1830	1566	1491
PDIA5	ENSG00000065485	538	482	1094	1045	532	564	800	718	624	683	993	893	1115	1020
TBC1D22B	ENSG00000065491	1316	1351	116	138	678	707	380	286	1498	1356	891	846	390	370
NDUFB4	ENSG00000065518	1528	1604	1434	1436	1731	2010	2408	2000	1868	2030	3099	2980	3090	3038
SPEN	ENSG00000065526	3949	3750	15	18	793	762	178	179	3276	3058	863	866	299	273
MYLK	ENSG00000065534	113	6	105	99	41	69	318	219	198	18	60	265	313	25
ZC3H15	ENSG00000065548	4788	4656	899	721	3857	3888	3701	3209	4053	4026	4917	4619	3738	3404
MAP2K4	ENSG00000065559	1950	1980	143	167	1344	1250	871	688	1841	1563	1456	1412	682	589
PACC1	ENSG00000065600	401	378	319	331	312	323	372	333	277	308	386	395	308	279
SNAP91	ENSG00000065609	44	75	49	80	70	79	111	70	31	20	56	52	70	65
SLK	ENSG00000065613	2886	2758	198	183	1931	1960	1297	1072	2816	2563	2634	2498	1565	1452
CYB5R4	ENSG00000065615	1114	1015	1241	1461	1108	1148	1318	1138	833	755	1189	1097	1207	1037
COL17A1	ENSG00000065618	307	339	217	263	268	289	251	235	267	264	345	288	337	347
GSTO2	ENSG00000065621	181	153	89	80	162	164	195	158	310	307	469	461	375	327
SEC61A2	ENSG00000065665	1216	1158	2259	2444	1339	1525	2096	1758	738	740	1298	1211	1438	1368
PRKCQ	ENSG00000065675	297	338	39	58	243	254	140	103	244	280	268	296	158	115
TLE2	ENSG00000065717	586	550	1386	1349	674	722	1097	906	568	556	1068	1063	1022	952
ASB1	ENSG00000065802	2309	2095	120	181	749	754	529	466	2277	1909	1016	1017	651	586
FAM107B	ENSG00000065809	2552	2521	506	662	1643	1645	1582	1206	2994	2620	2751	2928	2269	2081
ME1	ENSG00000065833	1736	1746	2096	2251	1885	1915	2481	2065	1501	1473	2173	2055	2045	2037
TBC1D1	ENSG00000065882	6356	6628	6852	7768	6773	7231	8846	7536	5182	4653	7169	7069	6153	5765
CDK13	ENSG00000065883	3329	3435	183	162	919	990	356	299	3059	2741	1017	1071	452	422
MTHFD2	ENSG00000065911	11359	11165	5711	8630	9316	10260	12277	9710	14133	12786	17241	18097	18247	16958
SLC9A7	ENSG00000065923	1089	1003	1348	1162	736	883	1134	1009	616	570	760	739	828	686
FOXJ2	ENSG00000065970	3226	3234	101	94	1323	1424	493	397	2054	2174	1006	1111	312	345
YBX1	ENSG00000065978	71475	72052	211984	207964	86583	92023	131114	115277	77207	73892	121019	119600	140014	128968
PDE4A	ENSG00000065989	1278	1256	744	810	940	928	906	764	1261	1197	1148	1173	909	768
PPP2R5A	ENSG00000066027	1169	1244	544	589	1003	1019	990	895	1041	984	1290	1278	1070	979
CTNNA2	ENSG00000066032	80	66	203	263	117	118	206	152	35	36	93	68	75	54
ELAVL1	ENSG00000066044	4054	4039	1619	1582	3763	4030	3953	3247	4088	3977	4835	4992	4150	3748
TIE1	ENSG00000066056	10	12	52	51	9	18	30	21	4	3	15	4	11	14
DIP2B	ENSG00000066084	2004	2020	309	409	2054	2108	2002	1718	1837	1757	2748	2671	2212	1781
SMARCD1	ENSG00000066117	3662	3829	2283	2381	3084	3359	3210	2979	4001	3616	4595	4516	3737	3477
KDM4A	ENSG00000066135	3684	4026	362	385	1940	2063	1451	1267	3134	3293	2415	2417	1700	1497
NFYC	ENSG00000066136	3575	3727	684	686	2954	3086	2580	2215	3437	3326	3351	3524	2529	2277
ZMYND12	ENSG00000066185	14	3	5	2	2	7	0	6	2	1	1	4	8	5
SLC9A3	ENSG00000066230	472	401	12	10	167	173	79	73	315	388	214	256	116	98
NGEF	ENSG00000066248	48	29	28	41	45	50	48	65	73	73	73	118	95	94
ASPM	ENSG00000066279	4417	4195	114	176	2539	2623	870	757	2317	2616	1958	2087	629	633
CD84	ENSG00000066294	2	1	42	21	3	2	12	2	4	0	1	1	7	3
ELOVL1	ENSG00000066322	4588	4816	2477	2534	4032	4363	4441	3983	3803	3758	4393	4459	3718	3496
SPI1	ENSG00000066336	9	0	7	5	2	1	1	3	2	0	4	3	2	1
ZNRD1	ENSG00000066379	282	295	2	5	79	107	44	30	249	271	183	64	67	89
MPPED2	ENSG00000066382	103	109	21	12	111	89	53	39	46	46	64	58	42	35
CLDN18	ENSG00000066405	1	1	1	0	2	0	0	2	0	0	0	0	0	0
ZBTB11	ENSG00000066422	77	37	34	18	92	15	9	0	103	100	68	56	48	21
ATXN3	ENSG00000066427	620	612	254	250	476	585	464	410	470	509	658	682	580	566
GOLGA5	ENSG00000066455	1111	1106	75	101	620	677	387	324	836	765	660	697	340	336
FGFR2	ENSG00000066468	607	680	94	90	421	476	192	170	501	636	464	370	200	147
LRRC40	ENSG00000066557	1070	1064	427	458	1084	1031	1086	938	817	813	1365	1217	1162	1050
ISOC1	ENSG00000066583	1085	1161	503	637	960	990	1213	1047	1190	1054	1556	1458	1249	1067
EML1	ENSG00000066629	615	615	336	452	682	684	858	785	254	231	453	430	426	398
TRMT11	ENSG00000066651	410	374	142	145	241	270	251	217	330	268	367	260	328	231
THUMPD1	ENSG00000066654	1579	1540	79	57	448	480	211	194	1333	1272	540	554	286	241
MSANTD3	ENSG00000066697	4152	3909	4312	4465	3575	3832	4630	4024	4381	3891	5061	4891	5407	5128
KIF26A	ENSG00000066735	600	597	129	126	524	534	576	466	563	492	644	665	352	356
ATG2B	ENSG00000066739	626	591	62	104	551	625	439	406	445	433	522	607	343	317
ARFGEF1	ENSG00000066777	3766	3649	273	386	2665	2759	1799	1602	2688	2368	2710	2647	1655	1528
ACSM2B	ENSG00000066813	2	0	14	5	5	2	2	1	4	1	3	3	1	2
ZFAT	ENSG00000066827	507	501	134	181	382	459	378	287	478	488	487	447	296	318
MTFR1	ENSG00000066855	1688	1786	1205	1316	1446	1550	1623	1395	1712	1576	2184	2132	1945	1617
STAG3	ENSG00000066923	22	27	15	14	16	24	21	23	21	25	40	21	29	38
FECH	ENSG00000066926	905	916	882	1008	942	1085	1190	1143	728	665	1071	1077	1166	1091
MYO9A	ENSG00000066933	1398	1483	78	115	762	832	523	426	943	885	871	843	569	497
DDX3Y	ENSG00000067048	1	0	0	0	0	0	0	0	0	0	0	0	0	0
PFKP	ENSG00000067057	2518	2567	3144	3413	2658	2705	3210	2815	2865	2621	3676	3935	3692	3276
IDI1	ENSG00000067064	322	358	11	82	294	283	269	239	385	372	270	443	158	199
SP100	ENSG00000067066	1348	1261	508	447	1098	1219	1100	906	882	898	1263	1251	1065	916
KLF6	ENSG00000067082	1762	1636	16	28	21	25	36	14	2511	1716	23	20	30	34
PLPP1	ENSG00000067113	532	535	123	154	426	445	376	313	378	342	329	316	194	234
NEO1	ENSG00000067141	1869	1923	1332	1935	2169	2309	2889	2502	1536	1530	2457	2433	2292	2035
TRAM1	ENSG00000067167	7414	7159	9405	10217	6840	7142	10132	8312	6782	6519	8200	7886	8923	7779
PHKA1	ENSG00000067177	981	850	918	1192	1095	1125	1532	1293	698	680	1222	1264	1263	1144
TNFRSF1A	ENSG00000067182	3582	3618	29	37	947	1060	188	136	5313	4896	874	1007	145	129
CACNB1	ENSG00000067191	306	298	45	37	92	108	85	57	302	251	148	133	87	100
EVI5	ENSG00000067208	252	166	1	4	20	72	73	2	51	86	64	76	24	15
STOML1	ENSG00000067221	356	342	277	232	256	314	254	231	253	277	243	296	194	198
PKM	ENSG00000067225	127605	128968	296116	299109	147713	159778	222840	195509	119069	115005	178518	178157	190018	177543
DHX29	ENSG00000067248	3340	3357	479	531	3155	3293	2840	2583	1672	1829	2487	2331	2001	1736
DNTTIP2	ENSG00000067334	4374	4248	158	147	1587	1565	646	610	4238	4338	1840	1866	828	736
METTL22	ENSG00000067365	441	398	234	218	482	484	496	493	530	450	671	660	649	629
TP53BP1	ENSG00000067369	2552	2635	162	190	1763	1853	1262	1135	1823	1830	1997	1906	1032	1023
TRO	ENSG00000067445	1718	1683	1046	1172	2265	2440	2583	2247	1173	1207	2310	2278	1903	1738
RRP15	ENSG00000067533	1383	1272	252	183	730	818	665	584	1185	1128	1121	997	872	799
RHOA	ENSG00000067560	20619	19876	37551	36913	23397	24973	34231	28791	19682	18698	29491	29133	32306	29033
DHX8	ENSG00000067596	2350	2380	264	318	1352	1304	975	901	2216	2248	1777	1700	1111	1059
PRKCZ	ENSG00000067606	606	605	92	97	421	487	325	323	636	651	604	624	378	342
ZFY	ENSG00000067646	0	0	0	0	3	0	0	0	0	0	0	0	0	0
IARS2	ENSG00000067704	6100	5889	3776	4287	6354	6764	8024	6914	4805	4791	7769	7457	7323	6685
SYT1	ENSG00000067715	32	90	63	35	87	81	82	190	19	23	85	13	2	57
NAV3	ENSG00000067798	2589	2527	97	117	730	696	448	406	2087	1715	584	518	351	386
IDH3G	ENSG00000067829	1448	1525	3591	3266	1765	1807	2516	2288	1307	1218	1984	1986	2024	1936
ROGDI	ENSG00000067836	521	567	376	369	622	684	633	583	418	393	708	708	650	627
PDZD4	ENSG00000067840	626	641	1194	1247	711	837	1187	1073	466	420	717	714	818	674
ATP2B3	ENSG00000067842	21	38	2	47	45	29	32	45	37	23	3	7	14	11
ROCK1	ENSG00000067900	2778	2550	699	654	2105	2248	2053	1683	3086	2770	3993	3766	3319	2830
CBFB	ENSG00000067955	3738	3566	1167	1274	2305	2231	2304	1850	4285	3499	2931	2950	2678	2469
PDK3	ENSG00000067992	292	257	239	270	335	370	407	316	241	216	341	355	322	289
HYAL2	ENSG00000068001	2772	2823	3114	3268	2615	2946	3543	3045	2067	2037	2584	2575	2684	2483
HDAC4	ENSG00000068024	72	81	8	4	64	58	51	62	57	51	39	63	29	28
RASSF1	ENSG00000068028	1043	1126	64	93	245	302	178	145	649	645	241	271	172	162
FGFR3	ENSG00000068078	99	106	13	21	61	59	80	56	64	59	78	105	76	83
IFI35	ENSG00000068079	8	9	43	27	6	10	7	8	3	4	3	4	8	7
HEATR6	ENSG00000068097	2516	2489	69	69	643	612	235	209	2080	2158	833	882	336	316
COASY	ENSG00000068120	2998	3144	688	639	2919	3183	2768	2309	3175	2949	3860	4130	2915	2675
PLEKHH3	ENSG00000068137	837	821	442	432	676	731	718	665	457	515	926	936	877	778
MEF2A	ENSG00000068305	986	1224	657	708	777	656	880	730	1029	1084	1154	1000	1171	1070
OTUD5	ENSG00000068308	1216	1282	774	786	1084	1255	1230	1086	1292	1255	1552	1576	1324	1246
TFE3	ENSG00000068323	2852	2988	2723	3028	1881	1986	2445	2138	3303	2926	2572	2733	2694	2400
TBC1D25	ENSG00000068354	1042	1071	126	118	512	641	409	369	951	825	685	659	417	469
ACSL4	ENSG00000068366	3811	3548	1838	2277	2838	2976	3600	3046	3465	3077	3194	3048	3309	2859
INPP5A	ENSG00000068383	1388	1509	934	1022	1123	1223	1395	1117	1271	1226	1536	1604	1490	1390
GPKOW	ENSG00000068394	606	594	68	54	582	626	454	431	558	616	739	758	506	498
GRIPAP1	ENSG00000068400	587	483	755	713	548	562	721	594	330	422	477	582	750	798
FTSJ1	ENSG00000068438	3008	3026	2097	2042	3227	3385	3704	3296	3283	3174	4949	4724	4539	3977
PRR11	ENSG00000068489	16830	16564	12732	11892	16744	17469	17211	14824	11569	11404	18051	17623	16468	15026
REEP1	ENSG00000068615	128	149	84	60	200	185	155	214	168	164	191	225	171	158
ATP11A	ENSG00000068650	2848	2867	933	1550	2431	2700	2881	2400	3456	2994	4107	4270	4171	3487
POLR1A	ENSG00000068654	5935	5837	424	618	3427	3536	2561	2257	5509	5151	3831	3851	2330	1894
LAPTM4A	ENSG00000068697	8221	7718	20502	20561	9335	10079	13697	11990	5579	5536	9271	8502	10370	9546
TTC7A	ENSG00000068724	1032	1036	543	618	895	913	1041	820	610	649	830	850	635	609
IP6K2	ENSG00000068745	1302	1309	44	47	913	979	399	389	1238	1165	1031	1009	444	394
STON1-GTF2A1L	ENSG00000068781	0	0	0	0	15	0	0	0	0	10	0	0	0	0
SRBD1	ENSG00000068784	1008	948	173	177	812	856	598	568	817	877	893	908	624	515
KIF2A	ENSG00000068796	3602	3430	273	284	2137	2347	1238	1079	2602	2652	2395	2458	1090	1007
RASGRP2	ENSG00000068831	4	7	4	2	8	7	7	11	14	21	19	26	11	16
PSME4	ENSG00000068878	8782	8617	1765	1933	7849	7998	8710	7417	7373	6736	8562	8343	7855	6872
IFT80	ENSG00000068885	416	336	399	516	334	416	510	452	331	239	466	424	619	537
SIRT2	ENSG00000068903	354	339	417	436	392	425	573	466	268	293	460	424	447	457
ERLEC1	ENSG00000068912	2783	2788	2475	2317	2996	3095	3738	3136	1926	1725	2747	2375	2312	2233
PPP2R5B	ENSG00000068971	552	608	220	214	492	501	511	475	372	373	600	607	656	547
PYGM	ENSG00000068976	18	20	16	18	29	20	24	25	10	10	18	29	26	20
PAGE1	ENSG00000068985	6	8	25	25	7	13	11	8	23	23	40	42	37	42
PITX1	ENSG00000069011	1009	1114	137	110	578	626	401	363	869	828	640	649	341	341
TRPC7	ENSG00000069018	0	0	1	0	0	0	0	0	0	0	0	0	0	0
MAST4	ENSG00000069020	324	287	39	37	209	173	122	89	299	263	174	160	102	69
ADGRF5	ENSG00000069122	50	43	32	35	47	38	94	56	73	75	36	59	53	75
SDK2	ENSG00000069188	1072	1060	938	1282	1295	1412	1877	1608	693	660	1042	976	1011	910
ADAM7	ENSG00000069206	0	1	0	0	0	0	0	0	0	1	0	0	0	0
NUP133	ENSG00000069248	2557	2409	227	303	1845	1869	1566	1349	2252	2165	2526	2433	1582	1462
NUCKS1	ENSG00000069275	18400	17750	18330	15010	18197	18745	21499	17930	16320	15959	24264	22379	22266	19843
VPS35	ENSG00000069329	5873	5669	2631	2739	5553	5837	6574	5547	5117	5186	7211	7039	6243	5750
DNAJA2	ENSG00000069345	3901	3815	98	93	1777	1860	871	696	3582	3335	2040	1926	689	653
BCL3	ENSG00000069399	504	526	9	13	116	102	48	42	593	584	127	139	51	63
KCNAB2	ENSG00000069424	719	680	422	498	660	718	861	795	497	521	781	725	747	646
ABCC9	ENSG00000069431	42	40	6	38	45	67	63	64	25	32	65	48	66	32
GAL	ENSG00000069482	1	4	14	16	2	2	10	8	1	0	1	0	4	0
CLEC2D	ENSG00000069493	153	182	65	55	101	113	89	85	205	213	201	219	120	122
FUNDC1	ENSG00000069509	603	607	81	74	482	601	446	333	504	511	729	616	460	433
MAOB	ENSG00000069535	74	85	135	171	92	79	100	100	198	190	206	205	283	218
RORA	ENSG00000069667	282	264	54	67	156	119	79	75	187	137	167	163	85	93
DRD4	ENSG00000069696	0	0	0	2	0	5	4	1	0	0	1	2	1	1
TGFBR3	ENSG00000069702	193	195	162	188	196	202	180	187	231	224	326	365	281	203
PLA2G10	ENSG00000069764	0	0	0	0	0	0	0	0	0	2	0	0	0	0
HES2	ENSG00000069812	11	4	41	39	2	0	4	8	10	9	7	10	16	9
ATP1B3	ENSG00000069849	2940	2986	4324	3848	3475	3721	4834	4094	2645	2436	3905	3739	3922	3523
NEDD4	ENSG00000069869	2744	2624	1121	1451	2353	2384	2543	2211	2552	2225	2790	2749	2487	2307
PIGB	ENSG00000069943	214	204	173	210	207	221	219	199	157	128	234	229	197	159
MAPK6	ENSG00000069956	4535	4652	307	376	2240	2231	1438	1276	4172	3725	3048	2793	1781	1700
GNB5	ENSG00000069966	1175	1150	1607	1667	1233	1360	1604	1262	984	947	1383	1444	1565	1395
RAB27A	ENSG00000069974	518	500	431	398	526	582	639	577	540	460	695	698	603	613
HDHD5	ENSG00000069998	438	439	229	261	436	405	456	394	1023	948	1490	1491	1270	1203
UFD1	ENSG00000070010	4257	4429	4012	3859	4660	5116	6462	5608	5223	5226	8596	8422	8529	7835
LRP6	ENSG00000070018	1925	1800	364	544	1082	1084	920	795	1741	1842	1492	1481	1104	961
GUCY2C	ENSG00000070019	0	0	0	0	0	0	0	0	0	1	0	0	0	0
SCT	ENSG00000070031	4	0	0	0	1	2	1	0	0	0	0	0	1	0
PHRF1	ENSG00000070047	1227	760	53	94	325	317	182	90	1225	1241	271	227	158	57
ELP1	ENSG00000070061	2849	2825	1224	1390	2611	2739	3179	2541	2569	2546	3582	3446	3471	3144
NUCB2	ENSG00000070081	4604	4365	9887	8510	4734	5119	6635	6080	2864	2831	4692	4016	5209	4912
PFN2	ENSG00000070087	5784	5558	4972	4893	5890	5901	7082	5699	4692	4766	7342	6683	6965	6023
PTPN3	ENSG00000070159	1022	968	33	47	491	502	239	216	826	787	539	533	246	204
SPTB	ENSG00000070182	904	1010	935	1321	910	944	1346	1221	2368	2194	2709	2400	2507	2121
DAPP1	ENSG00000070190	19	13	47	58	23	28	35	28	18	17	52	41	27	42
FGF10	ENSG00000070193	2	0	1	1	0	1	1	0	0	2	0	2	0	1
SLC44A1	ENSG00000070214	909	811	1604	1551	1025	1122	1505	1284	688	629	1122	1198	1185	1108
TMEM260	ENSG00000070269	378	418	541	646	398	464	588	451	292	271	372	378	450	427
SMG6	ENSG00000070366	1769	1687	330	386	1015	1100	808	740	1649	1649	1309	1283	777	758
EXOC5	ENSG00000070367	6466	6216	4267	5630	6264	6590	7616	6405	6471	6046	9354	8833	8940	7735
CLTCL1	ENSG00000070371	930	890	806	772	1014	1072	1383	1208	1356	1331	2200	2129	2213	2025
FGF22	ENSG00000070388	0	1	5	0	0	0	1	0	0	0	0	0	0	3
FSTL3	ENSG00000070404	12705	12800	33747	33099	14032	15168	21509	19529	8606	8222	12612	12081	15042	13662
DGCR2	ENSG00000070413	1327	1224	669	769	1221	1251	1444	1226	1976	1931	2684	2730	1945	1879
RNF126	ENSG00000070423	1049	1015	208	219	701	815	664	641	1171	1114	1291	1208	966	865
MNT	ENSG00000070444	994	957	69	79	132	118	100	77	810	709	123	132	61	77
ZXDC	ENSG00000070476	400	425	16	30	181	213	141	118	496	511	320	330	195	197
JMJD6	ENSG00000070495	2179	2233	37	54	331	392	113	92	1658	1561	370	428	105	106
POLB	ENSG00000070501	481	478	620	513	457	433	514	518	385	440	630	546	587	554
ST6GALNAC1	ENSG00000070526	0	0	3	5	1	0	1	0	1	0	3	0	0	0
WIPI1	ENSG00000070540	865	890	490	473	676	848	875	741	510	486	693	628	644	583
FRMPD1	ENSG00000070601	10	21	61	27	9	17	8	14	10	10	18	21	6	9
GBA2	ENSG00000070610	1543	1626	122	125	1336	1360	901	822	1551	1274	2182	2156	1604	1413
NDST1	ENSG00000070614	15310	15185	2812	3469	13503	14213	13012	11171	12695	11716	15335	15614	11176	9993
ASNS	ENSG00000070669	3505	3331	1755	1782	3434	3538	3652	3004	7259	6843	9652	9346	8169	7367
AP3M2	ENSG00000070718	660	726	383	436	477	494	614	510	571	523	632	666	607	514
CNGB1	ENSG00000070729	0	1	16	9	6	0	1	0	3	1	1	0	5	1
ST6GALNAC2	ENSG00000070731	0	0	0	0	0	0	0	0	0	0	0	1	0	0
CHAT	ENSG00000070748	2	0	2	0	2	0	1	0	20	17	2	3	3	4
PABPC1	ENSG00000070756	82616	82667	217444	208215	96932	105527	149618	131148	79457	73508	128130	126434	142813	130707
TESK2	ENSG00000070759	139	123	8	22	77	125	44	53	122	104	138	123	64	76
CFAP20	ENSG00000070761	1929	2077	216	175	1364	1344	1142	1135	1793	1778	1779	1787	1349	1148
CSNK2A2	ENSG00000070770	4172	4161	523	569	2389	2526	1751	1423	4592	3963	3644	3426	2173	1972
PTPN21	ENSG00000070778	2422	2463	402	564	1650	1772	1399	1218	1858	1806	1686	1692	1110	937
EIF2B3	ENSG00000070785	1959	1775	986	946	1975	2116	2566	2071	1648	1676	2510	2378	2560	2355
CAMK2A	ENSG00000070808	5	11	4	10	13	18	18	10	21	7	20	14	15	12
TCOF1	ENSG00000070814	8013	8135	4774	4987	6828	7054	8015	6962	6772	6907	8383	8077	7241	7031
CDC42	ENSG00000070831	1386	1597	608	1430	1647	1754	1763	1651	1126	1177	2146	1798	2022	1548
OSBPL3	ENSG00000070882	2136	2254	366	374	1645	1637	1307	1056	1518	1637	2195	2094	1408	1380
EPHA8	ENSG00000070886	2	6	7	6	16	17	12	11	17	14	26	33	26	19
SLC12A3	ENSG00000070915	1	2	0	0	1	1	0	1	1	2	1	1	0	3
RAD18	ENSG00000070950	1161	1201	95	144	769	828	524	471	1324	1078	1071	1040	643	607
ATP2B1	ENSG00000070961	2239	2077	159	79	841	845	406	471	1911	1344	765	767	388	368
TRPM5	ENSG00000070985	0	0	0	0	0	0	0	0	0	0	0	1	0	0
NCK2	ENSG00000071051	2133	2155	979	1125	1724	1921	1737	1517	2645	2593	3427	3485	2674	2400
MAP4K4	ENSG00000071054	9980	10048	5960	6700	10445	11023	13212	11634	11703	10431	16338	16494	16421	14697
MGAT4A	ENSG00000071073	191	186	272	244	230	212	322	244	254	244	479	392	386	308
RPL31	ENSG00000071082	12462	12505	20775	17561	13683	15666	19805	17478	16890	17341	29066	28736	32015	29749
WDR1	ENSG00000071127	13350	13794	13355	13071	11990	12731	17440	14892	13413	12160	15798	15470	16772	14951
SNX13	ENSG00000071189	1609	1692	624	840	1504	1469	1395	1198	1457	1361	1668	1652	1451	1361
MS4A12	ENSG00000071203	0	0	1	0	0	4	1	5	1	1	0	1	0	4
ARHGAP10	ENSG00000071205	685	675	156	134	617	552	482	356	650	571	827	783	557	523
RPS6KA2	ENSG00000071242	707	690	414	450	416	461	506	437	565	515	606	560	542	515
ING3	ENSG00000071243	274	263	57	55	95	106	46	48	299	341	140	161	93	70
VASH1	ENSG00000071246	731	811	94	105	529	625	515	475	917	817	938	923	652	581
LMCD1	ENSG00000071282	2664	2796	277	317	1088	1094	584	510	1097	1272	531	480	215	191
BUD23	ENSG00000071462	3698	3624	9076	7622	4145	4557	6187	5471	3479	3193	5876	5544	6371	5916
SEL1L	ENSG00000071537	8501	8386	6089	7446	7027	7244	8587	7114	5855	5268	6214	6222	5702	4982
TRIP13	ENSG00000071539	2826	2805	2186	2172	2552	2433	2955	2600	2642	2608	3526	3462	3499	3159
ATP6AP1	ENSG00000071553	6196	6238	17018	17484	7364	8213	11649	10075	3985	4116	6623	6520	7677	7368
TCF3	ENSG00000071564	5431	5630	2025	2076	5348	5439	5597	4748	5195	4894	7113	7647	6035	5919
TRIB2	ENSG00000071575	3578	3537	132	181	661	818	396	350	2687	2205	714	776	383	318
DAZAP1	ENSG00000071626	4631	4844	7766	7551	5784	6218	8455	7460	4359	4098	7280	7285	8875	8020
MBD3	ENSG00000071655	4476	4443	4959	4448	4399	4746	4964	4479	4390	3640	5324	5203	4754	4330
PRLH	ENSG00000071677	0	0	0	0	0	0	0	0	0	0	0	0	0	0
HLTF	ENSG00000071794	1646	1516	556	707	1520	1706	1803	1510	993	1162	2063	2031	1834	1528
FAM50A	ENSG00000071859	3018	2932	3160	2819	3491	3739	4566	4003	2634	2679	4629	4540	4425	4092
FAM3A	ENSG00000071889	778	810	538	477	745	825	869	900	659	568	988	946	781	762
CPSF1	ENSG00000071894	3402	3442	4068	4676	4068	4293	5615	4876	3305	2970	5116	5139	5212	4735
MYO3B	ENSG00000071909	13	14	21	13	18	19	9	19	10	8	6	12	12	7
CYBRD1	ENSG00000071967	2145	2048	3109	3626	2594	2664	3678	3093	1066	1064	1886	1892	1942	1716
CDH19	ENSG00000071991	1	0	2	5	0	3	0	3	0	0	0	0	9	0
PDCD2	ENSG00000071994	3342	3256	2301	2286	3018	3145	3557	2944	3168	2923	4173	4122	3770	3501
SLC6A15	ENSG00000072041	376	477	106	95	304	323	389	258	217	352	367	324	280	278
RDH11	ENSG00000072042	4522	4533	3693	3690	3967	4358	4981	4455	4797	4885	6341	6233	6193	5567
PRKACA	ENSG00000072062	1354	1438	2516	2456	1850	2006	2520	2251	906	934	1674	1869	1995	1876
ADGRL1	ENSG00000072071	1176	1059	1345	663	1177	926	991	828	673	623	1010	954	818	936
SPP2	ENSG00000072080	15	27	20	13	11	28	4	22	21	15	34	18	20	15
ACTN1	ENSG00000072110	33164	32527	24086	28277	25842	28569	39141	33233	43256	40190	42248	44327	45433	42170
ZFYVE26	ENSG00000072121	1991	1958	456	714	1371	1353	1214	1267	1881	2015	1660	1635	1400	1147
RPS6KA6	ENSG00000072133	453	481	498	618	485	519	669	542	351	345	522	488	582	521
EPN2	ENSG00000072134	1402	1464	222	300	884	869	749	693	1581	1286	1089	1082	857	761
PTPN18	ENSG00000072135	1787	1761	272	335	1205	1306	989	829	1506	1506	1621	1750	1115	1165
LIMS2	ENSG00000072163	507	527	483	497	512	499	645	586	964	940	1318	1271	1096	1049
ASIC4	ENSG00000072182	1	4	2	1	7	5	8	2	2	0	1	11	4	2
SPEG	ENSG00000072195	1898	1815	288	431	1224	1167	808	738	1951	1780	1674	1711	1280	1068
LNX1	ENSG00000072201	248	208	77	91	179	176	152	113	113	166	162	154	145	131
ALDH3A2	ENSG00000072210	1392	1471	736	838	1364	1422	1682	1479	1308	1245	1713	1691	1548	1312
TFRC	ENSG00000072274	21827	21344	25572	36341	21835	23675	31266	26117	27715	24989	36594	36237	40077	35044
SREBF1	ENSG00000072310	5609	5902	1534	1540	5925	6260	5206	4563	3923	3779	5562	5458	3419	3074
TRPC5	ENSG00000072315	0	1	6	17	4	0	0	2	0	0	0	0	6	0
AFF4	ENSG00000072364	7406	7150	438	784	4630	4800	3599	2950	6812	5704	5826	5841	3966	3456
UBE2D1	ENSG00000072401	991	959	329	355	867	937	862	757	1025	966	1230	1281	1093	886
MPP5	ENSG00000072415	2470	2018	201	242	1583	1637	714	702	2159	2771	3041	2658	1283	1019
RHOBTB1	ENSG00000072422	1885	1881	253	335	1227	1185	830	792	1282	1530	1505	1532	846	807
SMC1A	ENSG00000072501	9576	9518	6817	9382	9427	10139	12969	11085	8323	8360	11270	11092	11052	9939
HSD17B10	ENSG00000072506	2989	2995	2984	2639	3086	3373	3916	3367	2584	2651	4176	4065	4103	3473
MARK2	ENSG00000072518	1712	1964	68	79	659	700	304	316	1635	1396	935	950	420	359
HMMR	ENSG00000072571	3466	3404	1567	1546	3561	3646	3300	2903	1952	2024	3183	3154	2990	2606
CHFR	ENSG00000072609	447	438	252	272	346	337	369	288	343	297	397	341	298	282
TRHDE	ENSG00000072657	524	425	415	527	515	574	710	617	317	288	390	417	468	375
P4HA2	ENSG00000072682	5341	5338	12482	12575	6623	7085	10158	8826	3016	2918	4999	4570	5500	4915
FCGR2B	ENSG00000072694	0	0	0	0	0	0	0	0	0	0	0	0	0	1
NFATC3	ENSG00000072736	1862	1983	157	194	893	1013	576	489	1522	1348	1068	1111	595	513
TRNT1	ENSG00000072756	1782	1717	559	502	1180	1194	985	910	1480	1299	1300	1215	1102	976
ACADVL	ENSG00000072778	4764	4836	11652	10919	5509	6053	8168	7343	4059	3863	6551	6377	7803	7220
STK10	ENSG00000072786	2172	2285	411	471	1350	1383	1006	857	2075	1828	1540	1444	898	804
FBXW11	ENSG00000072803	2479	2603	350	484	1935	1973	1372	1098	2249	2070	2331	2295	1419	1255
ACAP1	ENSG00000072818	37	50	157	121	51	65	80	70	27	24	59	40	43	54
CRMP1	ENSG00000072832	1734	1781	719	782	1544	1656	1638	1462	2502	2127	2585	2644	1903	1677
EVC	ENSG00000072840	554	574	422	666	441	485	625	580	298	301	428	396	439	401
DERL2	ENSG00000072849	1388	1242	403	340	1047	1013	919	733	1180	1116	1240	1099	930	761
SIDT1	ENSG00000072858	5	9	16	11	4	2	0	0	2	0	1	1	1	5
NDE1	ENSG00000072864	482	893	25	83	289	352	157	291	940	868	296	426	210	231
IRAG1	ENSG00000072952	9	9	3	0	3	4	1	3	3	6	1	4	1	2
TMEM38A	ENSG00000072954	217	242	421	444	261	277	326	285	303	245	366	385	364	325
AP1M1	ENSG00000072958	2736	2816	819	701	2362	2531	2672	2543	2573	2463	2900	2973	2385	2198
PVR	ENSG00000073008	4663	4924	2765	3633	3501	3634	3609	3613	3967	3630	3269	3394	3001	2864
XRCC1	ENSG00000073050	1942	2012	444	494	2065	2082	1957	1804	1362	1533	2076	2035	1643	1444
SCARB1	ENSG00000073060	638	639	536	1189	724	516	728	1069	737	650	904	1124	998	1205
CYP2W1	ENSG00000073067	0	2	12	19	1	3	2	2	4	3	3	0	2	6
MCM2	ENSG00000073111	3641	3665	2835	3361	3765	3987	5011	4275	5381	5289	7523	7665	6469	6213
MOV10L1	ENSG00000073146	52	66	39	50	58	61	48	59	31	30	41	40	41	35
PANX2	ENSG00000073150	678	613	1744	1976	781	920	1388	1139	314	235	448	514	536	487
SELENOO	ENSG00000073169	602	542	360	327	431	501	568	415	450	425	617	609	515	429
TP63	ENSG00000073282	6	6	7	4	15	5	13	11	4	5	2	1	11	13
ALPK1	ENSG00000073331	351	370	55	59	280	325	158	125	205	223	261	268	140	116
LLGL2	ENSG00000073350	1	0	4	1	0	5	3	0	24	17	88	67	79	86
PDE8A	ENSG00000073417	1523	1622	875	1157	1411	1506	1885	1576	1388	1233	1773	1934	1872	1742
CLCN4	ENSG00000073464	447	404	176	255	380	430	429	399	456	463	664	691	592	532
NLE1	ENSG00000073536	1495	1495	173	156	552	641	425	363	1409	1425	730	810	516	443
SDHA	ENSG00000073578	3382	3400	295	278	3103	3507	2673	2472	3097	2969	4126	3867	2405	2364
SMARCE1	ENSG00000073584	4398	4183	1619	1675	3974	4360	3971	3533	3639	3713	4815	4672	3876	3561
FNDC8	ENSG00000073598	0	0	3	0	0	0	0	0	0	0	0	0	3	0
GSDMB	ENSG00000073605	100	124	54	70	81	51	58	48	44	35	39	34	38	44
KDM5A	ENSG00000073614	2972	2980	207	178	1534	1687	956	825	2522	2477	1745	1686	912	743
ADAM11	ENSG00000073670	95	97	126	180	106	115	138	123	110	131	167	195	202	207
PPP2R3A	ENSG00000073711	888	813	160	175	621	651	479	410	856	734	621	731	443	405
FERMT2	ENSG00000073712	7708	8029	1681	2053	5530	5677	5745	4929	8469	8214	7882	7979	6749	5875
ABCB11	ENSG00000073734	8	6	23	18	7	4	3	6	0	0	5	4	6	10
DHRS9	ENSG00000073737	19	9	10	2	5	13	2	14	8	3	3	1	1	3
CD5L	ENSG00000073754	0	0	0	0	3	1	0	0	0	0	0	0	0	2
PTGS2	ENSG00000073756	64	80	152	219	140	155	220	143	49	48	95	126	118	75
IGF2BP2	ENSG00000073792	5242	5343	1208	1277	4180	4638	3377	2949	5506	4924	6070	6173	4740	4348
MAP3K13	ENSG00000073803	745	717	1135	899	748	771	897	760	603	645	906	818	815	735
ST6GAL1	ENSG00000073849	190	135	24	24	42	29	81	96	142	126	140	95	80	84
TBX21	ENSG00000073861	1	0	1	2	0	0	0	0	1	0	0	0	0	0
FRY	ENSG00000073910	66	84	26	60	89	92	97	75	49	48	73	69	57	48
PICALM	ENSG00000073921	8347	8266	2085	2652	6414	6475	7483	6175	8114	7637	8460	8291	8299	7313
NSF	ENSG00000073969	1311	1371	656	895	1431	1619	1853	1512	1195	1110	1745	1672	1756	1563
GLI2	ENSG00000074047	1871	1846	44	58	729	693	238	174	2191	2294	865	861	382	341
CLASP1	ENSG00000074054	1154	1112	349	232	881	1030	701	714	1165	1288	1335	1840	1435	864
MRPS34	ENSG00000074071	2642	2674	1819	1552	2527	2760	3016	2644	2511	2609	3511	3445	3018	2919
NOTCH3	ENSG00000074181	1805	1765	2169	3337	2234	2462	3235	2808	2092	1985	3546	3636	3440	3110
CLNS1A	ENSG00000074201	4813	4533	6186	5872	5141	5439	6837	5796	3984	4001	6589	6235	6942	6304
PPP2R2C	ENSG00000074211	2105	2419	1155	1371	2219	2437	2576	2226	2393	2070	3115	3222	2616	2425
TEAD2	ENSG00000074219	1257	1242	1826	1941	1395	1539	1773	1534	1132	1161	1814	1807	1736	1619
EED	ENSG00000074266	1328	1298	35	26	611	604	207	144	1092	1052	648	630	183	161
CDHR2	ENSG00000074276	0	0	0	0	0	0	0	1	0	0	0	0	1	0
SNCB	ENSG00000074317	42	16	36	41	30	62	59	47	45	49	74	80	100	99
TSG101	ENSG00000074319	1755	1946	880	809	1761	1787	1910	1720	1425	1528	2035	1833	1944	1743
NCBP3	ENSG00000074356	1525	1554	175	147	566	590	333	311	1270	1187	594	648	320	289
ATP2A3	ENSG00000074370	173	189	259	337	218	264	262	328	94	74	166	156	156	143
CA12	ENSG00000074410	964	1067	1891	2014	1094	1277	1578	1467	577	530	950	931	1059	923
MGLL	ENSG00000074416	635	656	586	666	443	492	543	510	1426	1294	1424	1549	1515	1323
NTN4	ENSG00000074527	292	342	329	482	372	430	472	391	485	441	753	786	861	761
BCS1L	ENSG00000074582	1089	1005	293	309	992	1119	1139	1003	957	867	1288	1385	1118	1049
NUAK1	ENSG00000074590	4436	4706	104	115	994	1022	484	460	2633	2653	906	905	490	459
DPP8	ENSG00000074603	1698	1656	1111	1406	1463	1568	1917	1510	1348	1226	1739	1798	1897	1604
SLC24A1	ENSG00000074621	387	340	61	66	275	280	234	229	324	310	379	392	297	286
ZNF532	ENSG00000074657	3755	3620	3475	4735	4050	4033	5003	4484	3070	2807	4459	4273	5123	4510
SCARF1	ENSG00000074660	2	1	3	2	1	3	0	2	6	1	2	0	0	3
LMAN1	ENSG00000074695	10695	10301	17943	22216	12141	12751	18503	15815	7717	7394	11570	10972	13165	11590
HACD3	ENSG00000074696	7285	6910	8303	9551	7212	7853	9900	8433	6267	6381	9440	9317	9085	8443
IPCEF1	ENSG00000074706	3	0	2	0	0	0	0	0	0	1	0	4	0	0
ZZEF1	ENSG00000074755	1398	1441	770	830	1339	1332	1518	1172	1094	954	1226	1263	1137	1015
NOX3	ENSG00000074771	0	2	0	0	0	0	0	0	0	1	0	0	0	0
ENO1	ENSG00000074800	112771	115075	190368	180456	127027	135796	181400	157259	123385	116173	174262	177500	176974	162669
SLC12A1	ENSG00000074803	0	0	0	0	1	1	1	0	0	0	0	0	0	0
MYDGF	ENSG00000074842	4079	4080	12404	10090	4544	5104	7144	6147	2888	2832	4736	4353	5673	5103
ANO8	ENSG00000074855	338	311	560	683	411	394	617	528	230	180	410	374	544	457
TUBE1	ENSG00000074935	412	370	220	231	315	406	379	319	348	369	475	468	501	435
ARHGEF10L	ENSG00000074964	535	518	44	36	295	299	125	89	704	666	355	330	110	87
TXK	ENSG00000074966	2	0	12	16	2	5	1	1	2	1	1	0	0	4
WSCD2	ENSG00000075035	18	26	4	3	5	8	13	17	8	5	7	4	4	6
KCNQ2	ENSG00000075043	8	16	42	37	5	8	12	8	5	18	13	13	31	13
TACR2	ENSG00000075073	2	2	2	6	4	1	9	1	0	0	5	2	0	5
ACTR6	ENSG00000075089	513	508	192	196	439	468	547	452	378	364	532	499	519	430
TIPIN	ENSG00000075131	832	794	79	88	460	487	336	258	740	733	640	631	403	300
SRI	ENSG00000075142	2577	2577	667	642	2408	2549	2352	2109	2801	2753	4197	4010	3628	3319
EIF4G3	ENSG00000075151	1203	1221	804	1043	1355	1488	1619	1733	977	769	1482	1313	1552	1444
NUP37	ENSG00000075188	1018	1032	56	70	839	817	602	485	825	944	1183	1171	855	739
SEMA3A	ENSG00000075213	166	150	108	115	175	135	132	115	43	21	44	57	52	25
GTSE1	ENSG00000075218	5087	4878	793	958	3183	3206	1971	1738	4140	4098	4186	4266	2777	2403
SEMA3C	ENSG00000075223	6931	6888	7248	10395	8024	8580	10593	9080	3313	3206	5104	5076	5331	4908
TTC38	ENSG00000075234	578	572	638	716	642	611	871	690	692	693	933	925	927	904
ACAT1	ENSG00000075239	1753	1775	3044	2739	2022	2153	2453	2278	1733	1768	3008	2813	2911	2669
GRAMD4	ENSG00000075240	401	355	173	175	417	457	454	328	264	273	470	466	386	420
CELSR1	ENSG00000075275	5	2	0	0	5	9	1	4	3	0	2	6	7	3
WNT8B	ENSG00000075290	1	0	0	0	0	0	0	0	0	0	0	0	1	0
ZNF638	ENSG00000075292	5324	5301	217	246	3225	3336	1300	1148	4137	4458	3863	3817	1212	1169
SLC25A40	ENSG00000075303	468	478	225	254	476	492	508	427	404	408	682	641	580	567
TIMM21	ENSG00000075336	1657	1721	157	174	1226	1249	894	724	1661	1564	1643	1749	1163	999
ADD2	ENSG00000075340	1434	1462	726	900	1377	1609	1552	1289	655	659	952	1071	794	740
FGF4	ENSG00000075388	1	1	0	0	0	0	0	0	5	0	1	0	0	0
RASAL2	ENSG00000075391	2301	2390	134	138	1464	1396	664	555	1736	1677	1388	1265	618	598
VPS9D1	ENSG00000075399	313	269	189	175	306	278	273	246	309	271	377	442	347	303
ZNF37A	ENSG00000075407	964	815	230	186	707	705	560	591	809	824	967	868	705	631
MARK3	ENSG00000075413	753	735	51	33	504	444	162	188	694	754	503	617	176	203
SLC25A3	ENSG00000075415	12751	12462	8847	8841	13676	14565	17144	14684	13552	13370	19524	19193	17928	16432
FNDC3B	ENSG00000075420	5297	5212	982	1355	3715	3757	3489	2860	3820	3661	3328	3486	2625	2353
FOSL2	ENSG00000075426	24152	24663	197	213	2270	2160	753	613	16503	14956	1805	1857	585	571
CACNG5	ENSG00000075429	28	20	17	28	38	17	20	15	2	7	21	9	17	11
CACNG4	ENSG00000075461	0	0	0	1	3	6	13	3	0	0	1	2	0	1
FRYL	ENSG00000075539	4135	3987	474	773	3493	3594	3036	2452	3175	2970	3467	3401	2687	2112
TMEM131	ENSG00000075568	1465	1536	393	566	1480	1478	1523	1238	1698	1619	2040	2082	1890	1603
FSCN1	ENSG00000075618	10418	10658	10214	11081	9411	10456	13688	11731	14845	12797	14990	15369	14088	13030
ACTB	ENSG00000075624	278349	281314	281961	261039	250432	260150	363404	303839	294481	270643	325347	328399	335577	315606
MOCOS	ENSG00000075643	646	719	284	271	573	656	614	480	715	653	824	925	710	645
PLD1	ENSG00000075651	1036	932	60	55	747	786	467	399	666	792	784	817	471	482
ATP12A	ENSG00000075673	5	0	3	0	0	1	0	0	0	0	3	0	2	2
WDR62	ENSG00000075702	1118	1506	561	793	1314	1276	1165	1196	1060	995	1498	1694	1316	1245
DLG1	ENSG00000075711	3014	2761	589	889	2321	2424	1926	1652	2950	2769	3055	3249	2451	2285
RAB7A	ENSG00000075785	4208	4274	2806	2889	4298	4664	5686	5041	5330	5107	7965	8008	8167	7238
BCAP29	ENSG00000075790	1395	1436	2570	2774	1484	1698	2345	2063	1198	1067	1761	1641	1778	1806
SEC31B	ENSG00000075826	33	20	22	26	42	24	36	16	15	14	16	25	23	33
SART3	ENSG00000075856	3681	3554	59	59	1164	1217	362	298	2125	2043	981	922	218	212
ARHGAP15	ENSG00000075884	7	6	5	0	12	5	3	6	5	8	8	6	9	3
TUBA3D	ENSG00000075886	2	0	1	0	4	5	3	0	10	5	3	2	5	5
PAX2	ENSG00000075891	35	31	3	10	17	20	16	14	5	26	11	12	6	11
EXOSC7	ENSG00000075914	1248	1148	269	216	1061	1140	1108	884	1028	1089	1551	1470	1375	1303
KIFAP3	ENSG00000075945	941	929	1077	1033	966	1147	1469	1238	654	591	988	876	1105	955
MKRN2	ENSG00000075975	1343	1550	94	99	692	591	450	309	1149	1148	672	730	418	495
MCM6	ENSG00000076003	3813	3904	1999	2088	3792	3977	5222	4766	3522	3736	5350	5174	4503	4075
REXO2	ENSG00000076043	4417	4253	6131	5327	4514	4916	6203	5442	3938	3918	7125	6313	7496	6737
RBM7	ENSG00000076053	1679	1644	66	31	212	241	69	49	1716	1495	287	329	106	58
RBMS2	ENSG00000076067	1993	2006	2685	3045	1942	2111	2656	2294	2450	2209	3295	3312	3210	3129
BAZ2A	ENSG00000076108	5266	5102	1805	2161	4185	4253	3946	3371	4512	4225	5151	5235	3876	3640
PTPN23	ENSG00000076201	3745	3805	1643	2401	3550	3711	4101	3506	3128	3020	3475	3821	3030	3026
MLH1	ENSG00000076242	2814	2952	1541	1798	3016	2950	3486	3066	2514	2525	3648	3570	3520	3217
UNG	ENSG00000076248	2781	2627	889	1041	1802	1805	2626	2230	2122	2097	2193	2099	2130	1896
FMO4	ENSG00000076258	30	32	7	11	34	31	37	28	29	19	17	25	18	22
KLHL20	ENSG00000076321	749	672	113	124	485	441	349	367	564	525	474	531	347	337
RGS11	ENSG00000076344	0	1	22	8	2	1	1	1	2	0	1	4	1	2
SLC46A1	ENSG00000076351	845	869	144	209	364	353	339	276	609	689	304	331	213	221
PLXNA2	ENSG00000076356	659	749	140	200	545	689	501	420	1039	770	661	591	506	405
SPAG5	ENSG00000076382	7104	7296	1474	1661	7978	8449	6954	6386	5015	5258	8839	8703	7338	6814
ANKRD13A	ENSG00000076513	2840	2750	879	1002	2335	2466	2928	2452	1199	995	969	982	1073	907
TPD52	ENSG00000076554	3283	3124	4466	5055	3518	3575	4511	3816	3267	3021	4980	4625	5011	4328
ACACB	ENSG00000076555	106	109	70	103	102	113	118	97	90	62	125	117	84	75
TRAF4	ENSG00000076604	2708	2727	149	183	1309	1406	764	695	2660	2248	1842	1863	956	1003
PAG1	ENSG00000076641	93	114	50	34	40	44	33	31	155	118	79	68	38	36
GPATCH1	ENSG00000076650	645	593	17	19	73	68	27	26	497	498	75	70	19	23
ICAM3	ENSG00000076662	9	12	0	7	11	7	3	9	7	9	17	7	13	9
NT5C2	ENSG00000076685	1658	1557	526	549	1133	1185	1375	1183	1611	1599	1737	1802	1653	1484
MCAM	ENSG00000076706	11152	11534	11081	12819	12128	12725	14465	12930	8180	8168	12543	12572	11896	10624
GPC4	ENSG00000076716	1493	1494	2711	3050	1802	2004	2683	2398	1488	1361	2257	2374	2588	2359
MBNL3	ENSG00000076770	141	109	93	109	130	112	163	144	68	82	131	103	106	89
CAMSAP3	ENSG00000076826	130	124	8	15	72	99	42	54	82	73	103	124	50	48
RAP1GAP	ENSG00000076864	234	290	345	444	290	319	368	380	265	220	331	363	308	320
XAB2	ENSG00000076924	2197	2197	1522	1390	2327	2600	2751	2306	2116	2097	2767	2977	2423	2082
ARHGEF1	ENSG00000076928	1623	1441	577	749	1520	1552	1589	1424	1487	1256	1986	1813	1587	1586
STXBP2	ENSG00000076944	758	732	1383	1252	921	971	1235	1019	789	679	1269	1176	1285	1040
MAP2K7	ENSG00000076984	1417	1437	129	109	570	643	259	234	1475	1406	746	724	338	304
NMRK2	ENSG00000077009	0	0	2	0	0	0	0	0	0	0	0	0	0	0
DGKD	ENSG00000077044	7557	7819	345	451	2464	2616	1742	1542	7941	6417	2446	2566	1231	1138
CTTNBP2	ENSG00000077063	102	98	1	3	17	27	9	6	37	61	30	23	12	14
ACTL6B	ENSG00000077080	0	1	0	0	0	1	0	0	0	0	0	0	0	0
RARB	ENSG00000077092	34	34	2	0	23	8	11	0	18	4	0	9	6	8
TOP2B	ENSG00000077097	6666	6285	1377	2042	6340	6548	7048	6118	5318	5617	8464	8174	7545	6493
TM9SF3	ENSG00000077147	9020	8324	6523	7473	8426	8706	10241	8830	8363	7825	10995	9885	10515	9104
NFKB2	ENSG00000077150	3741	3817	259	261	1977	2022	1939	1728	4001	4178	3314	3204	2356	2127
UBE2T	ENSG00000077152	1602	1566	78	49	1433	1609	1248	1012	1054	1170	1794	1729	1266	1201
PPP1R12B	ENSG00000077157	255	310	145	92	289	244	238	197	143	122	121	138	124	117
DNAJC10	ENSG00000077232	7685	7505	11784	13403	8022	8680	11800	9830	6427	6363	9583	8795	11036	9436
GTF3C1	ENSG00000077235	3721	3841	1010	1179	3629	3759	4120	3347	3296	3324	4093	4160	3563	3180
IL4R	ENSG00000077238	519	564	21	45	172	228	141	110	724	556	257	282	147	150
USP33	ENSG00000077254	2309	2230	775	1078	2165	2192	2119	1743	1470	1427	2097	2030	1719	1532
PAK3	ENSG00000077264	415	412	186	238	341	311	310	305	277	256	344	372	366	341
CAPN6	ENSG00000077274	68	64	152	184	79	72	108	96	42	21	86	64	79	86
DCX	ENSG00000077279	1	2	1	0	0	3	2	1	1	4	7	1	5	1
SNRPA	ENSG00000077312	3607	3629	1085	938	3099	3251	3255	2851	3794	3770	4417	4615	3642	3451
SPAG6	ENSG00000077327	0	1	0	0	0	1	2	2	0	0	0	0	2	0
EXOSC5	ENSG00000077348	884	909	1114	1002	910	990	1234	1189	869	866	1314	1336	1497	1374
DYNC1I2	ENSG00000077380	3226	3075	2948	2670	3029	3336	3834	3247	2413	2391	3515	3423	3535	3106
APBB1IP	ENSG00000077420	1	2	1	0	2	5	2	1	1	1	0	0	3	3
LRCH4	ENSG00000077454	1236	1195	122	145	973	1002	575	574	1357	1071	1281	1332	837	708
FAM76B	ENSG00000077458	518	505	62	72	181	176	136	138	344	333	152	201	108	96
SIRT6	ENSG00000077463	608	547	64	69	423	448	311	236	464	464	458	447	312	259
TYR	ENSG00000077498	0	0	4	0	0	0	0	0	0	1	1	0	1	0
POLD3	ENSG00000077514	1292	1368	69	83	471	470	260	260	1074	1101	519	518	234	280
ACTN2	ENSG00000077522	6	0	0	2	3	16	4	9	5	11	7	12	19	15
CAPZB	ENSG00000077549	11029	10984	21591	20612	12212	12927	18018	15254	10860	10179	16437	16600	17754	16842
GPR137B	ENSG00000077585	605	622	938	1109	628	629	890	743	532	467	553	558	625	535
NAALAD2	ENSG00000077616	116	104	204	231	136	135	202	184	53	51	95	94	100	108
JADE1	ENSG00000077684	2539	2635	100	130	754	785	505	431	1864	2047	925	929	468	444
SLC25A43	ENSG00000077713	358	387	452	498	364	355	586	415	322	312	541	487	581	546
UBE2A	ENSG00000077721	1549	1638	1282	1247	1898	2043	2485	1938	1406	1450	2289	2123	2522	2179
FGFR1	ENSG00000077782	2236	2234	2171	2502	2347	2345	2878	2326	2317	2134	2778	2849	2622	2545
FKBP6	ENSG00000077800	2	0	1	1	1	2	3	1	0	3	0	0	0	0
SMC1B	ENSG00000077935	0	0	0	0	0	0	0	0	0	0	0	0	0	0
FBLN1	ENSG00000077942	4890	4912	12224	12171	6155	6665	8908	7877	3780	3638	6286	6064	6915	6205
ITGA8	ENSG00000077943	33	35	65	76	40	33	70	47	2	4	5	1	2	5
CST7	ENSG00000077984	61	77	141	109	60	45	82	82	42	35	69	69	64	65
MAP2	ENSG00000078018	163	194	218	236	318	216	438	491	178	139	369	354	381	381
PIAS2	ENSG00000078043	768	732	216	242	578	636	438	409	683	680	846	892	664	555
AMPH	ENSG00000078053	3209	3266	1813	2095	3383	3557	4180	3669	1617	1551	2312	2248	2135	1905
ARAF	ENSG00000078061	2732	2534	1074	1130	2520	2734	2795	2662	2348	2230	2886	3156	2701	2534
MCCC1	ENSG00000078070	836	882	690	726	883	989	1121	958	541	535	919	842	866	810
LAMP3	ENSG00000078081	80	56	119	171	73	96	79	115	78	85	143	132	152	158
FAP	ENSG00000078098	663	634	1093	1184	696	672	1052	918	125	130	209	160	301	280
NEBL	ENSG00000078114	73	83	49	57	68	88	95	98	98	105	129	127	134	123
ACER3	ENSG00000078124	617	668	477	469	463	552	534	580	438	497	641	658	762	618
UBE2K	ENSG00000078140	5070	4994	1356	1389	4207	4679	4050	3433	4262	4261	5328	5349	4148	3911
PIK3C3	ENSG00000078142	896	836	120	106	611	674	503	408	695	655	673	787	409	387
N4BP2	ENSG00000078177	1539	1636	265	342	790	963	959	692	720	847	884	815	638	595
TIGAR	ENSG00000078237	903	836	206	128	412	420	317	263	915	890	627	726	529	451
TULP3	ENSG00000078246	1544	1517	217	234	1289	1344	876	814	1494	1390	1867	1880	1270	1179
SYNJ2	ENSG00000078269	2351	2399	953	911	1080	1151	1096	966	4658	3480	1852	1834	1376	1251
ADCY2	ENSG00000078295	250	244	420	408	261	290	400	374	144	109	177	180	187	182
PPP2R5C	ENSG00000078304	2891	2894	2274	2248	2752	2905	2691	2391	2128	2101	3175	2933	2848	2375
RBFOX1	ENSG00000078328	54	33	38	39	29	37	46	46	59	36	69	55	42	39
GNB1	ENSG00000078369	9153	9137	12256	12705	9894	10361	14232	11454	6846	7736	11999	11861	12807	11494
HOXA9	ENSG00000078399	428	375	18	13	70	91	64	68	218	243	67	85	56	39
EDN1	ENSG00000078401	316	351	36	28	14	18	22	23	632	456	23	31	14	17
MLLT10	ENSG00000078403	1662	1622	201	226	631	620	362	385	877	984	686	624	429	433
ZCWPW1	ENSG00000078487	82	51	71	34	47	86	77	69	37	29	26	7	58	57
ADCYAP1R1	ENSG00000078549	1	0	11	9	0	4	12	4	19	31	9	21	6	9
FGF20	ENSG00000078579	0	0	0	0	2	1	0	0	0	0	0	0	0	0
P2RY10	ENSG00000078589	3	1	0	0	0	2	2	1	0	0	0	0	1	0
ITM2A	ENSG00000078596	0	0	1	2	1	1	0	3	0	0	3	0	2	3
NRDC	ENSG00000078618	10292	9842	9070	10404	12103	12621	16065	13662	7947	7664	12761	12620	13299	12408
VDAC3	ENSG00000078668	3051	3105	967	842	3219	3412	3347	3018	3281	3238	4974	4674	3913	3580
PCM1	ENSG00000078674	3694	3563	575	696	3410	3543	3174	2744	2630	2619	3725	3692	2872	2619
TNRC6C	ENSG00000078687	154	199	21	15	53	67	68	40	158	113	86	101	38	48
CBFA2T2	ENSG00000078699	894	1026	89	83	573	666	359	310	494	524	603	552	303	245
BRINP1	ENSG00000078725	239	241	9	6	152	153	57	50	166	140	84	117	49	46
ITCH	ENSG00000078747	2808	2811	839	671	1905	1986	1467	1539	2263	1938	2229	2128	1757	1424
PKD2L2	ENSG00000078795	10	12	89	78	13	9	19	11	8	19	4	9	26	12
TP53INP2	ENSG00000078804	2028	2030	830	977	1764	1847	1851	1712	1187	1085	1383	1352	1139	1154
SDF4	ENSG00000078808	6608	6473	18585	17713	7758	8297	11582	10516	4420	4104	6931	6774	7878	7235
MYH7B	ENSG00000078814	18	15	36	63	18	23	15	16	6	13	7	19	9	19
BPIFB2	ENSG00000078898	0	0	0	0	0	0	0	0	0	0	0	0	0	0
TP73	ENSG00000078900	326	370	19	13	169	154	81	76	348	353	255	236	64	61
TOLLIP	ENSG00000078902	604	596	299	260	371	376	390	348	695	584	470	495	383	360
UBE2D4	ENSG00000078967	971	1021	1377	1281	938	971	1292	1097	1060	1027	1416	1642	1635	1435
CLUL1	ENSG00000079101	8	4	11	9	12	10	11	30	2	2	3	6	6	4
RUNX1T1	ENSG00000079102	11	3	1	0	3	0	1	0	3	1	2	0	3	8
CDH17	ENSG00000079112	1	2	0	1	3	1	0	1	4	0	0	0	4	1
THOC1	ENSG00000079134	453	355	32	26	317	375	270	210	634	562	730	720	488	413
FKBP7	ENSG00000079150	658	612	1482	1431	772	771	1155	1001	210	174	317	296	383	333
OSBPL6	ENSG00000079156	1131	1109	115	114	836	902	671	487	858	879	907	943	535	553
SLC1A3	ENSG00000079215	1834	1592	285	292	1017	1004	762	597	872	950	1061	1108	615	560
XRCC5	ENSG00000079246	21547	20952	21354	22801	24253	25816	31411	27501	21529	20943	31168	29861	29827	27472
LXN	ENSG00000079257	0	1	0	2	0	0	0	0	0	0	0	0	0	0
SP140	ENSG00000079263	112	127	46	31	108	77	112	104	299	230	251	203	222	164
MKNK1	ENSG00000079277	34	46	62	52	34	31	44	48	30	27	24	35	21	28
TNS1	ENSG00000079308	1214	1270	172	120	702	1036	703	631	1666	1713	679	886	432	369
REXO1	ENSG00000079313	1814	1823	170	193	1343	1474	1095	973	1620	1384	1490	1488	887	793
SAR1A	ENSG00000079332	4776	4803	1409	1217	3666	3918	3776	3223	4968	4576	4983	5022	4198	3907
CDC14A	ENSG00000079335	450	416	4	13	142	136	40	37	314	320	185	144	61	47
RAPGEF3	ENSG00000079337	31	26	0	6	20	21	34	15	43	57	44	40	20	16
CEACAM1	ENSG00000079385	5	8	41	31	7	4	7	4	5	6	3	3	5	9
SENP1	ENSG00000079387	1575	1564	337	443	881	940	766	634	1349	1367	1171	1235	860	759
DUSP13	ENSG00000079393	0	0	0	0	1	0	0	1	2	0	0	0	0	0
CIC	ENSG00000079432	4171	4269	2638	3414	3787	4205	3861	3302	3043	3167	4189	3974	3208	2951
LIPE	ENSG00000079435	333	310	16	20	253	236	78	94	240	229	225	225	88	92
FDFT1	ENSG00000079459	228	90	170	20	234	270	128	264	381	415	436	223	181	238
PAFAH1B3	ENSG00000079462	2088	2190	2185	1923	2393	2696	3097	2644	1910	1812	3185	3272	3086	2746
OPHN1	ENSG00000079482	1015	932	66	85	623	627	495	332	830	657	812	727	540	472
AFM	ENSG00000079557	0	0	0	1	0	0	0	0	0	0	0	2	0	0
KIF22	ENSG00000079616	3091	3200	114	88	2845	3140	2110	1919	2212	2392	3295	3246	1985	1795
SCGN	ENSG00000079689	0	0	3	1	1	0	5	5	0	0	0	0	1	1
CARMIL1	ENSG00000079691	337	340	1	12	286	261	148	99	304	221	219	371	128	49
PGM1	ENSG00000079739	3477	3524	4586	4654	3776	4038	5124	4392	2528	2244	3853	3828	3639	3248
DDX1	ENSG00000079785	9360	9046	8775	9304	9951	10796	12521	11037	7847	7966	12425	11640	12596	11251
DNM2	ENSG00000079805	4082	4085	2767	3383	4374	4496	5565	4753	3356	3389	5065	5473	5224	4796
EPB41L2	ENSG00000079819	10239	10462	13287	18316	11116	11974	15838	13300	8879	9325	14888	14625	16446	15187
RIMS1	ENSG00000079841	10	26	13	22	25	32	14	25	45	23	20	6	21	17
MOXD1	ENSG00000079931	3477	3485	7816	8638	4212	4394	6227	5282	1669	1655	2939	2750	3387	2966
STX7	ENSG00000079950	1616	1581	813	965	1501	1613	1650	1354	952	1025	1684	1492	1398	1253
RABL2B	ENSG00000079974	521	603	235	230	596	535	622	550	735	604	913	720	694	774
KEAP1	ENSG00000079999	2871	2873	113	134	1373	1449	599	526	2466	2503	1446	1573	563	420
DDX43	ENSG00000080007	306	333	106	92	370	402	384	333	385	426	573	605	573	459
PTPRH	ENSG00000080031	14	24	5	3	23	23	39	22	85	64	107	70	48	83
DCT	ENSG00000080166	0	0	0	0	0	0	0	0	0	0	1	0	0	5
SLC35C2	ENSG00000080189	3040	3111	772	691	2517	2643	2528	2422	2459	2282	2538	2701	1994	1836
CRYBG3	ENSG00000080200	1430	1377	94	115	901	955	662	564	1234	1242	1136	1052	703	604
EPHA6	ENSG00000080224	119	126	126	132	154	165	193	161	75	54	135	121	133	95
SCTR	ENSG00000080293	1	0	1	5	0	1	0	1	0	0	0	0	0	1
RFX3	ENSG00000080298	442	388	138	213	404	418	342	233	305	329	436	461	293	355
RIF1	ENSG00000080345	4515	4414	69	67	1619	1695	531	491	3811	3664	1743	1686	633	483
RAB21	ENSG00000080371	1964	2067	520	516	1483	1583	1477	1340	1913	1673	1825	1806	1458	1276
SLC4A4	ENSG00000080493	67	80	64	66	74	77	95	82	51	66	65	51	72	54
SMARCA2	ENSG00000080503	2186	2425	386	520	1904	2312	2212	1806	1181	1130	1635	1475	1376	1191
RDH8	ENSG00000080511	1	0	0	0	0	0	0	0	3	9	1	2	0	0
SESN1	ENSG00000080546	348	369	18	10	106	94	32	29	310	401	164	171	71	62
MID2	ENSG00000080561	244	269	17	40	129	143	101	81	153	140	113	134	94	72
DNAAF6	ENSG00000080572	0	0	0	0	0	0	0	0	0	0	0	0	0	0
COL5A3	ENSG00000080573	398	382	679	866	436	514	795	797	525	512	931	921	1160	954
SRCAP	ENSG00000080603	2479	2676	72	72	941	883	404	425	2910	2378	1099	978	532	450
PUM3	ENSG00000080608	2229	2024	190	112	1375	1436	1225	1057	1797	1808	1902	1816	1469	1426
CPB2	ENSG00000080618	13	17	11	10	14	16	12	14	15	3	7	20	15	8
CHRNA3	ENSG00000080644	97	71	139	164	90	70	136	139	80	114	88	114	154	153
KCNN2	ENSG00000080709	59	68	10	16	57	50	23	30	30	35	22	30	18	18
CNOT4	ENSG00000080802	707	705	72	73	149	239	152	68	654	608	246	237	87	70
PSEN1	ENSG00000080815	2076	2150	257	248	1665	1563	956	990	2226	2238	1681	1849	1003	821
CPOX	ENSG00000080819	2415	2397	674	690	1681	1919	1805	1591	2067	1857	2772	2480	2446	2145
CLDND1	ENSG00000080822	2809	2496	3914	4079	2632	2742	3666	3212	2454	2289	3470	3525	4316	3913
MOK	ENSG00000080823	350	293	149	182	251	233	295	245	287	245	286	220	262	291
HSP90AA1	ENSG00000080824	52139	50741	93255	78386	52049	57037	70811	63388	46318	46799	68007	61806	72075	65054
RBL1	ENSG00000080839	1665	1649	231	252	1459	1478	1067	860	1127	1161	1261	1321	857	685
DLGAP4	ENSG00000080845	4950	5102	739	734	2613	2831	1997	1696	6251	5584	3418	3507	2154	2062
IGSF9B	ENSG00000080854	169	192	32	34	115	125	152	103	211	221	251	212	220	153
CFHR2	ENSG00000080910	1	0	0	0	0	1	0	2	0	0	0	0	0	0
NDC80	ENSG00000080986	3904	3793	131	136	2884	3120	1174	1086	3456	3819	4386	4029	1548	1432
AP4E1	ENSG00000081014	683	592	171	235	477	491	505	413	539	491	609	608	545	448
RSBN1	ENSG00000081019	1014	892	8	5	64	38	11	16	841	786	48	72	13	12
MAGI3	ENSG00000081026	1384	1410	101	147	914	952	555	468	1054	978	991	1072	536	455
CXCL2	ENSG00000081041	0	0	0	0	0	0	0	0	0	0	0	0	0	0
AFP	ENSG00000081051	112	133	235	157	129	146	155	149	89	120	158	152	173	140
COL4A4	ENSG00000081052	784	704	889	1313	938	957	1312	1218	795	799	1417	1283	1392	1185
TCF7	ENSG00000081059	1	0	54	32	3	4	6	8	2	0	7	11	2	6
OSTM1	ENSG00000081087	983	999	1937	2046	1018	1145	1576	1451	627	607	923	876	1136	1092
CDH7	ENSG00000081138	8	13	4	0	7	5	3	8	15	2	6	3	6	2
IMPG2	ENSG00000081148	4	7	4	11	7	7	4	5	5	3	3	1	3	3
PCNP	ENSG00000081154	3001	3064	4804	5299	3335	3379	4388	3985	4113	3859	6265	5822	6929	6288
EXD2	ENSG00000081177	1038	1012	159	178	592	748	567	459	657	735	706	717	450	501
ARG2	ENSG00000081181	919	862	173	154	943	965	1011	921	882	878	1088	1104	904	860
MEF2C	ENSG00000081189	344	293	47	73	121	111	78	64	56	81	45	61	37	51
PTPRC	ENSG00000081237	12	2	22	4	27	18	33	39	16	12	7	4	28	14
CACNA1S	ENSG00000081248	0	0	0	0	0	0	0	0	0	0	0	0	0	0
PKP1	ENSG00000081277	0	0	0	0	0	0	0	0	0	0	1	0	0	0
UBA5	ENSG00000081307	1065	1044	429	496	1009	1055	1150	1067	1323	1290	1956	1867	1840	1588
STK17B	ENSG00000081320	1572	1481	5	6	213	223	52	36	1143	1101	220	196	34	36
CDC14B	ENSG00000081377	975	948	395	469	693	704	661	566	796	755	957	1047	756	684
ZNF510	ENSG00000081386	707	666	34	29	169	154	88	83	543	531	176	187	106	104
LRP2	ENSG00000081479	2	2	3	6	5	0	7	5	1	2	9	6	6	7
ZNF506	ENSG00000081665	23	43	38	14	16	25	16	16	31	16	9	16	19	20
JMJD4	ENSG00000081692	830	806	21	25	283	300	156	151	654	610	300	312	185	143
DUSP12	ENSG00000081721	825	677	171	149	536	517	440	410	670	729	800	771	548	455
AACS	ENSG00000081760	1774	1760	1239	1327	1850	1942	2374	2146	1780	1711	2414	2636	2490	2308
DELE1	ENSG00000081791	1139	1106	580	591	808	857	907	727	957	933	979	1034	821	790
SLC13A1	ENSG00000081800	1	0	0	0	0	0	0	0	0	0	0	0	0	0
CADPS2	ENSG00000081803	338	331	98	110	360	362	418	366	257	221	380	364	345	333
PCDHB4	ENSG00000081818	1	3	1	3	1	3	4	1	0	5	4	4	2	2
PCDHA6	ENSG00000081842	156	147	146	137	175	189	192	157	83	83	114	137	150	97
PCDHGA2	ENSG00000081853	27	38	62	71	39	44	69	51	51	33	49	30	46	34
HSPB11	ENSG00000081870	1130	1095	996	902	1409	1573	1827	1463	917	908	1693	1561	1647	1596
PHLPP1	ENSG00000081913	665	662	37	26	247	278	127	120	463	451	251	332	105	102
ATP8B1	ENSG00000081923	3	12	25	22	9	4	4	2	13	6	4	1	4	2
IL12RB2	ENSG00000081985	2	0	6	7	1	5	0	0	0	0	0	5	0	3
SMARCD3	ENSG00000082014	456	461	472	421	554	622	545	530	451	398	694	641	635	611
WDR70	ENSG00000082068	1433	1348	91	83	1343	1333	1127	975	1175	1265	1897	1716	1412	1310
FYB1	ENSG00000082074	4	2	2	1	3	1	0	1	0	0	1	1	0	0
MPP4	ENSG00000082126	50	47	149	104	76	67	103	105	31	30	65	57	87	73
STRADB	ENSG00000082146	733	713	840	907	926	952	1100	980	741	610	1212	1232	1195	1126
BZW1	ENSG00000082153	12403	11951	11318	12115	11416	11901	14344	11818	14331	13124	17081	15732	16528	14424
PGR	ENSG00000082175	0	0	0	0	0	0	0	0	0	0	0	0	0	0
C1QTNF3	ENSG00000082196	160	165	467	423	233	190	300	277	53	49	102	82	86	97
ME2	ENSG00000082212	3467	3330	2251	2604	3682	3776	4286	3649	3227	3068	4774	4683	4777	4082
C5orf22	ENSG00000082213	1354	1345	309	306	738	855	699	579	1143	1116	1079	1029	802	665
CCNT2	ENSG00000082258	1038	1035	53	53	340	307	164	141	1001	908	587	574	263	217
FAM135A	ENSG00000082269	911	872	222	275	799	758	714	572	618	527	826	822	611	532
COL19A1	ENSG00000082293	46	35	18	23	47	29	32	39	28	18	18	16	10	10
EPB41L3	ENSG00000082397	6384	6403	5849	7459	7064	7680	9480	8077	6170	6428	10602	10239	10894	9667
COBLL1	ENSG00000082438	825	843	224	312	635	594	544	519	568	605	751	732	620	526
DLG3	ENSG00000082458	288	277	45	43	216	270	130	174	203	216	263	242	153	129
KCNK2	ENSG00000082482	7	12	4	7	5	16	6	5	9	4	12	10	6	3
SERTAD4	ENSG00000082497	887	841	58	70	292	301	183	134	629	717	436	420	293	225
TRAF5	ENSG00000082512	492	522	40	21	261	264	208	163	316	279	226	256	195	166
MRPL22	ENSG00000082515	1146	1131	128	127	1032	1060	893	757	1041	1207	1483	1397	973	845
GEMIN5	ENSG00000082516	2807	2875	55	54	1125	1223	706	560	2769	2659	1460	1508	663	529
OPRK1	ENSG00000082556	19	14	0	7	15	10	7	10	13	9	14	19	10	3
NFE2L1	ENSG00000082641	15688	15623	19983	23096	15484	16952	21831	19577	10602	10416	13851	13327	14807	13426
SEMA5B	ENSG00000082684	1	2	1	0	3	4	3	1	3	6	9	2	3	1
GSK3B	ENSG00000082701	920	1301	36	8	863	899	546	479	1324	1695	1322	1595	792	865
ITGB5	ENSG00000082781	7046	7083	16754	17732	8284	9028	12768	11364	9409	8976	14004	14117	16566	15004
ERC1	ENSG00000082805	4461	4293	497	777	3899	4028	3316	2843	5115	4736	4844	4905	3343	3046
XPO1	ENSG00000082898	14273	14205	743	1459	11659	12217	10116	7828	9516	9546	13436	12941	9362	8005
RNF13	ENSG00000082996	730	711	550	668	624	665	807	688	521	612	799	711	744	680
TRPM3	ENSG00000083067	5	5	21	23	0	2	1	3	0	2	1	3	2	2
PALB2	ENSG00000083093	490	474	0	0	35	27	13	0	365	418	37	44	0	0
DOP1A	ENSG00000083097	277	257	4	8	59	53	26	17	147	149	43	58	24	12
LYRM2	ENSG00000083099	1311	1335	161	143	848	761	522	443	983	948	853	875	518	499
BCKDHB	ENSG00000083123	240	283	360	434	315	332	406	383	190	203	370	303	431	390
KAT6A	ENSG00000083168	2141	2168	22	21	521	568	162	140	2086	2106	708	666	203	184
TUT7	ENSG00000083223	1286	1256	47	43	495	558	370	303	1100	1033	661	640	359	329
ULK2	ENSG00000083290	208	178	220	267	191	182	267	232	104	100	209	191	231	177
GRHL2	ENSG00000083307	1	2	0	2	2	0	0	1	1	0	0	0	1	1
TNPO1	ENSG00000083312	11769	11061	11594	14318	11842	12557	17011	13781	11380	10446	14947	14020	15516	14542
PLOD1	ENSG00000083444	14622	14798	35464	37781	17070	19189	26616	23775	8825	8557	13156	13112	14557	13400
P2RX5	ENSG00000083454	165	148	349	418	185	185	316	316	156	168	215	237	279	249
ITGAE	ENSG00000083457	436	444	842	721	426	457	581	566	349	378	618	539	660	598
DIS3	ENSG00000083520	1135	1095	177	178	619	633	542	482	2196	1927	1682	1497	1179	980
PIBF1	ENSG00000083535	211	228	16	33	170	170	153	130	322	304	399	424	277	244
TDRD3	ENSG00000083544	360	385	71	93	197	191	153	124	282	269	236	213	191	149
NUFIP1	ENSG00000083635	608	618	12	14	105	122	25	16	597	591	148	128	28	31
PDS5B	ENSG00000083642	2418	2448	180	202	1731	1853	1057	839	1827	1817	1672	1723	859	665
OXCT1	ENSG00000083720	3055	3280	4931	5725	3685	3922	5039	4488	2861	2699	4457	4549	5200	4586
RRAGB	ENSG00000083750	200	203	78	97	168	167	153	150	115	123	192	135	145	138
EPYC	ENSG00000083782	26	28	65	66	27	24	38	40	0	1	6	4	1	0
CYLD	ENSG00000083799	2153	2065	1775	2053	1666	1610	2279	1887	1574	1467	1709	1552	1874	1671
SLC27A5	ENSG00000083807	52	57	76	65	59	69	73	70	63	53	91	90	89	63
ZNF324	ENSG00000083812	188	172	1	3	13	8	4	8	168	149	6	12	6	7
ZNF671	ENSG00000083814	107	115	0	0	7	9	0	1	91	87	1	5	1	2
ZNF416	ENSG00000083817	184	181	2	0	0	0	1	2	138	154	5	3	3	2
ZNF586	ENSG00000083828	129	164	10	16	29	21	18	15	124	124	25	21	25	31
ZNF446	ENSG00000083838	99	86	3	3	25	35	10	12	59	81	24	22	10	10
ZNF264	ENSG00000083844	504	500	24	26	83	69	46	37	393	367	75	80	58	42
RPS5	ENSG00000083845	13276	13006	35426	29582	15796	17348	23707	20589	14991	14364	24104	23515	25779	23123
FAT1	ENSG00000083857	8640	8030	2189	4257	8170	8997	11077	9708	6635	6627	8797	8246	9491	6802
YTHDC1	ENSG00000083896	1110	1044	36	41	791	816	326	294	998	1067	1050	1057	465	433
CHMP2B	ENSG00000083937	1765	1776	834	703	1645	1708	1951	1645	1520	1468	1986	1742	1784	1541
SMAP2	ENSG00000084070	1387	1524	37	48	794	861	394	349	1275	1186	825	939	371	364
PPIE	ENSG00000084072	1613	1577	1634	1414	1486	1567	1852	1700	1452	1525	2119	2112	2014	1814
ZMPSTE24	ENSG00000084073	3801	3765	2435	2669	2782	2923	3299	2948	3575	3360	3768	3533	3444	3076
STARD7	ENSG00000084090	5670	5637	145	123	3845	4056	2168	2093	6906	6305	6541	6543	3465	3234
NOA1	ENSG00000084092	1775	1834	62	51	896	1072	451	351	1444	1549	1078	1089	450	386
REST	ENSG00000084093	4058	3872	141	115	770	788	397	384	3210	2732	803	752	445	402
HAL	ENSG00000084110	1	1	0	0	5	5	3	0	1	1	0	1	3	4
SSH1	ENSG00000084112	4624	4888	1221	1586	2778	2845	2886	2371	2646	2765	2673	2577	2176	1999
GSTP1	ENSG00000084207	11578	11885	30980	26186	13838	15112	21666	18879	13251	13019	21056	20853	23291	22056
APLP2	ENSG00000084234	16613	16254	36183	40311	19245	20965	29165	26585	10814	11198	19423	17506	24279	22257
FAM234B	ENSG00000084444	457	437	478	644	409	350	516	432	501	415	497	516	592	518
SLCO1A2	ENSG00000084453	72	85	78	82	71	77	85	76	24	32	76	57	79	63
WBP11	ENSG00000084463	8050	8297	2454	2651	6575	6879	6065	4889	7601	7447	7326	7399	5317	5005
EIF3I	ENSG00000084623	2252	2607	1778	3353	2521	2800	3629	3716	2509	2639	3529	4089	4559	3653
NKAIN1	ENSG00000084628	19	24	12	25	20	26	21	23	10	9	15	16	23	6
COL16A1	ENSG00000084636	7504	7486	11842	12976	8578	9349	12386	11496	4546	4337	7382	6884	8162	7254
TXLNA	ENSG00000084652	6637	6659	233	283	2087	2107	1061	978	5353	5273	1939	1932	856	816
APOB	ENSG00000084674	0	0	0	0	0	0	0	0	0	1	0	0	0	0
NCOA1	ENSG00000084676	1883	1968	416	495	1824	1905	1586	1315	1340	1211	1675	1663	1392	1187
AGBL5	ENSG00000084693	2342	2284	3556	3884	2819	2987	3871	3489	2549	2389	3877	3958	4154	3775
EFR3B	ENSG00000084710	780	762	200	209	571	612	548	491	1053	989	758	800	631	542
KIF3C	ENSG00000084731	2732	2705	1853	2400	2595	2862	4148	3404	2313	2189	3252	3405	3825	3343
RAB10	ENSG00000084733	6722	6818	1679	1994	5644	6189	5829	4813	5965	5542	7087	6932	5173	4637
GCKR	ENSG00000084734	1	1	4	5	0	3	3	3	0	0	3	5	2	1
HADHA	ENSG00000084754	12447	12138	14943	15689	13514	14402	18172	15946	12635	12373	18416	18041	17774	16413
MAPRE3	ENSG00000084764	903	849	860	894	813	975	1128	1017	548	473	768	708	892	853
CAD	ENSG00000084774	6259	6410	1936	2896	5919	5877	7117	6101	5812	5362	6527	6715	5458	5010
CD59	ENSG00000085063	12001	11268	29599	29017	12725	13724	20860	18408	10546	9112	12244	11873	15457	13971
CD82	ENSG00000085117	971	1036	3829	3369	1143	1252	2349	2072	948	862	1226	1155	1841	1709
BCORL1	ENSG00000085185	559	566	5	19	289	364	162	135	540	453	399	388	126	114
ATRX	ENSG00000085224	5843	5834	8660	9325	6585	6840	9028	7634	5729	5362	9166	8753	9632	8546
AK6	ENSG00000085231	273	354	23	30	85	139	53	70	267	325	178	148	126	82
FCN1	ENSG00000085265	1	2	21	9	3	2	13	3	3	0	7	5	0	7
MYNN	ENSG00000085274	482	477	25	27	80	53	40	44	518	433	89	71	51	32
MECOM	ENSG00000085276	973	992	49	52	245	303	190	144	626	588	232	297	124	99
SCAMP1	ENSG00000085365	1985	1964	1433	1687	1879	1934	2313	1861	1549	1339	2175	2130	1882	1694
PREP	ENSG00000085377	2236	2216	762	860	1884	1990	1954	1769	2067	2051	2529	2463	1968	1892
HACE1	ENSG00000085382	290	315	243	349	320	367	491	425	200	171	354	340	418	363
SEH1L	ENSG00000085415	6419	6270	851	894	3807	4129	3267	2946	5909	5237	4803	4601	3552	3250
WDR47	ENSG00000085433	843	778	44	51	441	440	261	190	588	616	442	439	159	189
WDFY1	ENSG00000085449	3032	3122	1968	2551	2848	3074	3724	3192	2653	2443	3794	3529	3933	3428
OVGP1	ENSG00000085465	4	5	5	5	2	7	2	2	7	7	12	6	2	0
SLC25A24	ENSG00000085491	1022	922	939	1301	993	974	1254	1143	779	666	1188	1156	1340	1192
MAP3K4	ENSG00000085511	3545	3602	195	200	1932	2021	1191	928	2640	2620	2039	2166	1335	1223
PILRA	ENSG00000085514	10	12	2	1	9	12	4	5	5	2	3	5	8	3
IGSF9	ENSG00000085552	317	294	36	34	235	277	176	172	335	344	421	407	231	223
ABCB1	ENSG00000085563	607	626	304	377	450	506	540	544	966	870	701	695	609	496
ZNF213	ENSG00000085644	755	788	499	598	519	638	607	606	623	507	476	495	451	488
AKR1B1	ENSG00000085662	4942	4596	10203	9904	5428	5698	7421	6393	5034	4761	8016	7667	8374	7740
CPNE3	ENSG00000085719	5387	5230	4853	6258	5681	5973	7999	6510	5157	5052	7370	7261	7496	6669
RRN3	ENSG00000085721	941	943	34	38	419	678	297	207	667	888	662	478	309	313
CTTN	ENSG00000085733	3271	3345	3479	3618	3222	3331	3912	3432	2982	2840	4673	4462	4943	4627
WNT11	ENSG00000085741	47	54	8	9	29	31	22	32	18	28	15	20	3	9
MTIF2	ENSG00000085760	2516	2518	644	591	2238	2347	2039	1924	2128	2078	2730	2765	2553	2342
DDHD2	ENSG00000085788	1212	1123	1255	1656	1343	1230	1740	1417	949	926	1558	1472	1792	1500
TTC39A	ENSG00000085831	76	27	22	53	94	94	86	54	24	55	102	125	48	78
EPS15	ENSG00000085832	204	214	98	57	146	154	77	90	138	284	76	203	82	55
ORC1	ENSG00000085840	1366	1378	75	86	846	921	462	383	831	942	782	778	303	274
MGST2	ENSG00000085871	329	384	254	208	361	417	460	351	262	298	410	381	404	351
CHERP	ENSG00000085872	2665	2763	163	147	1037	1157	517	487	2734	2386	1036	1164	379	342
ATG16L1	ENSG00000085978	624	590	22	36	244	276	137	136	510	473	257	233	129	113
USP40	ENSG00000085982	467	129	66	323	189	287	242	156	149	217	137	525	121	247
POMGNT1	ENSG00000085998	2398	2644	5792	6343	2684	3136	4385	3731	1948	2071	3238	2939	3663	3489
RAD54L	ENSG00000085999	1422	1411	275	286	1534	1577	1157	1133	1163	1131	1912	1915	1314	1239
MAST2	ENSG00000086015	5251	5303	2203	2768	5608	5913	6168	5423	4185	3767	6137	6412	5637	5101
DNAJA1	ENSG00000086061	21765	21431	3046	3330	15745	17037	12400	11163	20959	21203	21072	19946	13345	12338
B4GALT1	ENSG00000086062	8903	8948	7086	8666	8003	8502	10537	8907	7356	6854	7779	8121	7303	6671
CHMP5	ENSG00000086065	3393	3301	7365	7432	3792	4054	5555	4932	2742	2702	4590	4261	5441	4836
NFX1	ENSG00000086102	3100	3343	253	268	1242	1383	728	587	2490	2527	1286	1234	549	563
AQP6	ENSG00000086159	0	0	0	0	0	0	1	0	0	0	1	1	0	0
DIMT1	ENSG00000086189	257	259	21	30	205	180	210	221	306	228	331	345	235	204
IPO11	ENSG00000086200	1739	1649	467	490	1305	1448	1596	1403	1842	1700	2049	2053	1993	1739
FOLH1	ENSG00000086205	96	78	179	200	104	101	150	142	28	20	43	64	88	62
EIF2AK1	ENSG00000086232	9139	9452	8522	9736	10172	10383	12735	11005	7796	7100	11653	11532	11517	10742
NME8	ENSG00000086288	0	0	0	0	0	0	0	0	0	1	0	0	0	0
EPDR1	ENSG00000086289	2585	2402	4164	4793	2738	2818	3894	3402	947	986	1651	1563	1779	1539
SNX10	ENSG00000086300	260	303	291	433	283	245	524	434	302	219	297	328	426	282
SEPHS1	ENSG00000086475	4387	4549	5021	5316	4593	5002	5608	4814	4026	3894	6057	6292	5895	5363
MRPL28	ENSG00000086504	1940	1940	1473	1171	2166	2349	2688	2351	2066	2004	3216	3100	2913	2602
HBQ1	ENSG00000086506	0	0	0	0	0	0	0	0	0	0	0	0	0	0
ITPKC	ENSG00000086544	1046	1014	89	105	190	182	155	166	1250	948	144	168	123	114
CEACAM6	ENSG00000086548	4	1	0	0	0	1	0	0	2	0	2	1	1	0
FAT2	ENSG00000086570	0	1	1	0	6	9	4	7	0	2	9	3	3	7
RBM22	ENSG00000086589	2421	2395	57	59	1125	1093	449	403	2201	2220	1394	1221	446	453
TMED2	ENSG00000086598	9821	9325	10114	11278	10204	10731	13866	11706	7785	7277	10489	10323	11167	9791
ERO1B	ENSG00000086619	155	105	78	107	95	67	102	139	69	38	91	86	140	77
ZFAND6	ENSG00000086666	1464	1541	774	820	1731	1714	1758	1551	1195	1208	2075	1981	1887	1840
HSD17B2	ENSG00000086696	8	8	11	14	1	2	12	8	4	4	4	4	4	6
TXLNG	ENSG00000086712	1045	976	45	55	435	476	279	207	974	875	621	633	349	295
PPEF1	ENSG00000086717	3	0	0	0	0	0	3	1	1	1	0	1	0	1
LAT2	ENSG00000086730	766	780	788	704	829	845	813	680	1579	1381	2229	2189	2003	1785
HUWE1	ENSG00000086758	12376	11650	5463	9820	13691	14452	17674	14773	11318	10983	17940	16039	18292	13912
ZW10	ENSG00000086827	3000	2781	331	329	2522	2592	2390	2053	2653	2613	3151	3116	2314	2125
ALG9	ENSG00000086848	1606	1693	675	625	1413	1451	1478	1251	1357	1363	1490	1520	1319	1117
MYBPC2	ENSG00000086967	2	0	2	2	1	0	0	2	0	0	1	2	8	0
NOX4	ENSG00000086991	299	299	160	155	316	326	261	217	226	309	366	319	241	212
ACOX3	ENSG00000087008	674	695	101	135	414	434	476	343	525	423	489	522	381	342
MTMR2	ENSG00000087053	4826	4893	3797	4687	4642	4728	5695	4757	4776	4383	5822	5739	5728	4906
PPP1R15A	ENSG00000087074	919	1015	0	29	98	57	77	23	1471	1080	64	105	69	10
HSD17B14	ENSG00000087076	277	315	639	520	392	356	499	425	129	178	301	224	347	255
TRIP6	ENSG00000087077	4119	4174	876	840	3801	4114	3237	2640	2799	2879	4195	3946	2828	2626
ACHE	ENSG00000087085	185	186	438	560	226	251	326	336	203	189	316	275	404	381
FTL	ENSG00000087086	30202	30970	100963	89155	37132	39587	55300	49080	30690	28915	49805	49821	55145	51073
SRRT	ENSG00000087087	5865	5628	3949	3925	5382	5673	7249	6321	5618	5495	7310	7057	6746	6207
BAX	ENSG00000087088	3395	3516	1307	1133	2086	2212	2410	2049	3918	3793	6328	6411	7501	6960
NLK	ENSG00000087095	855	843	154	164	298	317	297	250	776	646	430	457	289	279
PIGS	ENSG00000087111	2756	2746	4007	4736	3117	3342	4276	3691	2074	2001	3124	3050	3050	2764
ADAMTS2	ENSG00000087116	872	876	2220	2579	1222	1310	1861	1718	439	458	774	772	1013	832
TMPRSS11E	ENSG00000087128	1	0	0	0	1	0	0	1	0	0	0	0	1	0
ATXN7L3	ENSG00000087152	4643	4748	903	1074	3396	3674	2699	2438	4168	3744	4260	4257	3025	2719
PGS1	ENSG00000087157	896	945	49	76	389	439	228	217	722	683	484	472	231	200
PSMC5	ENSG00000087191	9654	9580	6133	5435	10707	11558	13309	12056	8544	8381	13134	13016	12548	11868
UIMC1	ENSG00000087206	1372	1386	86	93	746	819	499	408	1066	1085	986	920	551	498
CETP	ENSG00000087237	3	2	2	0	0	1	2	2	2	0	0	0	0	2
MMP2	ENSG00000087245	22474	22560	54292	59851	28205	30347	43892	39162	8216	7584	13316	13057	14821	13675
MT3	ENSG00000087250	0	0	0	0	0	0	0	0	0	0	0	0	0	0
LPCAT2	ENSG00000087253	32	37	106	106	68	68	72	76	27	17	29	15	26	24
GNAO1	ENSG00000087258	953	960	130	120	689	854	557	533	782	844	954	898	567	504
OGFOD1	ENSG00000087263	2605	2591	280	300	1506	1556	1166	921	2244	2143	1778	1983	1263	1160
SH3BP2	ENSG00000087266	625	610	292	213	449	451	372	295	523	456	436	464	377	331
NOP14	ENSG00000087269	2058	2044	133	161	1212	1337	1071	950	2071	2061	1884	2014	1393	1301
ADD1	ENSG00000087274	4861	4706	5632	6755	5365	5754	6825	5943	3882	3857	6324	6135	6223	5827
L2HGDH	ENSG00000087299	1295	1238	693	754	1071	1251	1263	1068	1241	1193	1752	1564	1548	1356
TXNDC16	ENSG00000087301	242	199	270	381	205	314	368	305	198	194	303	270	305	279
RTRAF	ENSG00000087302	4960	5085	3028	2637	5263	5554	6022	5557	5313	5260	7975	7800	7477	6606
NID2	ENSG00000087303	33	30	57	89	38	48	77	76	16	13	25	45	55	55
GMCL1	ENSG00000087338	1662	1727	1178	1226	1647	1674	2393	1773	1359	1433	2393	2165	2172	1833
SF3B2	ENSG00000087365	14664	15071	16664	16356	15120	16425	20762	17938	12671	12689	17931	17596	16602	15589
KLHL42	ENSG00000087448	2136	2025	99	98	837	827	593	496	1858	1645	1026	966	595	544
GNAS	ENSG00000087460	55873	57559	159576	150751	69123	74726	106135	92051	41788	40013	70479	71235	78238	73991
DNM1L	ENSG00000087470	4939	4281	2173	2323	4903	4975	5445	4379	3942	3764	6047	5969	5032	4616
PTHLH	ENSG00000087494	495	491	69	76	129	159	147	125	584	399	137	135	112	106
PHACTR3	ENSG00000087495	15	9	2	9	8	20	12	13	17	15	11	29	16	11
ERGIC2	ENSG00000087502	3037	2884	5749	5606	2989	3335	4223	3680	2240	2354	3209	2929	3600	3121
TFAP2C	ENSG00000087510	0	0	0	0	0	0	0	0	0	2	0	0	0	0
AURKA	ENSG00000087586	6070	6093	41	60	1333	1567	409	283	5082	5354	1965	2000	519	516
CASS4	ENSG00000087589	3	0	0	0	0	0	0	0	27	8	0	4	0	4
PIR	ENSG00000087842	388	349	351	328	425	464	525	391	276	261	435	413	448	410
AAMDC	ENSG00000087884	438	442	199	186	443	510	476	441	357	362	566	580	537	464
RFX2	ENSG00000087903	295	326	154	177	314	324	237	194	347	338	443	416	312	334
METTL2A	ENSG00000087995	1658	1709	359	318	888	947	552	509	1498	1532	1181	1229	708	683
SULT2B1	ENSG00000088002	1	4	0	2	5	1	3	2	6	5	3	13	1	9
ALG6	ENSG00000088035	471	433	153	141	363	418	381	349	380	387	458	462	407	347
CNOT3	ENSG00000088038	2003	2081	973	1092	1790	1746	2026	1757	2091	1895	2578	2483	2319	2119
GP6	ENSG00000088053	55	77	39	10	74	61	67	64	137	156	166	194	134	108
PTPN4	ENSG00000088179	677	763	110	133	416	399	324	220	722	670	542	575	361	352
DDX18	ENSG00000088205	6366	6287	2077	1962	4647	4976	5209	4289	8213	7910	8605	8542	7237	6542
KHSRP	ENSG00000088247	11712	11990	8102	8423	10685	11300	13005	10918	11779	10941	13870	14678	13066	11966
GNA11	ENSG00000088256	3150	3267	1681	1651	2851	3153	3372	2897	2632	2410	3420	3407	3118	2784
ASAP3	ENSG00000088280	310	305	132	155	376	393	407	339	192	193	340	351	248	224
EDEM2	ENSG00000088298	1792	1771	3356	3294	1948	2090	2811	2489	1250	1149	1880	1902	2049	1995
DNMT3B	ENSG00000088305	593	663	18	18	507	564	228	242	475	579	506	620	187	229
REM1	ENSG00000088320	0	0	0	0	0	0	0	0	0	0	0	0	0	0
TPX2	ENSG00000088325	18919	19121	4090	4583	16210	16817	12182	10331	14254	14513	16616	16599	11463	10893
PDRG1	ENSG00000088356	1694	1561	58	75	483	525	282	238	1695	1682	669	634	348	314
EPB41L1	ENSG00000088367	3364	3189	5461	6393	4124	4347	5655	4866	3081	2643	4788	4872	5030	4582
SLC15A1	ENSG00000088386	1	1	0	0	2	1	1	4	3	1	1	3	5	0
DOCK9	ENSG00000088387	297	114	94	105	306	190	129	204	307	264	593	590	316	270
ANKRD10	ENSG00000088448	230	187	136	136	119	142	159	138	301	284	370	289	391	354
TGDS	ENSG00000088451	258	261	26	23	105	96	63	71	368	350	286	253	178	143
DOCK3	ENSG00000088538	185	173	31	37	211	164	148	119	136	153	166	185	120	152
C3orf18	ENSG00000088543	330	403	123	127	367	321	294	257	256	273	348	387	330	285
COQ9	ENSG00000088682	1443	1371	374	411	1415	1639	1471	1235	1387	1350	2017	2017	1717	1594
TMEM40	ENSG00000088726	29	29	21	28	36	27	26	31	41	47	47	17	46	28
KIF9	ENSG00000088727	207	196	158	107	114	185	207	153	191	146	139	179	144	159
ARHGAP28	ENSG00000088756	542	512	61	49	318	349	181	138	495	573	483	554	277	275
CRLS1	ENSG00000088766	680	666	126	90	507	537	445	378	997	901	1120	1086	896	755
DEFB127	ENSG00000088782	0	0	0	0	0	0	0	0	0	0	0	0	0	0
PPP1R13B	ENSG00000088808	500	480	51	45	196	156	90	69	560	457	185	216	103	93
ATRN	ENSG00000088812	2559	2532	1513	2024	2092	2284	2479	2101	2654	2520	3093	3055	2588	2316
SMOX	ENSG00000088826	285	279	48	33	105	105	74	53	569	455	200	270	158	171
SIGLEC1	ENSG00000088827	0	5	0	0	0	0	0	0	0	0	4	0	0	0
FKBP1A	ENSG00000088832	5213	5347	16508	14198	6484	6643	9742	8609	7405	6849	11706	11631	13321	13148
NSFL1C	ENSG00000088833	3098	3212	875	849	2952	3270	3274	2782	3866	3944	5140	4989	4506	4087
SLC4A11	ENSG00000088836	313	307	444	567	273	307	479	388	405	341	626	589	585	536
C20orf194	ENSG00000088854	457	417	276	414	379	355	478	415	447	367	526	558	554	499
ZNF343	ENSG00000088876	327	333	70	69	59	62	39	55	397	361	70	85	59	58
EBF4	ENSG00000088881	53	36	143	118	50	63	94	86	25	22	62	55	70	47
CPXM1	ENSG00000088882	0	0	0	0	0	0	0	0	1	0	1	0	0	0
MAVS	ENSG00000088888	1769	1856	211	212	1033	1117	738	659	1820	1640	1561	1475	982	897
LZTS3	ENSG00000088899	966	925	435	530	851	982	1091	954	1161	1156	2001	2114	1863	1627
F11	ENSG00000088926	0	0	0	0	0	0	0	0	0	0	0	0	0	0
XRN2	ENSG00000088930	5064	5341	1753	2128	5157	5436	5915	5177	6741	6729	9249	8685	8042	7406
KIZ	ENSG00000088970	221	251	35	31	206	207	154	161	220	266	325	314	202	214
DYNLL1	ENSG00000088986	6173	6130	3158	2578	5113	5549	5073	4272	5950	5794	7365	7278	6424	5589
TESC	ENSG00000088992	13	8	5	20	13	11	20	27	13	8	23	28	19	20
SNX5	ENSG00000089006	2764	2688	3434	3518	2498	2767	3464	2922	3459	3366	4751	4609	5334	4678
RPL6	ENSG00000089009	36067	36241	41750	36038	41068	44765	55983	49178	30647	30732	48773	46544	50280	46169
SIRPG	ENSG00000089012	0	0	5	0	1	0	0	1	0	0	1	0	0	0
MAPKAPK5	ENSG00000089022	1580	1535	329	339	1007	976	860	778	945	893	1016	950	671	713
P2RX7	ENSG00000089041	8	10	42	37	9	8	11	10	7	2	6	13	26	19
ESF1	ENSG00000089048	1211	1142	78	49	473	514	256	262	1437	1422	1005	905	552	552
RBBP9	ENSG00000089050	798	752	708	835	685	833	978	806	1034	867	1221	1257	1219	1102
ANAPC5	ENSG00000089053	3146	3237	3171	3428	3535	3844	4721	3951	2726	2578	4110	4472	4417	4111
SLC23A2	ENSG00000089057	1085	989	721	1052	1011	1102	1527	1265	1218	1211	1885	1997	2107	1869
SLC8B1	ENSG00000089060	135	118	58	56	62	75	56	79	93	58	70	64	44	45
TMEM230	ENSG00000089063	1656	1606	3743	3779	2163	2134	2942	2421	2201	2191	3860	3806	4312	3847
DZANK1	ENSG00000089091	9	26	19	19	14	8	25	2	5	17	37	20	41	42
KDM2B	ENSG00000089094	1529	1467	130	159	801	891	627	487	1259	1172	1048	1144	561	505
CFAP61	ENSG00000089101	4	2	0	0	2	4	3	0	3	1	1	2	0	4
LHX5	ENSG00000089116	32	39	0	1	14	6	4	3	28	29	5	7	2	7
TASP1	ENSG00000089123	182	123	39	26	114	97	76	87	194	171	142	145	93	129
OAS1	ENSG00000089127	14	8	21	21	9	19	13	10	7	1	9	11	15	17
GCN1	ENSG00000089154	7171	7069	5177	7606	7439	7631	10450	8808	7236	6462	9442	9720	9689	8038
RPLP0	ENSG00000089157	68317	69437	210652	190497	83359	89308	123306	110452	79114	74529	124043	122995	136046	124319
PXN	ENSG00000089159	4548	4610	3924	4892	4967	5183	6529	5704	5973	5100	7913	7827	8219	7386
SIRT4	ENSG00000089163	31	41	0	1	11	9	4	5	25	28	10	7	1	3
RPH3A	ENSG00000089169	1	0	2	3	2	2	1	3	2	3	1	4	3	0
KIF16B	ENSG00000089177	470	445	39	54	313	318	142	126	467	395	345	342	143	147
TRMT6	ENSG00000089195	1061	1094	144	161	697	685	478	464	1629	1520	1370	1432	1117	949
CHGB	ENSG00000089199	145	177	383	433	246	208	337	312	129	118	182	172	269	273
PEBP1	ENSG00000089220	8176	7949	20972	17604	8821	9914	13076	11260	5163	5381	8499	8311	9495	8623
TBX5	ENSG00000089225	33	26	0	0	5	9	1	1	3	6	1	0	1	2
BRAP	ENSG00000089234	1365	1372	74	69	399	457	204	191	994	917	406	419	185	190
ERP29	ENSG00000089248	8311	8432	24555	21989	9878	10791	14310	13033	5004	5414	8709	8296	10179	9511
NOS1	ENSG00000089250	169	164	128	231	168	197	279	269	69	90	118	128	154	129
FUS	ENSG00000089280	17711	17584	14452	14451	19648	22257	28000	23575	15627	16361	25897	24770	26186	24529
IGBP1	ENSG00000089289	1859	1865	391	427	1710	1813	1468	1327	1713	1666	2151	2064	1498	1440
FXYD5	ENSG00000089327	5575	5588	17073	14610	6576	7270	9966	8767	4871	4583	7735	7334	8048	7791
ZNF302	ENSG00000089335	743	698	86	69	398	405	221	162	521	582	384	347	183	159
GRAMD1A	ENSG00000089351	204	243	147	116	87	92	153	112	129	50	78	116	77	154
FXYD3	ENSG00000089356	0	0	2	0	3	0	1	0	0	0	0	0	0	0
HEPH	ENSG00000089472	305	299	719	833	378	513	582	616	27	17	60	21	82	75
CDIP1	ENSG00000089486	1102	1147	291	359	817	1385	872	716	1023	1175	1172	1196	1050	984
CMTM1	ENSG00000089505	200	222	69	104	199	213	212	180	145	129	163	240	225	172
KCNH4	ENSG00000089558	1	4	5	5	10	8	7	8	0	0	4	5	3	8
GANAB	ENSG00000089597	26716	27208	44300	55229	30809	33254	44874	40264	23679	23214	35725	35181	38325	34517
GMIP	ENSG00000089639	122	130	45	64	121	123	94	76	145	113	145	144	123	92
RBM41	ENSG00000089682	166	138	58	114	144	123	145	162	127	121	156	154	142	136
BIRC5	ENSG00000089685	10336	10127	14325	13077	10284	10813	11573	10351	9348	8926	13353	12658	12289	11021
LAG3	ENSG00000089692	11	13	3	3	13	11	10	8	12	7	27	12	8	7
MLF2	ENSG00000089693	7929	8345	5136	4975	9053	9588	11079	9870	7495	7101	11352	11932	11551	10807
OTUB2	ENSG00000089723	186	168	2	2	72	84	30	28	205	175	90	69	53	41
DDX24	ENSG00000089737	163	234	66	26	100	99	138	92	115	89	101	124	22	47
ZBTB25	ENSG00000089775	363	389	101	96	184	181	143	135	320	296	207	227	137	134
NECAP1	ENSG00000089818	2008	1912	295	352	1499	1646	1577	1387	1832	1792	1893	1987	1633	1491
ARHGAP4	ENSG00000089820	16	4	15	23	17	14	28	15	6	10	12	17	10	19
ANKRD24	ENSG00000089847	10	21	9	3	15	18	28	14	17	26	28	19	21	11
DHX32	ENSG00000089876	730	673	17	35	355	370	103	88	737	786	613	514	177	149
RCOR1	ENSG00000089902	1615	1621	62	74	717	758	311	259	2144	1695	926	935	301	304
GPATCH2L	ENSG00000089916	946	815	58	89	527	441	372	315	1116	945	748	681	586	465
LTBP4	ENSG00000090006	4224	4013	8119	10216	5617	5615	8591	7734	3986	3837	6876	6588	8755	7689
BLVRB	ENSG00000090013	3046	3111	3254	2885	4095	4415	5016	4329	2068	2077	3676	3517	3617	3348
SLC9A1	ENSG00000090020	1140	1115	228	306	1006	1095	1123	895	1246	1140	1012	987	790	754
SPTLC1	ENSG00000090054	2793	2710	2835	3228	2756	2933	3508	2966	2871	2698	3586	3263	3321	2997
PAPOLA	ENSG00000090060	6690	6569	7281	9219	7558	8011	9808	8194	5801	5374	8926	8761	9050	8149
CCNK	ENSG00000090061	2719	2645	270	272	1971	2216	1430	1231	2198	2186	2377	2359	1375	1560
PCBP4	ENSG00000090097	3479	3708	3185	3053	4146	4552	4718	4147	3826	3724	6337	6347	5616	5172
RGS1	ENSG00000090104	0	0	0	0	0	0	0	0	0	0	0	0	0	0
YPEL3	ENSG00000090238	148	142	102	84	172	214	232	164	144	142	317	300	228	208
MRPS33	ENSG00000090263	697	635	627	651	649	733	834	742	704	639	907	850	926	825
NDUFB2	ENSG00000090266	1444	1349	4385	3613	1664	1908	2724	2290	1234	1316	2427	2153	2661	2625
NUDC	ENSG00000090273	8934	8895	4773	4142	9094	9797	10880	9682	7882	7491	11030	10734	10050	9451
MAEA	ENSG00000090316	1757	1745	774	947	1547	1765	1720	1487	1599	1526	2062	2044	1766	1660
ICAM1	ENSG00000090339	6	4	1	3	6	2	2	4	10	5	4	3	5	6
STRN4	ENSG00000090372	5483	5788	3441	4038	6376	6886	8383	7512	4923	4356	7349	7425	6871	6374
IRAK3	ENSG00000090376	2	0	0	0	3	0	4	1	0	2	1	0	0	4
LYZ	ENSG00000090382	0	4	2	7	0	2	0	4	0	1	4	3	1	6
SI	ENSG00000090402	0	0	0	0	0	0	0	0	0	0	4	0	0	0
MUL1	ENSG00000090432	2206	2133	28	36	565	582	183	163	1938	1694	364	493	128	145
TFAP4	ENSG00000090447	685	730	8	40	63	55	24	8	517	570	71	102	39	26
PDCD7	ENSG00000090470	1579	1721	627	500	697	677	689	559	1428	1440	800	805	697	692
SPG21	ENSG00000090487	3974	3788	1820	1726	4324	4344	5114	4138	3438	3296	5011	5186	4536	4217
FETUB	ENSG00000090512	2	2	0	0	0	0	0	0	0	1	1	0	0	0
DNAJB11	ENSG00000090520	5489	5297	7470	7414	4766	5333	6087	5797	4581	4270	5395	5343	6294	5617
P3H2	ENSG00000090530	734	720	889	968	547	612	789	707	1225	1125	1294	1236	1533	1347
THPO	ENSG00000090534	8	13	8	4	11	13	13	4	9	8	8	14	13	16
CHRD	ENSG00000090539	214	271	579	560	319	349	489	532	145	126	211	235	256	315
FLT3LG	ENSG00000090554	17	37	41	35	31	26	17	19	41	31	35	28	29	19
RAB11FIP3	ENSG00000090565	512	258	141	144	382	285	95	410	205	197	521	732	378	336
GNPTG	ENSG00000090581	369	315	978	896	455	441	596	597	229	161	306	284	366	397
ZNF268	ENSG00000090612	1210	1060	579	582	731	809	880	770	1093	1037	936	920	939	851
GOLGA3	ENSG00000090615	1996	2009	1174	909	1584	1620	1695	1563	1363	1183	1591	1128	1639	841
PABPC4	ENSG00000090621	8741	8925	17757	18463	9066	9815	14803	12400	9878	8586	14319	14297	15350	14710
CD209	ENSG00000090659	2	0	2	0	0	0	1	0	0	3	0	1	2	3
CERS4	ENSG00000090661	325	227	368	307	332	378	425	373	213	212	385	348	325	294
MCOLN1	ENSG00000090674	532	564	911	863	576	603	859	694	454	387	639	610	654	580
USP48	ENSG00000090686	2306	2319	735	816	1978	2156	2331	1824	1696	1641	2344	2354	2216	1986
EFNB1	ENSG00000090776	695	780	37	35	489	500	242	200	901	839	657	679	223	248
PDPR	ENSG00000090857	4679	4502	1208	1785	3770	3878	4480	3972	4410	4216	4934	4947	4487	3735
AARS1	ENSG00000090861	7565	7674	3895	4175	6479	6933	6663	5773	7489	7557	8706	8891	6932	6346
GLG1	ENSG00000090863	13502	13534	16747	20026	15287	16179	21275	18279	10099	10313	15618	14802	15350	14078
KIF4A	ENSG00000090889	6054	6118	5907	6964	6220	6296	6418	5440	4598	4530	6272	6178	5833	5335
TNRC6A	ENSG00000090905	2403	2362	180	163	679	662	362	326	2040	1779	809	900	507	457
PLEKHG2	ENSG00000090924	1945	2093	170	177	1233	1306	758	715	1736	1421	1342	1443	755	719
DLL3	ENSG00000090932	114	114	77	102	118	112	118	126	170	143	220	161	182	160
NAT14	ENSG00000090971	605	633	478	369	561	610	613	490	414	462	643	586	508	425
PITPNM2	ENSG00000090975	402	471	142	183	303	307	225	215	362	306	326	313	223	170
EXOC1	ENSG00000090989	2144	1891	218	227	1707	1809	1398	1226	1442	1359	1604	1717	1180	1049
RBM27	ENSG00000091009	2082	2124	269	269	940	969	603	508	2088	1917	1091	1121	641	587
POU4F3	ENSG00000091010	6	12	0	0	3	0	2	5	15	4	3	2	2	6
OSBPL8	ENSG00000091039	3852	3888	2317	3169	4020	4237	5081	4178	3252	3058	4776	4420	4659	3992
DTX2	ENSG00000091073	1014	1072	15	4	215	234	44	37	803	906	252	268	55	70
NLRC4	ENSG00000091106	0	0	0	0	0	0	0	0	0	0	0	0	0	0
PUS7	ENSG00000091127	1445	1539	266	349	991	1070	1148	940	1098	1076	1270	1289	1137	1071
LAMB4	ENSG00000091128	4	0	4	1	0	1	4	4	0	2	0	0	4	1
NRCAM	ENSG00000091129	89	84	96	140	85	86	106	121	57	65	105	101	102	98
LAMB1	ENSG00000091136	5555	5470	8301	10429	6164	6488	10252	9315	3585	3556	5520	5272	6854	6214
SLC26A4	ENSG00000091137	16	25	105	65	23	22	26	23	12	7	16	17	24	22
SLC26A3	ENSG00000091138	0	0	0	0	0	0	0	0	0	0	0	0	0	0
DLD	ENSG00000091140	3578	3532	2395	2493	3465	3470	4056	3343	3018	3028	4015	3851	4287	3874
WDR7	ENSG00000091157	965	978	92	132	642	708	543	457	949	897	760	779	513	481
TXNL1	ENSG00000091164	2809	2749	447	396	2409	2444	1948	1629	2603	2370	2776	2736	1874	1567
IL5RA	ENSG00000091181	0	0	5	3	0	0	1	3	0	1	0	0	0	0
ABCC6	ENSG00000091262	5	15	12	6	14	7	10	8	6	3	5	8	13	1
CMTM6	ENSG00000091317	2844	2677	4165	4011	2931	2975	4096	3241	2658	2607	4385	4095	4795	4251
ITGA6	ENSG00000091409	1820	1868	1862	2602	2488	2196	3456	2611	2657	2449	3193	2865	2223	1647
RAPGEF4	ENSG00000091428	9	6	6	4	32	23	24	18	17	7	18	23	14	14
MAP3K20	ENSG00000091436	8982	8708	13034	13096	9841	10245	12800	11070	8200	7664	13472	13218	14247	13181
SMPX	ENSG00000091482	0	1	5	1	1	1	2	0	0	1	0	0	3	1
FH	ENSG00000091483	5309	5304	1916	2005	5398	5341	5548	4894	4670	4730	6245	6083	5686	4955
SEL1L3	ENSG00000091490	2484	2372	4489	5267	2837	2944	4361	3694	2791	2777	4173	4059	5004	4315
TF	ENSG00000091513	751	790	378	344	467	561	497	404	547	508	600	580	448	445
CDV3	ENSG00000091527	8743	8920	366	370	2624	2813	1263	1092	13816	13071	6018	6200	3099	2715
MYO15A	ENSG00000091536	8	2	28	23	4	1	3	9	0	0	10	12	8	7
ALKBH5	ENSG00000091542	3517	3666	177	211	1919	2250	1277	1106	3116	2933	2480	2674	1553	1436
APOH	ENSG00000091583	0	3	0	0	1	0	2	0	0	5	1	3	1	1
NLRP1	ENSG00000091592	50	126	80	45	113	78	161	145	120	120	36	127	97	144
PITPNM3	ENSG00000091622	702	712	458	636	585	638	799	717	669	596	547	678	644	510
SPAG7	ENSG00000091640	719	748	89	94	664	715	490	456	634	647	886	818	619	504
ORC6	ENSG00000091651	1621	1630	349	399	913	1023	956	720	1052	1122	1105	1039	902	764
ZFHX4	ENSG00000091656	1243	1217	31	38	413	340	308	175	705	717	356	378	154	139
SLC17A6	ENSG00000091664	0	0	1	3	9	1	1	1	0	0	1	3	0	1
CPA1	ENSG00000091704	2	0	0	0	0	0	0	0	0	4	0	0	1	0
ZC3HC1	ENSG00000091732	515	504	149	153	339	376	250	228	465	492	421	401	307	272
ESR1	ENSG00000091831	11	13	3	3	4	3	9	6	12	7	3	0	13	6
RGS17	ENSG00000091844	120	96	39	43	97	80	82	74	134	81	115	121	89	80
ANGPT2	ENSG00000091879	5	8	43	24	0	1	0	0	5	3	1	2	6	2
TMEM101	ENSG00000091947	999	877	399	352	617	696	649	558	769	753	702	730	556	469
CD200	ENSG00000091972	18	17	47	54	27	36	50	27	49	47	94	64	64	62
CCDC80	ENSG00000091986	5851	6078	10824	10308	6961	7386	9518	8644	4599	4864	8535	7780	9034	8349
CMA1	ENSG00000092009	0	0	0	0	0	0	0	0	0	0	0	0	0	0
PSME1	ENSG00000092010	699	674	1761	1569	780	858	1151	980	928	991	1730	1592	1824	1706
PPP2R3C	ENSG00000092020	527	515	314	344	533	567	557	491	611	615	757	846	672	548
HAUS4	ENSG00000092036	850	819	893	795	958	1064	1204	874	819	715	1457	1355	1285	1160
JPH4	ENSG00000092051	1388	1391	506	536	1296	1441	1205	984	1282	1239	1934	1963	1405	1254
MYH7	ENSG00000092054	0	0	5	3	0	0	0	0	0	1	0	0	0	0
CEBPE	ENSG00000092067	0	0	0	0	0	0	0	0	0	0	0	0	0	0
SLC7A8	ENSG00000092068	105	99	154	154	138	143	163	149	48	28	71	54	48	55
OSGEP	ENSG00000092094	522	516	151	161	511	507	590	514	572	547	808	829	799	690
SLC22A17	ENSG00000092096	582	603	1579	1630	765	809	1191	999	341	308	544	574	650	623
RNF31	ENSG00000092098	474	411	42	50	418	348	195	149	470	392	429	497	273	260
SCFD1	ENSG00000092108	1604	1398	1161	1034	1662	1622	1929	1769	1847	1894	2649	2437	2728	2216
G2E3	ENSG00000092140	1318	1229	128	138	540	493	305	204	1287	1312	870	800	498	391
HECTD1	ENSG00000092148	3056	2969	269	629	2286	2520	2580	2350	3623	3300	3601	3866	3038	2461
HNRNPC	ENSG00000092199	18374	17883	25820	26170	18862	20404	25416	21853	21632	21237	33087	31108	32880	30553
RPGRIP1	ENSG00000092200	5	0	0	0	3	3	5	1	6	4	6	3	1	3
SUPT16H	ENSG00000092201	7654	7786	2990	3413	7122	7789	8328	7474	9195	9527	12424	11883	10793	9664
TOX4	ENSG00000092203	2264	2141	519	587	1526	1625	1210	1166	2813	2798	2416	2461	1658	1551
GEMIN2	ENSG00000092208	352	329	15	18	189	172	96	84	357	401	293	282	112	85
TGM1	ENSG00000092295	26	30	4	4	21	32	14	12	118	140	202	180	88	82
TINF2	ENSG00000092330	426	373	10	39	212	198	108	114	376	366	410	305	222	186
DAZL	ENSG00000092345	0	0	0	0	0	0	0	0	0	0	0	0	0	2
TBL1Y	ENSG00000092377	0	0	0	0	0	0	0	0	0	0	0	0	0	0
SEMA6A	ENSG00000092421	123	166	4	6	95	88	58	53	111	123	79	87	50	40
TRPM7	ENSG00000092439	1263	1187	336	481	831	810	879	804	880	797	987	853	979	926
TYRO3	ENSG00000092445	1544	1586	1326	1462	1449	1666	2192	1915	1301	1265	1636	1771	1631	1604
WDR76	ENSG00000092470	853	812	315	412	654	625	624	499	674	726	680	723	493	449
CAPN3	ENSG00000092529	5	7	5	4	7	7	4	12	4	0	4	2	2	4
SNAP23	ENSG00000092531	1879	1724	3226	3642	2070	2240	3513	2885	1399	1420	2402	2370	3022	2768
TBX15	ENSG00000092607	649	664	34	14	169	194	54	70	338	331	119	110	38	57
PHGDH	ENSG00000092621	7633	7726	15504	14427	8105	9006	11338	10006	11561	11048	17606	17302	16101	15066
COL9A3	ENSG00000092758	4	3	1	0	0	4	4	1	1	4	6	4	1	2
EZR	ENSG00000092820	22829	22944	3362	3527	13240	14173	11420	9821	28341	24428	20199	19953	13173	12078
MYL6	ENSG00000092841	16083	15432	40011	32560	17893	19724	25459	22628	12993	13812	23965	21770	25702	24193
AGO1	ENSG00000092847	5187	5060	921	823	3506	3800	2959	2601	4386	3964	3852	3808	3022	2462
TEKT2	ENSG00000092850	0	0	0	0	4	2	4	7	2	0	7	3	4	12
CLSPN	ENSG00000092853	2751	2743	845	550	1829	1958	1676	1473	2063	2191	2061	2040	1412	1261
RFFL	ENSG00000092871	632	555	237	213	266	296	266	227	638	623	488	398	281	301
UNC13D	ENSG00000092929	931	884	877	1073	1136	1189	1275	1093	2682	2478	4140	4037	3600	3380
MFSD11	ENSG00000092931	553	590	539	640	643	702	811	836	410	411	668	701	718	590
DPYSL2	ENSG00000092964	3018	2931	1159	1216	2463	2320	2200	1676	2535	2548	2696	3041	1727	1493
TGFB2	ENSG00000092969	12513	12374	1839	2069	5445	5781	4203	3611	7750	8989	6736	6740	3860	3653
GPATCH2	ENSG00000092978	630	671	19	9	148	124	68	41	568	486	153	171	79	58
NUP50	ENSG00000093000	5884	5635	512	584	3422	3679	2460	2109	5886	5574	5426	5389	3225	2896
CDC45	ENSG00000093009	1695	1624	1209	1129	1892	2082	2680	2422	2499	2446	4214	4084	4433	3823
COMT	ENSG00000093010	2098	2238	6072	5352	2657	2849	3827	3366	3195	3131	5364	5478	5864	5415
ADA2	ENSG00000093072	0	7	13	16	9	1	6	4	2	0	7	1	4	2
VNN3	ENSG00000093134	0	3	0	0	0	0	0	0	1	0	1	0	3	0
ECHDC1	ENSG00000093144	2185	2157	1185	1212	2033	2114	2253	1983	1970	2001	2924	2705	2637	2371
LRRFIP2	ENSG00000093167	2454	2508	547	618	1982	2127	1756	1682	1598	1556	2245	2143	1724	1618
SEC22C	ENSG00000093183	1796	1815	548	620	1318	1379	1247	1104	1524	1599	1838	1797	1419	1364
XYLB	ENSG00000093217	591	607	266	406	526	530	626	589	438	489	599	584	628	554
HDAC6	ENSG00000094631	2387	2310	2932	3476	3050	3114	3799	3387	1754	1716	2874	2827	2986	2735
OR1I1	ENSG00000094661	7	10	38	22	5	4	13	15	10	2	8	11	14	13
GABRP	ENSG00000094755	4	3	3	3	9	7	7	3	3	8	7	10	0	5
KRT31	ENSG00000094796	0	0	0	0	0	0	0	0	0	0	0	0	0	0
CDC6	ENSG00000094804	5832	5693	130	138	3178	3315	2342	1928	5111	5097	3649	3455	1764	1615
UPRT	ENSG00000094841	370	392	48	51	236	242	165	133	341	284	308	285	228	168
CDC23	ENSG00000094880	1416	1471	198	238	961	982	844	753	1232	1198	1054	1030	759	712
AAAS	ENSG00000094914	1371	1408	788	802	1511	1656	1925	1597	1402	1259	1926	1946	1704	1638
CBX5	ENSG00000094916	7906	7500	802	847	6276	6875	4993	4451	5635	5760	6530	5946	4676	3805
FMO2	ENSG00000094963	0	0	0	0	0	0	0	0	0	0	0	1	0	0
[truncated: 20,473 more rows]

## Sheet: short timecourse ERCC norm.
	ERCC-normalized gene-level counts for U2OS and U2OS-BAX/BAK1-DKO cells treated for a short timecourse (hours) with 1 µM triptolide.
genes	EnsemblGeneId	DKO_0hr_Rep1	DKO_0hr_Rep2	DKO_24hr_Rep1	DKO_24hr_Rep2	DKO_4hr_Rep1	DKO_4hr_Rep2	DKO_8hr_Rep1	DKO_8hr_Rep2	U2OS_0hr_Rep1	U2OS_0hr_Rep2	U2OS_4hr_Rep1	U2OS_4hr_Rep2	U2OS_8hr_Rep1	U2OS_8hr_Rep2
TSPAN6	ENSG00000000003	3832.28	3396.25	1245.36	1736.65	3030.93	2740.22	2762.57	2645.91	2841.7	2926.66	2958.97	2667.94	1885.13	1810.52
TNMD	ENSG00000000005	0	0	0	0	0	0	0	0	0	0	0	0	0	0
DPM1	ENSG00000000419	4470.14	3883.78	208.207	275.311	3053.23	2798.9	1847.9	1891.71	2988.27	3464.93	2844.14	2463.17	1767.64	1637.94
SCYL3	ENSG00000000457	353.007	290.557	3.11991	3.10677	64.1435	47.7014	28.5715	25.5456	210.67	249.856	64.1119	43.7368	21.5773	21.7857
C1orf112	ENSG00000000460	2189.39	2213.52	67.6717	78.2175	1187.16	1039.6	708.34	628.717	1335.47	1670.5	1033.59	1035.17	446.637	432.062
FGR	ENSG00000000938	0	0	0	0	0	1.17379	0.826554	0	0	0	0	0	0	0
CFH	ENSG00000000971	103.253	84.0953	31.0545	95.3857	80.6375	67.607	66.0153	121.944	2.88069	19.9752	23.2177	0.925268	32.2411	7.64058
FUCA2	ENSG00000001036	6880.55	6513.55	2702.16	3652.91	5927.03	5484.1	5111.59	5005.52	4348.38	5225.66	4980.32	4297.18	3430.19	3033.53
GCLC	ENSG00000001084	4590.88	4379.23	13.7798	8.60643	1493.42	1295.98	283.01	260.733	2999.62	3416.68	1220.52	1292.44	122.319	137.921
NFYA	ENSG00000001167	7056.34	6740.41	10.4744	25.3782	785.737	710.845	177.209	184.266	6767.46	7224.6	776.155	806.877	156.499	177.019
STPG1	ENSG00000001460	1013.22	928.716	64.685	149.184	527.664	594.947	359.555	351.325	424.696	521.655	355.214	359.135	224.192	217.539
NIPAL3	ENSG00000001461	3421.79	2987.95	467.059	701.136	2890.42	2614.35	1927.3	1944.32	2177.49	2222.53	2178.54	2003.37	1618.68	1446.23
LAS1L	ENSG00000001497	4759.33	4283.31	784.057	971.871	3596.26	3656.6	3007.58	2996.15	4194.51	5031.58	4240.06	4142.3	2990.69	2574.62
ENPP4	ENSG00000001561	1002.22	920.411	265.781	428.174	807.021	769.757	717.324	645.875	697.935	872.392	786.866	686.299	646.957	601.358
SEMA3F	ENSG00000001617	2679.28	2240.32	779.771	1292.05	2360.83	2169.04	1988.47	2002.13	2208.08	2711.21	2951.04	2600.56	2002.42	1735.24
CFTR	ENSG00000001626	0	0	0	0	0	0	0	0	0	0	0	0	0	1.99113
ANKIB1	ENSG00000001629	7733.69	7520.67	409.183	999.545	5490.74	5176.61	3578.74	3367.97	5684.36	5412.47	4209.48	4170.93	3230.49	2736.44
CYP51A1	ENSG00000001630	8218.31	7386.93	331.272	500.935	3827.16	3678.4	2453.12	2390.12	7954.96	8703.61	4407.5	4298.68	2520.01	2327.99
KRIT1	ENSG00000001631	980.008	1041.83	33.6895	35.4776	629.004	512.779	151.385	228.638	426.965	879.318	298.942	401.363	191.001	149.232
RAD52	ENSG00000002016	600.762	461.118	5.98385	10.1938	258.74	170.923	75.1137	62.3888	554.19	357.322	153.515	172.581	58.9858	34.4749
BAD	ENSG00000002330	2126.75	1967.06	323.687	347.841	1548.18	1484.19	1034.12	1033.54	1664.66	2053.8	1690.06	1550.37	1088.15	870.263
LAP3	ENSG00000002549	4966.11	4550.83	990.475	1271.03	3486.59	3535.77	3063.68	3146.64	3512.66	4206.75	3434.94	3127.13	2571.8	2194.99
CD99	ENSG00000002586	2577.76	2346.76	1667.18	1975.19	2349.53	2188.52	2176.96	2165.8	1726.57	1973.95	2016.85	1780.26	1455.42	1434.59
HS3ST1	ENSG00000002587	3.78923	0	12.3691	9.12394	1.35544	0	0	3.67113	3.14109	0	3.15517	0	5.01566	1.43387
AOC1	ENSG00000002726	0	2.64343	5.45682	4.60401	0	4.77284	0	1.42014	0	0.960531	0	0	2.1782	0.367566
WNT16	ENSG00000002745	0	0	0	0	0	0	0.825345	0	0	0	0	1.01007	0	0
HECW1	ENSG00000002746	278.576	222.168	16.672	16.4052	200.164	227.659	87.0231	88.8559	78.4359	67.6949	116.607	68.7798	47.0407	58.9201
MAD1L1	ENSG00000002822	4670.88	4033.23	189.529	192.513	2656.33	2670.53	1520.33	1477.59	4975.33	5150.74	3448.22	3540.1	1505.36	1519.44
LASP1	ENSG00000002834	41351	37873.7	3011.19	4377.12	27459.4	25430.3	20417.6	19765.6	37729	40702.1	28198.1	27777.9	17559.4	16062.1
SNX11	ENSG00000002919	2064.84	2029.08	13.1724	33.065	462.494	352.389	118.424	117.787	1555.54	1839.49	301.016	379	91.042	105.369
TMEM176A	ENSG00000002933	86.8971	100.636	55.0192	55.1642	139.443	70.488	90.7696	79.713	46.9501	73.6785	96.771	65.971	53.5919	36.2907
M6PR	ENSG00000003056	17094.3	15545.9	3187.3	4759.36	11263.7	10690.7	8738.06	8596.46	12544.9	15700.3	9292.91	10219.6	7050.16	6715.94
KLHL13	ENSG00000003096	438.603	381.975	59.0825	102.332	330.283	346.37	243.978	265.231	221.75	299.377	283.787	259.248	186.902	164.074
CYP26B1	ENSG00000003137	2360.81	2211.7	31.5588	61.9686	842.896	735.008	286.635	372.707	1537.01	1479.96	551.851	546.221	327.84	304.507
ICA1	ENSG00000003147	87.7441	122.272	9.74922	21.1995	115.882	165.183	54.7504	75.5676	94.9952	91.4923	62.618	61.7884	51.4728	65.0385
DBNDD1	ENSG00000003249	453.098	369.157	51.0689	93.9472	378	330.553	221.258	174.321	391.735	492.522	484.546	462.358	225.722	221.093
ALS2	ENSG00000003393	420.812	525.139	0.732759	8.60036	144.722	224.982	74.5587	43.3357	320.719	394.364	149.069	166.239	139.103	85.5482
CASP10	ENSG00000003400	37.0031	38.3439	3.44747	5.55328	16.1192	43.7451	8.41107	10.9165	56.0376	65.724	51.8158	48.4801	15.819	23.5361
CFLAR	ENSG00000003402	2801.58	2289.26	132.292	166.665	750.898	653.368	311.114	361.967	2294.98	2402.87	1029.93	809.265	361.853	397.003
TFPI	ENSG00000003436	3851.27	3769.58	838.583	1307.51	3479.35	2913.43	2311.17	2205.83	2278.9	2859.46	2205.19	2278.11	1721.1	1415.38
NDUFAF7	ENSG00000003509	1025.53	978.071	14.3865	24.7227	489.764	465.053	262.814	224.312	594.557	910.401	542.218	358.838	225.919	200.387
RBM5	ENSG00000003756	2643.23	2675.8	14.4197	18.1678	532.038	492.15	58.9875	95.1456	1684.45	2005.35	382.863	321.678	57.6287	84.6161
MTMR7	ENSG00000003987	0	19.1773	0.198397	1.8115	0.391323	0.84259	2.0927	0	1.13284	2.68947	7.74472	0.725624	2.6364	0.51451
SLC7A2	ENSG00000003989	2469.6	2049	99.0355	191.589	1028.64	890.255	741.598	758.992	1690.29	2222.34	1507.51	1633.41	796.808	677.615
ARF5	ENSG00000004059	4279.25	4017.53	1939.1	2394.68	3757.52	3545.82	3499.43	3418.35	3473.28	3803.52	3802.3	3557.55	2947.45	2726.78
SARM1	ENSG00000004139	60.8182	50.3092	0.897661	13.7262	54.5248	32.4296	17.0447	10.7051	60.6518	68.7018	21.9256	23.9053	17.2249	15.8994
POLDIP2	ENSG00000004142	6848.31	6572.69	826.066	1224.82	5396.42	5082.89	4219.56	4222.86	6218.45	7023.18	5846.46	5656.1	3886.65	3740.42
PLXND1	ENSG00000004399	4365.6	4394.62	1620.77	1980.91	3053.06	2573.37	3407.13	3284.55	5519.57	5448.13	4902.96	4515.49	3750.36	3200.46
AK2	ENSG00000004455	11458.3	10165.2	1420.97	1994.59	8922.67	7846.46	6272.74	6514.81	9056.02	10170	8673.05	7902.34	5758.51	5319.98
CD38	ENSG00000004468	4.81365	2.94168	0.291092	1.93239	0	7.81179	2.09718	3.08141	1.3307	0	0.89082	0	1.21361	0.607107
FKBP4	ENSG00000004478	25314.2	22887.5	3281.44	4405.06	17664.6	16538.5	14891.4	14348.5	25963.5	29536.3	23857.8	23305.3	17095.1	15428.4
KDM1A	ENSG00000004487	8448	7825.34	357.997	447.622	5099.11	4790.74	3622.54	3158.54	6108.04	7299.91	5500.6	4867.3	3058.99	2629.5
RBM6	ENSG00000004534	4463.39	4124.63	390.235	432.775	2774.59	2501.13	1673.43	1725.24	2521.82	3073.08	2588.65	2253.77	1423.39	1321.44
CAMKK1	ENSG00000004660	2211.41	2010.5	27.5608	40.7424	419.014	340.35	149.162	150.864	1581.73	1618.36	266.888	298.744	114.271	114.811
RECQL	ENSG00000004700	8579.8	7686.7	1627.33	2573.24	6899.41	6059.5	5894.12	5496.73	5001.66	5608.06	5470.5	4526.83	3953.17	3492.06
VPS50	ENSG00000004766	1354.02	1336.45	82.724	190.176	704.774	743.563	480.189	448.588	907.341	1066.8	605.805	665.652	411.991	383.071
HSPB6	ENSG00000004776	33.3688	52.3273	5.45442	7.9142	44.7839	32.9725	16.0064	19.5627	58.1471	32.9654	47.0996	31.1572	25.8563	41.8313
ARHGAP33	ENSG00000004777	1137.52	708.625	161.636	344.71	693.16	557.723	464.015	362.307	285.914	428.459	350.421	279.265	215.88	268.272
NDUFAB1	ENSG00000004779	2249.19	2176.79	555.972	669.669	1831.79	1732.39	1526.07	1407.29	1957.4	2397.25	2231.44	1919.81	1581.56	1293.35
PDK4	ENSG00000004799	14.3346	15.8927	0	0	5.32896	9.06073	0	0	14.4355	9.80595	4.28355	1.17504	0.728506	3.5838
SLC22A16	ENSG00000004809	2.43673	0	0	0	0	3.01379	0	0.562482	2.04388	3.62474	0	5.20652	0.873076	0
ZMYND10	ENSG00000004838	32.1371	47.6952	8.95854	6.28527	30.0061	15.2495	15.7935	15.9618	10.5297	5.01981	20.1927	16.756	18.2168	13.0606
ABCB5	ENSG00000004846	19.66	16.9283	4.29594	2.23792	15.1953	3.87837	1.21365	4.74425	9.25346	7.82096	3.86647	5.86264	2.10691	1.31556
ARX	ENSG00000004848	5.68672	0	0	0	0	0	0.826085	0	0	0	0	0	0	0
SLC25A13	ENSG00000004864	5799.81	4519.58	147.778	286.797	2950.53	2550.21	1517.45	1585.96	4239.21	4358.99	2656.94	2956.16	1543.15	1145.38
ST7	ENSG00000004866	1358.86	1063.32	123.149	172.676	891.686	741.243	466.299	503.901	1080.09	1291.83	830.614	813.586	569.906	467.717
CDC27	ENSG00000004897	9540.09	8578.3	182.738	298.454	5797.69	5227.4	2411.05	2432.59	6012.95	7391.99	4844.11	4658.35	2136.21	2011.6
SLC4A1	ENSG00000004939	0	3.52989	6.64251	6.49413	2.75816	0	1.67803	2.80307	0	0	3.20796	0	0	8.01213
CALCR	ENSG00000004948	9.73804	7.25352	0.592073	0	3.7911	6.02608	2.83097	1.58564	6.1856	6.41357	2.06857	3.46377	1.99495	2.99139
HCCS	ENSG00000004961	1281.19	1282.29	8.32193	15.3252	569.008	497.949	262.836	258.265	1150.1	1227.74	721.282	644.59	353.246	399.047
DVL2	ENSG00000004975	1886.9	1690.68	84.3097	122.238	1377.93	1188.07	779.213	770.998	1269.73	1629.33	1320.11	1320.48	737.793	655.952
PRSS22	ENSG00000005001	0	0	0	0	0	0	0	0	0	0	0	0	0	0
UPF1	ENSG00000005007	5782.79	5901.61	445.954	1000.21	3382.57	3128.45	2794.94	2669.65	4333.23	5707.5	3292.61	3435.74	1826.46	1793.82
SKAP2	ENSG00000005020	1.81829	4.99994	6.60277	5.25924	3.90686	4.50434	4.75374	1.76467	6.03793	19.4588	10.0977	4.84384	2.06275	4.72934
SLC25A5	ENSG00000005022	21120.1	19318.9	4584.41	5912.98	16431.1	14896	13943.8	13241.7	24047.7	27432.5	22884.9	21790.4	16148.4	14877.3
MCUB	ENSG00000005059	899.627	816.527	289.962	395.375	772.569	875.188	762.604	555.705	449.657	618.48	553.743	605.329	538.127	439.345
HOXA11	ENSG00000005073	1495.79	1510.46	2.58865	3.92624	71.469	75.4897	16.8316	23.7436	583.631	785.12	51.9558	58.5107	16.1356	9.98744
POLR2J	ENSG00000005075	3381.41	3210.81	780.401	946.554	3020.52	2756.83	2382.48	2405.82	2835.73	3183.24	3012.12	3038.09	2183.63	2024.14
DHX33	ENSG00000005100	4258.91	4147.08	23.6293	32.0111	1681.56	1459.21	507.023	506.612	3456.78	3541.42	1580.32	1784.92	566.755	535.094
MEOX1	ENSG00000005102	20.5574	6.70079	0	0.886863	5.12259	6.78722	0	0.694556	17.3997	24.0191	3.85779	6.09262	1.38218	0
THSD7A	ENSG00000005108	0	1.51341	0.598502	0.596034	0.590287	3.57941	0	11.0667	0	5.6673	6.37912	3.05968	2.16847	4.33512
LIG3	ENSG00000005156	3379.76	3252.31	82.4886	161.889	2108.08	1891.22	1180.23	1225.48	2150.35	2346.8	1546.16	1613.16	795.4	893.369
RPAP3	ENSG00000005175	4672.92	4325.88	260.292	359.157	2488.21	2517.69	1641.78	1512.69	3072.23	3278.94	2475.14	2078.94	1253.11	1172.64
ACSM3	ENSG00000005187	32.9144	86.1337	6.20143	3.11957	18.69	67.2312	30.284	10.8179	40.8081	29.4787	18.1624	17.5172	15.4019	10.8281
REXO5	ENSG00000005189	378.358	371.841	50.1123	87.3122	253.074	246.413	208.544	246.905	299.787	410.994	311.23	299.268	200.493	187.958
CIAPIN1	ENSG00000005194	4078.35	3786.75	109.916	140.407	2018.73	2088.33	905.921	783.199	3237.51	3656.69	2283.09	2039.47	952.133	944.121
SPPL2B	ENSG00000005206	911.84	765.856	101.263	130.375	618.863	406.54	311.713	342.005	520.065	546.793	375.751	415.432	267.314	257.346
FAM214B	ENSG00000005238	3196.51	2743.54	14.0392	14.6189	893.311	823.387	238.228	236.227	1793.17	1616.93	790.807	866.926	269.465	211.251
COPZ2	ENSG00000005243	1013.97	964.087	555.481	602.159	788.111	738.777	699.371	667.291	416.836	556.716	521.236	441.441	385.986	321.279
PRKAR2B	ENSG00000005249	2399.85	2486.15	636.296	1160.65	2085.3	1874.61	1931.39	1776.96	1582.08	1935.24	1743.03	1573.35	1423.9	1139.19
MSL3	ENSG00000005302	2587.43	2265.55	342.377	504.686	1614.69	1695.97	1550.42	1112.4	1570.77	1878.73	1665.09	1617.03	1213.5	1276.59
CREBBP	ENSG00000005339	6443.92	6358.13	44.6433	33.9977	2064.83	1687.27	539.786	507.642	5109.92	5540.1	2039.96	2003.32	378.029	345.205
TSPOAP1	ENSG00000005379	25.5614	29.8317	7.09047	3.2782	6.5035	48.2726	29.3496	21.7934	7.67571	64.6531	74.5448	28.6022	20.1621	14.1113
MPO	ENSG00000005381	0	0	0.731272	0.388287	0	0	0	0	2.00637	0	13.6154	0	0	0
PON1	ENSG00000005421	0	0.680689	0.758991	0	0	0	1.90897	0.916544	0	0	0	0	0	0
GCFC2	ENSG00000005436	1273.12	1374.32	165.239	229.633	1038.83	852.891	663.729	631.729	1063.82	1409.99	1006.24	966.82	575.082	515.193
WDR54	ENSG00000005448	2545.37	2308.47	570.997	680.381	2008.08	2025.8	1656.83	1592.85	1804.17	2126.87	2051.16	1922.68	1408.75	1241.63
CROT	ENSG00000005469	374.515	393.751	33.9465	38.8121	283.309	286.248	208.316	173.895	164.469	289.628	249.731	243.606	118.113	117.73
ABCB4	ENSG00000005471	332.891	303.893	25.8518	52.9749	142.089	135.125	114.126	96.5225	199.561	177.9	135.936	110.555	56.9681	38.0409
KMT2E	ENSG00000005483	2560.22	2731.53	78.3909	112.281	546.472	519.617	231.384	261.42	1465.46	1781.01	509.575	446.769	188.381	144.591
RHBDD2	ENSG00000005486	5269.83	5134.27	1970.65	2305.49	4287.32	4125.8	3415.05	3478.44	3820.87	4089.34	3244.83	2919.82	2030.09	1870.66
SOX8	ENSG00000005513	38.8266	10.7858	0.356337	1.41902	12.6501	6.74903	3.4188	4.76314	81.8921	43.3071	11.9756	8.3614	11.9878	5.93409
IBTK	ENSG00000005700	1836.6	1802.25	98.9662	138.458	1177.33	1112.92	754.304	764.57	1021.71	1181.5	950.843	932.613	610.227	498.106
ZNF195	ENSG00000005801	869.98	800.392	29.0338	18.3694	181.56	181.172	105.859	65.7772	538.07	705.455	157.426	216.193	96.4909	88.2025
MYCBP2	ENSG00000005810	1058.04	895.6	11.7668	48.0927	810.636	625.579	188.559	267.13	1429.32	1906.71	1118.63	1165.86	485.687	492.334
FBXL3	ENSG00000005812	1288.18	1276.03	5.05402	4.94416	315.246	200.102	53.2169	47.8139	1849.26	2007.66	447.023	443.13	124.365	130.987
ITGAL	ENSG00000005844	0	8.85221	2.41917	1.82998	0	0	0	0.932908	6.19033	0	1.04208	0	0	0
PDK2	ENSG00000005882	2148.94	1990.5	161.213	250.091	1459.8	1567.89	1002.78	972.827	1385.41	1524.19	1529.99	1446.27	951.081	793.157
ITGA3	ENSG00000005884	37415.2	35412	12014.6	17503.2	29788	29336.4	29474.3	27928.3	37716.5	40107	33495.7	31895.9	27307	23622.4
ZFX	ENSG00000005889	1408.11	1383.68	18.8758	18.6829	294.601	242.944	119.41	97.2826	1043.9	1157.29	291.829	227.782	78.6996	86.7329
LAMP2	ENSG00000005893	12052.8	10920.4	4023.61	6499.73	9789.4	9551.58	9179.85	8771.68	7129.7	9395.62	7565.48	7446.4	6359.06	5854.11
ITGA2B	ENSG00000005961	29.0621	37.2594	8.1899	9.36138	7.07762	11.8787	31.7986	6.80391	7.3644	47.5169	18.0327	15.6213	16.5614	4.35971
ASB4	ENSG00000005981	7.96246	2.91935	0.289153	1.91929	0	3.94496	1.38781	0.772807	1.32209	17.1109	1.76877	2.23592	2.40878	2.40955
GDE1	ENSG00000006007	5015.76	4349.25	1950.7	2628.92	4378.03	3589.01	3327.72	3151.77	3603.38	4085.5	3645.52	3348	2491.54	2259.42
REX1BD	ENSG00000006015	923.888	993.649	188.814	187.002	941.968	930.525	715.7	722.086	618.527	684.703	845.412	651.69	589.076	571.27
CRLF1	ENSG00000006016	187.5	54.108	74.2585	78.9238	107.358	102.822	94.3782	109.869	78.3733	13.0534	63.2652	105.88	59.6299	39.0454
OSBPL7	ENSG00000006025	417.161	435.723	6.77385	9.77255	174.729	134.934	107.255	75.7881	114.66	179.358	53.3674	76.9366	123.633	117.617
TMEM98	ENSG00000006042	2899.02	2953	1236.83	1699.11	2604.78	2423.3	2296.67	2394.64	3124.28	2828.57	2764.9	2771.46	2220.5	1939.02
YBX2	ENSG00000006047	78.4275	91.9863	24.6699	24.8621	49.8924	63.4385	68.8718	52.069	125.321	150.083	194.396	140.794	117.466	111.039
KRT33A	ENSG00000006059	0	0	0.344814	0	0	0	0	0	0	0	0	0	0	0
MAP3K14	ENSG00000006062	6308.96	6049.42	6.74526	9.37046	322.181	275.396	104.634	77.1677	4343.15	4646.71	156.37	185.792	51.0727	25.8969
ABCC8	ENSG00000006071	6.54725	8.813	5.72256	6.3638	12.1832	16.4106	10.0617	9.94757	6.56014	6.48857	17.5299	3.7228	12.5786	8.74513
CACNG3	ENSG00000006116	0	0	0	0	0	0	0	0	0	0	0	0	0	0
TMEM132A	ENSG00000006118	7967.42	7683.58	3521.21	4793.34	6900.9	6000.12	6330.24	6502.22	5963.98	6820.51	6235.37	5926.87	4879.77	4516.79
AP2B1	ENSG00000006125	26169.8	25217.7	4067.76	8328.09	21082.7	19643.8	17858.6	17163.9	23252.3	24671.5	20620.3	20539.7	14970.2	13233.9
TAC1	ENSG00000006128	7.92197	0	0.314731	0	0	5.08237	0	0	0	1.6967	0	0	0	0
ZNF263	ENSG00000006194	2193.08	2167.98	3.25945	4.14707	122.734	122.046	21.8708	33.694	1837.18	1905.55	181.275	179.201	44.3082	20.8054
CX3CL1	ENSG00000006210	399.123	379.921	38.2814	57.2595	178.358	176.555	96.1161	105.354	636.682	549.994	109.795	101.423	47.5675	42.5144
SPATA20	ENSG00000006282	3790.4	3545.66	1689.55	2313.27	3659.11	3247.95	3161.44	3189.38	3073.78	3333.27	3348.98	3147.73	2605.97	2377.63
CACNA1G	ENSG00000006283	152.125	110.314	24.38	52.0773	107.041	126.319	70.0736	108.346	132.78	194.745	196.843	115.11	110.352	82.9676
TNFRSF12A	ENSG00000006327	24750.2	23324.9	322.314	400.121	7323.73	6848.14	3488.84	3366.31	16458.7	17483.4	4228.2	4116.5	1857.87	1677.35
DLX6	ENSG00000006377	0	0	0	0	0	0	0	0	0	0	0	0	0	0
MAP3K9	ENSG00000006432	2584.69	2388.47	9.54678	16.0323	750.32	644.649	127.072	172.874	2185.25	2292.31	771.076	727.494	251.605	163.302
RALA	ENSG00000006451	4093.17	3794.8	82.7507	80.3027	2454.32	2328.25	1268.95	1110.97	2237.09	2613.13	2097.33	1731.22	915.739	863.493
BAIAP2L1	ENSG00000006453	2653.26	2603.74	263.24	387.593	1962.58	1947.63	1310.57	1258.91	2466.43	2636.29	2534.97	2543.73	1429.49	1330.53
KDM7A	ENSG00000006459	808.633	634.287	24.9225	9.84342	182.309	83.192	28.8837	95.9324	800.708	570.186	215.156	226.82	94.4901	94.155
ETV1	ENSG00000006468	307.513	273.755	3.26461	11.7963	149.713	140.214	77.8184	83.8923	78.6856	187.343	74.4493	89.8843	66.1712	49.523
AGK	ENSG00000006530	1286.56	1299.33	96.0221	162.346	876.52	823.876	640.172	624.104	1156.06	1393.31	901.581	868.967	747.821	590.247
ALDH3B1	ENSG00000006534	4353.31	4008.41	1046.81	1522.06	4084.97	3747.95	2494.07	2518.52	2605.16	2941.06	2918.89	2903.58	1782.23	1584.09
TTC22	ENSG00000006555	1.66989	2.50151	0	0	3.55419	1.03412	0	0	0	1.65003	0	0.889799	0.631446	0
PHTF2	ENSG00000006576	5627.6	4859.5	708.046	1284.22	4428.48	3672.18	3032.4	3128.08	4476.75	4358.46	3747.27	3567.83	2772.46	2331.08
CCL26	ENSG00000006606	274.133	243.378	50.0954	60.3608	154.713	122.377	85.2277	81.3496	201.078	283.978	212.616	196.065	108.008	151.189
FARP2	ENSG00000006607	3136.78	2858.27	120.16	167.81	1219.68	889.388	665.433	614.033	2141.36	2351.99	1044.89	1314.92	561.489	683.519
USH1C	ENSG00000006611	19.4016	2.66259	4.91095	0.706545	5.58056	6.88445	14.1318	3.27951	4.32262	5.7431	14.0585	8.14626	2.12272	9.26018
GGCT	ENSG00000006625	4068.17	3663.17	792.512	901.521	3101.91	2845.76	2367.56	2405.3	2717.73	3282.54	2967.04	2678.07	2064.84	1954.19
DBF4	ENSG00000006634	3838.76	3235.3	14.4851	32.3299	807.88	735.52	209.319	199.664	3168.13	3646.93	852.953	699.709	274.199	175.869
TBXA2R	ENSG00000006638	68.8017	55.7797	6.6683	2.76971	44.7775	29.2052	15.9817	18.7856	68.311	57.1283	37.3261	31.6277	16.6145	20.0304
IFRD1	ENSG00000006652	2269.18	1968.05	16.0448	27.117	458.917	409.734	242.439	198.896	1637.48	1955.74	506.982	586.032	237.223	183.163
LGALS14	ENSG00000006659	0	0	0	0	0	0	0	0	0	0	0	0	1.43436	0
COX10	ENSG00000006695	1192.27	1303.57	16.7831	21.4565	399.391	382.525	117.645	99.961	1067.35	1050.13	383.629	377.41	89.8715	96.6118
GTF2IRD1	ENSG00000006704	1766.17	1764.51	44.3238	61.4264	1248.34	942.384	283.171	314.017	1390.98	1500.27	1028.03	870.065	287.986	274.501
PAF1	ENSG00000006712	6889.75	6569.4	102.973	129.325	4113.5	3787.02	1737.48	1737.96	4529.51	5480.32	3517.45	3333.6	1257.79	1191.82
VPS41	ENSG00000006715	3860.22	3741.66	699.865	1401.14	3211.37	2965.36	2739.29	2532.18	2670.36	3204.56	2584.76	2373.69	2202.03	1917.33
ARHGAP44	ENSG00000006740	600.073	474.229	62.721	56.1177	393.6	289.307	240.993	243.936	316.181	411.266	395.108	294	213.975	216.72
ELAC2	ENSG00000006744	6506.42	4816.91	302.951	543.026	3110.53	3077.89	2223.56	2230.4	4348.32	4839.18	2892.02	2763.34	1872.82	1487.94
SCIN	ENSG00000006747	117.624	69.1152	19.6042	34.6927	73.4173	47.6504	38.1372	27.0238	41.6755	88.4336	81.8594	77.0529	33.5699	44.651
ARSD	ENSG00000006756	73.2676	39.8339	8.99345	10.1485	22.0234	28.112	32.5271	25.0047	13.3976	16.5925	31.4205	20.7238	15.765	9.53074
PNPLA4	ENSG00000006757	358.696	395.799	28.1409	27.1574	287.256	234.202	184.476	197.537	290.838	422.044	343.122	305.559	206.005	206.855
MYH13	ENSG00000006788	0	0	0	0	0	0	0	0	0	0	0	0	0.717179	0
ADIPOR2	ENSG00000006831	4810.8	4404.63	163.395	253.66	2809.85	2464.16	1709.73	1639.05	4942.71	5201.42	3193.86	3102.98	1672.55	1549.74
CDKL3	ENSG00000006837	78.1339	91.2728	4.17609	1.46299	23.1084	32.2701	10.3363	28.9265	31.4264	47.8112	30.9629	33.2645	5.95429	18.708
UPP2	ENSG00000007001	0	0	0	0	0	0	0	0	0	0	0	0	0	0
PRSS21	ENSG00000007038	0	0	0	0	0	0	0	0	0	1.8738	0	0	0	0
MARK4	ENSG00000007047	2600.75	2102.64	134.754	206.668	2112.14	1625.29	1202.37	1065.97	1292.11	1795.02	1368.43	1536.93	614.492	632.906
PROM1	ENSG00000007062	4.29811	0.724424	0	0	3.08265	0	2.46633	0	20.5764	1.41558	1.59208	3.0215	0	0
CCDC124	ENSG00000007080	4703.4	4544.19	2019.28	2278.92	3861.41	3680.74	3477.42	3518.71	3908.76	4899.63	4473.59	4330.73	3246.09	3063.46
CEACAM21	ENSG00000007129	6.06808	2.6407	0.589518	0	2.46733	0	1.98478	1.57958	0	0	1.79636	0	0	0
PAFAH1B1	ENSG00000007168	6956.84	6136.61	78.5296	136.194	2898.63	2727.09	1090.16	980.762	4595.75	4343.59	2741.02	2472.17	860.057	810.981
NOS2	ENSG00000007171	113.886	86.9907	0	0	35.3422	38.7925	29.7738	6.44646	67.7481	95.6532	43.2161	46.5178	19.3797	22.2586
DNAH9	ENSG00000007174	5.74968	8.26533	3.88396	2.9398	1.24668	7.38411	10.476	1.69156	16.0921	5.94561	3.7394	5.80361	2.06049	1.37331
KIAA0100	ENSG00000007202	23114.8	21941.1	5015.2	9274.41	18992.5	17054.8	16844.1	16751.4	20777.2	23092.3	21744.2	21142.2	16643.8	14399
SLC13A2	ENSG00000007216	0	0	0	0	0	0	0	0	0	0	0	0	0.717179	0
GAS7	ENSG00000007237	426.412	354.163	52.4245	79.4893	301.304	263.914	331.789	292.325	488.469	336.762	405.375	331.606	181.491	183.835
TRAPPC6A	ENSG00000007255	209.483	193.852	106.915	105.817	182.411	176.148	195.565	150.575	184.283	227.118	194.891	203.613	143.213	143.824
MATK	ENSG00000007264	5.26526	12.084	3.24978	2.98319	1.91101	0	6.562	1.34924	11.5049	12.6043	22.2905	9.87415	23.812	8.13385
CEACAM7	ENSG00000007306	0	0	0	0	0	0	0	0	0	0	0	0	0	0
CD79B	ENSG00000007312	0	0	0	0	0	0	0	0.792082	0	0	1.79921	0	2.91228	0
SCN4A	ENSG00000007314	6.23451	11.4305	0	0	11.1495	19.3098	5.43198	5.28433	25.8975	29.2584	17.0032	16.2878	8.25249	6.48799
ST7L	ENSG00000007341	1224.18	1113.03	114.263	166.419	597.004	549.833	394.127	507.047	832.344	1030.95	535.872	657.89	360.129	320.725
TKTL1	ENSG00000007350	2.48491	4.62072	0.451815	2.48002	2.91028	3.58995	2.20801	8.26678	6.26155	4.98287	5.64875	8.92653	5.27737	4.80967
PAX6	ENSG00000007372	4.72114	2.99118	0.289969	0	0	0.974214	0	0	0	0	0	0	0	0
RPUSD1	ENSG00000007376	2236.13	2068.62	137.314	198.006	1015.62	977.071	570.309	582.378	1625	1836.13	1071.61	980.577	517.842	482.166
RHBDF1	ENSG00000007384	958.136	1010.14	165.6	243.616	1091.71	1046.56	782.425	789.792	667.94	704.106	880.517	816.965	533.292	533.676
LUC7L	ENSG00000007392	1854.06	1710.41	17.8543	9.97731	786.785	867.863	303.58	246.436	1520.69	1728.23	748.709	729.354	184.352	186.541
CACNA2D2	ENSG00000007402	305.974	321.348	80.5569	137.595	289.246	263.566	192.114	195.691	197.788	249.649	137.784	100.746	106.102	110.384
BAIAP3	ENSG00000007516	190.133	149.032	17.6896	57.6208	50.3792	81.2875	91.4493	52.7837	100.351	122.329	92.1295	56.9921	80.631	104.191
TSR3	ENSG00000007520	3933.78	3631.13	691.806	813.286	2905.28	2915.31	2385.99	2305.69	2904.2	3519.02	3196.37	3166.33	2240.53	2011.68
PIGQ	ENSG00000007541	1925.64	1762.72	553.714	683.149	1866.75	1730.62	1126.13	1259.01	1309.72	1296.01	1448.68	1273	829.035	807.83
CRAMP1	ENSG00000007545	1972.7	1864.39	3.02064	27.1104	368.497	384.942	76.4771	307.743	1220.14	1749.22	305.898	536.74	101.938	90.5319
TEAD3	ENSG00000007866	5106.44	4884.26	172.365	235.574	2019.47	1867.55	844.815	798.744	3828.15	4260.57	2169.36	2162.75	811.224	708.509
SELE	ENSG00000007908	0	0	0	0	0	0	0	0	0	0	0	0	0	0
DNAJC11	ENSG00000007923	3771.71	3482.14	211.094	296.626	2255.54	2126.49	1774.98	1687.05	3048.67	3574.08	2522.96	2421.82	1651.96	1697.79
FMO3	ENSG00000007933	5.89994	6.88832	0	1.45893	2.44272	2.48373	0.756865	0.845453	6.85114	4.95307	0	5.45198	1.95458	2.06854
MYLIP	ENSG00000007944	834.162	716.657	4.87365	9.00119	57.5075	42.7565	24.3968	8.15781	426.378	542.108	15.5486	20.8837	5.45961	7.80041
NOX1	ENSG00000007952	0	0	0	0	4.08236	0	0	0.912759	0	0	0	0	0	0
E2F2	ENSG00000007968	438.102	429.724	6.42818	5.65313	74.7194	59.3584	26.096	33.1847	228.792	326.373	68.241	65.9608	34.8091	22.0144
PSMB1	ENSG00000008018	11830.7	10781.5	930.096	1129.56	9510.78	9062.88	6840.95	6780.61	8713.41	10622.6	9613.45	8475.36	5911.37	5321.02
SYN1	ENSG00000008056	269.992	215.38	77.7651	67.2835	225.863	188.671	186.744	199.253	264.085	363.185	175.427	163.424	94.7453	125.173
JARID2	ENSG00000008083	3394.19	3041.47	7.03514	24.2548	1258.04	915.609	199.691	200.201	2760.44	2389.16	701.317	645.121	128.227	111.656
CDKL5	ENSG00000008086	1393.14	1241.02	56.0358	37.4328	518.232	484.019	236.985	248.62	594.57	688.208	288.553	352.109	166.792	78.7547
CAMK1G	ENSG00000008118	3.38086	6.19114	0	0.904573	0	0	0.408383	1.66971	0	33.2212	0	2.88196	0.35427	0.354274
CDK11A	ENSG00000008128	1423.74	1538.79	73.1693	92.3113	1124.97	783.699	699.116	606.666	1090.89	1263.5	851.094	770.928	593.515	491.474
NADK	ENSG00000008130	2291.04	2629.77	356.157	582.045	1770.01	1487.11	1151.68	1209.14	1791.73	2047.57	1745.65	1990.09	1275.69	1166.65
TFAP2B	ENSG00000008196	0	0	0	0	0	0	0	0	0	0	0	0	0	0
TFAP2D	ENSG00000008197	0	1.73666	0	0	1.3603	0	0	0	0	0	0	0	1.43291	0.716338
DLEC1	ENSG00000008226	1.82617	5.02118	4.97822	5.72683	10.4726	1.13078	0	2.6621	17.675	1.80439	8.17749	2.73691	2.762	7.59651
CYTH3	ENSG00000008256	7013.74	6168.6	191.223	504.642	3384.28	3072.07	1538.54	1580.12	5358.32	5443.54	3443.57	3412.66	1429.37	1417.98
ADAM22	ENSG00000008277	200.923	193.69	62.1946	79.9554	193.151	139.6	178.781	166.268	199.06	125.981	202.677	186.5	139.593	109.6
SYPL1	ENSG00000008282	7403.9	6011.11	916.243	1248.22	4825.75	4132.51	3520.35	2940.38	5259.78	5436.11	4050.53	3990.76	2546.91	2331.85
CYB561	ENSG00000008283	5588.05	5149.47	775.632	1098.67	2588.25	2536.58	2044.92	2059.45	2668.55	3025.31	1724.51	1717.63	1139.13	1061.38
SPAG9	ENSG00000008294	10446.5	9234.15	687.116	1095.83	5960.82	5327.21	4067.58	3924.15	6888.04	7475.46	5097.04	4667.1	3363.55	2984.33
CELSR3	ENSG00000008300	2018.15	2170.16	131.053	147.092	1011.58	1074.92	823.985	674.036	1139.43	1450.61	1207.1	882.654	642.972	525.104
AASS	ENSG00000008311	865.063	719.202	95.6208	270.55	695.662	484.109	489.454	607.536	492.92	587.135	463.122	468.841	398.401	351.986
PLEKHG6	ENSG00000008323	2.1329	0	0	0	3.60922	0	0	0	4.18942	0	0	0	0	0
SS18L2	ENSG00000008324	989.514	939.377	2.88312	3.30058	235.134	217.577	61.9427	62.9821	702.003	875.439	276.31	263.682	71.3383	85.0781
MPND	ENSG00000008382	598.139	605.556	210.934	231.44	573.6	556.616	472.597	452.195	371.959	457.922	493.08	534.678	301.561	330.187
MGST1	ENSG00000008394	1410.94	1108.19	519.369	657.765	1198.42	1042.29	975.311	1001.12	519.044	783.111	592.393	522.769	386.225	399.42
CRY1	ENSG00000008405	4230.24	3657.29	53.226	75.0763	1881.09	1582.65	639.129	612.216	2457.24	2991.02	1854.51	1672.31	708.368	627.89
PGLYRP1	ENSG00000008438	0	0	0	0.456041	0	0	0	0	0	0	0	0	0	0
NFIX	ENSG00000008441	5751.11	5796.94	1043.71	2141.78	4109.75	4306.45	3187.51	2743.52	5077.51	6211.42	4549.7	4245.11	2988.34	2981.1
ST3GAL1	ENSG00000008513	5755.72	5411.21	173.062	117.182	1229.6	699.426	433.708	381.753	4783.69	4605.15	802.971	730.512	506.6	357.44
MMP25	ENSG00000008516	30.536	37.2986	8.28242	18.4322	35.1843	33.4803	25.0999	28.4941	34.514	56.7486	39.3915	24.3022	19.2212	12.614
IL32	ENSG00000008517	1350.18	1131.34	565.424	551.863	874.852	843.183	897.342	865.478	3156.96	3815.33	2987.39	2715.9	2401.23	2109.12
PKD1	ENSG00000008710	7159.15	5732.96	797.257	1457.3	2999.09	2478.79	2363.5	2529.78	3436.17	3647.46	2395.64	2322.72	2182.37	1740.36
MAPK8IP2	ENSG00000008735	60.5529	20.8152	10.2984	25.979	39.272	21.0974	18.9615	25.2384	39.2319	71.0549	36.7693	22.1744	27.1934	33.651
MED24	ENSG00000008838	4304.4	4394.59	1315.83	1885.82	3425.33	3137.06	3161.75	3038.73	3508.61	3450.51	3089.63	3182.02	2256.86	2076.34
RHOBTB2	ENSG00000008853	2485.18	2520.39	87.3972	213.964	1297.63	1044.59	805.535	858.835	1425.29	1631.45	1048.12	919.412	593.854	562.715
HEATR5B	ENSG00000008869	2004.6	1807.71	22.9062	33.6309	689.403	560.191	296.052	284.319	1125.95	1151.68	637.375	613.362	264.852	249.298
SEC62	ENSG00000008952	6311.68	5561.2	564.703	500.509	3094.07	3104.39	1587.66	1605.31	4090.94	4835.53	2810.53	2632.66	1380.77	1291.74
RPS20	ENSG00000008988	44638.7	41042.3	28061.3	31524.9	40694.7	38222.2	38754	37951.8	39861.8	44308.7	45160.5	42566.2	33423.4	31415.1
CSDE1	ENSG00000009307	84270	80464.5	24665.4	46103.3	72712	71724.4	66711.4	63984.6	67200.9	79411.6	69485.4	69735	53970.2	50094
UBE3C	ENSG00000009335	4599.4	4218.02	509.168	904.977	3112.71	2731.04	2585.57	2358.88	3560.17	3997.37	3134.38	2887.92	2271.34	1876.18
REV3L	ENSG00000009413	1906.41	1334.47	79.7285	55.0127	1220.33	598.521	496.37	245.177	502.977	1247.14	471.112	643.947	253.938	177.393
TENM1	ENSG00000009694	26.2483	11.5166	1.13841	16.4461	16.1683	81.3632	28.9808	11.5524	7.90612	130.103	3.48607	11.3721	4.75124	8.55822
PAX7	ENSG00000009709	878.611	646.72	56.3438	90.1958	647.063	622.955	304.068	344.001	453.48	552.75	566.768	513.791	225.446	179.491
MASP2	ENSG00000009724	9.46619	3.47005	0	4.57144	2.71715	0	0	0	0	1.87057	0	0	0	0
IYD	ENSG00000009765	5.73698	0	29.8152	12.2038	3.13809	12.7804	19.0046	4.04028	4.05271	0.673819	4.34705	5.32144	4.52858	11.6874
FAM76A	ENSG00000009780	332.689	295.868	20.5201	18.9707	183.779	188.325	71.258	108.958	206.648	204.852	121.942	90.4449	53.352	42.2786
TRAF3IP3	ENSG00000009790	5.49152	0	0.498055	0	0	0	1.29138	0	4.4454	0	0	0	0	2.77755
POMT2	ENSG00000009830	1291.55	1113.92	253.472	264.692	861.14	1408.74	786.176	726.014	1257.04	1269.51	1044.8	1146.59	902.975	711.652
VTA1	ENSG00000009844	5885.17	5247.62	512.92	831.563	3333.71	2825.7	2192.86	1975.41	4720.45	5330.55	3298.88	3077.24	2017.16	1715.28
MLXIPL	ENSG00000009950	15.4091	15.1846	6.37737	6.04984	8.29859	2.38461	7.55706	2.44237	14.44	20.9332	11.2709	3.83165	5.09724	5.82399
BAZ1B	ENSG00000009954	17124.3	15430.4	492.338	656.232	7500.27	7001.73	3697.93	3559.54	11356.2	13821.5	6698.93	6460.66	2940.41	2514.2
RANBP9	ENSG00000010017	4092.14	3756.72	250.199	419.794	2415.62	2072.34	1471.67	1491.36	3237.63	3407.45	2179.7	2227.99	1342.97	1173.18
ETV7	ENSG00000010030	22.4039	9.63836	0.314253	2.03885	3.03043	7.46556	5.50646	3.56071	13.3606	12.4717	8.94961	6.50622	3.25714	0.794555
SPRTN	ENSG00000010072	1417.22	1429.7	26.3933	47.9879	617.157	540.88	269.422	239.791	892.097	979.302	542.314	600.569	250.109	192.565
EEF1AKNMT	ENSG00000010165	4908.27	4581.97	56.3963	54.2022	1190.15	1161.64	302.445	348.649	3727.72	4238.31	1240.54	1257.81	496.424	333.727
DYRK4	ENSG00000010219	1206.43	1253.84	153.495	150.966	750.566	742.253	431.586	423.305	992.614	1248.59	850.319	814.832	464.399	428.605
ZNF207	ENSG00000010244	13947.4	13247.1	503.182	837.4	8140.2	7298.2	4681.94	4537.6	10574.8	12246.5	7295.77	6852.66	3735.93	3467.19
UQCRC1	ENSG00000010256	10947.8	10405.4	3348.71	4475.65	9434.22	9514.65	8623.41	8634.67	10815.2	12448.3	11480.8	10668.7	7878.61	7394.74
STARD3NL	ENSG00000010270	4538.21	3908.09	367.172	473.138	2947.95	2519.51	1813.53	1767.51	2684.73	2955.28	2390.67	2228.36	1608.79	1402.2
CD9	ENSG00000010278	5652.4	5240.91	2021.23	2660.96	4304.69	3918.02	3466.91	3418.51	5344.08	6193.83	5649.35	5054.1	3949.56	3725.18
HHATL	ENSG00000010282	0	0	0	0	1.80471	0	0	1.23279	0	0	0	0.432546	0	3.74077
NCAPD2	ENSG00000010292	27033.7	25372.1	1018.61	1627.12	18785.5	17136.6	11619.1	10865	19831.7	22590.7	17296.8	17407.4	9064.26	8266.3
IFFO1	ENSG00000010295	93.5892	95.4223	5.36073	2.18871	13.0103	31.1513	10.8564	7.72586	140.896	111.829	10.0185	4.09948	12.1768	6.97589
GIPR	ENSG00000010310	14.4769	24.0557	2.38264	0.640744	11.7638	9.19738	2.33636	22.3961	12.7717	8.23838	14.4293	2.19283	10.1549	0.343229
PHF7	ENSG00000010318	338.088	244.822	27.0329	32.0175	239.258	244.363	155.885	118.637	221.396	225.515	255.857	184.464	148.966	154.917
SEMA3G	ENSG00000010319	109.534	69.3354	13.4149	26.3264	48.1408	38.3139	30.8954	24.7011	68.8378	83.4888	124.354	65.9037	78.5594	77.2856
NISCH	ENSG00000010322	2952.64	2642.56	166.916	252.83	934.483	814.32	498.632	520.286	2015.18	2046.23	832.553	765.377	468.711	383.893
STAB1	ENSG00000010327	0	0	0.338006	0	4.00723	0.58899	0	7.39959	0	0	0.860009	0	0	2.38518
FUZ	ENSG00000010361	271.5	348.293	12.1025	17.0597	211.567	226.222	136.552	105.389	438.778	577.251	410.937	399.647	239.504	207.027
SLC6A13	ENSG00000010379	0	20.02	0.366761	1.57475	7.43593	5.96548	5.20676	6.69956	5.2645	12.4098	6.6686	6.63868	1.76018	13.4471
IDS	ENSG00000010404	9319.77	8915.53	3571.64	7016.81	8828.4	8322.94	9008.5	8090.74	7127.99	7810.39	7655.91	7296.45	6447.2	5993.02
PRSS3	ENSG00000010438	0	0	1.03021	0	0	0	0	0	0	0	0	0	0	0
ZNF200	ENSG00000010539	1269.53	1251.37	15.1849	24.1683	144.393	127.131	45.3285	24.8195	910.942	1039.59	152.796	150.876	51.4647	38.6047
CD4	ENSG00000010610	0	0	0	0	0	1.15439	1.71435	0.731857	0	1.55805	0	4.54814	0.705363	0
LRRC23	ENSG00000010626	650.003	577.24	135.79	202.035	510.175	509.458	385.319	349.785	435.014	515.071	485.364	461.089	291.201	311.418
BTK	ENSG00000010671	9.97799	3.91967	1.55276	0.687117	11.4828	4.41395	13.1108	1.38327	2.36651	11.268	3.40814	3.03776	0	3.82266
HFE	ENSG00000010704	5.14408	11.4854	28.4059	38.2643	5.53791	7.96136	1.21589	3.41625	8.0505	2.90163	3.88233	9.5991	3.82395	6.80593
SCMH1	ENSG00000010803	1805.44	1149.94	254.537	368.795	1252.34	847.213	883.964	717.885	1254.43	789.443	1059.97	754.227	493.691	529.573
FYN	ENSG00000010810	1499.67	1396.02	38.4653	69.0076	790.894	878.506	405.031	329.425	1034.69	1448.38	1116.94	831.375	496.59	422.987
HIVEP2	ENSG00000010818	1309.46	1049.57	6.42403	2.44088	335.653	294.712	130.335	116.272	1046.45	971.517	186.492	262.697	159.325	81.3365
FMO1	ENSG00000010932	3.78905	0	0	0	1.35765	1.17318	0	1.84026	0	11.2318	1.05232	3.02873	2.14911	2.14955
ELOA	ENSG00000011007	8669.07	7861.14	1426.97	1961.59	4429.51	3912.9	3840.86	3568.96	5833.67	6389.16	3847.86	3715.66	2838.35	2639.81
LYPLA2	ENSG00000011009	3870.02	3899.05	50.9658	61.5498	2732.44	2676.69	1539.2	1551.28	3385.9	3616.7	2863.42	2682.54	1394.33	1393.73
CLCN6	ENSG00000011021	801.893	892.505	62.4704	82.943	434.427	342.917	211.349	244.132	570.214	519.201	299.516	271.354	129.816	147.381
MRC2	ENSG00000011028	31942.1	29831.2	13151.2	17800.4	28033	26241	27286	27108.7	16617.8	19186.8	17257.7	15213.8	12773.6	11994.9
NME1-NME2	ENSG00000011052	373.654	205.056	89.8398	185.101	281.988	172.72	201.745	278.097	370.397	344.842	317.408	186.49	222.474	222.16
SLC6A7	ENSG00000011083	0	0	0	0	0	0	0	0	0	0	1.05208	0	0	0
TSPAN9	ENSG00000011105	2044.98	2063.42	517.381	925.378	1508.79	1395.77	1387.25	1262.97	1935.98	2109.33	1775.95	1787.28	1081.14	1070.36
BTBD7	ENSG00000011114	563.756	721.65	20.7832	28.8696	267.697	188.128	87.1593	102.053	599.971	405.317	280.518	243.043	166.703	157.858
APBA3	ENSG00000011132	640.824	753.551	20.3475	26.2029	402.728	292.368	149.171	131.568	513.38	768.429	329.234	368.213	175.748	134.713
MKS1	ENSG00000011143	1326.02	1006.55	8.02067	32.3173	905.684	750.429	363.627	352.953	743.753	988.035	797.393	832.179	302.502	257.928
ABHD5	ENSG00000011198	1793.34	1742.44	191.707	319.565	1237.02	1205.75	898.615	814.584	1623.34	1586.56	1013.36	1015.62	641.394	563.911
ANOS1	ENSG00000011201	6003.99	5564.07	2826.67	4054.23	5436.73	4877.18	5883.23	5386.3	2936.26	3011.97	2907.19	2546.49	2595.23	2373.7
AKAP8L	ENSG00000011243	1796.19	1689.16	62.3713	75.4648	909.289	590.603	474.901	374.389	1180.32	1473.84	742.581	771.904	410.941	320.382
MBTD1	ENSG00000011258	757.374	553.622	11.3146	30.4821	311.168	262.156	170.66	179.798	426.183	431.925	292.523	234.289	122.03	127.385
UTP18	ENSG00000011260	6404.71	5590.86	82.9091	107.756	2855.01	2657.63	1139.17	1054.58	4538.49	5458.64	2747.14	2670.09	1109.62	974.654
RNF216	ENSG00000011275	12199.9	11082.1	215.969	314.42	5737.2	5055.19	2560.11	2392.52	9217.78	10621.1	4844.76	4706.19	2125.99	1897.6
TTC19	ENSG00000011295	924.895	979.931	96.7489	126.847	474.241	454.318	335.886	297.394	566.81	685.294	514.175	468.102	323.317	252.691
PTBP1	ENSG00000011304	31535.9	32189.9	1161.54	2133.13	21234.8	19489.2	13956.5	13355	30673.6	33889.1	21257.1	21439.5	12773.6	11335.6
DPF1	ENSG00000011332	253.838	333.757	9.01035	3.84342	67.5396	68.17	32.4957	17.5972	226.479	229.735	60.8856	72.4034	44.314	46.3488
SYT7	ENSG00000011347	201.355	192.678	44.9675	53.2098	118.221	147.275	127.382	219.355	226.721	264.171	168.163	168.812	141.439	124.886
LARS2	ENSG00000011376	2434.41	2659.58	117.631	224.585	1028.2	1137.16	808.965	737.896	1999.27	2128.99	1317.13	1534.5	772.501	725.56
PIK3C2A	ENSG00000011405	276.324	145.516	17.9092	26.6912	164.293	214.086	208.175	20.4813	191.57	204.964	105.869	205.43	92.473	22.9013
PLAUR	ENSG00000011422	10938.3	9693.2	3307.2	4348.23	5537.5	5291.8	4952.4	4952.29	8364.59	7875.78	3879.42	3466.73	3092.63	2851.07
ANLN	ENSG00000011426	49327.3	45550.3	3706.5	8110.72	37017.1	33348.8	23857.6	22960.4	26231.3	34403.6	25965.8	25854.9	16724.5	15344.5
WIZ	ENSG00000011451	4201.74	3775.02	970.714	1651.08	2623.41	2577.75	2185.16	2124.65	3064.14	3085.43	2325.67	2197.31	1902.99	1561.05
RABGAP1	ENSG00000011454	1807.78	1379.42	41.5664	104.701	888.844	920.768	446.972	404.114	1109.94	1419.81	830.139	1053.96	533.264	397.624
DCN	ENSG00000011465	3.07084	7.03189	1.376	0.513148	10.3787	11.4186	8.49441	1.16946	7.0867	19.1415	3.51701	4.78794	1.16038	0
QPCTL	ENSG00000011478	2265.86	1885.88	853.515	1054.7	1629.43	1577.44	1468.98	1342.49	1282.82	1594.83	1409.34	1398.33	1011.92	951.585
PPP5C	ENSG00000011485	7664.71	7001.02	1037.04	1449.2	6056.84	5346.12	4785.98	4695.01	5289.01	6124.67	5518.99	5220.39	3911.32	3618.41
CEP68	ENSG00000011523	375.498	321.496	2.14322	0.682659	377.773	264.269	125.231	24.5322	88.2133	96.801	253.927	156.959	92.2976	91.6607
MAP4K3	ENSG00000011566	2022.58	1990.3	92.1336	152.425	996.705	847.78	332.843	310.632	1334.23	1462.05	680.248	839.633	206.121	272.383
ZBTB32	ENSG00000011590	0	0	0	0	0	0	0	0	3.15032	1.86677	0	0	0	0
TYROBP	ENSG00000011600	0	0	0	0	0	0	0	0	0	0	0	0	0	0
TMEM159	ENSG00000011638	653.197	745.64	46.9536	76.788	304.117	336.288	245.521	229.091	403.639	526.109	301.536	253.835	152.882	143.364
GABRA3	ENSG00000011677	1458.81	1621.95	401.247	717.247	1286.84	1136.42	971.923	993.092	1258.27	1202.54	844.092	838.48	652.185	628.533
BRCA1	ENSG00000012048	4066.89	4194.77	205.064	356.88	2451.24	2285.17	1234.1	1091.1	2722.7	3049.44	1733.59	1607.15	793.97	778.4
ERCC1	ENSG00000012061	5391.18	5159.93	939	1125.2	4041.86	3664.4	3117.59	3256.97	4652.96	4869.33	3993.52	3683.72	2524.62	2217.65
CD22	ENSG00000012124	21.2881	46.0985	53.6368	40.8685	19.8225	39.6376	16.4339	18.3466	47.9479	10.7568	15.2082	20.569	14.4675	9.63726
SEMA3B	ENSG00000012171	634.354	612.749	283.643	385.714	536.623	603.615	494.324	472.294	592.039	618.175	629.96	504.903	513.243	429.549
MBTPS2	ENSG00000012174	1767.64	1541.04	178.116	364.214	1346.5	1208.67	997.492	825.496	1007.56	1111.71	996.304	913.849	720.897	618.564
PRICKLE3	ENSG00000012211	1213.36	929.871	32.0936	43.0074	245.609	272.253	95.2697	77.8643	781.795	803.717	221.476	148.583	84.0489	60.4152
LTF	ENSG00000012223	18.5674	11.6622	3.93344	9.16199	6.81182	18.7226	28.4585	32.7823	39.7639	36.6291	22.6246	21.7501	49.0643	13.9334
EXTL3	ENSG00000012232	157.576	145.796	1.07992	23.9052	135.299	72.4092	62.2962	61.6043	55.8758	135.164	76.2403	37.3192	54.8624	56.5132
NR1H4	ENSG00000012504	1.45276	0	0	0	0	0	0	2.35769	4.02944	6.58251	0	1.78219	0	0.548982
ELOVL5	ENSG00000012660	18760.2	16973.8	1576.4	2381.64	11794.2	10683.6	8667.3	8109.65	13534.8	15117.3	9605.65	9067.01	5519.85	5113.81
ALOX5	ENSG00000012779	186.008	58.1943	12.4699	86.3571	154.239	231.275	176.82	34.1857	400.98	104.184	20.8187	109.284	34.2013	27.7315
KDM5D	ENSG00000012817	0	0	3.47135	2.55619	1.52035	0	0	1.036	0	0	2.63562	0	0	0
CALCOCO1	ENSG00000012822	1854.45	1480.62	96.3972	177.129	1268.21	1280.9	848.336	868.574	1353.92	1901.74	1580.35	1393.18	935.575	786.911
UBR7	ENSG00000012963	3562.87	3037.39	194.861	309.355	1955.5	1746.8	1186.9	1144.47	2336.49	2462.53	1459.55	1444.83	712.362	708.737
MAP4K5	ENSG00000012983	3752.76	3433.46	152.056	465.732	2262.3	2071.26	1535.76	1536.4	2790.62	2541.28	2416.12	2397.04	1634.61	1453.73
EHD3	ENSG00000013016	2209.12	2082.29	270.238	489.323	1498.69	1385.86	1199.41	1207.12	1265.32	1493.98	1101.41	1116.25	784.547	706.76
PSMC4	ENSG00000013275	5314.57	4971.75	1106.08	1507.43	4541.25	4129.29	3648.16	3309.59	3872.27	4637.53	3669.86	3437.47	2577.41	2369.99
MAN2B2	ENSG00000013288	3770.9	3136.95	1078.08	2110.46	2964.39	2808.59	2691.48	2788.44	1905.53	2351.8	2172.57	1919.31	1483.38	1379.15
SLC7A14	ENSG00000013293	23.0556	10.6265	9.18122	6.26192	8.69862	5.46928	15.4791	10.4568	10.0336	20.4235	1.83389	4.3287	2.09695	4.40833
CLDN11	ENSG00000013297	5.15361	5.87035	1.4144	2.29126	10.3737	1.96351	0.691444	5.05578	16.2519	0	0.881699	0	8.12539	0.599424
SLC25A39	ENSG00000013306	13684.1	13184.9	8879.84	10490.1	13482.4	12559.4	12023.8	12576.3	10854.7	11545.9	12340.4	12240.4	10078.6	8998.55
MVP	ENSG00000013364	11252.4	10903	2501.69	3208.6	10336.4	8555.8	7236.71	7572.77	8624.48	9392.56	7879.01	7389.65	5476.36	4806.16
NUB1	ENSG00000013374	1245.65	1525.67	67.4865	107.644	908.541	847.758	617.178	568.797	1207.17	1638.51	1068.66	855.839	618.603	505.345
PGM3	ENSG00000013375	3096.13	2479.79	29.9495	36.602	1794.64	1496.02	809.864	861.085	1922.23	1951.24	1573.14	1396.19	464.575	419.087
RWDD2A	ENSG00000013392	164.831	201.445	0	0	24.4262	26.9868	2.47665	2.7583	80.2196	93.6047	30.5129	37.3495	16.4781	2.15
CLK1	ENSG00000013441	1154.36	1090	7.88736	17.0177	101.374	82.229	65.5153	50.45	668.43	778.058	65.553	61.3174	21.9081	30.8793
POLR3B	ENSG00000013503	2502.44	2365.69	6.37109	8.13218	665.125	521.506	152.169	107.83	1452.86	1897.29	398.513	470.569	97.9618	97.366
ANGEL1	ENSG00000013523	965.941	781.861	62.6546	75.9777	473.877	525.225	347.426	384.853	919.272	909.192	589.895	666.802	421.504	328.676
RNF14	ENSG00000013561	2474.09	2236.34	48.101	70.3064	1044.5	920.466	574.389	489.239	2129.71	1954.78	1177.69	960.514	544.196	437.139
DNASE1L1	ENSG00000013563	2719.98	2591.39	1354.91	1722.29	2416.95	2446.16	2236.86	2258.75	1545.37	1847.16	1784.22	1640.56	1391.17	1362.25
DDX11	ENSG00000013573	3394	3859.44	194.95	307.038	1782.08	1603.31	879.953	872.069	2389.95	2537.75	1498.64	1453.54	742.166	815.984
HEBP1	ENSG00000013583	2318.94	2116.3	246.928	313.159	1618.96	1581.43	1047.17	1046.07	1583.76	1845.1	1477.95	1476.39	868.803	800.445
GPRC5A	ENSG00000013588	2311.91	2049.41	81.2394	97.3359	1197.32	1310.5	598.205	659.133	3895.71	3956.5	2020.33	2110.07	791.883	663.035
MAMLD1	ENSG00000013619	672.566	729.688	19.8916	6.77093	192.034	223.708	137.526	90.0149	873.589	824.731	142.772	149.822	65.1533	32.1937
CD6	ENSG00000013725	4.58936	0	1.34008	7.66941	1.68448	5.65651	2.35794	2.31721	1.96643	6.78945	1.28552	6.15464	0	1.8999
TACC3	ENSG00000013810	11351.2	10089.1	158.766	184.362	6729.89	6264.01	2696.3	2688.13	5971.68	7337.05	6064.19	5518.66	2286.74	2046.84
UFL1	ENSG00000014123	1910.61	1971.43	37.8934	73.5028	1123.68	921.326	496.544	489.958	1157.19	1405.08	808.827	823.147	378.428	337.342
POLA2	ENSG00000014138	1431.1	1002.85	5.61255	29.6857	1084.77	830.79	505.004	588	811.941	1019.82	801.892	884.476	333.824	290.6
ZC3H3	ENSG00000014164	3959.48	3732.66	48.9694	50.5589	1545.68	1362.11	307.556	306.35	2867.85	3261.36	988.862	877.869	226.063	248.53
CAPN1	ENSG00000014216	7641.27	8033.5	2496.79	3690.52	7135.1	6381.44	6238.28	6051.65	6524.22	6933.95	6591.57	6805.51	4871.09	4287.12
ACP3	ENSG00000014257	0	2.74922	2.41556	1.085	0	6.84844	0.653554	0	1.2459	1.4819	1.66606	0	0.567099	0
MDH1	ENSG00000014641	11762.6	10690.4	3829.41	4687.3	9906.78	9272.19	8025.28	7995.49	9404.04	11071.2	10437.4	9258.11	7261.61	6556.63
SLC30A9	ENSG00000014824	5415.1	4663.61	621.035	1054.35	3422.51	3028.26	2602.4	2562.43	3295.28	3691.93	2939.43	2591.99	2003.7	1927.2
MTMR11	ENSG00000014914	997.076	959.312	155.153	255.917	676.959	546.599	504.573	546.278	583.615	646.434	605.626	628.66	414.852	433.769
COX15	ENSG00000014919	1873.77	1552.98	70.4074	139.315	1030.88	951.593	577.579	608.864	1609.47	1898.37	1289.04	1265.61	654.307	632.209
CCDC88C	ENSG00000015133	3.40775	1.59559	1.07687	3.23675	0	0	0	8.69502	2.16815	0	0	6.53282	0.154252	0.617372
YAF2	ENSG00000015153	1066.3	1139.94	104.007	145.408	698.279	570.737	422.802	342.381	851.918	745.361	677.622	539.886	349.583	323.285
ZMYND11	ENSG00000015171	2496.32	2437.9	327.089	713.281	1928.4	1929.91	1613.56	1461.83	1301.01	1698.42	1731.3	1944.41	1086.41	1165.9
WAS	ENSG00000015285	10.6231	6.77914	1.02691	0	8.085	1.07656	1.85455	2.84514	1.62137	1.71931	10.8389	5.27729	7.13036	1.60271
DPEP1	ENSG00000015413	0	0	0	0	0	0	0	0.819438	0	0	0	0	1.26929	0.907473
BID	ENSG00000015475	698.846	612.116	196.555	222.574	450.499	439.708	402.565	380.381	1013.97	1191.9	930.762	873.138	747.112	594.366
MATR3	ENSG00000015479	21005.8	18049.3	4063.64	5515.6	16859.7	13788	13175.6	12750.5	16323.7	19151	16524	14179.1	10680.4	9081.9
NPC1L1	ENSG00000015520	0	0	0.9491	0.840037	1.24801	0	2.89981	0.845326	0	0	0.923847	1.81712	0	0
XYLT2	ENSG00000015532	2945.5	2519.11	78.0072	103.101	1648.36	1498.9	799.102	843.226	1097.81	1412.86	852.428	820.705	285.901	238.875
RGPD5	ENSG00000015568	744.31	1092.82	27.1608	40.9906	181.478	225.843	216.508	114.927	586.911	927.567	277.476	117.267	207.431	77.972
STMN4	ENSG00000015592	3.01555	1.37584	0	0	0	0	0	0	0	0	0.835838	0	0	0
NUDCD3	ENSG00000015676	7730.08	6851.85	393.974	844.64	4580.09	4325.24	3412.86	3621.7	4968.07	6426.84	4381.63	4513.15	2673.18	2389.76
ISL1	ENSG00000016082	0	4.70198	0	0	0	0	0	0	1.74051	0	0	0	0	0
CHDH	ENSG00000016391	125.873	138.358	10.6512	18.4394	156.622	154.712	32.9701	53.2777	64.0961	224.938	55.0674	37.5399	31.473	20.2521
IL20RA	ENSG00000016402	5.33834	3.91438	0	0	1.52987	1.98298	0.465247	0	11.5842	29.333	7.33053	14.7346	8.39052	0
CLCA1	ENSG00000016490	0	0	0	0	0	0	0	0.916763	0	0	0	0	0	0
CLCA4	ENSG00000016602	0	0	0	0	1.35696	0	0	0	0	0	0	0	0.716063	0
GLT8D1	ENSG00000016864	2290.01	2309.42	292.509	321.828	1780.29	1697.9	1064.42	1117.62	1394.31	1548.46	1489.56	1445.83	961.876	776.55
ATP2C1	ENSG00000017260	6241.42	5609.46	1310.49	1800.21	4546.79	4231.96	3786.68	3776.81	5803.98	7041.9	4873.14	4678.99	3876.26	3491.24
IGF1	ENSG00000017427	2.92903	2.68505	1.81594	0.352629	1.04772	7.16069	4.09253	11.8889	8.34193	1.44719	5.51868	0	0.553866	0
SLC38A5	ENSG00000017483	57.3776	26.677	18.1246	23.2278	74.4183	52.8824	27.772	17.5626	5.45606	11.3475	32.6304	18.2308	25.0488	13.5745
RALBP1	ENSG00000017797	11890.2	10889.7	1632.73	2060.96	8220.28	7871.46	5667.64	5507.98	11383.5	12533	11119.4	10382.1	6613.57	6296.52
RUFY3	ENSG00000018189	1812.6	1615.61	326.108	408.579	1466.8	1408.62	1092.22	1159.9	1266.86	1400.62	1241.83	1293	1017.83	1019.38
CNTN1	ENSG00000018236	3558.7	3124.97	364.244	936.26	1949.43	2015.46	1528.56	1385.24	231.793	311.738	164.039	204.302	133.569	152.483
SLC11A1	ENSG00000018280	73.1038	126.172	38.523	35.7627	37.8482	39.0225	48.8247	38.2801	33.2813	49.107	17.1694	15.8767	23.3015	40.027
WWTR1	ENSG00000018408	2541.37	2770.77	63.6464	116.878	1043.88	965.156	513.299	514.868	2938.27	2361.07	958.413	979.204	470.923	432.634
AGPS	ENSG00000018510	198.9	1317.75	39.1168	86.9009	17.125	531.545	406.846	25.9994	244.159	323.567	762.313	601.949	366.634	66.3887
CXorf56	ENSG00000018610	1307.31	984.15	92.3443	132.741	593.383	656.265	394.075	327.982	1010.5	1283.11	588.925	694.782	388.845	300.556
ATP1A2	ENSG00000018625	39.6468	23.6869	4.68488	12.4531	15.4184	8.89152	12.712	33.0236	33.0317	58.3362	23.9151	36.2998	12.5445	11.9485
TTC27	ENSG00000018699	2812.86	2325	46.7961	56.5072	1746.11	1440.43	869.665	802.702	2131.81	2352.7	1648.52	1625.44	854.129	724.167
ZNF582	ENSG00000018869	106.79	48.6097	5.70791	3.5046	20.8421	27.475	29.0052	13.5965	63.1533	59.9481	62.9614	28.4188	39.9558	12.9048
VSIG2	ENSG00000019102	0	0	0	0	2.74177	0	0	0.906036	0	0	0	0	0	0
PHLDB1	ENSG00000019144	12432.2	11636.7	251.639	376.927	6947.98	5779.54	3387.59	2965.62	7128.32	7860.67	4299.11	4346.31	1852.03	1762.57
MARCO	ENSG00000019169	62.6943	45.9034	14.3503	15.4031	36.701	22.5782	18.4469	56.542	165.729	160.891	168.739	194.879	158.57	143.723
CYP24A1	ENSG00000019186	622.094	532.501	30.4287	9.73984	190.775	247.574	67.5739	78.2277	298.207	433.22	188.29	208.672	106.888	102.9
PRDM11	ENSG00000019485	902.348	888.099	66.2414	104.036	275.454	247.114	235.257	237.27	669.402	861.457	449.946	371.248	250.12	244.918
SYT13	ENSG00000019505	36.4585	20.3313	0.906729	0	11.9294	3.09523	1.77161	24.0408	5.18148	16.0573	18.0587	19.6155	3.77966	7.09018
SNAI2	ENSG00000019549	2560.94	2509.62	2.77316	4.08932	31.5977	28.308	10.3346	11.2719	1045.94	954.358	7.52927	12.6403	3.20141	2.83715
CD74	ENSG00000019582	3.48213	4.7873	5.83808	4.98112	2.49554	4.63655	4.55236	3.38277	2.89315	3.97712	1.93422	0	5.52223	0.866875
HGF	ENSG00000019991	0	0	0	0	6.73471	4.89284	5.99999	10.1135	0	0	1.46333	0	1.99188	6.77264
ZRANB1	ENSG00000019995	3118.93	2871.19	41.2499	67.5461	911.267	802.793	367.362	359.08	2841.12	3160.63	1316.03	1390.81	486.565	429.454
NCDN	ENSG00000020129	2955.08	3188.73	217.886	370.814	1357.86	1184.83	1028.79	1086.6	3002.07	2996.52	1580.91	1529.33	1019.57	880.815
ADGRA2	ENSG00000020181	901.719	904.396	282.168	481.5	861.073	814.462	770.051	720.137	831.968	801.573	918.395	939.415	781.699	652.445
ZFP64	ENSG00000020256	2157.52	1956.64	20.0329	43.7258	392.29	354.124	172.408	132.622	1730.58	2081.16	362.561	404.382	173.034	155.229
MNAT1	ENSG00000020426	2024.99	1852.67	111.697	154.965	1316.25	1199.46	783.635	699.134	1797.77	2049.85	1633.73	1403.19	879.826	896.568
SAMD4A	ENSG00000020577	10592.7	10323.2	154.987	335.381	3379.58	3205.13	1538.09	1469.02	9368.75	9935.12	4149.09	4066.82	1789.63	1787.23
RUNX3	ENSG00000020633	480.223	518.916	5.49435	5.39132	51.5543	124.311	47.1956	45.5899	666.44	749.58	122.33	66.6225	15.0356	29.8079
MRE11	ENSG00000020922	3081.95	2915.12	118.65	191.272	1913.03	1777.38	1241.48	1424.38	1891.14	2644.69	1802.92	1937.98	1195.51	1036.81
PLEKHB1	ENSG00000021300	375.845	322.237	209.908	325.428	391.301	330.512	354.751	418.576	61.0113	141.867	102.277	109.61	68.9449	71.2218
SERPINB1	ENSG00000021355	839.936	857.013	41.6204	60.1585	577.615	520.216	285.255	295.642	553.792	573.895	510.223	481.721	239.283	221.046
CYP3A43	ENSG00000021461	19.3877	0	4.91744	5.06492	0	2.94956	4.15475	4.70581	4.69243	3.13859	8.03922	1.28521	2.23908	2.44024
SLC7A9	ENSG00000021488	0	6.40757	0	1.89017	10.1217	3.5974	1.26911	1.742	2.93342	0	0	4.90305	0.515348	1.86285
SPAST	ENSG00000021574	2948.59	2808.06	35.2742	96.5489	1299.67	1384.05	762.594	512.647	1978.58	2088.91	1356.04	1455.67	559.039	501.631
NRXN3	ENSG00000021645	1106.08	906.987	44.9537	70.0737	695.789	738.155	490.072	446.814	489.039	608.897	538.051	509.462	234.686	236.396
OSBPL5	ENSG00000021762	2180.47	2023.07	103.126	134.341	1102.63	1161.5	788.764	517.511	1359.18	1462.74	1007.65	960.076	362.097	454.217
AQR	ENSG00000021776	3609.07	3275.34	81.7738	150.812	2144.36	2138.23	1187.22	1148.61	3304.99	3385.89	2002.03	1903.28	1110.07	1209.32
CPS1	ENSG00000021826	2761.87	2534.14	499.347	817.204	2236.75	1886.84	1676.23	1534.87	1755.07	1969.85	1860.76	1758.94	1454.6	1196.82
C8B	ENSG00000021852	0	0	0	0	0	0	0	0	0	0	0	0	0	0
FHL1	ENSG00000022267	8887.4	7834.35	2413.85	3990.83	7073.19	6203.14	5574.11	5434.63	6121.38	7596.34	6929.5	6692.76	4804.63	4731.85
RTF2	ENSG00000022277	8915.67	8912.6	1966.56	2571.94	6931.47	6681.91	5958.16	5469.22	8689.65	10673.8	8158.4	7452.07	5671.09	5488.94
GABRA1	ENSG00000022355	70.9281	77.5953	13.2833	45.9691	40.8074	41.6903	67.7952	32.8436	22.8509	81.4591	47.4022	13.7129	28.7271	23.9461
NLRP2	ENSG00000022556	182.603	32.2943	15.7498	19.1602	47.6283	30.6915	7.74247	72.6501	34.9793	45.3937	3.48431	134.805	7.10974	38.2579
SLC45A4	ENSG00000022567	688.364	699.062	4.73548	4.00038	329.054	219.6	58.6424	119.511	851.84	512.685	251.59	213.231	110.076	89.0738
RNF10	ENSG00000022840	9049.84	8235.34	895.407	1186.23	6314.58	6129.96	4435.03	4201.54	7705.49	8522.96	7117.96	6880.81	5080.44	4109.65
ZNF839	ENSG00000022976	227.626	232.376	4.01944	8.28774	123.15	75.5659	59.5356	73.2533	174.297	275.079	102.224	64.8129	60.7932	53.1246
ZDHHC6	ENSG00000023041	1412.36	1337.44	0	25.2477	913.131	621.738	342.02	390.122	1453.2	1561.21	845.232	840.123	442.327	390.725
GRAMD1B	ENSG00000023171	657.713	624.81	7.98443	12.8668	218.113	215.854	66.0119	66.2089	508.734	402.144	169.161	109.892	28.3784	28.7208
RNH1	ENSG00000023191	4617.89	4195.07	1287.6	1545.82	3734.5	3543.41	3336.96	3138.91	3696.42	4272.88	3707.86	3638.74	2571.8	2263.06
NDUFS1	ENSG00000023228	4260.39	3879.63	585.228	951.299	3241.24	3059.95	2395.71	2420.62	3174.15	3794.86	2976.44	2845.02	2018.84	1859.67
RB1CC1	ENSG00000023287	8390.5	6905.46	315.077	536.992	5344.62	4915.94	3448.36	3149.66	5510.56	6266.09	5353.91	4822.34	2919.69	2339.1
ERP44	ENSG00000023318	414.92	503.639	188.755	218.644	367.553	354.385	340.095	300.405	345.803	267.717	232.484	248.28	176.254	154.11
ALAS1	ENSG00000023330	3733.28	3569.53	112.514	120.169	1568.99	1551.84	809.147	781.72	3309.83	4018.02	1984.94	1994.2	936.53	908.792
BIRC3	ENSG00000023445	1323.57	1366.1	5.20889	4.69329	47.3161	50.0953	28.5979	16.61	2150.52	2124.6	72.8554	78.4852	20.0785	41.7757
AKAP11	ENSG00000023516	5185.81	4701.86	183.482	372.292	2753.08	2508	1493.64	1317.77	3129.96	3590.56	2182.95	2112.6	1167.02	992.046
GLRX2	ENSG00000023572	336.339	295.871	5.13414	6.22865	143.289	126.068	87.1389	92.1369	223.814	286.255	161.868	158.026	92.6926	82.0807
SNAPC1	ENSG00000023608	6478.66	5665.24	175.882	229.336	3070.91	2911.83	1385.39	1262.83	4779.27	5920.55	4093.82	3669.1	2015.08	1783.25
DERA	ENSG00000023697	2342.76	2316.43	188.604	271.667	2184.72	1887.49	1557.85	1310.49	2015.04	2144.9	1877.59	1803.91	1266.51	1080.48
STRAP	ENSG00000023734	21874.2	19684.3	4164.56	5452.85	15788.7	14360.4	13010.9	12391.2	17169.3	18950.9	16375.2	15251.2	10910.5	9838.65
ABCC2	ENSG00000023839	153.448	105.766	12.0626	7.46556	46.0139	60.7199	19.4157	27.5426	37.5098	73.9448	34.0164	25.9837	19.8779	13.5568
DEF6	ENSG00000023892	213.753	212.533	47.8242	73.4741	192.159	184.272	127.972	126.982	137.436	142.141	145.11	132.916	99.3973	90.3623
PLEKHO1	ENSG00000023902	3582.21	3635.27	180.102	193.733	1204.47	1165.92	555.391	605.704	2569.06	2668.99	1513.82	1346.69	626.641	614.996
GCLM	ENSG00000023909	6577.11	5487.32	145.115	246.582	2791.32	2384.23	1488.19	1209.31	3939.61	4309.39	1829.95	1731.58	692.123	703.848
UBR2	ENSG00000024048	4169.96	3819.27	57.8456	81.3826	1793.96	1738	864.241	797.543	2572.32	2946.96	1459.44	1327.79	572.523	496.78
EHD2	ENSG00000024422	2390.96	1983.37	316.432	511.996	1542.11	1482.79	1259.44	1181.33	2007.99	2414.92	2117.64	1891.55	1161	1090.98
DEPDC1	ENSG00000024526	5906.62	4172.87	262.738	648.172	3710.06	3291.14	1733.92	1717.06	3135.46	3982.52	3638.16	3475.3	2208.31	1801.4
CCDC28A	ENSG00000024862	564.993	517.592	19.3306	18.3143	363.413	327.325	174.732	159.115	466.237	610.393	393.286	404.472	250.665	183.364
RRAGD	ENSG00000025039	494.12	513.136	91.5882	167.247	482.604	418.833	331.302	286.08	548.245	543.365	547.922	558.159	304.06	249.721
HSF2	ENSG00000025156	919.768	928.808	3.35209	2.5289	184.934	153.574	47.5704	33.3166	603.016	857.846	140.958	140.852	42.1105	30.3817
PHF20	ENSG00000025293	3710.52	3163.35	46.0439	21.5359	1161.04	968.924	414.989	319.11	2243.75	2728.83	1171.79	1181.56	347.99	288.547
HSD17B6	ENSG00000025423	122.814	83.7269	20.3786	20.1279	72.7749	64.9968	53.8826	44.7268	58.4383	50.3873	97.7723	44.9517	30.7079	21.5599
NR1H3	ENSG00000025434	386.912	399.154	24.695	24.6322	249.572	256.129	131.788	126.95	377.238	398.138	233.796	277.855	126.677	165.304
TYMP	ENSG00000025708	181.114	254.503	23.7494	29.7331	78.8961	153.155	109.116	106.822	201.626	217.031	134.554	128.927	75.2319	88.2269
NCAPH2	ENSG00000025770	7410.3	7077.72	1429.35	1712.9	6351.78	5622.19	4596.15	4542.44	6418.24	7424.93	6093.25	5995.41	3820.36	3568.53
TOMM34	ENSG00000025772	12583.4	12044.6	4308.57	5914.7	9295.29	8685.58	8629.84	8521.12	9384.56	10396.5	8434.2	7624.87	6848.97	6121.56
SEC63	ENSG00000025796	8105.12	5579.01	1090.64	1596.28	4668.28	3908.69	3906.56	3984.3	3631.67	5308.39	4728.8	3887.31	3464.93	2736.4
KPNA6	ENSG00000025800	8374.45	7651.16	144.059	212.444	4827.92	3900.03	2033.54	2221.33	5491.92	6602.49	4431.36	4025.45	1517.74	1382.67
VIM	ENSG00000026025	205574	190757	60981.7	75500.8	162859	150672	139774	133958	152372	169358	138480	136370	89110.7	85209.5
FAS	ENSG00000026103	114.502	202.791	0	37.5575	59.1598	249.799	13.733	30.3938	155.326	197.964	44.4553	108.302	54.5951	26.7706
RNASET2	ENSG00000026297	1151.28	1016.85	536.208	663.911	850.036	879.841	795.158	820.091	432.999	555.259	607.556	487.153	425.228	419.395
CD44	ENSG00000026508	27349.5	25158.9	7086.65	12033	17405.7	15919.9	17359	16283.8	18535.3	18509.3	9736.32	10274.5	7625.57	7777.63
KCNG1	ENSG00000026559	3023.57	2763.18	117.649	178.938	1614.3	1418.64	790.533	802.181	2574.21	2684.25	1407.46	1433.38	703.268	597.864
AGPAT4	ENSG00000026652	877.504	840.359	15.0236	26.2108	500.544	450.655	184.583	205.174	406.688	638.442	350.786	319.35	163.097	116.411
SLAMF7	ENSG00000026751	228.222	187.243	57.552	94.099	217.564	148.511	135.844	95.3793	489.345	651.39	572.178	538.368	269.292	235.515
BTN3A1	ENSG00000026950	168.864	170.516	12.9592	27.5658	140.774	87.1734	103.765	78.2348	65.0764	93.3527	83.3991	57.1611	41.3668	37.9954
MIPEP	ENSG00000027001	1069.67	897.481	215.781	228.713	748.806	759.573	684.839	766.539	761.59	876.695	741.177	664.538	480.65	489.874
PRKCH	ENSG00000027075	1626.48	1122.87	44.3932	58.1469	537.475	572.319	355.264	333.077	969.297	936.489	661.06	599.431	387.849	421.536
INSRR	ENSG00000027644	0	5.21152	0	0	0	1.1738	0	0.91871	0	0	1.05219	0	2.15004	0
IFNGR1	ENSG00000027697	2067.3	1814.44	36.4504	16.8422	652.377	622.758	247.646	220.885	1310.68	1632.07	583.259	543.836	225.235	173.864
B4GALT7	ENSG00000027847	1807.25	1684.73	645.512	863.517	1465.4	1385.72	1150.48	1205.06	1072.58	1279.24	1005.16	999.603	723.844	704.865
SH2D2A	ENSG00000027869	6.92955	8.09733	0.805454	1.03573	2.51132	8.91091	3.85323	5.13838	48.1392	19.7472	6.71126	15.7739	3.34053	1.66944
VRK2	ENSG00000028116	5599.95	4839.41	319.478	482.417	3724.09	3298.49	2082.31	2106.41	3553.74	4063.51	3395.51	3069.05	1775.93	1724.13
TNFRSF1B	ENSG00000028137	0	1.60375	15.2518	10.1233	2.50677	0	2.28728	0	4.35863	24.8183	3.88696	0.93228	1.32327	1.98547
VEZT	ENSG00000028203	2172.87	1953.7	175.001	232.331	1198.34	1241.25	767.405	652.012	1390.86	1754.15	1046.12	1000.51	579.285	637.147
POU2F2	ENSG00000028277	45.3971	25.619	1.65368	7.79567	19.3188	18.173	16.359	22.4288	252.956	120.835	36.6335	90.6479	20.7241	21.4487
BRD9	ENSG00000028310	1555.6	1678.15	104.646	111.062	811.055	872.287	508.576	522.838	1352.98	1348.69	866.203	756.29	465.712	435.607
SNX1	ENSG00000028528	8825	8548.5	1702.86	2637.48	6903.37	6555.46	5230.71	4975.44	7273.89	7912.38	6966.31	6479.02	4923.61	4395.64
TBPL1	ENSG00000028839	1740.81	1539.1	10.7927	7.63311	293.487	269.075	33.6306	42.0911	1137.21	1471.89	281.043	330.417	64.1231	69.2725
ARNTL2	ENSG00000029153	6146.65	5542.2	1682.58	2552.85	4287.61	3710.63	4049.85	3893.14	3691.94	3979.33	3585.73	3314.87	2744.15	2613.99
BCLAF1	ENSG00000029363	17646.8	17873.4	406.556	698.864	10103.2	9352.75	5415.86	5406.27	14116.6	17145.1	10064.9	8960.53	4901.07	4560.93
SLC39A9	ENSG00000029364	5877.28	5290.67	270.16	419.506	3317.2	3064.06	2081.16	2071.65	6414.87	6877.64	4017.8	4041.94	2452.16	1903.87
ANK1	ENSG00000029534	25.6929	53.2148	3.46947	8.31413	53.0865	24.568	0.935394	30.7114	44.7395	38.826	19.5927	29.2736	12.8669	6.99654
IBSP	ENSG00000029559	0	0	0	0.912979	0	2.33591	0	1.84245	0	0	0	0	0	0
TFB1M	ENSG00000029639	538.16	535.977	2.29906	6.24833	291.62	266.328	86.0698	58.8199	378.011	474.161	389.103	262.499	118.723	118.905
RABEP1	ENSG00000029725	3157.75	3141.05	424.76	453.834	2029.01	1794.49	1362.3	1165.53	2278.22	2584.8	1881.7	1815.76	1209.27	1114.09
HMGB3	ENSG00000029993	4482.09	4264.78	452.727	504.659	2926.78	2554.59	1547.97	1782.34	2857.99	3841.62	3359.18	2868.87	1604.28	1612.26
NUP160	ENSG00000030066	7029.24	6528.24	463.371	672.978	4543.05	3890.78	2607.96	2379.7	4786.22	5163.93	4103.29	3828.16	2055.13	1811.12
BAK1	ENSG00000030110	2496.22	2419.5	20.6668	37.9418	633.078	683.269	208.77	243.261	3466.25	3365.71	1146.25	1196	433.017	364.983
MUSK	ENSG00000030304	0	3.47674	0	0	0	0	0	0	0	0	0	0	0	0
IKZF2	ENSG00000030419	506.256	448.059	4.49932	8.66976	208.132	89.9193	75.9763	63.8304	193.828	236.235	122.225	140.275	74.6715	55.0037
GRN	ENSG00000030582	10750.3	10389.6	5370.31	7464.51	9684.49	9836.55	9070.59	9221.54	7868.92	8928.45	8577.7	8263.39	6403.5	6072.83
FAM13B	ENSG00000031003	842.142	702.432	14.1921	70.967	264.445	226.56	105.205	132.417	610.956	488.392	305.047	122.662	94.3873	150.696
ARHGAP31	ENSG00000031081	2557.34	1923.76	17.2269	95.0422	699.177	842.858	474.989	544.336	2032.22	2351.07	818.311	957.455	370.296	513.387
CENPQ	ENSG00000031691	1634.4	1497.64	259.157	335.645	917.403	799.686	723.288	670.613	917.759	1145.64	737.264	649.739	458.382	436.051
SARS1	ENSG00000031698	19369.6	17210.1	1081.61	1542.05	11340.4	10105.7	7240.78	7144.54	18395.3	20739.5	14574	13835.4	8120.08	7473.49
RANBP3	ENSG00000031823	2499.4	2489.33	60.2078	80.8058	1467.83	1164.16	518.189	576.723	2120.34	2239.56	1214.63	1289.23	438.741	574.864
ARID4A	ENSG00000032219	917.378	805.466	15.4735	42.2491	228.381	124.698	89.909	80.1912	509.763	568.377	199.095	198.977	88.12	66.7852
EIPR1	ENSG00000032389	1166.16	1147.32	112.81	171.082	787.07	688.634	508.542	481.206	785.489	963.245	748.516	670.454	424.649	458.026
PNPLA6	ENSG00000032444	5072.82	5235.84	1772.56	1688.78	4504.17	4566.76	3707.28	3424.17	3997.75	4740.73	4728.66	4192.09	3212.32	2877.78
IFT88	ENSG00000032742	816.709	647.719	81.089	88.8262	430.924	374.157	337.311	307.038	492.704	393.295	371.878	346.252	249.502	208.225
ALG1	ENSG00000033011	1009.19	962.362	129.003	175.192	687.832	732.607	436.989	462.579	880.93	884.35	577.984	551.359	400.2	365.343
ZCCHC8	ENSG00000033030	1620.12	1291.54	50.4508	46.3883	342.591	228.343	101.703	93.6522	1102.65	1232.08	272.838	243.823	60.2272	50.8987
ABCF2	ENSG00000033050	2575.9	2555.33	250.851	367.774	1563.71	1503.76	1032.07	924.245	2683.73	2764.72	1584.29	1541.96	986.723	840.011
CHPF2	ENSG00000033100	1444.39	1476.67	254.839	368.005	940.913	996.573	890.414	952.049	845.397	1036.46	619.596	658.167	409.906	393.035
LRRC7	ENSG00000033122	126.944	102.717	12.4086	13.4212	127.286	125.555	62.9183	63.925	43.2084	65.79	120.23	23.831	11.9191	8.99101
FUT8	ENSG00000033170	3262.92	3120.19	2037.44	2233.16	2021.69	2093.18	1688.85	1262.7	2982.15	3824.07	2305.19	2190.1	1492.64	1386.3
UBA6	ENSG00000033178	6796.28	6111.62	88.5011	298.289	3794.45	4196.69	2336.31	2187.89	4403.04	6124.59	4304.67	4942.35	2311.74	1962.95
GAB2	ENSG00000033327	912.687	969.736	33.4108	48.0789	484.278	477.39	180.859	219.704	488.949	660.181	331.962	267.76	193.074	150.351
ATP6V0A1	ENSG00000033627	90.9049	43.5256	17.7708	7.18906	51.0134	22.2356	28.4256	23.0145	36.1034	33.9246	33.1755	26.0793	19.2148	17.8078
PIAS1	ENSG00000033800	3010.73	2519.44	22.2267	34.2319	493.729	550.778	125.929	75.8771	2118.29	2558.4	388.852	448.142	89.2258	119.545
SLC4A7	ENSG00000033867	2812.12	2834.53	72.6776	100.717	1561.82	1116.37	672.652	661.233	1769.69	1940.81	974.284	1107.51	471.603	541.399
APBA2	ENSG00000034053	383.024	375.338	31.2102	114.755	206.632	509.635	306.915	300.945	511.423	389.075	274.636	304.622	246.804	164.565
MAP2K3	ENSG00000034152	11092.8	10831.3	17.9347	52.5926	2666.45	2498.81	909.815	808.148	12886.5	11074.6	3432.07	3371.1	1101.15	1033.87
EFCAB1	ENSG00000034239	4.13142	6.40572	1.92802	1.19683	2.98648	8.64961	2.58764	7.02474	6.94341	12.2416	6.44326	5.36273	2.21226	3.11633
TMSB10	ENSG00000034510	51706.8	46181.3	26620.8	26610.4	41820.4	38014.6	36598.7	36648.9	43845.3	50536.3	48994.6	43341.6	35617.7	32263.6
ASTE1	ENSG00000034533	282.816	185.029	0	0.490128	4.36951	13.2928	2.19506	15.2924	179.454	230.87	53.0178	13.4494	4.86112	13.7845
RNF19A	ENSG00000034677	3502.12	2941.33	16.9436	28.5297	438.597	251.022	111.965	89.7612	1905.22	2414.26	154.405	283.281	89.3835	89.6671
PEX3	ENSG00000034693	1406.58	1176.33	61.6753	76.9074	1021.96	820.508	550.485	369.733	870.137	950.614	691.614	747.139	477.064	546.593
GABARAPL2	ENSG00000034713	4770.54	4332.1	1319.61	1677.04	3570.02	3153.98	3009	2839.66	3428.38	3978.65	3792.57	3177.29	2815.33	2496.25
MYOC	ENSG00000034971	0	0	0	0	0	0	0	0	0	0	0	0	0	0
SH3YL1	ENSG00000035115	220.954	158.292	7.82105	36.1595	94.3744	53.5198	76.3274	78.6929	96.0879	91.11	83.2527	59.4315	54.3395	54.8109
FAM136A	ENSG00000035141	6115.57	5879.38	1016.26	1334.81	3708.72	3478.28	2703.32	2701.48	4853.42	5740.32	4319.44	4132.27	3025.64	2791.76
VCL	ENSG00000035403	26553.8	25263.4	2144.27	3952.08	11554.9	10912.3	10420.7	10012.6	23397.6	26699.5	14657.4	14620	9809.04	9093.12
DEPDC1B	ENSG00000035499	1978.07	1922.02	283.762	548.003	1852.17	1757.66	1266.06	1182.45	1602.91	1808.07	2114.52	1857.31	1307.06	1257.95
DAPK2	ENSG00000035664	180.112	191.344	12.5706	48.4178	136.586	69.1175	89.629	113.497	71.6881	167.899	57.1946	87.6544	52.9322	49.5738
NSMAF	ENSG00000035681	4062.96	4190.99	635.93	1321.2	3174.41	2910.87	2865.41	3026.73	2619.8	3010.64	2803.97	2464.86	1885.81	1723.29
ADSS2	ENSG00000035687	4958.03	4373.79	186.798	235.172	2344.02	2291.99	1335.12	1295.69	2738.41	3372.03	2062.98	1853.29	979.026	828.389
STAP1	ENSG00000035720	0	0	0	0	0	0	0	0	0	0	0	0	0	0
TIMP2	ENSG00000035862	22814.9	21761	9776.02	14640.1	20324.6	18766.8	19018.1	18660.3	16552.6	18875.3	18214.4	17689.9	13835.3	12799.3
RFC1	ENSG00000035928	9159.54	9230.44	162.762	185.153	5202.58	4138.81	2030.46	1431.54	7019.26	6704.53	4066.78	3654.21	1229.16	1241.34
TBC1D23	ENSG00000036054	9076.99	7206	227.046	496.939	5502.33	4834.49	2458.71	2634.58	2777.32	3083.1	2244.62	2268.59	1090.49	1059.82
CUL3	ENSG00000036257	8424.99	7743.68	76.9838	69.6866	3777.81	3646.43	1483.5	1383.28	6239.23	6967.1	3514.57	3450.77	1355.48	1174.19
MYOM2	ENSG00000036448	23.496	0	4.74456	0.904579	6.46928	8.99202	2.10854	27.7523	15.28	8.95939	17.1637	1.50467	1.06404	18.7545
OTC	ENSG00000036473	0	0	0	0	0	0	0.756735	0	0	0	0	0	1.56536	0
CYP46A1	ENSG00000036530	46.9017	36.276	13.9953	17.967	38.1175	29.0794	24.3109	13.7473	23.9755	12.0322	7.60438	25.4083	9.78539	16.126
ZZZ3	ENSG00000036549	4647.03	4451.96	49.2903	99.9138	1480	1615.92	517.283	616.489	3478.63	4006.38	1152.08	1111.26	591.989	572.99
SLC18A1	ENSG00000036565	3.78442	1.73284	0	0.920144	0	0	4.12948	0	0	5.60664	1.05445	0	0.714861	0
USP2	ENSG00000036672	2.56269	13.9341	0.232849	0	24.708	4.6797	0.558406	0	17.9741	41.8681	5.0482	1.21976	0.484499	1.72831
CASR	ENSG00000036828	23.7371	10.8803	1.5368	4.0812	2.42512	5.25167	1.47719	1.64175	4.21449	11.7284	0.941073	7.2233	3.84748	12.2184
TUBG2	ENSG00000037042	191.122	133.032	31.0237	32.4727	163.123	137.052	94.8629	97.7908	173.49	145.834	129.409	147.336	126.609	90.0802
RPL26L1	ENSG00000037241	2695.54	2353.02	427.313	519.794	1598.49	1564.5	1357.91	1344.93	2684.16	3052.72	2181.88	1991.8	1552.49	1422.67
FLT4	ENSG00000037280	637.656	534.104	162.444	272.08	546.858	632.96	466.366	527.077	519.735	489.881	514.539	542.444	486.221	346.346
NSUN2	ENSG00000037474	10753.6	10052.2	472.564	760.434	6095.29	5571.41	3796.6	3915.22	9728.92	10673.1	7559.77	7000.75	4572.3	4110.75
FBXO42	ENSG00000037637	805.326	875.541	7.49809	5.47588	172.105	134.353	25.1509	24.5462	620.732	735.351	121.452	115.584	31.7251	18.9689
MFAP3	ENSG00000037749	4333.48	4493.47	165.786	269.415	2072.66	2053.7	1405.92	1258.61	2532.41	3498.01	1837.66	1760.53	1096.65	860.671
MRI1	ENSG00000037757	927.101	937.503	106.021	125.772	724.582	579.521	408.538	499.673	701.977	637.73	602.643	600.742	451.892	343.186
METTL1	ENSG00000037897	1166.61	1162.94	9.96047	11.7958	326.943	269.618	117.626	74.0112	892.618	1010.08	288.918	306.783	96.1554	74.2628
HOXC8	ENSG00000037965	865.106	778.965	12.3932	12.7934	124.92	98.4509	43.7286	44.1944	744.78	905.266	99.9246	107.971	59.4056	50.8167
AGA	ENSG00000038002	1329.56	1002.59	495.011	697.717	1174.1	917.184	921.444	992.018	622.819	682.722	777.051	624.961	576.945	442.611
PI4K2B	ENSG00000038210	1008.49	836.387	179.585	339.325	929.475	739.884	720.538	702.606	631.767	725.115	651.992	663.537	507.101	492.62
BOD1L1	ENSG00000038219	3420.37	3242.15	205.37	242.933	1511.38	1398.31	821.074	798.517	3103.88	3039.24	1593.04	1485.36	768.728	719.526
MAT2B	ENSG00000038274	4278.92	3677.52	146.182	196.24	2222.26	2097.14	1239.32	1069.23	3027.2	3398.26	2023.62	1922.93	1154.74	918.163
TLL1	ENSG00000038295	172.131	242.849	23.731	63.4043	192.517	162.045	142.375	155.918	29.366	56.0952	34.5293	52.1826	19.6999	6.77497
EDC4	ENSG00000038358	6031.17	5960.05	315.704	421.017	4035.68	3479.51	2712.64	2592.69	4437.05	5343.69	3845.62	3586.48	1989.04	1871.29
TRIO	ENSG00000038382	24967	23674.4	1713.98	3260.54	13560.7	12476.9	9505.65	9855.8	17093.7	19624.4	12359.6	12450.3	8097.22	7334.11
VCAN	ENSG00000038427	242.349	67.5178	6.07116	11.0617	28.7306	46.5743	19.3483	22.5351	74.0044	106.789	6.78988	10.4438	8.3697	25.7017
CLEC16A	ENSG00000038532	727.696	730.688	182.841	197.97	401.767	510.834	310.25	500.817	369.175	432.831	495.449	464.617	384.894	407.972
MSR1	ENSG00000038945	40.7704	42.7477	0.383265	2.86063	21.1893	16.3774	14.4833	12.2469	8.5842	13.2358	9.56326	11.4474	2.3772	1.55493
CDH1	ENSG00000039068	114.543	200.821	11.4034	18.4309	139.371	61.3018	42.017	36.3743	201.614	409.786	181.716	182.63	87.7902	94.5804
MTREX	ENSG00000039123	10354.2	8895.53	170.982	348.976	6024.27	5182.14	3161.44	3403.55	7423.59	7936.5	5395.04	4813.49	2534.73	2268.59
DNAH5	ENSG00000039139	0	6.6923	2.28697	0	6.66611	17.7669	1.2973	18.073	10.4952	0	0	0	0	0
ZFYVE16	ENSG00000039319	3881.18	2962.83	179.274	319.327	2293.94	1489.08	1289.56	1080.6	1771.83	2299.66	1935.78	2078.39	1178.69	693.386
RIPOR1	ENSG00000039523	8405.85	7442.08	1163.86	1793.78	5927.16	5616.64	4803.55	4755.45	6354.51	6851.79	6606.23	6165.98	4397.87	4058.07
C6	ENSG00000039537	0	0	0	0	0	1.17479	0	0	0	0	0	0	0	0
RAI14	ENSG00000039560	13789.2	12686.1	1224.33	2577.43	7504.24	7567.25	5011.42	5231.64	9703.27	10190.2	8056.94	8280.09	5510.21	4824.02
SOX30	ENSG00000039600	4.03787	1.84995	0	0.976344	4.35287	9.13396	1.76052	2.95477	13.4689	7.97847	4.49042	8.6151	1.52639	0
PNKP	ENSG00000039650	1518.75	1468.05	362.124	470.234	1221	1015.81	1079.47	1106.47	1211.16	1502.84	1149.49	1013.23	736.182	872.387
BEST2	ENSG00000039987	0	0	1.80566	0	0	0	1.42364	3.2429	0.731704	3.21629	0	0.936784	3.12547	0.663964
PHLPP2	ENSG00000040199	3331.36	3183.39	52.1992	81.2637	653.022	663.95	286.228	243.979	2435.7	2529.65	518.129	631.089	245.773	240.966
SPDL1	ENSG00000040275	5171.04	4684.36	89.5015	174.932	1955.81	1668.78	869.8	763.887	2455.51	3008.62	1647	1551.14	827.36	775.972
STAU2	ENSG00000040341	5382.61	4947.09	596.022	1085.26	3984.42	3480.9	2865.4	3141.29	4164.19	4607.58	3967.6	3838.9	2387.41	2286.44
SLC66A1	ENSG00000040487	908.97	893.317	8.45504	16.2339	277.517	293.071	89.8492	97.8198	765.185	734.331	249.16	191.813	64.1158	51.94
CTNS	ENSG00000040531	628.335	644.75	12.2352	20.7793	332.089	278.878	160.492	151.202	648.436	482.804	326.745	372.81	158.537	121.616
RTN4R	ENSG00000040608	711.429	725.705	26.8685	31.0841	442.893	384.169	218.578	226.749	728.091	773.387	594.226	609.394	226.754	182.362
PHF23	ENSG00000040633	2614.26	2392.11	15.3188	17.7609	86.0872	102.452	55.8678	25.7799	2043.43	2226.78	116.447	116.294	28.6874	35.4855
CDH10	ENSG00000040731	44.7312	27.5359	5.45085	13.0097	57.4501	49.9966	30.2851	40.9451	22.1678	33.3634	20.8622	36.1551	12.07	22.8282
INPP4A	ENSG00000040933	2689.5	2465.5	253.6	359.924	2060.82	1827.44	1388	1442.13	2758.69	3000.43	2638.79	2761.67	1955.33	1621.34
RAB27B	ENSG00000041353	139.286	127.449	4.91627	3.90697	101.569	31.119	20.2962	30.9013	89.6878	45.8297	25.9556	49.7371	11.1897	23.2795
PSMA4	ENSG00000041357	13559.7	11616.4	1920.66	2495.44	10118.5	9375.5	7615.67	7706.79	9778.13	11296.6	10422.7	9633.48	7311.43	6554.04
MYO16	ENSG00000041515	107.606	77.3015	4.50209	3.9815	103.738	113.569	31.1303	32.8422	126.108	218.11	139.517	195.916	64.6224	63.9498
LSG1	ENSG00000041802	4826.55	4498.23	114.798	178.543	2235.25	1772.03	1083.08	944.746	3541.73	3811.48	1814.99	1579.11	735.195	689.486
PARP3	ENSG00000041880	619.472	506.527	145.818	216.539	414.925	425.356	350.627	364.802	466.687	493.748	403.823	387.153	308.978	301.264
TNC	ENSG00000041982	19708.2	18003.6	3078.9	8921.83	16494.6	13664.1	17736.9	16562	8638.22	10362.7	7439.36	6801.16	6494.09	5491.67
THAP3	ENSG00000041988	389.818	403.23	6.33216	1.58341	25.5436	46.0043	7.28506	11.1035	324.801	291.119	17.6783	19.2185	8.96721	2.62438
RIPOR3	ENSG00000042062	2.01087	1.13294	4.38624	9.70324	0	0	1.75274	2.93217	8.35841	0	0	0	0.760324	0
TDP1	ENSG00000042088	1501.46	1328.89	46.1191	64.5247	687.017	670.688	316.132	262.866	962.83	992.108	526.91	602.609	239.673	282.365
AIFM2	ENSG00000042286	3906.06	4085.24	264.127	311.005	2524.75	2367.45	1649.02	1630.8	2980.3	3439.59	2564.51	2243.87	1449.72	1320.03
C2orf83	ENSG00000042304	0	0	0	0	0	0	0	0	0	0	0	0	0	0
SPATA7	ENSG00000042317	333.344	213.579	6.10142	5.24101	90.0746	71.8998	40.8643	19.5962	101.279	153.715	61.5402	98.784	39.0008	29.619
MED17	ENSG00000042429	2316.03	2117.73	14.0538	20.6659	253.006	275.589	100.311	91.071	1677.09	1927.28	161.528	164.629	35.8384	56.3272
RETSAT	ENSG00000042445	1252.83	1071.33	160.592	293.084	969.287	963.68	488.575	590.544	694.087	1273.48	797.289	981.054	531.37	607.582
CAPG	ENSG00000042493	798.984	734.912	435.434	515.096	773.276	631.84	702.621	608.968	1122.24	1085.28	1114.02	1106.85	812.837	727.944
AP2S1	ENSG00000042753	10498.8	10023.3	3444.45	3768.03	9206.22	8509.95	7834.28	7807.75	9156.1	10442.7	10022.6	9278.98	6896.7	6226.47
USH2A	ENSG00000042781	4.72568	7.09339	0	0	2.21242	6.71099	2.02216	0.748727	1.28145	4.58768	1.71755	5.03403	1.75583	0
ZPBP	ENSG00000042813	0	0	0	0	0	0	0	0	0	0	0	0	0	0
TG	ENSG00000042832	19.4007	15.4641	3.93227	3.51268	87.7483	61.7053	28.6788	15.246	4.03509	4.61419	42.7758	68.8843	30.3085	16.8029
ADAM28	ENSG00000042980	21.7992	11.1812	6.19716	6.90775	22.3414	18.8444	9.77352	11.3333	13.6791	8.15432	19.1847	22.4656	11.3864	15.6355
BARX2	ENSG00000043039	65.8941	56.97	6.09826	11.9377	29.3328	9.34391	24.1666	16.1116	12.7476	22.805	15.1375	21.6274	5.51907	7.0264
DCUN1D1	ENSG00000043093	2358.56	2071.94	61.2636	123.36	1059.86	1160.91	475.36	440.325	1660.17	1784.3	1157.64	901.333	491.492	394.644
JADE2	ENSG00000043143	459.127	471.558	17.3576	38.5689	147.304	126.132	73.1279	57.922	283.446	643.899	109.208	148.366	81.199	107.924
ZIC2	ENSG00000043355	0	0	0	0	0	0	0	15.0085	0	0	0	0	0	0.131534
LCP2	ENSG00000043462	1.89611	0	0	0	0	0	0	0	0	0	0	0	0	0
TRIT1	ENSG00000043514	1720.41	1652.22	59.5686	57.2412	922.058	826.164	503.566	606.196	1389.13	1536.21	958.858	903.583	586.046	476.611
ADRB1	ENSG00000043591	0	0	0	0	0	0	0	0	0	0	0	0	0	0
GUCA2B	ENSG00000044012	0	0	0	0	0	0	0	0	0	0	0	0	0	0
CUL7	ENSG00000044090	2049.11	2660.31	225.89	314.234	2463.47	2136.27	1912.91	1854.8	1852.83	2336.9	1997.79	1829.48	1116.36	887.398
CTNNA1	ENSG00000044115	23254.2	20708.6	5238.36	7869.94	17765.2	16672.8	15860.6	14884.6	17446.8	19303	17038	16291	12226.2	11673.5
PHKA2	ENSG00000044446	1550.53	885.394	197.838	207.688	997.424	796.594	741.268	670.919	788.181	801.268	624.694	609.102	483.631	448.503
CNTLN	ENSG00000044459	608.224	609.869	72.7416	86.7088	423.856	408.899	223.629	255.048	450.407	426.131	319.989	386.765	177.925	162.347
EPHA3	ENSG00000044524	0	0	0	0	4.06453	0	0	0	0	0	0	0	0	0
HSPA5	ENSG00000044574	39889.3	33937.5	5513.61	6027.49	17276.6	15560.6	12481.4	12418.3	31522.7	35160.9	15590.7	14436	9417.36	8195.96
DSG2	ENSG00000046604	4095.56	3688.32	779.393	1489.02	3420.1	3119.68	2680.19	2581.55	2245.47	2501.57	2530.26	2441.72	1751.49	1626.29
GEMIN8	ENSG00000046647	237.46	182.832	0	0	108.9	118.353	38.7694	45.5253	109.321	132.34	94.8991	81.3811	47.3751	51.9108
OFD1	ENSG00000046651	946.652	851.137	4.71542	3.97305	262.083	242.366	72.0583	66.6515	549.54	691.96	264.513	239.3	61.5254	60.7148
GPM6B	ENSG00000046653	44.2351	71.9399	6.57461	10.5388	19.3948	40.1887	15.5025	14.1416	15.0169	27.2884	24.1774	41.8157	63.1394	29.9258
MAGEC2	ENSG00000046774	1.8929	1.73464	0.689128	0.914512	1.35896	3.51531	5.77606	1.84388	0	3.74038	1.05212	1.00931	4.29374	0.715479
PREX2	ENSG00000046889	41.2695	54.402	10.8496	20.0732	76.5378	54.7423	46.4221	19.6485	27.9467	39.9824	10.4426	24.3318	22.5436	16.5831
WDR37	ENSG00000047056	246.844	158.581	3.42965	2.27089	65.985	35.6899	28.1268	23.8832	235.694	272.402	54.6567	32.4952	20.7693	11.3185
YTHDC2	ENSG00000047188	2611	2283.24	67.1108	169.23	1512.71	1744.1	1117.48	1011.69	1409.93	1516.87	1090.67	922.659	584.918	692.111
CTPS2	ENSG00000047230	577.423	463.273	32.2788	51.352	423.613	328.873	254.035	271.372	306.786	388.27	294.379	277.307	187.118	174.266
ATP6V1H	ENSG00000047249	3342.36	2993.52	167.944	198.648	2238.85	2064.28	1561.3	1388.2	2000.84	2122.31	1961.68	1840.46	1172.76	982.194
POLR2B	ENSG00000047315	17528.5	15833.8	506.386	637.184	10831.4	9480.58	5501.15	5669.7	11595	13753.3	9700.6	8516.91	4677.72	4183.96
FAM214A	ENSG00000047346	388.084	238.213	11.8683	17.1213	166.041	160.831	93.2895	83.5691	98.2987	112.266	121.419	84.3755	57.3073	37.9843
ARAP2	ENSG00000047365	3244.96	3271.18	27.4171	53.8885	706.849	844.603	269.334	268.221	4578.07	3424.75	1034.91	759.147	308.973	510.019
TPR	ENSG00000047410	13024.7	11534	190.975	152.65	8128.24	7090.89	4031.14	4157.44	6664.7	8537.11	7286.35	7083.03	3416.17	2761.92
CP	ENSG00000047457	4.52001	0	0	1.10349	3.28204	0.716544	0	0	0.963044	3.4306	0	0	3.68584	0.437557
KIAA0556	ENSG00000047578	1036.94	949.889	36.3677	113.05	794.997	898.081	413.739	386.88	857.626	724.429	441.373	592.135	203.301	387.776
DTNBP1	ENSG00000047579	863.643	714.788	47.6189	64.3708	324.143	332.378	153.719	144.866	473.17	498.335	333.023	315.67	154.322	116.658
XK	ENSG00000047597	109.894	93.7877	13.4076	20.0829	56.9595	57.5043	42.1005	65.2157	100.585	129.186	56.8065	109.003	53.0232	56.6323
ANO2	ENSG00000047617	152.469	103.831	13.1343	26.3319	44.2323	100.41	44.6111	51.3563	129.06	190.076	103.258	100.948	81.8287	66.0275
C12orf4	ENSG00000047621	1733.4	1593.43	124.08	177.401	981.775	829.885	569.128	454.498	1325.31	1583.69	988.77	852.228	539.474	437.051
SCML1	ENSG00000047634	795.117	671.806	205.483	309.979	532.673	483.335	475.447	524.737	364.129	461.581	474.529	442.442	466.282	399.738
WWC3	ENSG00000047644	721.224	590.793	252.516	307.023	455.45	424.709	388.352	395.654	392.758	416.961	366.786	317.363	311.699	229.78
ARHGAP6	ENSG00000047648	173.873	119.975	2.84326	3.18741	81.5958	65.3177	48.4202	69.4904	57.7852	80.6073	64.8708	68.2256	32.3349	23.5883
FAM184B	ENSG00000047662	15.1604	15.6346	16.4974	16.4281	14.9145	17.6078	9.907	9.1811	15.7107	24.3442	12.624	17.1585	14.3337	12.9075
MAP4	ENSG00000047849	33088.6	32199.2	4015.99	6118.8	24106.6	21294.2	18919.2	17444.7	25018.6	31019.7	23532.1	23032.9	14854	13344.6
GOPC	ENSG00000047932	6528.06	6138.11	53.596	66.1373	2625.9	2503.03	922.907	753.624	3207.44	4389.3	2382.34	2190.94	864.685	687.371
ROS1	ENSG00000047936	2324.41	2017.91	260.368	447.114	1744.46	1522.05	1349.41	1370.35	270.258	315.91	251.486	227.248	179.237	162.204
USP28	ENSG00000048028	4189.29	4229.33	301.965	596.242	3113.35	2688.48	2289.07	2073.07	2803.84	3222.74	3011.81	2942.51	1827.35	1570.51
HDAC9	ENSG00000048052	2883.49	2466.22	44.1737	111.457	560.335	519.642	198.225	253.946	2136.82	2165.36	456.898	470.858	194.315	204.213
TSPAN17	ENSG00000048140	7007.12	6823.7	1785.01	2404.12	6247.5	5872.74	5034.93	4868.05	6765.63	7455.41	7077.98	6868.41	5077.2	4396.04
NOP16	ENSG00000048162	4067.16	3829.9	6.13577	2.63886	649.359	624.444	80.1968	99.9957	3415.09	3593.21	775.82	771.469	79.9291	88.5065
CC2D2A	ENSG00000048342	1001.19	1105.51	279.226	402.842	770.25	770.348	631.002	597.27	757.954	955.877	715.414	690.928	445.48	480.998
RRM2B	ENSG00000048392	11497.6	10429	1216.58	2552.98	8098.55	7012.82	5864.27	5535.39	7633.78	8519.32	7227.97	6717.52	4945.63	4312.86
ZNF800	ENSG00000048405	1194.34	935.935	5.45333	13.134	157.548	223.96	75.4277	69.299	1210.69	1083.8	127.313	175.674	86.6911	74.9633
TNFRSF17	ENSG00000048462	0	0	0.791136	0.523506	0	0	0	1.96491	0	2.09608	0	3.41708	0.80193	0
SNX29	ENSG00000048471	867.511	689.633	67.4966	150.109	727.801	629.793	632.834	428.131	398.141	708.713	443.081	409.242	380.78	253.663
LMO3	ENSG00000048540	4.17301	0	0	0	1.39191	0	0	0	0	3.52554	0	0	2.69735	0
MRPS10	ENSG00000048544	4371.67	4028.81	817.25	1087.32	3179.82	2764.93	2226.51	2164.3	3833.12	4251.97	3464.62	3058.32	2288.86	1980.91
GUCA1A	ENSG00000048545	0	0	0	0	0	0	0	0	0	0	0	0	0	0
RSF1	ENSG00000048649	4680.43	4250.32	302.262	377.169	1281.31	1411.19	687.201	719.605	3465.73	3641.88	1630.06	1496.73	798.649	815.908
VPS13D	ENSG00000048707	2479.91	3183.85	77.5276	172.175	1818.36	2019.94	703.31	974.768	1735.8	1924.83	1371.85	1117.38	988.776	795.121
CELF2	ENSG00000048740	497.356	525.561	59.607	175.765	369.278	294.9	281.226	210.764	225.534	253.268	151.89	199.195	102.632	123.023
FAM120A	ENSG00000048828	10430.1	10808.5	2023.76	4264.4	9506.5	9096.63	9130.67	8160.81	8375.47	9537.46	8458.49	9151.4	7242.92	6427.17
R3HDM1	ENSG00000048991	4168.07	3725.37	234.423	457.739	2937.29	2838.35	2054.49	2290.13	2937.24	3592.31	3215.72	3239.74	1985.58	1916.39
COL9A2	ENSG00000049089	3077.57	2857.58	1147.02	1553.24	2233.49	2136.32	2146.75	2290.02	547.938	925.214	810.45	580.223	533.121	524.453
KITLG	ENSG00000049130	3697.64	2954.02	46.7482	84.9315	1121.99	896.325	658.142	488.848	2821.98	2029.91	610.967	646.714	375.585	233.32
ERCC8	ENSG00000049167	681.201	760.704	137.068	189.966	490.686	474.985	360.614	419.115	537.247	592.862	472.382	296.353	285.716	278.521
ADAMTS6	ENSG00000049192	1358.06	1580.61	27.2043	45.7228	716.313	331.084	220.031	234.464	2222.74	1578.53	292.988	294.299	114.276	135.632
H6PD	ENSG00000049239	1587.34	1233.53	258.403	444.404	865.164	789.903	767.114	693.02	841.664	887.438	575.069	543.515	418.67	409.52
VAMP3	ENSG00000049245	4432.39	3965.7	758.479	1046.57	3007.55	2821.38	2179.21	1925.38	3261.3	3473.59	2965.75	2484.92	1784.29	1600.1
PER3	ENSG00000049246	6192.35	5196.37	78.8896	160.269	3306.52	2966.66	1024.46	771.239	3219.44	3464.52	2748.84	2776.05	814.747	862.555
UTS2	ENSG00000049247	0	0	0	0	2.71518	0	0	0	0	0	0	1.00741	0	0
TNFRSF9	ENSG00000049249	2123.94	1863.04	335.277	623.603	1023.94	943.453	825.59	954.661	1057.76	1301.33	633.716	445.331	424.191	331.392
EPN3	ENSG00000049283	30.8342	19.1066	1.32027	0.441062	31.161	7.44805	2.09722	0.716812	7.34442	15.4581	1.3368	21.9113	0.992131	3.36388
LTBP1	ENSG00000049323	16175.2	14806.1	5080.83	8727.94	13977.1	12809.1	14724	14051.6	6566.75	7582.59	6571.58	6240.58	6015.55	5484.05
RCN1	ENSG00000049449	29531.9	26401.1	11183.7	13660.7	21262	18839.8	18652.8	17543.8	19532.1	22562.2	18735.7	16075.2	13564.9	11513.4
ELN	ENSG00000049540	6.76119	4.68493	10.1365	6.18974	7.79191	4.23814	3.91699	4.06073	3.61352	24.083	4.41383	0.450017	5.14988	5.41227
RFC2	ENSG00000049541	4446.29	4417.64	597.677	770.39	3478.51	3139.33	2349.38	2352.32	3451.83	4147.08	3051.8	3056.03	1922.26	1826.09
ARID1B	ENSG00000049618	6115.66	5599.56	736.276	710.779	4311.21	3650.83	2202.13	1784.61	3761.39	4379.78	3300.46	3364.36	1502.35	1490.53
CLPTM1L	ENSG00000049656	35273.5	31946	6173.68	7748.11	27026.9	24417.1	18988.4	19329.1	25546.7	31696.6	28022.1	26731.3	18637.5	16536.2
NEDD4L	ENSG00000049759	5685.75	5595.61	212.87	372.247	2819.34	2806.71	1217.38	1191.88	5474.26	6259.55	2591.24	2521.57	1282.64	1155.98
FOXP3	ENSG00000049768	62.1223	39.6158	10.145	6.06653	35.1276	22.8697	9.96287	15.9807	35.2601	36.0071	34.0918	26.1134	16.6841	16.8057
PPP1R3F	ENSG00000049769	170.022	90.2022	58.8908	52.1514	148.993	90.806	136.273	78.3489	167.911	107.953	110.912	134.614	129.952	149.096
HEXB	ENSG00000049860	2216.98	1897.75	1193.72	1358.5	1969.72	1808.73	1608.92	1701.44	1018.9	1418.12	1238.48	1051.01	1029.73	899.408
PTCD2	ENSG00000049883	948.999	827.06	26.8144	46.8678	423.585	466.12	305.022	154.525	543.38	638.283	363.155	327.995	204.19	193.389
NEXMIF	ENSG00000050030	97.9401	81.6222	0.986561	1.60744	63.678	78.9395	27.1503	23.7103	31.3549	34.0652	24.7097	35.5616	10.983	8.42389
JKAMP	ENSG00000050130	4658.26	4208.86	192.037	339.339	2316.89	2219.75	1532.68	1374.08	2849.68	3377.82	2237.68	2243.29	1263.74	1144.19
DKK3	ENSG00000050165	10083.2	10108.6	2838.65	5424.48	8854.97	7624.55	7878.44	8509.13	8364.68	9430.39	8245.4	7140.45	6750.33	5638.31
ARHGEF5	ENSG00000050327	31.3892	21.2513	0	0	10.8903	3.23267	3.42626	3.88074	4.84953	20.6655	2.91781	1.05149	1.97579	1.49305
NFE2L3	ENSG00000050344	0	0	0	0.281982	0	0	0	16.8968	0.971221	3.9572	1.29932	2.13515	0.442359	0
MCUR1	ENSG00000050393	3052.49	2748.64	516.193	658.558	1908.31	1980.18	1541.47	1411.25	2315.97	2704.31	2089.75	1970.57	1314.76	1315.54
LIMA1	ENSG00000050405	23077.6	22098	1529.04	2523.35	11231.6	10609.8	8290.12	8119.95	16280.1	16718.2	10259.5	9924.75	6677.32	5984.44
LETMD1	ENSG00000050426	845.314	845.692	206.944	286.781	679.495	646.75	499.02	518.957	724.539	765.176	643.248	604.52	495.601	328.93
SLC4A8	ENSG00000050438	863.682	965.654	97.6567	155.276	503.648	626.699	491.518	322.147	600.095	668.298	627.701	588.275	392.553	388.926
LAMC3	ENSG00000050555	1318.22	694.768	375.179	481.986	801.549	689.763	570.532	736.481	1035.83	948.399	1202.61	1248.01	971.891	858.838
PTGER3	ENSG00000050628	95.9073	70.9534	10.2441	14.1649	78.1949	46.928	32.0823	35.1644	14.9323	12.9535	16.1791	20.1924	13.7853	11.507
TNIP3	ENSG00000050730	66.994	52.271	2.97924	3.16411	28.7242	21.259	24.8894	15.2272	15.5736	28.9093	5.85166	14.6676	10.7896	3.09687
MAPK9	ENSG00000050748	5207.45	4371.32	1754.12	2820.79	4408.39	3985.21	4005.48	3973.48	2947.06	3371.36	3560.67	3325.92	2982.84	2756.02
COL23A1	ENSG00000050767	1.89611	0	0	0	0	0	0	0	0	0	0	0	0	0
BCAR1	ENSG00000050820	11099.3	11049.2	96.525	168.977	2762.05	2423.96	872.031	701.698	9041.43	10748.7	2592.78	2460.78	757.642	673.463
FAM160A2	ENSG00000051009	1606.5	1690.89	10.0991	13.1915	378.65	355.499	205.422	146.334	1302.93	1357.39	347.07	360.678	139.531	166.684
HERPUD1	ENSG00000051108	4814.37	4500.82	6.28759	11.4242	282.672	316.443	75.0944	134.07	4841.99	4694.76	403.905	456.882	154.145	110.996
HOMER3	ENSG00000051128	2623.14	2350.23	475.171	584.834	2176.43	1837.5	1713.52	1671.52	1914.02	2011.26	1846.67	1805.11	1290.42	1177.29
RAD51	ENSG00000051180	995.177	1088.78	7.47661	12.8684	501.112	443.263	249.954	235.131	782.813	871.548	638.328	504.288	245.779	174.331
POLQ	ENSG00000051341	1144.5	1084.91	120.407	164.375	729.79	606.802	409.218	322.781	919.188	848.11	544.496	534.648	310.449	288.626
PIK3CB	ENSG00000051382	1529.53	1413.79	51.4013	94.8666	810.621	972.671	478.282	465.69	1030.76	1384.33	955.489	970.657	410.897	460.174
CYBA	ENSG00000051523	3.86179	2.89883	1.62028	0	2.1215	0	0	1.46442	2.17811	0	2.27688	1.11646	1.08106	4.29114
THOC3	ENSG00000051596	6463.03	5446.74	1017.22	1257.58	4169.63	3795.65	3086.93	3062.12	4310.8	5235.71	3953.88	4138.55	2725.27	2800.99
HEBP2	ENSG00000051620	3693.47	3373.18	871.302	1068.6	2996.08	2848.15	2583.97	2374.58	2587.64	3234.6	2913.12	2516.79	2051.07	1804.38
MPHOSPH9	ENSG00000051825	3408.82	3193.96	76.6755	157.425	1754.83	1746.82	980.681	881.274	2029.49	2602.91	1713.68	1428.22	813.587	878.313
PLEKHA5	ENSG00000052126	2045.54	2080.88	120.42	62.8068	949.838	810.378	464.736	317.292	1487.09	1630.86	647.162	780.496	340.277	259.435
PRSS8	ENSG00000052344	5.5879	8.23717	2.07908	0.851953	8.18365	7.24874	9.783	1.6994	14.3236	11.0237	18.6325	16.8792	8.43672	11.7268
SIKE1	ENSG00000052723	3736.41	3250.2	261.054	420.721	2113.48	2282.84	1510.23	1375.32	2558.65	2846.56	2520.88	2389.65	1289.04	1396.46
RRP12	ENSG00000052749	7472.49	6640.64	511.901	534.603	2608.18	2348.79	1688.35	1534.69	7736.25	7418.71	2920.45	2984.97	1325.04	1246.08
FNIP2	ENSG00000052795	1740.75	1441.48	31.0467	76.5483	622.208	600.777	359.742	347.543	1158.57	1215.56	716.223	611.447	288.539	253.498
MSMO1	ENSG00000052802	4276.18	3661.83	259.647	329.848	1958.36	1699.02	1177.09	1150.21	3882.72	4355.04	1600.49	1651.35	870.494	747.914
TTC17	ENSG00000052841	2694.27	2642.37	192.925	310.586	1396.01	1034.66	840.269	773.139	2093.4	1644.65	1028.99	827.918	459.955	540.844
ALX4	ENSG00000052850	132.64	126.798	0.343747	1.82556	35.2572	23.4736	3.30214	3.67342	73.856	149.794	26.2996	14.1302	2.86638	5.73566
FSTL4	ENSG00000053108	25.3548	19.9186	0.120825	2.85886	14.929	30.0126	20.0534	12.6041	16.164	6.08945	22.8364	30.9609	14.2182	15.779
FOXN3	ENSG00000053254	5092.63	4656.44	258.88	407.064	2679.04	2690.48	1512.28	1499.93	2928.22	3242.37	2987.09	3003.69	1180.25	1189.12
METTL24	ENSG00000053328	18.3288	10.0796	2.33079	4.41994	14.5315	15.8902	6.38976	5.34071	12.1809	7.24422	1.01806	1.95341	4.15838	3.46606
AKR7A2	ENSG00000053371	2648.73	2489.19	1074.55	1308.11	2306.55	2175.06	1965.92	2009.49	2216.38	2760.74	2687.02	2341.2	1938.68	1734.46
MRTO4	ENSG00000053372	8534.03	7214.93	223.54	262.517	4251.3	3867.03	2359.34	2276.55	6644.06	7641.46	4642.01	4583.13	2386.33	2103.44
NNAT	ENSG00000053438	0	0	0	0	0	0	0	0	0	0	0	0	0	0
USE1	ENSG00000053501	504.423	446.388	63.7258	72.7311	346.975	350.847	258.979	208.805	543.218	573.035	384.623	405.752	258.933	241.659
MCF2L2	ENSG00000053524	130.356	74.6408	2.71002	6.7429	34.7032	23.5775	30.2193	20.811	78.2854	70.9918	45.9046	45.9413	30.7178	24.4737
NRIP2	ENSG00000053702	0	0	1.02984	0.911296	0	0	0	0.917888	0	0	0	0	0	0
LAMA3	ENSG00000053747	19.2143	18.4737	8.97964	6.47371	49.7644	15.3254	15.9952	17.2138	105.75	47.7512	54.0842	47.2085	57.7957	45.4229
AP5M1	ENSG00000053770	2978.09	2830.9	71.5214	75.9345	1424.45	1363.19	727.694	662.356	2806.12	3255.35	1934.41	1790.7	835.012	645.513
ANAPC4	ENSG00000053900	1005.24	856.192	16.3488	28.8727	587.394	557.988	291.812	302.323	674.447	870.92	463.688	506.313	255.941	223.212
KCNQ1	ENSG00000053918	7.06979	9.03994	2.14122	1.01833	4.22295	9.15035	5.01268	14.6264	3.26235	24.3757	17.5194	2.51181	0.798418	15.7906
TRAPPC3	ENSG00000054116	4037.45	3419.52	69.4123	111.737	2112.02	2007.28	1094.32	988.323	2888.36	3199.54	2460.31	2191.94	1120.58	1024.49
THRAP3	ENSG00000054118	15410.9	14610.1	224.752	321.113	9102.06	8177.67	4517.52	4409.95	11811.5	15021.2	8925.62	8342.53	3724.12	3420.19
PHPT1	ENSG00000054148	3310.1	3086.46	1888.44	2059.16	3127.16	2703.24	2725.03	2538.42	2977.91	3283.93	3358.43	3099.01	2752.58	2271.38
ENTPD2	ENSG00000054179	0	0	0	0	0	0	0	0	3.15784	0	0	1.00327	0	0
LY75	ENSG00000054219	1.49724	1.37251	0	0	8.26246	2.37892	3.91363	0	7.44725	0	1.6623	0	0.566239	0
ARID4B	ENSG00000054267	2534.01	2070.67	110.502	100.479	408.921	263.935	204.87	160.215	1682.12	1978.52	248.405	235.191	176.872	146.921
OPN3	ENSG00000054277	306.948	327.521	69.8199	99.3413	305.985	218.113	207.304	187.629	245.344	262.401	269.718	308.759	167.585	133.406
SDCCAG8	ENSG00000054282	310.086	165.27	51.1453	38.5437	112.804	122.465	133.065	128.573	185.684	188.01	125.277	112.91	73.4755	87.3351
PTPRN	ENSG00000054356	29978.7	27858.2	14027.7	18640.2	25859.5	24550.1	24056.6	23716.4	15429.4	17108.2	15771.4	14772.5	12257.9	11160
HHAT	ENSG00000054392	1021.67	931.05	102.644	142.444	608.651	524.403	448.181	424.366	854.609	953.438	502.172	492.797	333.109	313.507
KIF1B	ENSG00000054523	7792.97	7328.94	82.2069	134.017	2103.26	1865.56	562.763	664.326	5712.4	6036.29	1687.49	1629.37	570.437	509.544
FOXC1	ENSG00000054598	1221.82	1172.02	1.71952	1.36965	54.2639	57.4853	10.7301	12.8672	1028.34	997.663	47.3372	42.3877	15.7592	8.59891
TBC1D22A	ENSG00000054611	1671.12	1371.49	244.579	293.934	1056.96	1114.65	790.118	763.445	1774.54	1943.38	1346.39	1388.68	946.04	779.684
SYNE2	ENSG00000054654	2911.38	1857.67	168.834	294.862	1414.84	1237.83	906.064	1404.85	1461.21	2107.5	1788.11	1322.01	1172.75	1004.61
PLEKHH1	ENSG00000054690	390.259	548.91	14.1345	124.958	284.573	193.774	133.026	97.1835	483.793	518.433	546.774	313.121	236.328	192.915
ATP9A	ENSG00000054793	2941.76	2945.82	313.552	470.285	1833.85	1754.02	1346.57	1377.58	3173.94	3130.81	2287.73	2276.69	1377.71	1193.01
SPO11	ENSG00000054796	0	0	0	0	0	0	0	0	0	0	0	0	0	0
CBLN4	ENSG00000054803	3.7886	12.1536	0	0	1.35746	3.51912	6.60391	2.75996	14.1633	5.61522	8.41749	2.01889	2.86514	0.716434
CHRDL2	ENSG00000054938	0	0	0	0	0	0	0	0	0	0	1.05543	0	0.716697	0.715992
FAM168A	ENSG00000054965	4869.27	4967.17	207.936	445.601	3636.37	3171.44	2206.43	1896.53	3605.71	3956.96	2841.06	2350.28	1253.09	1309.8
RELT	ENSG00000054967	1395.24	1312.38	16.057	25.0565	234.397	160.538	154.591	131.203	1157.03	1013.22	119.582	142.849	87.4702	76.8012
GALC	ENSG00000054983	1878.46	1497.19	537.642	899.067	1289.07	1087.96	1110.11	1143.85	983.595	1178.81	1239.77	1133.55	836.415	855.991
NOP58	ENSG00000055044	12600.7	10669.5	1781.5	2150.9	8180.38	7646.1	5939.41	5919.33	8500.58	9763.66	7451.15	6781.28	5061.93	4612.23
SZRD1	ENSG00000055070	18363.6	17817.5	3656.18	5710.53	13357.1	12086.8	11415.1	11187.6	15518.2	17613.5	13607.9	13232	10331.7	9191.51
KCNH2	ENSG00000055118	715.885	774.405	246.313	387.416	772.917	660.278	555.694	541.836	272.687	352.347	373.613	384.812	185.157	244.963
CUL1	ENSG00000055130	2248.14	2270.02	6.21901	13.3182	1041.87	876.459	254.917	260.923	1717.79	1888.23	981.944	999.003	237.861	230.376
FAM114A2	ENSG00000055147	1215.46	1226.58	67.2112	169.617	826.823	656.533	529.372	578.554	846.231	962.958	722.763	667.764	550.349	428.338
CYFIP2	ENSG00000055163	3657.01	3433.59	1243.72	1529.41	2830.48	3028.28	2413.17	2238.51	4093.29	4342.39	4214.26	4131.88	2958.57	2640.64
TAB2	ENSG00000055208	8200.64	7706.14	696.995	962.61	3884.12	3580.25	2374.25	2117.27	6728.62	7195.89	3712.09	3863.58	1996.43	1827.76
GINM1	ENSG00000055211	4321.19	3815.63	2017.86	2591.07	3533.33	3384	3279	3234.48	2446.6	2726.01	2743.46	2331.31	2153.7	1925.44
EIF2AK2	ENSG00000055332	4177.69	3986.53	161.636	267.042	3163.92	2859.94	1732.46	1755.54	2501.66	2736.54	2496.92	2138	1404.33	1305.96
USP36	ENSG00000055483	7268.35	6783.77	54.8399	74.7703	1192.34	997.511	414.336	294.642	5166.46	5827.48	808.093	880.891	390.775	328.51
KMT2C	ENSG00000055609	253.618	317.757	73.7981	132.624	223.33	233.479	246.113	222.278	360.455	422.718	373.82	425.725	324.614	238.201
MCOLN3	ENSG00000055732	3.78632	1.7351	1.72055	2.74048	1.3573	0	0	0	1.57375	5.61171	0	1.009	0	5.01124
CCDC85A	ENSG00000055813	769.105	727.547	22.6966	48.3925	573.816	542.029	299.622	319.815	319.174	350.037	268.245	287.633	132.526	98.1764
PUM2	ENSG00000055917	7941.16	7143.43	154.786	247.165	2593.17	2229.69	1046.22	1021.06	5027.9	5609.38	2070.06	1783.75	650.047	628.267
MRPL43	ENSG00000055950	2623.33	2347.51	196.717	293.093	1839.72	1797.25	1146.59	1156.66	2218.21	2654.14	2035.91	1942.54	1149.84	1085.39
ITIH4	ENSG00000055955	49.8804	22.5437	2.08054	2.44264	10.5454	7.53632	12.1633	10.2357	3.45027	20.1832	6.03053	2.67992	4.81267	2.12709
ITIH1	ENSG00000055957	0	0	0	0	0	0	2.63273	0.832455	0	0	2.90756	0	0	0
HPF1	ENSG00000056050	1349.12	1137.52	14.818	22.6088	841.879	775.315	376.243	384.522	769.467	1076	763.158	674.946	353.143	302.693
ZFR	ENSG00000056097	14702.5	13463.1	1543.49	2936.45	11261.2	10673.2	8126.71	7965.61	10918.3	12317	9959.83	9474.09	6014.23	5727.88
ZNF280C	ENSG00000056277	217.421	276.374	0.269126	0.891056	68.6965	56.7274	14.3154	8.62951	255.498	283.543	31.9887	26.8592	14.5804	16.6642
NPFFR2	ENSG00000056291	848.319	894.645	149.636	197.196	636.684	723.127	547.139	540.536	860.145	1097.46	932.247	820.739	613.651	518.264
PHF21B	ENSG00000056487	288.688	383.621	71.6638	91.2591	335.154	292.556	184.992	263.68	249.645	342.843	283.677	306.456	204.811	111.252
TRAF1	ENSG00000056558	848.088	774.849	1.68262	0	20.132	13.6206	14.5405	15.7391	2074.01	1993.21	28.8258	43.774	16.8264	9.11782
RC3H2	ENSG00000056586	3460.18	3142.65	538.263	829.714	2084.57	2187.52	1672.72	1601	2730.05	2892.77	2210.26	2060.29	1696.69	1389.17
IL17RB	ENSG00000056736	68.5985	61.2704	20.1923	38.6635	69.6437	58.7982	85.8371	65.8238	39.5462	43.446	63.1466	44.426	42.2862	37.8187
TRAF3IP2	ENSG00000056972	458.7	441.895	16.3991	15.5252	157.883	75.0488	12.5121	38.707	275.831	463.531	174.117	114.491	19.6261	43.6476
GYG2	ENSG00000056998	642.872	453.637	22.2407	29.7908	360.132	382.631	209.528	184.971	393.892	463.812	449.722	551.103	202.153	196.924
DCBLD2	ENSG00000057019	36097.1	32732.8	3545.25	6213.14	20655	18262.2	14421.2	14645.5	19772.5	22019.9	12529.6	11243	8096.17	7577.76
SERPINB3	ENSG00000057149	0	0	0	0	0	2.34688	0.826802	0	0	0	0	0	0	0
SOAT1	ENSG00000057252	7603.81	6596.33	976.883	2215.35	4933.6	4612.88	4348.44	4266.13	4884.48	5412.98	4073.62	3908.43	3128.68	2596.32
PKP2	ENSG00000057294	1402.52	1595.32	110.536	156.466	851.767	907.686	486.659	374.567	961.819	1454.5	1178.51	1128.94	569.075	511.163
MSH4	ENSG00000057468	1.89377	10.4145	1.37601	1.36993	4.07079	3.5182	0	4.59787	4.71909	5.61368	2.1037	2.01825	1.43218	2.86503
F7	ENSG00000057593	0	0	0.914691	0.513639	0	0	0	0	0	0	0	0	0	0
GDI2	ENSG00000057608	28705	26023	2134.81	2884.93	20842.9	19055.4	15043.6	14126.7	20287.5	23220.5	17024.1	16383.6	10562	9494.99
PRDM1	ENSG00000057657	228.26	355.522	0	2.67428	7.95401	3.38413	4.76661	2.16357	113.308	86.4061	0.991143	0.971047	3.54268	0
ATG5	ENSG00000057663	2745.61	2496.39	134.656	163.334	1604.99	1516.27	705.557	735.965	1921.07	2262.93	1650.84	1523.52	680.465	700.136
TMCC3	ENSG00000057704	4.10991	10.2196	0	0	25.6906	1.52727	0	0.39869	9.58046	22.0415	4.5643	9.86183	0	0
PITHD1	ENSG00000057757	3329.09	3227.04	66.8009	89.6048	1257.02	1181.98	618.784	640.499	2587.91	2946.67	1267.7	1088.06	606.601	537.592
MTA3	ENSG00000057935	3374.05	2902.78	363.728	499.714	1964.53	1897.12	1150.03	1201.14	2662.72	2645.13	2097.72	1976.39	1057.51	935.785
USP13	ENSG00000058056	2840.67	3419.63	75.9281	117.241	1725.04	1614.28	895.015	751.907	1908.9	2551.53	1658.85	1626.87	762.605	678.58
ATP11B	ENSG00000058063	7560.96	6864.99	903.584	1692.43	5739.57	5235.57	4315.7	4209.1	4964.46	5432.72	4936.72	4737.68	3209.6	3217.62
LAMC2	ENSG00000058085	13503.5	12822.3	5329.78	8974.74	12168.7	11407.8	12758.9	12562	8823.81	9664.96	8612.51	7950.98	8269.16	7342.25
CDK14	ENSG00000058091	5384.81	4549.13	342.023	682.664	3836.57	3561.57	2747.41	2346.51	5260.11	4958.47	4185.64	4052.17	2253.26	2281.64
SEC61A1	ENSG00000058262	23422.3	22102.9	7422.19	10707	17298.2	16224.1	16149.1	15739.2	24034.9	24946.8	19969.9	19469.5	15787.7	13708.5
PPP1R12A	ENSG00000058272	5298.59	4579.28	111.794	82.1674	2111.2	1949.6	688.184	600.478	3022.13	3411.29	1634.9	1654.89	412.855	591.874
RASGRF1	ENSG00000058335	3070.59	2255.88	172.532	206.808	1412.27	1128.36	678.295	768.788	2933.76	3188.54	1211.32	1146.72	693.567	793.843
CAMK2B	ENSG00000058404	5.25148	4.81369	1.77732	3.80405	11.3934	28.5144	7.00061	18.5207	8.52843	23.8383	23.039	25.2764	7.61265	20.1209
CROCC	ENSG00000058453	992.527	1096.96	47.9335	104.964	392.939	327.777	271.873	181.518	503.579	568.838	333.576	338.067	186.851	202.652
POLR3E	ENSG00000058600	2490.42	2674.01	48.1494	91.1264	1136	1100.42	577.75	561.203	2143.41	2684.32	1503.74	1344.8	554.096	508.109
ATP2B4	ENSG00000058668	3514.58	2928.3	277.667	341.243	2859.67	2676.9	2147.76	1892.62	2747.78	3354.72	3026.2	3020.76	1863.75	1598.76
ZC3H11A	ENSG00000058673	7501.88	7453.19	70.6012	114.832	4335.98	4136.92	2234.41	2035.03	4368.02	4965.48	3917.4	3445.18	1771.45	1484.99
RIOK2	ENSG00000058729	3336.53	2942.04	18.7789	12.0353	497.321	348.588	35.6895	83.4445	2481.68	2798.8	438.353	400.345	80.2762	77.1731
YIPF1	ENSG00000058799	1448.51	1432.17	195.933	234.429	1142.35	1110.92	840.79	752.706	1023.56	1363.47	1115.12	1054.18	656.457	591.429
NDC1	ENSG00000058804	6842.35	5795.27	470.288	843.616	4406.31	3821.31	2711.81	2178.79	4550.43	5406.63	3535.02	3771.31	2155.56	1954.51
DGKG	ENSG00000058866	528.465	511.013	8.01508	12.4049	223.573	224.135	122.784	101.795	216.145	371.577	133.739	120.532	57.7627	59.3111
FLYWCH1	ENSG00000059122	1789.81	1902.36	55.7627	62.4627	879.516	1036.22	570.245	537.815	930.407	1069.29	726.583	551.413	308.315	404.197
UNKL	ENSG00000059145	2954.69	2900.94	277.883	435.159	1814.68	1452.49	1125.35	1068.84	1588.68	1920.48	1375.73	1229.82	893.383	886.03
TBXAS1	ENSG00000059377	53.8198	64.0366	19.013	14.399	52.4631	48.4689	53.5479	52.3755	43.0559	31.6196	52.5664	43.2293	44.9799	15.3278
PARP12	ENSG00000059378	1220.67	1058.2	71.7852	121.48	731.169	674.662	453.522	489.123	916.678	1096.25	689.901	735.274	401.053	403.778
ALDH18A1	ENSG00000059573	10011	9084.96	839.496	1468.88	5722.04	5354	4431.49	4190.52	9230.28	10442.1	6835.38	6277.14	4354.36	4118
TARBP1	ENSG00000059588	271.926	232.202	45.2479	89.0497	128.114	117.646	137.9	130.492	127.469	158.274	127.451	134.422	110.146	87.0534
GATB	ENSG00000059691	782.188	828.325	82.858	119.473	598.83	605.467	506.042	454.906	736.822	1051.68	852.003	679.424	411.369	412.571
MXD1	ENSG00000059728	150.104	92.797	1.84549	1.56098	46.3532	43.5485	26.8717	22.7507	166.722	98.2324	15.9098	16.7556	6.44238	2.40813
CDK17	ENSG00000059758	1267.81	1239.9	9.99276	22.3287	522.246	375.802	139.196	91.6746	1075.78	947.91	256.129	219.424	105.484	64.8228
DNAJC25	ENSG00000059769	639.774	568.291	146.224	169.774	343.137	328.53	302.156	294.185	380.526	399.58	284.409	264.301	211.759	218.354
SLC2A3	ENSG00000059804	1863.09	1433.91	89.5383	103.17	641.061	524.631	382.806	323.82	2291.27	2224.96	765.201	745.257	461.272	273.193
PSD	ENSG00000059915	437.193	418.996	231.043	288.124	418.49	461.45	370.516	486.97	200.439	355.832	332.642	283.45	271.086	226.431
CTDP1	ENSG00000060069	3127.29	2868.83	11.0805	8.35733	542.396	490.243	120.862	91.7098	2276.09	2637.41	449.177	452.551	50.6455	68.3291
YBX3	ENSG00000060138	30004.9	28637.3	5108.83	7053.08	21149.7	20625.9	19795.6	17866	24236.7	27626.7	23060.6	22348.3	15267.8	14880.6
STYK1	ENSG00000060140	215.063	162.83	6.01434	11.9709	100.16	54.1615	59.5673	26.777	91.5235	173.414	100.079	62.6686	50.6759	36.5774
WNK1	ENSG00000060237	13549.3	12069.4	278.97	533.147	10708.8	8692.9	6032	4975.31	13676	16034.5	11554.4	10663.4	7335.21	5617.24
CCAR1	ENSG00000060339	6482.4	6057.6	545.412	368.347	5530.98	4796.25	2608.04	2763.07	4444.4	5442.03	4635.41	4589.33	2466.83	2471.92
OGFR	ENSG00000060491	7608.77	7004.69	59.0167	84.8697	2163.35	1943.92	636.848	600.193	5117.98	6157.89	1552.82	1696.22	411.402	370.375
GNA15	ENSG00000060558	0	0	0	0	2.71545	1.17158	0	0	14.1714	14.9579	0	6.05294	0	0
CREB3L3	ENSG00000060566	0	0	0	0	0.546432	0	0	0	0	0	0	0	0	1.77972
PIGV	ENSG00000060642	272.912	291.487	1.67451	3.41157	172.074	205.7	53.6629	33.3029	96.2098	239.353	193.454	208.173	56.3941	57.5107
PTPRU	ENSG00000060656	3817.72	3682.69	467.219	697.755	2645.12	1925.48	1820.65	1990.63	2500.38	2630.66	2114.51	2388.7	1188.69	1316.41
SNRNP40	ENSG00000060688	5478.76	4831.9	48.7212	68.5246	2998.83	2603.47	1032.97	1057.83	4526.28	5302.08	3187.68	3128.03	1168.41	1127.43
RIMBP2	ENSG00000060709	21.1351	16.3372	2.79112	6.85857	16.0265	21.8475	10.9596	10.1686	16.9405	11.0435	20.9482	26.5896	9.34907	6.93604
COL11A1	ENSG00000060718	14231.3	12812.9	3565.7	6159.91	10377	10712.3	9546.67	9420.7	3264.31	4035.4	3762.96	3172.77	2789.49	2466.48
QSER1	ENSG00000060749	11028	9809.03	284.324	686.52	5215.39	4632.54	2972.11	2819.49	9038.52	9956.12	6084.1	5736.27	2872.14	2708.88
MPC1	ENSG00000060762	1496.52	1309.55	269.383	355.18	1205.83	1044.87	883.296	851.18	1102.73	1461.24	1123.32	1061.51	743.587	677.631
ACAA1	ENSG00000060971	2111.11	2083.3	729.136	857.034	1820.4	1836.48	1603.3	1709.49	1342.57	1858.31	1706.18	1617.73	1231.11	1187.29
BCAT1	ENSG00000060982	13611.6	13541.5	1847.38	3406.97	9850.52	9830.58	7934.01	7802.02	11404	13296.6	10394.6	10348.4	6952.55	7066.82
HDAC7	ENSG00000061273	12372.8	11759.3	203.971	298.321	5038.77	4460.96	1615.68	1683.06	9798.21	10851.7	4843.94	4878.75	1678.85	1698.42
LZTS1	ENSG00000061337	640.518	508.931	0.332943	1.70703	126.609	101.15	16.7396	14.2319	350.064	453.69	125.862	75.2731	19.4339	16.666
PRDM6	ENSG00000061455	45.9221	42.0355	0.323503	0.214775	11.1184	2.21076	20.6975	2.16007	5.17527	0.881655	0.49522	1.42541	1.01229	30.2051
WNT8A	ENSG00000061492	0	0	0	0	0	0	0	0	0	0	0	0	0	0
SPAG4	ENSG00000061656	96.8825	109.638	30.4213	34.6004	91.3099	117.116	87.1803	67.0111	87.9262	81.907	60.3151	40.5999	52.3262	41.5796
NCKAP1	ENSG00000061676	20284.5	17471	3476.26	5415.25	15760.9	13595.3	12290	11387.6	12990.4	14740.1	13667	12566.7	9661.83	8352.38
MRPS35	ENSG00000061794	4268.28	3767.18	94.0251	125.875	2043.28	1689.1	786.637	821.039	2890.53	3401.46	1959.57	1810.34	922.865	848.866
GUCY1B1	ENSG00000061918	179.895	175.31	9.87923	17.872	190.776	152.551	112.693	119.665	136.174	155.899	135.052	96.8657	53.7414	62.5697
SFSWAP	ENSG00000061936	3705.3	3280.24	40.7166	45.997	849.66	795.295	248.928	391.781	2536.13	2949.82	702.41	797.287	236.427	209.773
TNK2	ENSG00000061938	2244.16	2162.89	266.026	396.277	1394.23	1164.7	796.081	792.274	1969.63	2250.67	1231.83	1089.28	709.347	661.812
MON2	ENSG00000061987	3006.16	2706.95	34.546	99.5243	1519.63	1433.84	776.137	673.914	1635.35	1652.34	1135.4	1183.85	533.656	471.909
CDH3	ENSG00000062038	8.16538	6.0589	6.87287	0.118036	3.9521	15.0683	6.88384	5.41034	4.62448	29.8591	2.70931	9.08878	4.42153	17.5383
ARSF	ENSG00000062096	3.9227	1.79736	0.714054	1.89518	3.85316	5.54002	1.70998	2.86587	7.44826	0	1.98928	0	0	0
GPBP1	ENSG00000062194	5044.29	4876.89	19.1955	18.6413	1247.97	1153.97	292.013	310.532	3392.64	3773.67	1344.22	1322.21	339.327	318.23
DGAT2	ENSG00000062282	928.271	770.409	23.7669	30.3147	383.304	340.111	189.326	213.664	552.657	793.408	404.882	433.158	264.155	248.586
ZNF112	ENSG00000062370	175.933	149.19	4.93509	0.515612	24.0961	2.20771	16.6956	0.34604	155.94	232.02	19.4152	34.3961	15.0231	16.2969
CS	ENSG00000062485	23048	22773.9	2958.28	4626.89	17588.8	16352.8	14741.1	13991.4	17883.6	20394.8	17144.1	16716.9	11894.9	10576.3
LTK	ENSG00000062524	17.6792	8.43782	0	8.78394	13.0629	9.54949	5.50409	10.2232	6.14891	1.2995	5.00556	4.7959	6.6834	2.09105
MRPS24	ENSG00000062582	6779.42	6172.1	1312.77	1468.78	5296.05	4943.1	4104.78	3978.67	5162.91	6172.53	5653.46	5219.54	3509.28	3151.42
ELMO2	ENSG00000062598	6763.89	5498.84	50.8076	68.5596	2618.38	2626.97	1001.92	987.435	3754.79	4162.48	2221.59	2070.79	788.287	740.985
WAPL	ENSG00000062650	9741.12	9148.97	72.9753	108.611	2297.71	1941.98	535.813	496.196	8197.33	9200.5	2577.24	2503.86	684.561	631.61
VMP1	ENSG00000062716	8022.93	7216.67	1078.88	1814.46	5941.3	5142.42	4363.85	4467.25	5190.68	6246.33	4460.38	4861.25	3195.91	2962.66
APPBP2	ENSG00000062725	6561.58	4673.68	14.5566	42.9864	1860.24	1486.23	484.841	437.358	3034.5	3665.53	1565.74	1477.1	528.018	556.109
POLD1	ENSG00000062822	8753.26	8215.93	1914.22	2689.31	6968.7	6511.12	5307.59	5264.54	6642.55	7890.67	6686.14	6323.55	4385.62	4056.1
SEZ6	ENSG00000063015	0	0.887446	1.16486	0	9.18243	0.752196	4.38047	6.26062	2.01739	2.40037	2.20384	3.38949	1.83719	2.38882
EIF4B	ENSG00000063046	39567.7	35819.3	1200.43	1562.95	22663.3	22469.4	13046.2	12398.3	31175.9	36569.2	25498.2	24430.6	11726.6	11104.9
SLC6A16	ENSG00000063127	194.869	231.174	29.5584	27.5686	141.113	85.1675	98.852	95.2363	57.1902	103.616	96.8947	65.5249	47.6827	54.1664
BICRA	ENSG00000063169	1781.16	1648.16	14.8805	13.1446	209.924	198.973	58.4231	58.7498	1211.58	1332.03	192.705	167.218	48.1623	68.3267
SPHK2	ENSG00000063176	924.051	1027.96	26.2994	13.9891	266.716	274.888	117.569	99.1234	622.28	695.264	220.14	194.358	77.2183	67.9278
RPL18	ENSG00000063177	29432.3	27184.8	6429.09	6911.38	23724.1	22228.4	19811.4	19029.6	28345.1	32162.4	28069.8	27001.5	18171.3	17295.2
CA11	ENSG00000063180	1346.47	1204.9	505.911	571.45	1140.93	1134.91	881.635	778.167	851.62	1353.76	1085.82	1056.07	701.049	722.034
ISOC2	ENSG00000063241	2280.68	1999.25	157.058	170.259	1532.21	1404.5	1003.07	1012.34	1944.95	2026.29	1668.08	1606.29	916.586	830.952
U2AF2	ENSG00000063244	17684.7	16047.5	1500.97	2201.94	12340.6	11303.4	8635.8	8137.75	14360	16464.4	12278	11988.1	7840.83	6946.61
EPN1	ENSG00000063245	7850.06	7359.07	2448.12	3112.59	6438.47	5925.54	5437.64	5606.82	6376.39	7223.03	7092.25	6948.64	4704.11	4538.22
MED29	ENSG00000063322	3899.77	3228.08	217.433	393.686	1974.32	1676.32	1297.57	1286.22	2611.25	2847.62	1515.35	1915.04	899.224	1035.45
AHRR	ENSG00000063438	51.5273	19.7885	0	2.38491	13.5778	20.574	21.7439	11.7101	6.45491	10.24	26.7522	52.418	9.72562	24.0322
GSC2	ENSG00000063515	3.7883	6.94394	1.03302	1.82818	0	5.86405	0	0	3.14972	9.35769	1.05234	4.03829	2.86474	5.72987
ZNF275	ENSG00000063587	1878.88	1865.67	20.898	25.5727	336.296	349.967	95.7178	134.222	1467.67	1296.46	336.575	356.141	117.08	132.632
MTMR1	ENSG00000063601	1645.56	1431.9	64.1894	99.977	1030.71	951.229	645.901	549.405	1355.22	1647.33	1157.33	932.799	657.937	538.41
GPC1	ENSG00000063660	40412.6	38660.2	14751.1	21959.7	34176.6	32116.6	29672.9	28485.9	27788	29341.1	26387.1	26107.5	19396	17328.1
ADCK1	ENSG00000063761	444.036	327.653	25.807	18.3249	251.798	187.084	165.417	165.616	235.273	311.093	243.915	159.002	148.257	121.041
HAGH	ENSG00000063854	1266.67	1053.62	604.732	711.856	1029	912.798	931.007	863.079	994.509	1147.41	1192.73	1187.38	1053.4	917.293
RNF4	ENSG00000063978	4494.19	4026	24.3599	22.2303	1109.44	911.711	202.931	173.09	2924.8	3375.6	650.585	747.827	188.649	152.241
CASP8	ENSG00000064012	1445.52	1328.94	4.00947	12.8144	425.107	343.351	141.932	259.451	727.704	942.866	373.523	463.833	118.046	149.302
LIMCH1	ENSG00000064042	12084.8	11745.1	1185.47	2140.87	6355.95	5536.34	4835.45	4320.16	4863.11	5304.12	3844.88	3742.61	2393.66	2286.29
INTS13	ENSG00000064102	4204.1	3564.27	67.4025	70.2556	1931.78	1517.38	844.819	761.8	3119.88	3505.32	1707.89	1753.54	893.87	589.944
TM7SF3	ENSG00000064115	8220.46	7479.6	2700.16	4687.43	7252.44	6923.21	5876.32	6325.88	4109.13	5246.42	4901.98	4756.1	3550.04	3049.93
DLX3	ENSG00000064195	36.166	26.1677	0.874844	0	5.55722	0	2.0792	0.627941	16.0419	35.7342	5.3108	4.81914	1.79909	1.95361
SPA17	ENSG00000064199	703.531	699.576	141.788	205.907	685.683	722.643	499.79	395.278	687.222	698.089	739.569	551.607	437.814	415.061
TSPAN32	ENSG00000064201	0	0	0	0	0	2.34959	0	0	0	0	0	0	0	0
CCN5	ENSG00000064205	16.9928	20.3258	9.53819	7.63738	15.7343	11.1407	5.15055	12.0425	27.8119	3.48441	7.09177	17.0586	9.63345	6.98386
DMRT3	ENSG00000064218	17.0307	6.93702	0	0	0	0	0	0.92019	12.5899	3.73938	0	0	0	0
ST3GAL6	ENSG00000064225	147.067	138.096	5.95195	7.06385	108.438	47.3291	39.4587	74.941	105.877	119.465	97.5434	81.7967	47.7078	50.6944
ATP2C2	ENSG00000064270	12.6627	0	0.251789	0	0	0	8.30549	0.942539	10.2371	0	2.15491	0	1.19524	0.366715
NGFR	ENSG00000064300	179.926	184.011	73.2706	97.2646	202.179	140.746	108.941	136.086	202.91	222.7	179.877	181.654	106.71	101.723
CDON	ENSG00000064309	351.757	388.865	64.0493	124.997	429.868	269.869	146.652	358.303	386.051	467.018	392.96	415.336	279.436	191.302
TAF2	ENSG00000064313	3199.13	2675.08	60.4796	65.9585	1946.76	1994.88	1236.88	1044.23	2006.58	2707.35	2320.52	1837.81	1041.35	651.613
HIPK2	ENSG00000064393	5846.32	5053.41	389.564	969.898	3718.34	3446.84	2974.1	2859.17	3663.69	3578.38	2824.16	2406.87	1849.89	1635.95
TNPO3	ENSG00000064419	5152.79	4620.7	253.287	386.954	2904.32	2719.18	1763.12	1592.53	4310.43	4729.71	2995.73	2890.14	1679.12	1520.75
BORCS8-MEF2B	ENSG00000064489	440.543	372.852	78.6603	91.5484	433.988	353.374	306.984	185.405	263.359	342.68	333.965	443.247	255.105	284.931
RFXANK	ENSG00000064490	905.771	1002.48	19.6459	14.2168	740.386	701.666	383.744	348.115	914.223	1135.47	668	972.689	403.708	356.662
TMEM161A	ENSG00000064545	621.902	706.882	173.463	185.457	507.814	466.801	367.134	435.365	441.234	660.66	534.487	531.323	392.947	359.228
LPAR2	ENSG00000064547	88.2508	116.125	3.1902	6.93934	41.6901	18.4731	26.3313	11.7502	26.2635	18.2307	31.1826	17.2666	9.84134	10.1169
CTSA	ENSG00000064601	10967.2	10353.9	5120.58	6884.93	9933.92	9483.45	8771.94	8719.4	6212.54	7577.23	7238.28	6838.88	5457.71	5056.71
SUGP2	ENSG00000064607	5335.92	4823.62	260.443	371.217	3101.4	2768.96	1827.94	1603.78	2506.27	2950.37	2299.01	2370.94	1485.51	1307.4
SLC12A2	ENSG00000064651	5924.33	5303.43	460.647	825.849	3700.12	3342.55	2745.49	2793	4585.87	4872.49	3223.25	3082.66	2075.74	1871.78
SNX24	ENSG00000064652	1395.72	1266.82	310.492	401.992	1030.89	947.972	797.678	716.576	848.448	966.025	869.491	715.903	632.05	437.282
EYA2	ENSG00000064655	500.948	397.85	9.79725	13.9989	386.836	292.881	168.889	182.08	168.574	252.636	146.188	126.413	53.9479	48.6145
CNN2	ENSG00000064666	16056.4	15271.2	1028.31	1294.13	8452	7572.59	6253.8	5648.88	12498.5	14894	8858.28	8710.31	5137.61	4844.55
ABCA7	ENSG00000064687	312.25	228.617	69.3695	77.9758	307.737	229.418	173.488	219.497	92.5335	309.993	256.325	76.9454	113.553	113.727
SNCAIP	ENSG00000064692	6.49689	3.93062	0	1.34777	1.4992	2.95552	0.909646	0.454873	0.869751	4.12256	9.33119	0	0	2.43867
DDX20	ENSG00000064703	688.419	667.384	2.33399	7.00069	38.6591	98.9249	1.79645	7.12955	624.285	661.567	68.6729	21.9676	6.11461	18.4983
BTBD1	ENSG00000064726	5575.65	5224.61	1530.79	2575.99	4482.89	4095.54	3828.33	3818.83	4120.29	4739.14	4033.51	4056.28	3286.71	2752.86
FAR2	ENSG00000064763	97.1439	129.214	10.2683	30.7184	71.1358	110.011	39.503	42.1672	117.628	100.179	61.7424	96.0137	50.6308	51.0918
BCAS1	ENSG00000064787	0	0	0	0	6.06283	4.82918	0	0	3.23996	0	1.31317	4.15598	1.58747	0
POU1F1	ENSG00000064835	0	0	0	0	0	0	0	0	0	0	0	0	0	0
CHI3L2	ENSG00000064886	65.2607	54.0917	16.2092	20.2372	104.169	56.8283	54.1624	26.7777	30.8984	25.9222	32.5361	36.1842	22.9673	16.0857
SBNO2	ENSG00000064932	2268.3	1895.75	18.9348	82.3297	885.16	988.951	373.447	356.295	2242.41	2093.38	940.434	906.819	366.346	250.935
PMS1	ENSG00000064933	893.768	992.305	39.1954	54.3706	501.37	497.131	278.842	309.228	514.643	713.7	495.305	462.166	280.873	345.395
HMG20B	ENSG00000064961	4521.63	4478.44	1787.73	2175.08	4817.03	4632.53	3816.89	3879.73	4333.86	4663.12	5214.87	4788.42	3598.22	3244.55
CALCRL	ENSG00000064989	5.59321	7.29021	1.46222	0.643521	10.3937	25.0804	0.812735	14.7138	8.23759	5.52612	4.54029	10.9935	6.71981	7.35775
TAF11	ENSG00000064995	3630.81	3318.56	84.6091	129.03	2102.65	2142.46	914.989	1025.56	2869.87	3425.01	2458.1	2204.6	1112.59	973.243
ANKS1A	ENSG00000064999	4114.15	3745.97	76.68	190.091	1827.51	1732.87	939.652	853.498	2695.53	3303.45	1804.32	1638.32	722.749	526.472
AP3D1	ENSG00000065000	4516.12	3869.96	597.155	629.934	3082.05	3117.61	2225.51	2555.45	2180.87	3626.82	2471.4	2775.82	1958.29	1385.85
ZNF76	ENSG00000065029	1750.57	1762.62	31.5931	42.4925	986.611	973.4	511.589	443.285	1122.26	1136.59	752.191	714.221	390.51	388.581
SLC9A3R2	ENSG00000065054	1726.51	1436	99.5968	138.945	1092	1042.42	671.555	705.445	1081.93	1279.73	1006.39	970.222	534.85	453.597
NTHL1	ENSG00000065057	759.433	665.958	46.7906	46.6009	485.598	455.858	294.461	310.202	469.961	677.64	543.641	477.259	319.76	309.48
UHRF1BP1	ENSG00000065060	7384.37	7134.34	395.148	806.189	4602.11	4058.98	3079.73	3031.17	8344.2	9748.87	6350.01	6197.48	4202.79	3575.01
GNAI3	ENSG00000065135	17662.6	15739.9	715.415	1082.7	10177.8	9130.95	5693.7	5568.96	14224.9	16502.4	10083.6	9732.21	5639.17	4883.16
IPO5	ENSG00000065150	10421.2	9545	1865.1	3198.88	7880.16	7063.11	6961.14	6566.07	15859	17540.8	15587	14891.8	11452.7	10261.8
OAT	ENSG00000065154	4392.74	4222.4	855.894	1231.97	3479.19	3180.65	2722.9	2480.81	5705.86	6921.12	5933.19	5222.5	4047.25	3397.88
WDR3	ENSG00000065183	12196.1	10442	28.3902	86.1232	3325.38	3084.78	1202.11	1157.09	9508.85	9451.34	3297.39	3630.94	1277.63	1239.23
PKN2	ENSG00000065243	4220.2	3968.52	31.0288	93.4498	2416.54	2187.36	819.754	841.976	2600.65	2996.24	2290.68	2384.45	829.923	809.821
WDR18	ENSG00000065268	2798.07	2427.16	304.964	283.62	2051.91	1885.1	1541.73	1402.5	2586.32	2868.67	2328.26	2307.26	1428.5	1334.82
TRAM2	ENSG00000065308	10650.5	9573.9	70.111	125.033	3854.58	3535.77	1052.63	1122.77	5372.79	6365.25	2583.72	2605.08	788.377	677.675
NTN1	ENSG00000065320	4453.5	4107.56	1163.53	1986.27	3743.64	3043.88	3010.2	3196.92	2744	3011.1	2520.93	2364.9	1908.98	1844.43
GLP2R	ENSG00000065325	2185.82	1543.63	230.136	387.077	1332.11	1131.32	1207.79	979.561	1763.18	1777.9	1063.54	1071.05	605.838	608.847
MCM10	ENSG00000065328	6777.81	6325.59	52.1229	50.6635	2793.55	2400.67	836.486	692.731	5306.2	5555.77	2141.23	2087.84	448.958	418.793
DGKA	ENSG00000065357	1063.33	1148.01	105.53	155.214	873.463	1007.78	625.486	564.074	873.198	966.078	926.913	703.773	599.968	578.879
ERBB3	ENSG00000065361	72.9967	23.8676	6.70198	3.9737	76.9047	41.9834	8.36016	13.4319	22.6061	100.015	75.1387	35.3326	35.5621	13.4315
ROPN1	ENSG00000065371	0	0	0	0	0	1.13958	0	0	16.8872	0	0	0	0	0
ANKRD44	ENSG00000065413	772.93	630.889	42.3493	67.2813	477.291	397.546	287.516	273.819	408.711	290.703	376.024	342.326	145.347	82.2043
KARS1	ENSG00000065427	19684	18632.4	4143.83	5591.53	15284.2	14045.3	12743.3	12339.6	19382	22641.7	17868.3	17419.2	12395.1	11273.2
ADAT1	ENSG00000065457	3406.75	3276.87	143.543	326.485	2147.53	1884.98	1415.39	1369.49	2760.08	2875.71	1895.25	1747.66	1049.56	1012.86
PDIA5	ENSG00000065485	992.506	873.508	347.465	481.001	777.577	635.454	663.516	770.026	924.228	1366.75	1023.17	917.602	745.123	679.369
TBC1D22B	ENSG00000065491	2492.5	2345.33	39.9021	63.0151	919.961	829.249	313.621	262.964	2356.19	2537.71	937.257	853.779	279.315	265.062
NDUFB4	ENSG00000065518	2849.2	2779.67	500.901	655.837	2333.52	2361.59	1990.32	1921.47	2944.66	3729.33	3253.91	3003.15	2195.3	2152.23
SPEN	ENSG00000065526	6655.8	5565.37	17.3837	13.1482	859.265	730.495	135.815	225.034	4409.48	4649.35	705.894	702.661	181.218	157.186
MYLK	ENSG00000065534	168.411	32.447	35.8179	38.1698	36.2039	128.995	210.577	210.737	252.668	24.6343	51.4373	220.304	183.529	30.7209
ZC3H15	ENSG00000065548	8998.09	8018.66	330.553	328.39	5178.14	4458.14	3088.92	3071.2	6282.74	7467.95	5064.82	4585.65	2669.37	2432.23
MAP2K4	ENSG00000065559	3640.97	3233.83	54.8499	89.5168	1835.91	1476.55	685.677	593.201	2720.73	2784.54	1518.88	1464.93	512.45	400.6
PACC1	ENSG00000065600	741.082	504.486	102.433	166.886	486.035	381.228	318.912	311.545	377.82	653.172	477.197	329.03	226.849	215.958
SNAP91	ENSG00000065609	97.1367	131.611	16.6389	35.3119	94.1512	82.195	114.149	52.868	39.1193	42.6714	58.3267	45.8564	75.4224	38.6534
SLK	ENSG00000065613	5053.81	4321.9	73.7212	120.833	2649.57	1914.58	998.294	1071.3	4171.74	5057.16	2682.34	2844.25	933.5	1032.62
CYB5R4	ENSG00000065615	2027.13	1636.26	407.444	695.677	1513.52	1250.27	1089.17	1199.89	1327.17	1407.74	1256.38	1117.63	892.599	737.591
COL17A1	ENSG00000065618	524.336	617.795	92.2237	120.543	357.774	346.861	246.908	216.102	413.511	450.914	352.714	218.862	291.203	222.355
GSTO2	ENSG00000065621	237.212	285.721	27.5338	39.5448	197.803	208.812	189.778	130.426	393.738	511.239	567.893	507.245	327.328	284.396
SEC61A2	ENSG00000065665	2523.8	2022.46	742.441	1063.53	1920.6	1809.89	1704.41	1587.56	1173.28	1255.88	1466.31	1208.1	1022.41	976.394
PRKCQ	ENSG00000065675	567.213	586.897	13.3794	26.4129	329.734	298.252	115.217	95.1183	382.997	522.504	281.896	299.78	112.997	82.143
TLE2	ENSG00000065717	1163.44	1027.34	442.736	661.516	873.27	813.494	929.737	746.52	912.794	1203.07	1123.36	1015.82	724.677	648.619
ASB1	ENSG00000065802	3428.54	3215.45	41.3911	52.7739	1077.26	1058.01	432.21	428.118	3332.8	3485.32	1422.74	1275.42	505.115	463.509
FAM107B	ENSG00000065809	4834.5	4184.22	189.941	353.636	2130.46	1875.32	1425.29	1207.37	4407.31	4361.02	2620.06	2650.26	1648.48	1613.1
ME1	ENSG00000065833	3287.84	3030.89	721.038	1027.93	2557.86	2245.99	2047.56	1898.89	2361.12	2756.54	2285.8	2073.88	1464.53	1459.16
TBC1D1	ENSG00000065882	11281.9	11075.9	2831.47	3732.63	8667.19	8888.69	7648.99	6939.28	7611.57	8462.64	7051.14	6948.91	4431.43	4201.16
CDK13	ENSG00000065883	5915.24	5523.02	84.3838	97.0544	1384.61	1003.05	295.261	246.525	4266.86	4962.83	1150.94	915.109	305.651	310.169
MTHFD2	ENSG00000065911	21658.8	19488	1906.14	4027.98	12208.1	12266.6	10134.9	9016.43	22122.4	24544.8	18200.6	18263.8	12900.6	12032.9
SLC9A7	ENSG00000065923	1752.2	2199.49	565.716	449.154	1056.62	936.754	996.201	985.023	767.686	1118.51	928.911	670.045	558.653	501.828
FOXJ2	ENSG00000065970	5896.87	5511.74	33.451	41.3341	1751.44	1689.84	435.098	398.349	3109.87	3949.55	1019.62	1195.53	238.547	238.3
YBX1	ENSG00000065978	136385	125564	69194.7	95190.2	117326	108496	108877	105866	121320	139764	127445	121353	100932	93061.8
PDE4A	ENSG00000065989	2248.48	2061.92	299.46	438.717	1276.56	1078.59	716.494	751.542	1845.41	2001.91	1164.65	1171.71	661.625	550.216
PPP2R5A	ENSG00000066027	2236.32	2147.37	186.109	271.156	1353.52	1195.45	812.485	818.508	1671.2	1831.13	1365.44	1289.25	761.991	697.344
CTNNA2	ENSG00000066032	181.863	127.948	59.1481	121.994	134.475	124.137	149.877	126.844	46.6278	63.5184	172.618	74.4857	53.4236	36.2776
ELAVL1	ENSG00000066044	7430.97	6919.66	526.677	736.581	5211.71	5103.68	3310.92	3049.37	6203.26	7107.55	5018.86	5126.71	3028.54	2707.14
TIE1	ENSG00000066056	48.1538	32.2467	19.4933	19.2834	23.6322	25.4809	11.2787	12.1622	3.15213	3.16172	21.7734	7.79608	9.37231	4.71099
DIP2B	ENSG00000066084	3772.92	3276.95	143.137	197.227	2592.53	2436.41	1707.17	1516.32	2835.96	2990.03	2773.39	2713.95	1532.32	1273.99
SMARCD1	ENSG00000066117	6922.65	6783.79	741.131	1088.82	4145	3984.73	2693.2	2739.22	6349.1	6619.34	4999.19	4706.24	2602.68	2478.56
KDM4A	ENSG00000066135	6756.65	6736.16	122.212	162.424	2681.82	2497.96	1227.78	1153.52	4751.29	5993.58	2657.34	2469.49	1317	1105.23
NFYC	ENSG00000066136	7439.01	6405.13	198.515	319.129	4171.58	3925.84	2126.91	1983.04	5176.59	5981.62	3694.45	3383.64	1889.49	1660.28
ZMYND12	ENSG00000066185	19.1985	3.15818	3.04733	1.51477	4.50561	13.7215	0	3.36609	5.51389	1.15817	0.652031	3.43237	3.4744	4.72662
SLC9A3	ENSG00000066230	894.909	696.928	4.12819	4.56735	226.634	203.162	65.2583	67.0977	495.399	726.927	223.168	258.55	83.1733	70.2999
NGEF	ENSG00000066248	124.753	47.4655	13.9944	14.3228	49.0804	37.3018	40.7347	72.1063	141.4	108.649	123.395	112.287	63.1207	53.6241
ASPM	ENSG00000066279	8108.62	6916.25	47.934	94.8731	3385.16	3040.86	775.212	728.909	3436.82	4558.31	1958.24	1971.09	430.357	416.553
CD84	ENSG00000066294	3.79027	1.73729	14.4328	9.58175	4.06696	2.34789	9.90708	1.83574	6.28295	0	1.05197	1.0093	5.0171	2.15148
ELOVL1	ENSG00000066322	8771.93	8438.47	803.91	1139.72	5489.33	5069.22	3655.15	3673.74	6115.13	7051.57	4678.54	4385.61	2718.91	2575.95
SPI1	ENSG00000066336	18.0923	0	1.88634	1.47763	2.19302	0.911875	1.3174	2.99798	5.10902	0	3.28219	3.22801	1.13838	1.13478
ZNRD1	ENSG00000066379	517.744	497.419	0.79449	2.31861	107.289	122.777	35.5991	28.4066	386.626	490.117	188.375	65.012	48.032	62.1014
MPPED2	ENSG00000066382	201.475	157.865	5.155	3.34149	169.125	126.592	45.8004	39.9028	75.2585	119.864	64.7226	51.0009	45.9492	22.7426
CLDN18	ENSG00000066405	1.5277	2.389	0.474482	0	2.18911	0	0	1.48347	0	0	0	0	0	0
ZBTB11	ENSG00000066422	69.5109	34.6714	62.143	43.5501	44.1402	25.8514	7.43484	0	84.0788	94.1497	49.1224	33.3594	17.1144	14.1235
ATXN3	ENSG00000066427	1115.17	1095.97	66.6308	107.852	667.45	758.766	403.66	349.754	760.076	946.643	731.687	677.088	466.543	430.724
GOLGA5	ENSG00000066455	2055.63	1905.28	25.2182	45.078	855.545	784.43	312.053	291.278	1285.52	1448.05	693.535	735.268	271.644	235.103
FGFR2	ENSG00000066468	943.263	953.156	57.6709	49.5101	501.377	471.011	210.925	148.015	660.693	1024.71	455.306	390.557	152.701	105.575
LRRC40	ENSG00000066557	2026.05	1846.51	146.939	209.2	1471.36	1208.82	896.16	863.038	1285.74	1521.07	1435.81	1228.12	831.948	751.86
ISOC1	ENSG00000066583	2029.08	2021.6	171.256	314.348	1289.08	1159.69	988.89	953.863	1853.62	1947.45	1650.91	1494.81	883.046	754.196
EML1	ENSG00000066629	1201.51	1232.33	104.295	216.425	942.871	845.755	756.706	520.244	597.521	347.206	434.503	441.556	295.29	283.598
TRMT11	ENSG00000066651	781.185	724.926	46.5159	63.9649	340.32	331.952	183.75	169.361	584.125	527.138	376.381	309.013	219.622	153.566
THUMPD1	ENSG00000066654	2801.04	2771	33.27	32.8974	571.215	514.255	173.219	177.887	1855.57	2246.17	533.087	530.466	217.105	171.268
MSANTD3	ENSG00000066697	7278.38	6502.25	1461.9	2228.16	4816.59	4670.41	4054.66	3729.59	6903.17	7342.05	5027.02	4821.36	3789.97	3821.92
KIF26A	ENSG00000066735	1134.63	1047.67	45.1462	57.1559	704.623	624.582	471.904	427.238	884.669	919.086	678.072	665.629	252.5	257.752
ATG2B	ENSG00000066739	1333.06	1083.16	26.6809	40.6811	811.35	710.636	293.314	365.421	715.939	544.432	476.48	690.86	299.998	260.723
ARFGEF1	ENSG00000066777	6652.78	5713.32	122.437	191.792	3371.34	3049.35	1405.66	1445.36	4286.68	4343.3	2857.9	2674.7	1131.1	1180.69
ACSM2B	ENSG00000066813	4.33498	0	2.72125	2.17087	8.11298	3.74355	1.89451	1.9417	8.48982	2.20448	0.849238	3.98821	1.44941	0.375238
ZFAT	ENSG00000066827	1037.69	810.224	50.1188	98.8779	522.682	524.605	338.74	240.547	700.631	782.371	536.963	426.93	244.015	196.223
MTFR1	ENSG00000066855	3471.95	3106.16	316.935	582.722	1833.1	1919.41	1443.96	1260.77	2757.48	2848.68	2305.26	2317.61	1480.22	1209.49
STAG3	ENSG00000066923	29.747	45.5911	7.70625	12.0176	17.056	23.4027	18.3158	27.1451	24.1807	34.2945	40.6205	17.3871	20.7945	37.0377
FECH	ENSG00000066926	1649.74	1620.13	259.524	473.804	1339.11	1193.92	1036.28	1242.25	1061.9	1092.16	1271.13	1113.48	815.071	804.21
MYO9A	ENSG00000066933	2479.96	2000.47	49.3733	88.5532	952.144	877.136	456.463	268.141	1442.75	1594.21	889.542	904.643	318.836	347.89
DDX3Y	ENSG00000067048	1.89611	0	0	0	0	0	0	0	0	0	0	0	0	0
PFKP	ENSG00000067057	4659.81	4747.31	1027.06	1469.57	3704.19	3096.29	2519.08	2610.38	5125.19	4906.46	3743.62	3933.43	2600.1	2441.81
IDI1	ENSG00000067064	707.974	741.438	2.63806	44.09	407.572	359.137	195.142	196.867	638.13	776.69	292.831	457.392	78.4782	167.492
SP100	ENSG00000067066	2758.79	2191.41	170.822	211.987	1407.81	1342.39	911.429	765.56	1494.89	1723.72	1268.9	1343.98	757.138	654.432
KLF6	ENSG00000067082	2436.49	2105.06	6.28281	19.4706	17.0942	92.2447	17.8341	13.1252	2661.5	2529.97	28.7706	16.0601	47.9977	19.976
PLPP1	ENSG00000067113	1054.98	914.968	40.1106	70.5284	586.588	529.839	293.149	283.051	596.639	654.188	358.796	328.69	133.708	169.317
NEO1	ENSG00000067141	2858.8	3721.69	455.959	949.741	2761.22	2892.98	2606.51	2225.88	2425.7	3055.4	2712.93	2033.76	1591.45	1581.25
TRAM1	ENSG00000067167	14566	14258.5	2626.26	4361.49	9108.63	8655.44	8767.95	7955.72	10642.6	12495.8	8316.93	7948.87	6517.23	5554.72
PHKA1	ENSG00000067177	1857.5	1469.73	312.701	542.562	1496.37	1324.73	1257.56	1195.8	1103.55	1272.41	1289.25	1266.53	901.312	826.609
TNFRSF1A	ENSG00000067182	6670.27	6253	8.34508	28.1295	1259.29	1180.9	138.591	131.97	8132.17	8949.5	873.009	1000.66	105.1	85.889
CACNB1	ENSG00000067191	436.249	479.322	17.5543	26.6984	130.995	158.062	60.0256	64.2089	414.045	461.851	140.756	111.016	77.5928	52.3244
EVI5	ENSG00000067208	224.464	154.102	0.456165	5.74443	38.4848	84.765	24.2436	2.45723	96.9039	124.069	54.9735	46.1844	33.8453	14.8465
STOML1	ENSG00000067221	814.756	660.072	88.5826	111.031	324.342	355.536	200.9	213.607	387.645	432.4	280.025	315.565	134.685	136.837
PKM	ENSG00000067225	242109	223217	99469.2	138505	198940	186838	183757	179687	188416	215790	188116	179997	135411	129272
DHX29	ENSG00000067248	6365.62	5760.61	172.118	246.273	4295.2	3821.12	2331.5	2367.57	2607.95	3381.74	2650	2342.54	1416.75	1225.45
DNTTIP2	ENSG00000067334	8202.92	7366.75	84.839	54.5072	2110.74	1787.27	530.498	547.946	6876.67	7730.22	1860.77	1825.64	559.045	525.187
METTL22	ENSG00000067365	811.641	723.628	55.8565	99.9289	690.303	612.511	420.394	462	969.798	798.872	680.646	690.926	485.812	462.155
TP53BP1	ENSG00000067369	4670.55	4307.9	74.3925	91.056	2386.05	2001.34	935.229	1075.01	2571.55	3146.27	2114.77	1789.67	787.027	823.357
TRO	ENSG00000067445	3533.63	3128.99	363.488	482.917	3078.93	2786.42	2134.36	2102.34	1910.82	2184.39	2436.42	2310.2	1278.78	1248.12
RRP15	ENSG00000067533	2657.48	2383.02	97.7397	70.9242	1042.45	882.131	477.582	560.733	1855.42	2009.41	1251.11	1026.63	586.508	644.931
RHOA	ENSG00000067560	39426.1	34785.7	12881.9	16870.4	31920.1	29305.6	28221.9	26641.5	31046.7	34644.6	30891.6	29332.4	23040.2	20608.4
DHX8	ENSG00000067596	4123.95	3866.21	106.279	182.129	1718.65	1408.32	774.348	956.487	3020.57	3831.86	1797.1	1588.07	856.784	822.298
PRKCZ	ENSG00000067606	1249.78	1104.67	34.2309	40.8893	625.335	545.127	247.457	292.398	928.969	1223.4	675.221	561.42	264.081	261.966
ZFY	ENSG00000067646	0	0	0	0	3.62841	0	0	0	0	0	0	0	0	0
IARS2	ENSG00000067704	11563	10213.5	1297.55	1963.54	8612.79	7942.47	6615.89	6350.45	7549.9	8957.57	8212.73	7518.16	5239.63	4784.48
SYT1	ENSG00000067715	110.589	143.751	11.574	8.53661	73.7957	67.6982	61.1228	148.134	70.2878	28.7516	72.0243	22.3599	6.2969	26.3599
NAV3	ENSG00000067798	3422.78	2994.34	74.2354	85.431	736.719	729.406	313.125	520.907	2618.87	2203.68	651.054	504.328	366.997	254.064
IDH3G	ENSG00000067829	2682.64	2605.91	1237.44	1512.79	2419	2124.65	2070.15	2139.78	2032.15	2303.09	2071.2	2022.4	1455.03	1375.16
ROGDI	ENSG00000067836	1065.97	1019.92	123.008	162.455	835.594	824.171	532.996	521.196	655.154	741.796	706.843	735.062	459.506	447.804
PDZD4	ENSG00000067840	1148.11	997.359	390.947	649.088	911.668	980.976	1016.62	1010.53	751.074	746.009	788.145	756.843	591.024	474.367
ATP2B3	ENSG00000067842	39.6716	69.792	0.729009	22.4508	54.1221	34.3974	29.0469	42.221	63.5668	43.6159	3.34523	7.90505	6.46237	7.914
ROCK1	ENSG00000067900	5145.08	4476.02	250.324	303.593	2838.95	2591.05	1637.75	1706.3	4740.64	5209.04	4231.49	3675.35	2299.52	2012.14
CBFB	ENSG00000067955	7373.37	6665.58	347.4	584.745	3013.69	2635.75	1888.18	1782.39	6241.44	6323.6	3122.25	3138.22	2044.41	1764.54
PDK3	ENSG00000067992	503.521	430.5	89.6519	138.375	496.066	433.413	344.954	324.113	343.879	381.968	320.311	389.558	216.013	197.811
HYAL2	ENSG00000068001	5194.11	4861.36	1080.04	1510.57	3578.04	3415.71	2927.63	2844.1	3180.84	3790.24	2693.18	2631.48	1920.31	1796.58
HDAC4	ENSG00000068024	113.35	77.5151	7.94583	4.35466	47.4884	73.3435	34.9335	38.8588	74.706	126.811	37.1423	86.9255	10.0924	28.6312
RASSF1	ENSG00000068028	1962.95	1945.47	22.6947	42.444	332.107	352.733	146.89	133.487	1020.31	1203.61	252.979	273.863	122.764	115.224
FGFR3	ENSG00000068078	167.64	264.336	4.21838	10.9866	61.6043	59.6338	50.0058	90.5574	89.2466	97.3574	79.4711	142.392	51.5249	52.0607
IFI35	ENSG00000068079	17.0367	17.7706	19.3537	14.9313	6.07254	11.325	7.05575	13.4536	4.83443	5.94527	1.60391	2.81641	5.98069	5.10705
HEATR6	ENSG00000068097	4456.34	3951.85	15.1816	44.4278	985.607	908.37	216.694	157.676	2793.49	3539.92	768.164	1188.13	225.588	272.748
COASY	ENSG00000068120	5772.2	5187.39	275.357	314.821	3866.42	3682.14	2314.68	2185.64	4924.34	5127.75	3877.53	4124.48	2077.66	1825.93
PLEKHH3	ENSG00000068137	1646.21	1455.55	116.962	161.482	924.232	868.449	627.532	689.867	785.005	972.899	993.682	943.037	691.57	553.621
MEF2A	ENSG00000068305	2221.4	2204.47	167.363	264.426	1247.5	979.803	583.496	588.653	1776.04	2125.04	1366.02	1152.74	855.799	640.658
OTUD5	ENSG00000068308	2432.47	2402.67	241.806	335.018	1508.29	1444.27	991.51	1011.95	2030.75	2454.59	1623.32	1615.9	946.845	880.149
TFE3	ENSG00000068323	5379.34	5297.62	929.569	1370.46	2539.9	2300.25	2001.86	1949.66	5245.23	5545.04	2761.62	2770.66	1918.16	1705.48
TBC1D25	ENSG00000068354	2078.21	1746.27	42.1019	78.7674	670.744	814.979	289.484	352.016	1467.81	1513.56	652.84	600.366	315.333	309.246
ACSL4	ENSG00000068366	7584.22	5802.63	594.267	995.261	4051.53	3242.99	3020.34	2969.18	4901.53	6251.18	3607.45	2989.31	2082.77	2438.28
INPP5A	ENSG00000068383	2493.1	2549.04	308.648	518.2	1557	1448.4	1129.21	1100.82	1757.43	2304.5	1770.16	1535.55	1115.8	972.029
GPKOW	ENSG00000068394	1146.2	1029.46	23.439	24.697	791.145	732.809	374.398	397.709	880.154	1151.08	777.215	764.731	361.784	355.907
GRIPAP1	ENSG00000068400	1137.99	833.251	260.139	327.099	739.806	655.035	595.3	546.281	511.035	787.434	501.847	592.644	536.088	570.942
FTSJ1	ENSG00000068438	5646.29	5441.46	725.671	1005.48	4647.02	3675.09	3215.71	2926.51	5129.4	5886.66	4876.5	4846.62	3168.56	2805.64
PRR11	ENSG00000068489	33080.1	29486.8	3320.33	5337.05	23360	20543.2	14520.5	14169.8	18172.9	22084.1	18658.4	18506.3	11953.5	11570.7
REEP1	ENSG00000068615	258.735	240.15	36.2481	28.0568	228.345	203.53	117.797	193.644	236.757	394.527	209.043	198.587	158.74	91.522
ATP11A	ENSG00000068650	5476.9	4849.19	249.974	722.254	3227.8	3002.45	2488.17	2364.68	5437.47	6109.71	4528.1	4416.27	2901.07	2684.01
POLR1A	ENSG00000068654	12556.3	12400.2	107.374	271.007	4472.68	4398.77	2061.49	1944.18	8804.17	11164.8	4353.16	3753.1	1637.53	1250.28
LAPTM4A	ENSG00000068697	15535.1	13362	7071.29	9407.45	12696.2	11784.8	11288	11078.4	8845.67	10334.6	9746.62	8573.71	7406.59	6812.89
TTC7A	ENSG00000068724	1941.42	1807.81	200.871	325.697	1092.11	1056.15	872.076	794.394	853.964	1327.77	873.781	824.5	415.941	433.587
IP6K2	ENSG00000068745	2194.55	2033.97	14.9245	21.3858	1433.57	1200.84	370.372	395.893	1594.22	1819.17	1143.31	1030.61	320.081	326.267
STON1-GTF2A1L	ENSG00000068781	0	0	0	0	19.7415	0	0	0	0	19.7133	0	0	0	0
SRBD1	ENSG00000068784	1944.36	1586.5	57.3572	77.9028	1099.79	1055.92	527.41	547.828	1269.17	1584.27	959.976	884.327	442.487	369.237
KIF2A	ENSG00000068796	7101.74	6310.47	89.4366	122.2	2950.19	2823.66	1013.91	993.634	4269.81	5166.18	2513.8	2496.74	743.018	676.741
RASGRP2	ENSG00000068831	11.3636	8.87953	1.63356	1.00155	9.34963	6.16811	3.38027	13.4041	19.1916	50.2585	19.1374	20.1548	12.3993	12.4076
PSME4	ENSG00000068878	16322.7	14982	830.686	908.512	10571.1	8873.83	6823.63	6576.81	10538.5	12666.7	8566.44	8377.56	5509.55	4889.6
IFT80	ENSG00000068885	999.738	571.27	141.989	215.341	482.244	504.71	389.522	399.624	600.542	449.441	456.258	381.531	416.81	369.615
SIRT2	ENSG00000068903	667.224	554.032	176.486	247.996	498.531	441.886	450.025	426.608	415.487	538.445	439.567	409.211	345.088	319.565
ERLEC1	ENSG00000068912	5295.45	4781.13	807.075	1093.19	4037.37	3677.15	3097	2911.66	2952.73	3203.18	2934.53	2443.34	1681.67	1586.96
PPP2R5B	ENSG00000068971	1056.87	1035.1	89.9997	87.6563	691.419	646.782	427.158	414.168	565.658	644.459	683.185	564.536	446.201	400.203
PYGM	ENSG00000068976	51.0344	37.6976	4.77965	6.49902	31.238	18.1063	21.7539	28.0266	31.0614	15.9589	14.6193	39.4871	15.0184	11.058
PAGE1	ENSG00000068985	11.2911	13.7788	8.68513	11.504	9.58109	15.1064	9.04392	7.48481	36.6693	42.7308	42.0346	42.3063	26.2863	29.7435
PITX1	ENSG00000069011	2106.27	2020.64	41.195	55.3977	786.834	695.976	319.991	295.166	1430.93	1832.29	680.254	626.277	238.227	231.934
TRPC7	ENSG00000069018	0	0	0.343405	0	0	0	0	0	0	0	0	0	0	0
MAST4	ENSG00000069020	302.02	283.559	52.9677	56.7133	168.943	161.838	218.815	86.3745	248.842	423.636	196.041	101.358	111.23	26.2049
ADGRF5	ENSG00000069122	109.393	58.4598	20.3134	12.5029	63.9884	34.9085	60.1916	40.2539	127.487	109.916	42.5124	82.5544	57.5145	42.0873
SDK2	ENSG00000069188	2033.49	2005.09	341.44	573.413	1675.18	1633.32	1451.45	1421.52	1061.71	1233.74	1133.98	1041.9	690.564	670.077
ADAM7	ENSG00000069206	0	1.73826	0	0	0	0	0	0	0	1.87391	0	0	0	0
NUP133	ENSG00000069248	4499.07	4046.71	110.139	143.651	2352.83	2289.92	1236.88	1289.4	3426.65	3749.65	2472.01	2530.55	1127.07	953.949
NUCKS1	ENSG00000069275	30231.2	27343.7	9492.55	8786.29	19834.4	21993.4	19477.6	17443.2	20841.8	26201.7	26361.9	21418.1	15805.5	14825.8
VPS35	ENSG00000069329	11923.8	9648.5	682.554	1296.23	7906.58	7380.87	5585.73	5017.01	8416.62	9270.37	7580.78	7064.85	4876.47	4042.3
DNAJA2	ENSG00000069345	7325.06	6496.61	36.6169	42.0627	2378.28	2156.2	723.559	666.411	5505.54	6069.45	2124	1928.34	495.775	466.69
BCL3	ENSG00000069399	825.553	775.19	4.04557	18.2063	123.993	114.665	43.712	41.1799	792.693	902.731	110.855	124.311	35.8326	34.0934
KCNAB2	ENSG00000069424	1811.67	1373.9	137.198	227.072	878.459	901.215	658.944	693.521	669.034	950.757	713.157	915.397	447.47	452.352
ABCC9	ENSG00000069431	79.6024	69.4981	2.06177	17.3382	61.0033	78.6624	52.0156	58.7394	39.2665	59.9327	68.3811	48.4489	47.3086	22.9518
GAL	ENSG00000069482	1.8806	6.88642	4.84605	7.33821	2.72835	2.32387	8.21174	7.44625	1.58757	0	1.04908	0	2.84066	0
CLEC2D	ENSG00000069493	232.308	233.572	25.9009	40.4679	122.881	113.738	127.177	105.951	301.817	294.325	179.794	213.388	64.3662	102.938
FUNDC1	ENSG00000069509	1138.61	1049.83	27.9934	33.9124	656.555	701.843	367.448	308.683	797.84	952.862	766.535	621.246	328.211	308.537
MAOB	ENSG00000069535	160.337	140.547	44.2812	74.4468	119.027	88.2486	90.0005	106.565	297.039	345.929	206.489	197.135	222.19	148.717
RORA	ENSG00000069667	262.279	274.159	30.3178	68.2238	214.019	155.524	72.403	64.4165	179.6	144.384	187.659	176.96	102.857	79.8627
DRD4	ENSG00000069696	0	0	0	1.07236	0	1.67956	3.75922	1.10348	0	0	1.20095	2.29612	0.807764	0.798731
TGFBR3	ENSG00000069702	320.416	312.185	70.519	127.276	202.565	275.294	184.838	148.677	313.12	392.259	337.002	332.669	169.122	167.439
PLA2G10	ENSG00000069764	0	0	0	0	0	0	0	0	0	3.74759	0	0	0	0
HES2	ENSG00000069812	14.7293	9.78549	12.2702	14.5894	2.57884	0	2.24695	16.8055	18.5021	19.9037	8.19857	9.76493	11.3459	4.13715
ATP1B3	ENSG00000069849	5364.84	5165.57	1524.47	1584.24	4666.89	4200.88	3790.04	3855.35	4490.12	4884.77	4242.97	3937.7	2654.49	2605.2
NEDD4	ENSG00000069869	5202.43	4788.8	401.965	587.892	3658.27	2653.89	2129.8	2152.38	4078.98	4237.56	3166.64	2643.02	1559.68	1561.2
PIGB	ENSG00000069943	460.913	371.767	92.8524	147.525	218.445	258.892	149.585	177.682	241.983	221.064	256.648	192.613	129.741	88.1149
MAPK6	ENSG00000069956	8802.96	7825.84	92.2843	203.315	3021.72	2929.87	1126.83	1099.24	7251.28	6858.44	3050.6	2757.85	1340.16	1125.4
GNB5	ENSG00000069966	2282.68	2093.55	502.593	715.224	1644.62	1551.77	1320.77	1177.17	1612.87	1841.3	1476.97	1496.45	1140.79	978.057
RAB27A	ENSG00000069974	1067.33	966.031	89.5833	130.62	782.315	767.824	559.871	544.59	877.394	933.799	819.448	714.148	458.855	459.469
HDHD5	ENSG00000069998	848.552	774.506	79.4298	117.366	592.231	468.623	369.682	358.204	1631.2	1811.61	1551.1	1519.29	898.798	851.567
UFD1	ENSG00000070010	7627.96	7301.64	1455.23	1964.08	6284.57	5998.84	5319.73	5165.04	8141.13	9962.41	8758.3	8372.19	6031.34	5630.25
LRP6	ENSG00000070018	3251.21	2788.15	105.94	292.488	1558.36	1329.65	731.693	815.48	2235.17	3042.7	1528.32	1658.49	985.782	749.834
GUCY2C	ENSG00000070019	0	0	0	0	0	0	0	0	0	1.8738	0	0	0	0
SCT	ENSG00000070031	7.55079	0	0	0	1.38183	2.32838	0.826102	0	0	0	0	0	0.712524	0
PHRF1	ENSG00000070047	2296.26	1346.36	18.5318	43.6373	439.075	375.821	145.423	81.363	1875.72	2255.26	286.729	233.026	115.156	41.5612
ELP1	ENSG00000070061	5315.68	4865.01	558.165	578.214	3373.54	3472.32	2719.26	2215.67	3769.05	4475.86	3437.05	3728.63	2541.54	2153.31
NUCB2	ENSG00000070081	8505.01	7090.17	3408.41	4105.75	6269.67	5962.39	5342.16	5585.39	4459.22	5540.88	5115.12	4026.08	3676.3	3669.86
PFN2	ENSG00000070087	11160.7	9900.68	1660.74	2252.56	7774.48	7058.57	5855.85	5234.53	7350.39	9026.33	7530.25	6880.96	4946.78	4270.62
PTPN3	ENSG00000070159	1865.85	1478.38	23.508	40.994	596.854	497.308	167.723	166.69	1206.82	1389.14	480.514	553.178	149.818	124.25
SPTB	ENSG00000070182	1684.83	1776.9	331.856	592.947	1210.94	1103.38	1093.7	1134.06	3766.33	4135.18	2908.94	2407.42	1765	1521.6
DAPP1	ENSG00000070190	35.6456	22.3534	16.0229	26.2462	30.9284	32.5279	28.6155	25.521	28.0626	31.5133	54.1922	41.2073	21.6997	29.7987
FGF10	ENSG00000070193	10.2272	0	0.298368	0.396147	0	1.01887	0.716618	0	0	3.25084	0	1.75225	0	0.622397
SLC44A1	ENSG00000070214	1818.74	1406.33	428.203	772.057	1387.67	1265.16	1381.39	1204.68	1067.5	1216.71	1124.2	1300.68	804.73	824.466
TMEM260	ENSG00000070269	547.28	857.392	145.346	328.421	579.673	511.496	494.381	327.506	433.237	482.029	523.029	404.273	337.667	360.631
SMG6	ENSG00000070366	3725.12	2702.4	137.366	170.598	1288.38	1074.58	617.372	613.994	2612.65	3782.4	1304.99	1410.16	529.325	572.751
EXOC5	ENSG00000070367	12445	11615.7	1166.84	2496.69	8526.79	7957.3	6389.73	5897.08	10601.2	11292.5	10081.4	9028.96	6471.74	5723.9
CLTCL1	ENSG00000070371	1750.31	1379.25	283.579	362.159	1362.77	1199.75	1304.25	1336.91	1801.09	2357.88	2097.37	2156.98	1590.32	1640.68
FGF22	ENSG00000070388	0	1.73541	1.72534	0	0	0	0.825719	0	0	0	0	0	0	2.14698
FSTL3	ENSG00000070404	24345	22448.1	11744.2	14902.9	19120.2	17780.9	17713.3	17742.8	13669.2	15401.8	13278	12105.9	10696.7	9725.88
DGCR2	ENSG00000070413	2668.25	2073	255.28	383.336	1511.8	1452.79	1166.72	1079.16	2851.21	3545.27	3006.74	2865.4	1272.97	1391.38
RNF126	ENSG00000070423	2054.98	1767.19	70.9188	101.456	940.892	898.312	581.094	564.923	1815.37	2137.93	1327.54	1272.06	691.148	610.467
MNT	ENSG00000070444	1359.28	1323.96	31.4051	35.3728	290.452	102.166	141.887	50.4465	1215.76	834.819	139.851	134.407	66.3013	50.7102
ZXDC	ENSG00000070476	765.587	730.424	4.89343	16.0858	240.278	251.924	121.196	101.416	764.823	958.425	335.523	315.575	141.785	149.325
JMJD6	ENSG00000070495	4338.26	4201.84	11.7781	31.4266	418.64	436.672	79.1019	71.4819	2807.28	3095.14	397.53	425.775	70.1161	83.1782
POLB	ENSG00000070501	970.57	850.743	246.672	248.891	609.232	444.311	436.35	458.168	623.233	785.309	686.559	507.242	406.749	383.865
ST6GALNAC1	ENSG00000070526	0	0	2.12282	4.67806	2.78332	0	0.196907	0	0.375626	0	6.36791	0	0	0
WIPI1	ENSG00000070540	1504.14	1543.27	201.198	287.452	920.83	945.137	732.232	621.769	773.975	797.515	666.288	652.997	431.735	435.469
FRMPD1	ENSG00000070601	13.7131	10.9005	88.991	56.4008	16.9851	5.96247	11.698	16.9991	11.858	28.5701	14.1594	10.6949	8.09416	1.92819
GBA2	ENSG00000070610	3031.28	3206.79	63.6363	102.582	1749.16	1520.77	710.768	677.131	2497.54	2053.01	1781.95	1981.44	907.898	812.352
NDST1	ENSG00000070614	27070	25254.1	1150.42	2304.63	17967.3	15372.4	11042.1	10550.1	17903.3	18547.5	15417.8	15601.6	7925.7	6815.5
ASNS	ENSG00000070669	6826.01	5812.84	623.463	806.868	4627.42	4069.86	2887.31	2714.19	11466.5	12748.8	10727	9260.97	5835.77	5256.63
AP3M2	ENSG00000070718	1227.15	1630.93	128.271	235.077	654.085	545.193	452.276	544.851	880.513	990.412	619.112	606.057	386.576	345.161
CNGB1	ENSG00000070729	0	6.58258	2.92686	3.68388	16.701	0	1.11029	0	1.68402	0.875338	0.375784	0	1.27988	6.73793
ST6GALNAC2	ENSG00000070731	0	0	0	0	0	0	0	0	0	0	0	1.00945	0	0
CHAT	ENSG00000070748	7.14261	0	0.414452	0	5.58891	0	0.375581	0	118.658	14.4813	1.98665	1.37758	2.90948	2.69783
PABPC1	ENSG00000070756	158007	145018	65440.8	96813.4	132953	123011	124095	123538	129029	142677	134402	127178	102839	93064
TESK2	ENSG00000070759	183.567	176.947	8.56422	29.233	82.5756	134.689	32.6754	47.4067	137.28	172.367	124.705	93.8926	41.2646	44.171
CFAP20	ENSG00000070761	3621.82	3553.87	73.4178	81.636	1846.31	1553.1	930.104	1034.57	2801.52	3370.22	1924.34	1777.45	1006.19	816.548
CSNK2A2	ENSG00000070770	7147.53	6539.8	193.895	292.442	3121.91	2817.39	1478.68	1453.74	7620.71	7076.35	3960.73	3377.7	1504.88	1389.94
PTPN21	ENSG00000070778	4442.11	4874.11	135	253.449	2050.9	2054.63	1168.5	1116.05	2885.66	3354.57	1622.32	1723.42	956.632	636.486
EIF2B3	ENSG00000070785	3709.23	3190.65	336.189	470.483	2691.81	2685.64	2156.13	1984.85	2527.75	2928.34	2582.1	2292.94	1755.43	1606.85
CAMK2A	ENSG00000070808	11.2386	16.6603	1.17785	3.71849	16.2962	20.0177	16.5159	11.0092	39.4955	14.3721	16.7479	13.3803	11.9143	9.31283
TCOF1	ENSG00000070814	14872.9	13835.6	1660.66	2396.17	9311.66	8247	6550.26	6397.92	10461.3	12760.5	8799.79	8115.59	5214.88	5133.49
CDC42	ENSG00000070831	2524.75	3184.04	152.634	816.917	2210.76	2182.7	1358.49	1660.88	1967.84	1947.87	2293.62	1888.31	1352.97	1056.65
OSBPL3	ENSG00000070882	4476.74	4070.63	147.943	170.277	2173.74	1908.4	1145.81	874.422	2255	2782.42	2105.73	1991.08	991.575	1092.21
EPHA8	ENSG00000070886	4.52226	8.28789	2.50484	2.8278	19.4908	16.2536	7.65099	9.38485	32.0345	31.2753	31.4263	35.376	20.62	13.1615
SLC12A3	ENSG00000070915	0.961439	11.6202	0	0	0.688449	0.595452	0	3.13636	0.797929	1.90005	3.53899	0.701936	0	2.39141
RAD18	ENSG00000070950	2254.26	2076.24	34.9197	62.1793	1007.88	1147.66	393.097	409.754	2075.44	2040.76	1137.46	1073.22	440.281	431.516
ATP2B1	ENSG00000070961	4069.34	3447.34	25.9215	33.045	1547.6	861.949	508.591	388.867	3300.71	2122.06	1000.1	751.12	336.418	304.388
TRPM5	ENSG00000070985	0	0	0	0	0	0	0	0	0	0	0	1.00945	0	0
NCK2	ENSG00000071051	3741.56	3453.14	358.36	570.665	2181.01	2356.83	1524.96	1370.58	4155.65	4867.68	3643.57	3430.2	1918.19	1687.04
MAP4K4	ENSG00000071054	18930.6	17471.2	2067.45	3105.9	14135.8	12901	10962.3	10570.8	18668.6	19338	17151.7	16579.7	11639	10491.2
MGAT4A	ENSG00000071073	371.517	277.5	70.5919	99.7892	393.744	230.165	245.543	308.953	366.658	607.732	494.916	473.64	224.057	213.862
RPL31	ENSG00000071082	23298.5	22113.6	7311.53	8049.24	18808.6	18145.5	15982.9	16405	26562	32285.5	30002.3	29617.9	22565.5	21065.7
WDR1	ENSG00000071127	24766.6	23590.9	4597.26	6784.17	15706.2	15260.6	14318.7	14057.9	20015.4	22301.5	16086.7	15093.1	12166.5	10988.2
SNX13	ENSG00000071189	2917.16	2552.3	257.972	559.55	1991.77	1632.36	1199.55	1180.11	2185.88	2165.15	1378.74	1489.87	1191.85	991.979
MS4A12	ENSG00000071203	0	0	0.348457	0	0	4.7074	0.830389	4.36276	1.59628	1.87971	0	1.01655	0	2.87218
ARHGAP10	ENSG00000071205	1305.82	1136.82	52.4363	64.6004	850.734	632.063	392.531	330.521	1023.18	1083.97	855.851	767.335	406.149	381.074
RPS6KA2	ENSG00000071242	1025.66	1206.19	136.266	209.194	715.946	632.303	478.517	409.966	729.884	856.936	650.538	567.717	411.351	356.948
ING3	ENSG00000071243	446.665	440.237	20.1804	26.3312	125.829	118.212	39.9264	50.9517	443.348	552.686	148.104	166.365	72.7909	54.0849
VASH1	ENSG00000071246	1280.13	1495.14	28.2249	53.9941	672.777	756.888	484.707	437.969	1470.35	1539.5	929.023	914.866	477.203	401.68
LMCD1	ENSG00000071282	5479.08	5343.09	90.7598	138.315	1501.89	1272.78	468.72	384.808	1916.36	2536.49	599.598	515.531	133.35	133.387
BUD23	ENSG00000071462	6986.69	6272.24	3133.67	3490.41	5642.92	5326.04	5098.92	5063.21	5500.21	5959.18	6178.86	5591.8	4548.95	4219.79
SEL1L	ENSG00000071537	15277.8	13439	2107.55	4518.36	9597.15	8732.63	7851.3	7471.69	7796.5	8138.79	5866.27	5839.07	4128.61	3947.31
TRIP13	ENSG00000071539	5132.08	5048.08	774.334	978.564	3709.76	2790.26	2391.95	2418.94	4053.78	4785.56	3671.41	3692.11	2379.04	2269.37
ATP6AP1	ENSG00000071553	11661.5	10637.5	5803.26	8077.97	9950.5	9529.32	9860.42	9179.5	6285.43	7689.65	6918.56	6611.67	5614.75	5278.54
TCF3	ENSG00000071564	10017.1	9566.32	807.14	971.577	7741.18	6370.57	4588.38	4172.98	7671.65	8913.72	7559.28	7487.01	4225.8	4229.45
TRIB2	ENSG00000071575	5251.55	4843.06	66.9506	115.02	922.454	823.119	395.331	342.406	3203.76	3307.3	711.246	824.58	269.19	269.041
DAZAP1	ENSG00000071626	8865.81	8536	2463.24	3338.59	8146.98	7064.36	7172.73	6926.46	7161.8	7958.89	7356.35	7254.82	6315.37	5885.78
MBD3	ENSG00000071655	8454.63	7653.64	1768.95	2061.15	5893.62	5463.44	4127.91	4131.19	6812.41	6717.79	5704.19	5246.68	3405.7	3070.24
PRLH	ENSG00000071677	0	0	0	0	0	0	0	0	0	0	0	0	0	0
HLTF	ENSG00000071794	3093.48	2802.35	171.08	367.861	2038.42	1892.03	1512.9	1379.8	1556.06	2309.76	2074.81	1998.98	1317.92	1087.27
FAM50A	ENSG00000071859	5706.79	5102.4	1088	1293.57	4727.56	4352.83	3753.78	3693.23	4225.15	5022.83	4840.83	4570.87	3161.31	2909.56
FAM3A	ENSG00000071889	1480.24	1396.74	186.705	241.048	974.678	971.092	699.8	813.913	1072.14	1008.42	1040.68	938.491	553.056	552.505
CPSF1	ENSG00000071894	6822.1	6796.97	1928.54	1942.67	5631.5	4820.53	4272.81	4029.58	5348.49	5215.68	5326.43	5010.61	3566.52	3145.92
MYO3B	ENSG00000071909	26.3996	27.5821	7.19079	6.16597	26.4585	19.1707	6.57191	15.7142	14.5167	17.005	5.7957	12.409	11.6095	4.03337
CYBRD1	ENSG00000071967	3957.48	3617.17	830.505	1523.58	3568.94	3340.31	2987.99	2809.62	1814.69	2185.84	1936.64	1990.35	1521.1	1245.45
CDH19	ENSG00000071991	3.46479	0	0.308196	3.5153	0	5.35504	0	1.23498	0	0	0	0	7.48369	0
PDCD2	ENSG00000071994	6220.59	5384.28	824.11	1047.78	4165.27	3640.34	3018.24	2709.86	4885.37	5453.64	4528.14	4115.61	2709.67	2478.52
SLC6A15	ENSG00000072041	643.366	689.729	29.0671	54.7447	430.156	388.141	319.306	219.76	333.363	809.58	511.052	296.8	168.274	220.813
RDH11	ENSG00000072042	8387.21	7871.7	1232.15	1759.68	5262.24	5152.9	4161.43	4407.51	7291.19	8818.78	6429.34	6487.78	4388.41	4083.47
PRKACA	ENSG00000072062	2566.82	2532.04	864.614	1110.62	2534.34	2359.11	2073.37	2075.51	1430.66	1752.02	1747.69	1871.09	1425.26	1337.87
ADGRL1	ENSG00000072071	1901.35	1483.83	348.72	353.942	1375.35	1146.05	839.117	800.722	1280.25	1419.18	975.391	1001.66	630.87	743.846
SPP2	ENSG00000072080	26.9052	46.3098	7.09474	6.09483	15.3137	32.3579	3.2931	20.5346	34.0936	27.6824	35.843	18.1186	14.1689	10.5279
ACTN1	ENSG00000072110	62003.2	57960.6	7310.49	12880.1	34931.6	34419.1	32348.5	30988.1	68922.4	77661.6	43891.8	45039.4	33017.1	30887.4
ZFYVE26	ENSG00000072121	3687.53	3198.33	182.375	378.79	1813.38	1438.84	955.998	1156.06	2672.68	3464.42	1798.93	1581.15	1010.34	956.892
RPS6KA6	ENSG00000072133	837.143	883.175	129.71	382.7	684.238	667.235	635.666	495.355	513.943	577.987	489.054	474.942	442.935	355.052
EPN2	ENSG00000072134	2364.49	2730.69	63.0338	137.499	978.017	1189.7	597.328	677.745	2250.59	2658.62	1129.26	1265.46	671.736	562.477
PTPN18	ENSG00000072135	3383.86	3113.16	115.926	166.363	1573.92	1462.65	825.805	761.089	2412.13	2703.94	1618.63	1635.45	776.89	784.185
LIMS2	ENSG00000072163	940.97	845.684	189.999	236.779	662.468	603.621	510.667	568.898	1505.49	1791.72	1375	1208.4	761.43	761.602
ASIC4	ENSG00000072182	1.52331	5.58487	0.55338	0.367294	10.2698	5.15109	14.4629	1.98945	3.06549	0	1.20258	11.3569	2.73848	1.39444
SPEG	ENSG00000072195	4075.35	3159.43	108.284	172.105	1559.39	1380.54	565.22	711.732	3042.16	3610.7	1730.61	1887.71	893.679	743.144
LNX1	ENSG00000072201	444.671	391.928	30.9794	53.3995	206.154	158.733	142.588	131.164	231.427	324.068	131.583	161.527	81.7076	75.653
ALDH3A2	ENSG00000072210	2427.72	2541.72	215.8	329.973	1896.53	1661.92	1256.74	1559.42	2463.43	2240.36	1850.68	1969.05	1176.7	908.907
TFRC	ENSG00000072274	40743.9	36980.4	8405.11	17845.2	28786.5	28344.6	26170.8	23596.2	42361.1	47770.1	37144.8	36573.5	29029.3	25939.5
SREBF1	ENSG00000072310	10433.4	9817.69	582.51	760.736	8979.98	6768.13	4124.92	3790.14	5642.41	7865.16	5963.93	5448.25	2455.4	2134.21
TRPC5	ENSG00000072315	0	1.73735	2.06094	7.7538	5.42045	0	0	1.83461	0	0	0	0	4.30053	0
AFF4	ENSG00000072364	13305.4	12147.4	118.849	496.981	5967.83	6151.87	2878.55	3319.05	9022.56	9963.02	5943.72	5539.65	2821.93	2780.19
UBE2D1	ENSG00000072401	1882.47	1543.51	117.951	199.553	1345.62	1084.7	758.51	575.85	1688.77	1684.38	1251.9	1179.05	772.788	628.371
MPP5	ENSG00000072415	4713.59	3126.02	67.5508	141.166	2088.38	1828.73	589.913	712.854	3060.08	4643.63	3115.48	2520.18	930.791	849.578
RHOBTB1	ENSG00000072422	3491.88	3387.55	78.2625	157.837	1672.86	1286.51	686.71	793.259	1862.1	2922.75	1808.71	1525.33	568.33	606.669
SMC1A	ENSG00000072501	18172	17652.3	1789.7	4342.44	12923.7	12284.7	11349.4	10451.5	12928.5	15304.2	12144.1	12015.7	8064.23	7001.26
HSD17B10	ENSG00000072506	5641.78	5211.34	1035.38	1211.89	4196.27	3935.97	3222.12	3122.62	4087.24	4913.75	4399.22	4084.99	2920.45	2480.98
MARK2	ENSG00000072518	3161.22	3282.63	22.9742	41.2177	1011.12	792.181	247.198	307.607	2408.92	2503.28	955.494	939.663	295.551	255.489
HMMR	ENSG00000072571	6957.45	6388.37	488.816	693.823	4789.46	4383.1	2796.88	2639.35	2947.98	3818.77	3416.95	3294.6	2087.43	1777.89
CHFR	ENSG00000072609	953.624	704.642	71.1599	136.668	421.338	400.155	284.503	270.487	551.522	578.714	415.222	377.15	228.941	198.634
TRHDE	ENSG00000072657	1244.23	670.838	117.969	329.211	702.167	763.076	569.279	560.613	473.831	446.299	358.38	424.435	337.196	273.353
P4HA2	ENSG00000072682	10130.7	9184.44	4273.67	5863.15	9057.21	8543.74	8332.67	8154.22	4686.28	5355.07	5329.99	4688.43	3930.39	3386.47
FCGR2B	ENSG00000072694	0	0	0	0	0	0	0	0	0	0	0	0	0	0.717789
NFATC3	ENSG00000072736	3195.1	3454.51	59.7923	92.7713	1115.24	1130.34	450.327	536.865	2249.84	2439.41	1118.89	1151.29	464.23	347.675
TRNT1	ENSG00000072756	3293.44	2944.56	163.765	243.276	1720.34	1412.21	874.872	745.786	2300.95	2265.61	1397.6	1271.15	850.917	733.763
ACADVL	ENSG00000072778	9343.69	9024.47	3895.48	4811.25	7543.8	7208.03	6720.67	6682.94	6812.09	7280.28	6623.81	6296.96	5395.68	5022.06
STK10	ENSG00000072786	3381.67	3620.56	428.249	490.669	1535.97	1213.83	787.27	790.647	2302.52	2466.43	1186.12	1052.85	613.761	724.697
FBXW11	ENSG00000072803	4299.4	4336.98	110.631	262.449	2442.4	2235.74	1318.05	1056.7	3293.69	3798.95	2406.53	2220.57	1083.49	934.704
ACAP1	ENSG00000072818	69.2333	82.7271	60.2685	61.9405	69.5095	86.3111	66.4132	72.6158	35.8197	39.6306	60.3707	42.9107	30.3969	33.5027
CRMP1	ENSG00000072832	3275.76	3084.73	247.16	357.477	2102.9	1940.46	1348.97	1345.28	3931.8	3976.77	2724.93	2671.11	1362.16	1204.13
EVC	ENSG00000072840	1070.83	938.579	164.428	316.438	621.863	515.379	591.781	514.307	378.552	497.223	479.706	385.908	298.603	349.408
DERL2	ENSG00000072849	2579.15	2012.83	135.302	161.706	1479.39	1172.06	758.194	702.068	1802.71	2056.33	1328.12	1148.15	640.906	564.348
SIDT1	ENSG00000072858	24.6822	45.1776	3.15392	4.14726	5.9458	1.34685	0	0	5.01748	0	0.311695	0.299045	1.86386	4.38652
NDE1	ENSG00000072864	880.225	1052.45	11.1379	43.1588	480.578	476.849	165.725	236.423	893.644	1075.17	381.899	444.428	167.842	189.298
IRAG1	ENSG00000072952	60.9839	9.34034	1.01304	0	12.2046	5.36166	0.493244	1.64605	2.81659	6.71248	0.62854	8.70015	0.428157	2.03547
TMEM38A	ENSG00000072954	424.016	435.064	138.674	186.42	329.74	323.213	258.133	272.638	513.927	445.666	392.646	410.555	259.901	237.714
AP1M1	ENSG00000072958	5587.94	5100.17	229.874	283.547	3364.35	2996.39	2287.79	2382.06	4066.28	4781.48	3165.84	3051	1753.87	1531.12
PVR	ENSG00000073008	8399.28	8304.98	994.691	2019.63	4620	4292.25	3010.26	3411.84	5956.6	6393.01	3243.1	3387.77	2184.82	2013.99
XRCC1	ENSG00000073050	3624.3	3478.68	173.763	234.228	2780.4	2382.15	1620.7	1640.71	2089.71	2831.7	2128.15	2035.15	1161.48	1011.92
SCARB1	ENSG00000073060	1174.66	980.555	172.246	560.687	880.076	754.706	865.122	882.143	1040.37	1319.9	863.144	1023.59	798.805	809.2
CYP2W1	ENSG00000073067	0	3.35265	3.9924	8.38965	1.31223	3.39737	2.39998	1.77977	6.08721	5.42179	3.04924	0	1.38314	4.14925
MCM2	ENSG00000073111	6785.64	6345.9	951.85	1716.55	4960.16	4903.89	4252.64	3972.87	8188.48	9619.12	7892.01	7408.73	4698.84	4310.19
MOV10L1	ENSG00000073146	102.742	120.525	13.7339	16.2423	63.7106	66.1996	54.7524	65.1193	34.7715	89.8819	30.5767	53.1565	35.7443	19.459
PANX2	ENSG00000073150	1289.27	1066.91	595.715	897.664	1053.63	1082.48	1139.95	1060.04	490.147	449.458	473.624	517.145	380.39	346.801
SELENOO	ENSG00000073169	1167.65	984.911	123.724	149.99	582.949	618.706	465.573	384.58	723.616	798.728	627.741	591.91	362.484	289.322
TP63	ENSG00000073282	13.4549	8.88263	1.98326	1.2748	30.707	11.2163	13.8962	11.2346	7.37974	10.7436	2.49585	0.570567	6.39931	5.26769
ALPK1	ENSG00000073331	584.257	618.834	26.4101	39.9618	355.515	344.053	105.437	113.836	291.055	329.994	339.102	265.719	97.4948	83.2128
LLGL2	ENSG00000073350	4.05879	0	1.84104	0.47629	0	2.45791	3.54434	0	41.0966	37.8906	59.4326	46.8755	58.4429	57.7742
PDE8A	ENSG00000073417	3048.21	3061.43	316.838	549.051	1833.22	1669.8	1564.94	1401.96	2068.44	2286.11	1802.58	1875.76	1322.44	1310.58
CLCN4	ENSG00000073464	1059.72	740.36	46.601	147.771	488.334	432.426	278.581	397.461	599.131	980.478	904.073	706.817	336.727	433.119
NLE1	ENSG00000073536	2583.78	2189.23	53.3173	66.5609	888.687	835.92	390.092	383.525	1981.9	2080.03	852.021	863.108	378.607	348.955
SDHA	ENSG00000073578	6140.75	5754.01	147.029	127.609	4030.12	4099.69	2167.06	2156.69	4740.66	5316.38	4059.99	3768.7	1691.79	1693.48
SMARCE1	ENSG00000073584	8976.36	7381.46	441.455	623.661	5756.07	5334.77	3197.78	3250.19	6294.88	7141.09	5476.52	4911.85	2804.81	2576.57
FNDC8	ENSG00000073598	0	0	1.03464	0	0	0	0	0	0	0	0	0	2.14233	0
GSDMB	ENSG00000073605	225.998	232.332	13.2965	26.6131	95.6533	62.0499	46.9224	28.1185	90.3059	50.6745	80.0623	31.3059	27.711	39.7986
KDM5A	ENSG00000073614	5072.03	4681.28	75.0704	89.2239	1973.37	2007.74	1056.86	755.407	3901.13	4360.45	1958.66	1422.33	653.988	532.053
ADAM11	ENSG00000073670	149.696	239.411	40.7606	75.0429	166.063	134.29	107.242	116.046	200.495	193.527	163.581	233.09	128.688	146.491
PPP2R3A	ENSG00000073711	1546.41	1182.71	89.805	137.784	690.633	782.242	423.943	333.21	1075.13	1055.03	574.697	685.808	335.773	316.781
FERMT2	ENSG00000073712	14170.8	14061.7	556.666	982.07	7594.67	6638.28	4728.73	4693.31	13087.6	15164	8209.02	8135.68	4703.65	4334.33
ABCB11	ENSG00000073734	2.48082	24.8388	1.17343	6.79993	29.7377	16.8875	6.03019	20.8517	0	0	14.9124	0.599323	0.638347	23.0748
DHRS9	ENSG00000073737	35.6627	17.3383	1.38893	0.571827	5.73041	11.0043	2.06486	9.29083	18.0514	7.01167	5.90706	1.26384	0.894092	2.67865
CD5L	ENSG00000073754	0	0	0	0	2.2225	3.95125	0	0	0	0	0	0	0	0.78059
PTGS2	ENSG00000073756	83.1265	127.749	48.7308	110.97	166.294	216.984	171.758	135.732	117.532	87.5492	78.3713	144.607	91.5389	56.2188
IGF2BP2	ENSG00000073792	10092.2	9289.97	400.579	614.092	5722.6	5448.87	2882.3	2618.54	8755.32	9719.02	6118.69	5982.03	3366.56	3068.69
MAP3K13	ENSG00000073803	1231.5	1105.27	382.696	419.797	1019.58	940.998	729.883	744.757	995.061	1246.4	915.905	842.359	624.322	543.074
ST6GAL1	ENSG00000073849	374.902	202.267	11.6169	14.1713	91.7429	45.8744	77.0199	63.4453	164.31	154.455	95.9041	66.6916	97.9277	54.8307
TBX21	ENSG00000073861	1.89053	0	0.343706	0.912393	0	0	0	0	1.57198	0	0	0	0	0
FRY	ENSG00000073910	251.386	111.484	7.99793	51.3869	154.949	71.4464	99.0105	100.453	33.6179	58.0271	97.5184	58.3319	27.5687	43.04
PICALM	ENSG00000073921	14995.2	14427.4	692.612	1309.62	8398.82	7677.03	6223.71	5761.74	12462.8	14610.8	9059.08	8322.37	5929.99	5228.54
NSF	ENSG00000073969	2382.01	2356.3	229.625	418.756	1899.49	1911.51	1512.25	1400.06	1893.07	2098.88	1848.92	1703.44	1240.56	1129.63
GLI2	ENSG00000074047	2558.77	2481.35	14.8473	22.8297	1074.42	733.959	234.174	442.811	3069.93	3550.66	718.792	700.082	245.297	379.748
CLASP1	ENSG00000074054	2376.86	2063.17	103.579	166.347	1193.46	1215.81	550.632	575.726	1742.13	2588.54	1340.51	1591.71	919.832	626.906
MRPS34	ENSG00000074071	5016.37	4751.03	630.396	709.497	3436.05	3228.57	2449.15	2378.85	4067.33	5078.33	3586.52	3472.05	2109.12	2071.74
NOTCH3	ENSG00000074181	3463.89	2983.79	809.933	1620.11	2977.82	2764.07	2744.05	2491.06	3296.42	3695.78	3810.37	3416.68	2526.28	2158.4
CLNS1A	ENSG00000074201	9175.23	7863.88	2070.3	2733.93	7009.18	6414.74	5679.81	5369.26	6368.67	7333.77	6912.34	6296.25	4975.91	4443.02
PPP2R2C	ENSG00000074211	3971.38	4306.95	509.501	770.255	2867.34	2761.65	2234.58	2058.64	3450.25	3462.24	3025.38	2996.97	1740.11	1711.12
TEAD2	ENSG00000074219	2321.36	2171.21	641.852	847.987	1943.43	1976.17	1503.14	1401.62	1746.18	2265.16	1814.14	1792.93	1204.52	1137.28
EED	ENSG00000074266	2410.43	2105.43	12.4114	12.1195	822.295	691.472	177.055	138.408	1603.12	1877.2	699.062	641.97	132.238	125.511
CDHR2	ENSG00000074276	0	0	0	0	0	0	0	0.91846	0	0	0	0	0.715854	0
SNCB	ENSG00000074317	73.559	23.6616	11.704	18.8342	46.0883	72.9729	53.5968	37.1714	80.6762	97.5898	79.3712	76.1674	89.171	60.5925
TSG101	ENSG00000074319	3218.13	3203.09	293.42	368.08	2454.48	2024.07	1559.21	1563.45	2409.55	2838.99	2178.97	1831.29	1429.93	1314.48
NCBP3	ENSG00000074356	2992.55	2861.84	53.9429	41.3027	900.236	942.953	311.86	342.875	1932.58	1876.39	507.239	513.489	349.576	197.846
ATP2A3	ENSG00000074370	290.337	311.356	109.289	137.897	286.683	312.523	215.227	302.515	147.786	131.462	175.161	166.439	112.569	111.934
CA12	ENSG00000074410	1846.98	1883.49	593.355	936.182	1496.99	1573.43	1332.09	1324.03	873.666	969.285	1019.12	911.769	784.944	675.487
MGLL	ENSG00000074416	1208.55	1129.28	170.269	285.397	624.753	623.782	483.228	615.599	2192.46	2486.25	1431.42	1469.67	1088.99	833.778
NTN4	ENSG00000074527	557.443	655.181	99.6085	231.541	493.562	497.512	396.196	372.331	789.039	791.11	789.143	806.551	607.524	526.513
BCS1L	ENSG00000074582	1973.69	1793.03	118.283	154.05	1334.24	1250.25	955.922	882.805	1594.75	1617.95	1267.95	1331.4	732.18	753.432
NUAK1	ENSG00000074590	8919.04	8496.5	31.8421	46.9387	1526.99	1187.55	355.887	418.596	4359.75	6154.45	889.227	813.578	381.619	320.932
DPP8	ENSG00000074603	2801.54	2772.05	332.544	690.262	1747.43	1717.19	1523.78	1447.14	2070.19	2184.35	1976.34	1971.43	1528.42	1443.77
SLC24A1	ENSG00000074621	611.677	531.101	22.7291	64.1685	326.535	336.8	139.867	243.845	608.343	617.051	375.865	379.132	197.52	147.544
ZNF532	ENSG00000074657	6870.72	6291.67	1267.36	2307.42	5466.04	5097.38	4185.27	4123.85	4627.34	4868.02	4947.43	3758.84	3833.09	3185.07
SCARF1	ENSG00000074660	2.25678	3.70208	2.05914	0.544146	1.70754	2.09633	0	1.10459	9.12162	1.11496	1.25345	0	0	3.71263
LMAN1	ENSG00000074695	19303.2	18260.5	5935.66	11176.2	16738.5	15745.8	16009	14957	11644	13474.6	11594.8	11093.6	9019.55	8185.59
HACD3	ENSG00000074696	13833.9	11849.1	2792.48	4333.19	9905.17	9134.82	8114.89	7760.06	9784.24	12024.9	9937.6	9515.96	6586.82	6148.41
IPCEF1	ENSG00000074706	3.325	0	0.424131	0	0	0	0	0	0	1.09522	0	19.138	0	0
ZZEF1	ENSG00000074755	2184.39	2051.99	487.877	694.441	1678.05	1449.68	1155.57	1101.19	1512.87	1405.19	1080.95	1299.72	756.997	716.866
NOX3	ENSG00000074771	0	3.47635	0	0	0	0	0	0	0	1.87401	0	0	0	0
ENO1	ENSG00000074800	213037	199612	64178.6	82278.2	172379	159563	149646	144326	195037	219026	183452	180071	127282	116862
SLC12A1	ENSG00000074803	0	0	0	0	1.10205	0.954551	1.24954	0	0	0	0	0	0	0
MYDGF	ENSG00000074842	7726.66	7057.93	4270.14	4617.45	6198.66	5943.8	5894.75	5712.27	4568.15	5289.71	4973.78	4376.24	4060.47	3634.67
ANO8	ENSG00000074855	626.461	517.806	188.805	312.966	574.121	474.19	531.571	464.013	346.734	372.184	422.488	370.736	400.096	321.586
TUBE1	ENSG00000074935	701.158	658.751	90.3371	118.08	385.344	534.588	331.445	280.521	553.647	637.963	506.839	443.493	302.872	328.399
ARHGEF10L	ENSG00000074964	937.294	812.313	22.9056	13.6255	408.699	338.748	118.541	75.8631	1021.41	1125.35	379.826	306.861	80.0512	71.3645
TXK	ENSG00000074966	3.57628	0	3.92112	6.93429	4.72308	5.47698	0.779993	0.875826	2.9924	1.76639	0.995211	0	0	2.7004
WSCD2	ENSG00000075035	78.5479	21.2115	0.442731	5.3439	12.614	16.4487	17.0685	12.2651	41.4911	29.8788	3.1592	1.18513	1.22913	1.36615
KCNQ2	ENSG00000075043	13.975	24.0419	14.4278	15.6432	8.37064	16.0867	8.62368	6.82851	7.29353	39.591	12.632	12.1171	20.5374	8.57797
TACR2	ENSG00000075073	3.95376	3.62293	0.720297	2.8673	5.68138	1.22358	7.75693	0.963996	0	0	3.38246	2.10872	0	3.73519
ACTR6	ENSG00000075089	818.946	930.696	83.1689	106.606	500.784	475.442	559.028	392.806	589.268	745.271	428.417	492.684	453.822	273.215
TIPIN	ENSG00000075131	1581.35	1387.04	29.0915	35.9211	648.532	596.195	279.151	252.456	1103.43	1281.34	652.124	673.754	266.428	228.494
SRI	ENSG00000075142	5121.4	4601.49	186.482	232.678	3490.94	3130.42	1986.27	2008.89	4558.34	5447.1	4605.35	4261.4	2607.22	2388.49
EIF4G3	ENSG00000075151	2573.3	2698.85	241.165	452.297	1763.78	1804.62	1173.18	1424.45	1711.15	1715.11	1456.91	1369.4	1058.1	914.504
NUP37	ENSG00000075188	2078.43	1857.38	15.6226	21.978	1167.18	992.195	522.312	482.836	1343.7	1732.65	1292.94	1181.11	720.019	566.96
SEMA3A	ENSG00000075213	260.983	190.609	37.7761	68.1107	159.024	154.573	101.399	120.654	88.068	44.5288	99.3001	44.9385	41.2937	11.7397
GTSE1	ENSG00000075218	9822.1	8760.79	273.034	439.868	4259.6	3709.85	1619.55	1576.6	6522.53	7675.84	4427.43	4242.63	1967.69	1726.59
SEMA3C	ENSG00000075223	12625.2	12297.5	2006.81	5374.87	10962.7	11026.8	9341.03	8769.7	5176.71	5781.62	5241.6	5226.48	3628	3476.37
TTC38	ENSG00000075234	1175.33	1146.09	215.349	314.875	901.216	714.76	670.917	604.542	1113.89	1338.01	963.858	917.43	625.954	627.247
ACAT1	ENSG00000075239	3285.75	3045.65	1059.01	1327.36	2773.33	2482.19	2023.06	2059.18	2774.71	3241.64	3142.73	2848.38	2071.66	1889.12
GRAMD4	ENSG00000075240	760.682	674.165	56.3189	108.535	695.522	470.714	286.561	245.2	430.934	519.567	623.927	363.95	313.191	272.578
CELSR1	ENSG00000075275	6.82555	1.18563	0	0	3.84664	36.9766	0.557067	2.49631	17.5082	0	5.76285	4.1271	3.52181	1.97547
WNT8B	ENSG00000075290	1.89653	0	0	0	0	0	0	0	0	0	0	0	0.717022	0
ZNF638	ENSG00000075292	7498.03	7220.74	149.62	238.847	3888.91	3487	1023.46	933.983	5351.57	6950.24	3333.32	3298.19	950.598	956.012
SLC25A40	ENSG00000075303	911.381	718.226	50.5783	107.845	709.654	585.985	485.906	364.395	673.282	840.849	829.096	776.527	394.707	406.924
TIMM21	ENSG00000075336	3401.24	3087.3	43.1526	63.9012	1657.94	1574.77	760.846	643.503	2755.46	3092.35	1839.2	1823.24	889.095	712.185
ADD2	ENSG00000075340	2294.74	2337.02	237.027	454.344	1979.3	2057.32	1495.3	1387.25	879.62	1002.36	996.532	1015.47	607.788	593.489
FGF4	ENSG00000075388	1.89396	1.73592	0	0	0	0	0	0	7.86695	0	1.05199	0	0	0
RASAL2	ENSG00000075391	4699.04	4627.58	39.7423	64.4197	2072.73	1634.7	582.951	555.355	2906.93	3204.71	1517.52	1240.6	341.03	396.132
VPS9D1	ENSG00000075399	606.155	430.124	76.9717	96.2892	356.293	334.538	210.349	229.477	496.715	510.113	420.172	428.657	220.517	208.618
ZNF37A	ENSG00000075407	1758.09	1413.59	74.3108	87.0332	906.248	820.645	481.03	532.47	1273.63	1511.7	1009.16	892.313	544.037	477.876
MARK3	ENSG00000075413	1172.48	1005.99	26.4845	23.0257	562.138	449.883	154.6	166.726	862.036	1207.92	621.389	534.664	170.276	133.361
SLC25A3	ENSG00000075415	23754.1	20776.1	3158.39	4075.72	18530	16810.3	14517.6	13765.7	21247.5	24195.6	20589.7	19668.3	12820.6	11809.6
FNDC3B	ENSG00000075420	9112.93	7929.07	370.081	806.584	4892.16	4523.26	2914.51	2739.72	5449.45	6180.31	3519	3421.1	1792.7	1850.84
FOSL2	ENSG00000075426	41097	37910.2	91.0713	108.488	2845.14	2505.14	559.655	628.94	23505.8	25591.7	1690.1	1965.08	420.824	481.477
CACNG5	ENSG00000075429	77.9516	20.5505	3.45401	7.55399	50.6581	11.8039	9.76516	13.5115	12.9453	15.2335	43.1081	5.37192	29.3064	5.79176
CACNG4	ENSG00000075461	0	0	0	0.456549	4.06987	7.03694	10.7279	2.75771	0	0	1.05178	2.01814	0	0.716338
FRYL	ENSG00000075539	7104.58	6401.55	189.524	430.143	4247.35	4051.15	2728.84	2134.28	4681.42	5032.18	3498.65	3428.86	2126.74	1595.05
TMEM131	ENSG00000075568	2689.5	2876.62	129.802	259.582	1955.07	1695.71	1259.03	1218.57	2597.55	3084.9	2082.44	2083.87	1433.7	1104.77
FSCN1	ENSG00000075618	19755.5	18605.6	3519.08	5058.01	12756.2	12294.6	11310.2	10779.5	23303.8	23899.4	15747.7	15508.8	10081.3	9299.69
ACTB	ENSG00000075624	526151	488081	97083.4	119405	340317	304845	299716	280446	463893	505635	342071	331671	239891	225621
MOCOS	ENSG00000075643	1033.09	1259.77	82.3819	104.373	963.018	826.17	427.783	492.814	948.103	1687.92	919.078	787.905	591.123	501.942
PLD1	ENSG00000075651	1650.21	1716.06	20.9082	40.6236	1123.66	893.605	357.616	451.43	840.749	1077.92	749.48	847.915	335.039	355.396
ATP12A	ENSG00000075673	9.75551	0	1.06284	0	0	1.20832	0	0	0	0	3.25066	0	1.24052	1.47606
WDR62	ENSG00000075702	2092.14	2546.72	188.056	363.798	1730.35	1446.38	996.532	1078.16	1659.43	1843.7	1562.19	1679.19	1003.92	971.604
DLG1	ENSG00000075711	5426.4	4571.08	166.016	446.776	3600.82	3180.59	1530.84	1489.34	4477.2	5036.71	3311.51	3374.81	1844.59	1586
RAB7A	ENSG00000075785	7954.63	7657.37	900.118	1341.33	6101.8	5734.18	4586.5	4856.66	8181.99	9390.5	8297.92	7988.04	5764.06	5109.87
BCAP29	ENSG00000075790	3010.65	2786.18	705.258	1101.34	2318.01	2016.84	1946.81	1955.43	1836.15	1924.23	2000.66	1804.47	1182.92	1180.29
SEC31B	ENSG00000075826	45.9079	40.6819	11.9711	7.48561	32.884	44.2601	25.9746	9.37496	35.8219	21.0151	40.1425	19.1407	16.3633	24.8922
SART3	ENSG00000075856	6422	5558.7	33.0952	39.8208	1340.38	1214.21	291.466	307.647	2965.53	3398.57	880.969	815.784	156.711	162.055
ARHGAP15	ENSG00000075884	14.1742	10.6952	2.1538	0	12.0609	17.746	0.824074	6.06388	7.69066	18.698	5.90746	11.3282	5.28517	1.45156
TUBA3D	ENSG00000075886	11.2445	0	0.225823	0	9.56812	3.83175	3.85378	0	11.9959	17.7175	2.0662	1.32134	2.34046	2.54154
PAX2	ENSG00000075891	46.8315	72.7746	1.61787	5.28579	13.9379	36.3519	14.96	8.39469	4.48409	32.0919	10.3198	23.933	5.6081	7.59532
EXOSC7	ENSG00000075914	2378.71	1950.76	94.9871	101.842	1441.47	1338.83	918.222	817.454	1571.15	1977.69	1641.55	1475.83	978.821	941.298
KIFAP3	ENSG00000075945	1779.78	1605.03	378.861	463.207	1312.86	1348.68	1199.07	1146.41	1011.06	1196.97	1021.36	868.511	782.628	674.861
MKRN2	ENSG00000075975	2615.42	2787.47	27.6856	38.703	1043.53	712.501	394.562	274.984	1802.92	2130.68	715.638	801.646	307.974	344.845
MCM6	ENSG00000076003	6999.36	6570.34	803.769	990.084	4985.72	4521.16	4178.63	4245.74	5367.57	7816.04	5477.23	5060.38	3125.74	2929.99
REXO2	ENSG00000076043	8343.22	7347.44	2127.36	2441.49	6116.8	5715.74	5109.06	5015.64	6215.22	7362.28	7504.37	6334.92	5349	4852.89
RBM7	ENSG00000076053	4172.22	3784.34	15.3838	9.56859	338.592	354.557	39.6298	41.1111	3203.1	3537.26	322.486	384.849	68.8441	33.0147
RBMS2	ENSG00000076067	3794.23	3285.3	880.717	1335.07	2763.29	2432.3	2286.44	2227.83	3812.25	4322.21	3444.37	3320.96	2334.94	2193.23
BAZ2A	ENSG00000076108	8253.09	7303.37	645.624	1382.21	5954.46	4587.54	3645.98	3472.7	6335.56	6962.13	5427.51	4890.72	2731.64	3024.33
PTPN23	ENSG00000076201	7411.02	6579.17	551.039	1149.47	4786.23	4308.9	3319.52	3205.39	4933.55	5475.05	3714.35	3822.86	2215.17	2126.69
MLH1	ENSG00000076242	5257.85	5141.25	556.27	858.329	3995.05	3513.88	2852.41	2714.68	4000.17	4926.49	3723.86	3641.95	2410.95	2266.43
UNG	ENSG00000076248	5256.37	4548.67	306.716	475.712	2445.99	2129.37	2173.31	2051.03	3339.11	3912.79	2302.73	2115.89	1524.09	1355.64
FMO4	ENSG00000076258	87.1663	52.9587	1.83156	4.12658	36.8231	61.9178	31.9965	25.7411	52.8617	35.8957	13.5887	19.9538	12.7852	17.3674
KLHL20	ENSG00000076321	1469.29	1151.33	35.2063	64.0681	600.913	492.187	280.571	401.409	932.064	887.122	476.365	537.795	271.737	230.154
RGS11	ENSG00000076344	0	1.81743	7.9397	3.83159	2.84679	1.22773	0.864471	0.965513	3.3019	0	1.1022	4.22945	0.74978	0.851584
SLC46A1	ENSG00000076351	1548.26	1465.83	57.6411	93.5332	510.426	412.362	332.077	234.039	858.107	1158.27	445.193	294.117	140.462	144.324
PLXNA2	ENSG00000076356	1219.03	1591.15	56.2726	112.608	958.11	832.943	330.91	432.556	1399.25	1273.21	558.91	577.106	290.395	298.519
SPAG5	ENSG00000076382	13291.2	12354	714.312	831.411	10046.7	9427.19	5345.32	5622.41	7779.49	9271.17	9165.19	8542.47	5117.2	4803.36
ANKRD13A	ENSG00000076513	5102.44	4762.81	279.982	454.814	3315.83	3089.34	2593.2	2325.63	1871.16	1794.01	939.012	1041.11	740.216	676.498
TPD52	ENSG00000076554	6381.55	5972.38	1203.6	2515.52	4768.9	4634.48	3998.68	3504.67	5015.69	5361.95	5020.94	4868.48	3333.46	3155.24
ACACB	ENSG00000076555	169.545	149.637	29.6064	59.1354	102.607	98.3665	152.074	115.321	232.055	57.542	119.491	102.381	67.6526	65.0294
TRAF4	ENSG00000076604	5521.9	5044.01	46.5463	119.34	1580.7	1632.55	671.321	629.795	4074.19	4112.32	1708.86	1797.9	596.406	747.124
PAG1	ENSG00000076641	97.8078	173.667	48.87	14.1184	26.8099	84.4355	111.445	13.2997	305.784	103.339	71.5649	170.282	23.8565	12.0743
GPATCH1	ENSG00000076650	917.378	769.161	7.37932	10.3863	124.177	72.6064	18.9231	19.0326	742.423	715.502	105.267	67.5999	11.1052	33.1616
ICAM3	ENSG00000076662	16.3002	19.9185	0	3.05967	25.4646	7.84959	2.3681	7.92655	10.5437	16.1055	17.1071	6.75775	8.90219	6.1632
NT5C2	ENSG00000076685	2911.6	2762.89	154.241	323.67	1275.77	1562.02	1140.83	1108.35	2395.19	3088.64	1972.23	2066.72	1109.88	950.816
MCAM	ENSG00000076706	20672.3	20452.8	3890.99	6394.36	15941.1	15170.7	11972.9	11709	12457.2	15412	12654.7	12861.1	8577.01	7346.93
GPC4	ENSG00000076716	2828.73	2594.69	932.048	1392.16	2443.94	2351.7	2214.78	2202.83	2338.76	2548.06	2374.29	2396.02	1854.3	1690.99
MBNL3	ENSG00000076770	249.857	244.725	36.2236	57.3742	151.418	130.964	126.909	192.992	74.6461	155.377	113.591	70.5687	83.1011	79.2498
CAMSAP3	ENSG00000076826	220.375	214.462	2.46695	20.7872	97.5086	104.154	31.0868	44.5004	127.958	122.534	97.1599	112.221	31.9568	30.8453
RAP1GAP	ENSG00000076864	419.639	492.631	114.092	193.745	382.052	356.804	314.968	338.152	437.503	453.71	384.631	359.934	218.311	233.251
XAB2	ENSG00000076924	4146.1	3801.2	524.254	634.544	3169.49	3045.71	2267.73	2121.26	3323.16	3919.41	2905.97	2997.55	1758.1	1488.14
ARHGEF1	ENSG00000076928	2814.25	2357.89	295.564	517.008	1874.29	1658.54	1415.91	1278.91	2052.44	2177.14	1864.55	1514.72	1139.28	1112.75
STXBP2	ENSG00000076944	1515.85	1303.71	481.02	566.475	1234.68	1138.47	1014.25	918.556	1290.42	1247.97	1318.84	1141.71	911.037	741.57
MAP2K7	ENSG00000076984	2468.48	2458.93	53.5244	68.7521	713.18	727.75	213.694	210.728	2115.99	2363.25	724.653	678.822	238.578	238.914
NMRK2	ENSG00000077009	0	0	0.68681	0	0	0	0	0	0	0	0	0	0	0
DGKD	ENSG00000077044	11992.4	11640.4	209.751	395.797	3123.88	2564.74	1274.63	1377.95	10634.6	9736.61	2263.49	2338.79	1002.65	795.737
CTTNBP2	ENSG00000077063	116.365	109.204	1.31363	0.563945	17.9462	30.8781	30.2154	13.2127	22.3273	49.3503	30.516	33.3297	3.93227	21.1884
ACTL6B	ENSG00000077080	0	1.55246	0	0	0	1.31547	0	0	0	0	0	0	0	0
RARB	ENSG00000077092	63.2306	57.9361	0.750207	0	29.0266	8.73136	9.88803	0	27.9474	7.35505	0	9.89465	4.22269	5.59427
TOP2B	ENSG00000077097	12536.2	10948.9	610.896	905.445	8376.87	7423.96	5671.73	5439.79	8108.91	10539.9	8684.43	7987.86	5413.09	4566.73
TM9SF3	ENSG00000077147	18279.9	14604.9	1952.68	3192.95	12734.7	10381.8	8562.57	8182.76	13457.6	14188.8	12314.5	9845.43	7537.39	6143.84
NFKB2	ENSG00000077150	6791.12	6325.48	98.9718	163.978	2567.93	2334.49	1531.97	1548.55	6020.52	7489.95	3346.37	3103.25	1645	1505.67
UBE2T	ENSG00000077152	3016.94	2724.59	26.7625	21.8689	1957.99	1884.06	1034.72	939.021	1678.5	2193	1892.11	1751.02	903.252	854.928
PPP1R12B	ENSG00000077157	180.324	679.222	28.2241	46.36	373	224.849	246.674	181.402	341.435	187.277	208.239	257.411	114.839	62.2431
DNAJC10	ENSG00000077232	16028	14032	2694.76	6407.66	12524.2	10656.6	9573.66	8666.33	9946.68	12522.9	10358	9540.65	7058.1	7068.18
GTF3C1	ENSG00000077235	6034.5	5648.89	558.695	572.009	5577.68	4264.11	3477.59	2817.21	4798.42	6501.34	4000.27	4184.98	2176.15	2345.54
IL4R	ENSG00000077238	929.463	986.556	8.79068	42.6482	234.309	269.857	112.794	86.1113	975.686	813.699	249.143	239.024	129.18	83.9371
USP33	ENSG00000077254	4439.26	3879.94	287.769	509.958	2771.49	2431.18	1731.5	1580.91	2343.29	2695.04	2101.81	2106.34	1179.07	1153.78
PAK3	ENSG00000077264	649.145	662.622	61.0318	122.69	500.395	332.667	254.782	272.857	388.838	538.019	346.088	414.045	276.67	278.04
CAPN6	ENSG00000077274	128.795	111.107	52.2837	84.0179	107.19	84.4525	89.1355	88.2623	66.0581	39.3019	90.465	64.5888	56.5808	61.6115
DCX	ENSG00000077279	2.19099	4.01688	0.271996	0	0	2.78806	1.90906	0.726467	1.81672	6.1935	13.8894	1.16699	2.83696	0.567751
SNRPA	ENSG00000077312	6924.71	6396.67	364.306	425.638	4247.71	3831.86	2647.86	2605.91	6061.64	7134.95	4676.15	4647.41	2581.14	2438.95
SPAG6	ENSG00000077327	0	2.70921	0	0	0	0.581899	2.66677	0.914361	0	0	0	0	2.30774	0
EXOSC5	ENSG00000077348	1660.67	1564.45	370.733	444.106	1248.02	1171.61	1019.33	1107.88	1390.43	1624.72	1398.22	1357.69	1080.82	984.063
DYNC1I2	ENSG00000077380	6226.82	5756.46	1015.56	1254.39	3959.67	3880.3	3140.08	2995.24	3755.19	4345.13	3807.2	3512.43	2421.64	2147.11
APBB1IP	ENSG00000077420	1.76792	6.89321	0.32139	0	2.53534	5.47328	1.541	0.859426	1.46989	1.74682	0	0	2.00537	2.00552
LRCH4	ENSG00000077454	2611.68	2401.48	36.8584	59.5718	1371.14	1168.11	451.462	537.476	2109.09	2114.83	1351.88	1319.44	592.141	490.015
FAM76B	ENSG00000077458	904.27	842.596	31.2444	39.8893	220.198	181.154	120.817	128.416	353.66	518.176	145.57	284.58	72.8148	77.9791
SIRT6	ENSG00000077463	1133.18	934.054	23.6101	36.8504	553.923	483.02	259.626	219.239	706.211	851.144	440.505	423.29	227.146	203.775
TYR	ENSG00000077498	0	0	1.38061	0	0	0	0	0	0	1.86909	1.05239	0	0.715128	0
POLD3	ENSG00000077514	1502.91	1448.26	37.8095	76.811	666.65	625.894	315.873	314.165	1019.13	1116.84	392.53	459.944	203.776	287.861
ACTN2	ENSG00000077522	10.1071	0	0	0.786828	5.45501	18.5898	4.19035	6.65279	7.74673	14.9315	6.75954	16.335	9.86989	14.0774
CAPZB	ENSG00000077549	21019.4	18862.4	7400.09	9488.68	16479	15136.6	14890	14195.6	16972.4	19019	17454.4	16654.3	12747.9	12015.7
GPR137B	ENSG00000077585	1276.14	1183.04	292.049	476.598	884.533	709.529	730.059	639.2	811.209	777.736	618.488	589.294	405.757	456.466
NAALAD2	ENSG00000077616	205.741	222.316	59.2032	111.115	163.616	140.466	140.804	142.972	96.0331	132.791	104.611	77.7926	93.8893	74.5591
JADE1	ENSG00000077684	4622.33	4465.38	26.7109	75.7389	1074.79	953.802	422.727	424.729	2633.02	3425.2	1030.07	1030.29	339.339	305.818
SLC25A43	ENSG00000077713	698.464	654.702	151.287	221.72	484.651	430.517	499.687	371.4	492.037	570.763	555.863	511.163	413.042	420.352
UBE2A	ENSG00000077721	2931.56	2720.96	397.433	514.11	2693.49	2459.67	2053.98	1839.74	2261.84	2881.11	2489.84	2198.2	1866.78	1518.02
FGFR1	ENSG00000077782	4463.79	4025.94	691.088	1141.05	3805.67	2752.35	2244.52	2154.2	3649.4	3784.85	2954.49	2800.43	1767.36	1800.82
FKBP6	ENSG00000077800	3.78631	0	0.343893	0.456499	1.3565	2.34471	2.47493	0.919285	0	5.61187	0	0	0	0
SMC1B	ENSG00000077935	0	0	0	0	0	0	0	0	0	0	0	0	0	0
FBLN1	ENSG00000077942	9341.95	8276.51	4038.73	5578.13	8340.4	7649.39	7408.53	7218.11	5874.68	7135.64	6492.34	6344.8	4870.58	4629.07
ITGA8	ENSG00000077943	41.5232	73.3091	15.5073	41.7638	54.6337	76.5867	39.778	32.3142	1.92807	24.0117	3.2275	0.619314	4.59165	2.19994
CST7	ENSG00000077984	115.068	133.012	48.7981	50.0057	81.8542	52.4763	67.5174	76.2027	66.6172	65.2075	72.5397	69.5694	45.6083	46.2366
MAP2	ENSG00000078018	361.751	315.633	72.3261	107.231	541.601	252.542	284.838	336.784	280.584	343.956	374.611	471.014	210.926	270.167
PIAS2	ENSG00000078043	1375.65	1298.79	66.1672	112.193	844.708	774.381	353.657	391.19	921.727	1242.94	929.849	941.292	499.61	415.661
AMPH	ENSG00000078053	5767	5556.2	712.655	961.551	4522.82	4021.33	3395.85	3288.3	2494.62	2820.1	2562.5	2238.88	1567.89	1380.12
ARAF	ENSG00000078061	5308.53	4557.17	375.959	595.658	3420.15	3072.55	2256.95	2449.16	3657.04	4054.44	2896.15	3042.15	1892.69	1806.73
MCCC1	ENSG00000078070	1625.59	1730.52	237.401	328.081	1202.87	1153.31	923.704	866.34	825.691	986.214	959.146	828.597	604.932	571.497
LAMP3	ENSG00000078081	128.858	100.598	44.7707	91.7622	97.84	149.891	49.5214	103.098	113.624	166.391	135.044	118.07	108.248	134.071
FAP	ENSG00000078098	1130.27	1092.82	368.489	502.418	942.31	760.714	854.749	769.951	212.793	376.588	196.446	164.062	212.087	190.426
NEBL	ENSG00000078114	202.878	200.074	9.86192	19.2945	123.179	83.3757	52.5597	94.442	146.153	130.185	96.0504	124.854	279.681	104.252
ACER3	ENSG00000078124	1183.39	1170.54	106.662	194.327	704.276	782.407	518.921	518.328	775.394	955.644	711.409	654.967	525.084	409.052
UBE2K	ENSG00000078140	9549.14	8665.88	414.653	631.855	5927.36	6150.89	3503.63	3231.45	6113.56	7688.3	5570.63	5658.16	2848.56	2901.61
PIK3C3	ENSG00000078142	1816.76	1599.38	28.7954	28.6548	868.323	780.041	533.278	417.852	1182.06	1235.85	754.432	864.022	348.46	255.936
N4BP2	ENSG00000078177	2820.33	2761.37	70.8562	161.967	1107.54	1173.71	764.192	622.084	1187.54	1513.56	906.16	986.181	472.608	458.265
TIGAR	ENSG00000078237	1989.11	1889.54	35.3255	16.4817	760.745	497.065	206.194	305.328	1694.5	2114.09	653.261	902.836	547.477	421.458
TULP3	ENSG00000078246	2787.22	2551.14	75.2277	116.152	1797.17	1550.21	755.752	749.755	2286.62	2642.63	1946.52	1857.19	919.6	813.85
SYNJ2	ENSG00000078269	2642.34	2493.96	576.935	650.972	1577.3	1375.1	1287.6	1214.67	3738.18	3598.77	1987.02	1871.03	1289.25	1128.19
ADCY2	ENSG00000078295	416.652	588.922	127.245	177.709	447.435	285.735	405.153	378.56	292.609	135.026	281.432	149.991	117.428	94.539
PPP2R5C	ENSG00000078304	5434	4995.27	863.601	996.061	3485.27	3305.01	2372.82	2139.16	3249.29	3806.68	3265.28	3038.87	2099.99	1760.75
RBFOX1	ENSG00000078328	104.104	47.604	12.4528	13.4457	47.6266	39.2585	45.2364	48.0786	86.2635	70.9959	76.8448	67.4222	27.5666	26.8229
GNB1	ENSG00000078369	17928.3	16912.7	3419.42	5794.65	13536.4	12575.9	11384.9	10149.3	11402.6	15277.9	12418.9	11741.7	9348.39	8603.52
HOXA9	ENSG00000078399	587.758	440.189	7.04013	6.60381	115.979	120.276	50.8256	76.6701	308.243	364.411	79.4471	69.6241	44.1801	38.221
EDN1	ENSG00000078401	597.989	608.694	12.3995	12.7984	19.0181	21.0864	18.148	21.1953	995.836	852.575	24.1911	31.2789	10.0161	12.1602
MLLT10	ENSG00000078403	1520.87	1495.91	117.074	177.317	696.651	670.987	362.276	515.947	1053.74	1292.79	656.785	644.82	454.51	423.421
ZCWPW1	ENSG00000078487	147.074	71.7402	19.2696	12.2462	72.9051	92.4471	53.1024	76.7942	51.174	99.608	30.2684	12.4444	32.7744	32.503
ADCYAP1R1	ENSG00000078549	16.3884	0	1.34806	12.6726	0	9.4445	5.94541	5.37398	17.765	26.3749	8.57901	10.8748	5.78304	2.27163
FGF20	ENSG00000078579	0	0	0	0	2.7626	1.15229	0	0	0	0	0	0	0	0
P2RY10	ENSG00000078589	5.68506	1.73694	0	0	0	2.34711	1.65151	0.919889	0	0	0	0	0.71658	0
ITM2A	ENSG00000078596	0	0	0.712698	0.46072	0.664583	0.572197	0	16.5369	0	0	3.16696	0	1.43102	1.42835
NRDC	ENSG00000078618	19660.8	17331.3	3152.15	4780.86	16476	14625	13067.9	12415.7	12582.2	14385.9	13369.9	12640.3	9433.35	8953.15
VDAC3	ENSG00000078668	5826.4	5544.22	321.138	381.015	4534.77	3991.05	2781.69	2780.56	5231.64	6121.2	5185.97	4735.08	2744.68	2479.34
PCM1	ENSG00000078674	6884	6247	252.575	357.751	4256.35	4301.09	2759.04	2125.88	3874.32	4151.8	3418.43	3770.55	2163.02	2110.5
TNRC6C	ENSG00000078687	137.696	177.087	15.7825	15.1812	93.1654	79.2764	45.024	39.8535	146.569	62.3746	92.1872	118.748	58.8093	57.8752
CBFA2T2	ENSG00000078699	1297.06	1617.61	44.5243	59.764	757.322	539.216	231.989	390.848	733.395	1135.56	392.998	400.37	242.992	279.63
BRINP1	ENSG00000078725	457.592	411.621	3.04678	2.76385	202.972	176.555	46.2869	45.2495	256.976	299.813	88.9761	116.182	34.5268	32.4198
ITCH	ENSG00000078747	4917.85	4296.62	295.839	349.658	2611.22	2261.7	1423.49	1601.85	3023.53	3223.25	2265.17	2173.01	1307.75	1069.87
PKD2L2	ENSG00000078795	17.3155	21.2412	35.848	40.9644	19.5622	8.27099	18.2146	6.49618	14.5364	27.5866	4.89739	9.36744	20.4028	8.96048
TP53INP2	ENSG00000078804	3762.72	3454.18	281.293	439.285	2359.67	2224.97	1556.13	1553.79	1903.04	2214.49	1399.01	1369.92	807.964	820.016
SDF4	ENSG00000078808	12276.1	11151.2	6360.3	8106.77	10564.2	9752.69	9556.28	9685.75	6919.33	7748.26	7374.48	6793.43	5629.12	5265.5
MYH7B	ENSG00000078814	39.4374	23.1466	14.8843	36.3726	25.7518	17.5596	14.9428	19.6623	10.7639	19.3042	6.58778	14.5723	6.01006	13.7122
BPIFB2	ENSG00000078898	0	0	0	0	0	0	0	0	0	0	0	0	0	0
TP73	ENSG00000078900	578.807	550.556	4.93098	7.05764	191.393	171.459	71.8214	94.8416	517.107	708.274	280.808	215.752	47.6958	52.5103
TOLLIP	ENSG00000078902	800.59	735.96	124.913	144.029	539.004	442.605	388.889	382.151	864.799	755.634	511.465	549.474	312.702	319.611
UBE2D4	ENSG00000078967	1619.28	1634.59	455.107	611.771	1349.48	1145.64	969.803	1048.67	1631.85	1937.74	1607	1663.46	1293.81	1057.93
CLUL1	ENSG00000079101	24.8847	10.8889	6.6617	5.23976	7.72388	14.5689	7.78873	18.5703	2.51607	4.01409	4.64094	4.58681	1.85194	3.53679
RUNX1T1	ENSG00000079102	61.3849	8.09435	0.0810794	0	2.15229	0	2.07144	0	18.0069	7.94414	0.496394	0	1.06372	2.11945
CDH17	ENSG00000079112	2.7614	5.05469	0	0.125417	4.4728	1.70476	0	1.37477	9.3678	0	0	0	4.17006	0.237288
THOC1	ENSG00000079134	820.651	556.331	12.4083	18.8392	387.879	401.753	209.067	198.531	924.64	1036	764.765	682.444	330.203	298.696
FKBP7	ENSG00000079150	1190.4	1028.01	471.477	650.591	1082.05	939.351	967.956	920.684	388.532	340.829	305.222	292.1	269.233	237.783
OSBPL6	ENSG00000079156	2089.96	1811.82	32.7507	48.7921	1271.7	1041.11	592.714	494.19	1363.54	1672.8	928.783	999.849	376.002	413.754
SLC1A3	ENSG00000079215	3711.54	3111.51	75.0136	128.3	1410.06	1277.77	673.978	570.318	1308.21	1996.99	1083.35	1144.42	404.744	375.127
XRCC5	ENSG00000079246	41409.7	34490.2	6909.98	10957.1	31119.8	32311	25571.4	25738.8	34187.5	38905.1	32692.6	30062.6	21787.2	20056.5
LXN	ENSG00000079257	0	1.72506	0	0.919118	0	0	0	0	0	0	0	0	0	0
SP140	ENSG00000079263	238.74	220.901	15.6772	10.1746	139.15	92.688	81.3821	95.8583	492.976	499.88	283.77	219.32	153.741	125.595
MKNK1	ENSG00000079277	87.0003	105.551	13.9487	22.8661	53.2549	36.5698	22.3592	49.2585	53.8387	51.1516	28.058	35.1356	12.9539	20.3248
TNS1	ENSG00000079308	2254.79	2025.11	65.4652	57.9288	1067.1	1038.55	626.699	580.931	2045.04	2509.15	753.949	932.194	372.085	299.685
REXO1	ENSG00000079313	3377.74	3011.8	69.3985	82.5629	1749.67	1560.42	959.844	852.105	2579.62	2694.22	1621.12	1428.91	699.295	546.033
SAR1A	ENSG00000079332	8674.06	8342.72	420.527	499.349	5451.07	4924.51	3273	3207.33	6976.51	8316.98	4924.26	5362.61	3229.83	3027.51
CDC14A	ENSG00000079335	759.85	604.671	2.42832	6.4288	144.851	168.024	29.4314	45.8707	455.649	620.277	183.097	137.19	38.994	32.7265
RAPGEF3	ENSG00000079337	36.022	63.4469	0	3.83566	31.9461	15.6697	29.391	17.3078	53.568	91.417	53.8593	30.2856	14.5161	16.0868
CEACAM1	ENSG00000079385	9.69128	10.948	12.8436	14.3091	8.57368	4.28455	4.87769	3.37828	6.65719	25.0104	2.6979	2.508	4.52808	8.04307
SENP1	ENSG00000079387	3218.83	2943.71	86.81	186.086	1278.37	1191.41	698.913	517.442	2013.63	2544.03	1249.55	1372.9	586.086	592.903
DUSP13	ENSG00000079393	0	0	0	0	1.66846	0	0	1.13986	2.04977	0	0	0	0	0
CIC	ENSG00000079432	7623.55	7382.73	1067.98	1578.85	4818.76	4540.74	3288.12	3160.75	4671.5	6174.25	4150.99	4105.31	2251	2070.84
LIPE	ENSG00000079435	473.876	578.065	4.36301	13.4849	358.157	261.702	59.4802	106.222	349.291	480.345	260.956	166.796	56.9273	82.0989
FDFT1	ENSG00000079459	397.322	137.623	55.9519	16.8755	307.574	278.155	120.249	244.43	543.85	697.135	433.293	213.047	131.438	165.166
PAFAH1B3	ENSG00000079462	3980.31	3839.27	748.83	865.916	3305.91	3176.19	2535.41	2487.73	3172.65	3294.48	3292.52	3238.25	2198.77	1929.2
OPHN1	ENSG00000079482	1924.71	1542.66	17.1084	124.24	730.873	714.295	308.259	482.428	1004.37	956.728	838.407	675.362	410.649	255.326
AFM	ENSG00000079557	0	0	0	0.456679	0	0	0	0	0	0	0	2.01608	0	0
KIF22	ENSG00000079616	5847.85	5528.95	39.8801	40.2172	3858.53	3670.11	1737.25	1767.14	3478.65	4499.9	3460.13	3268.79	1414.99	1281.42
SCGN	ENSG00000079689	0	0	0.995279	0.463987	1.37921	0	4.17938	4.44253	0	0	0	0	0.724461	0.723946
CARMIL1	ENSG00000079691	521.887	533.86	1.34669	5.07582	316.986	264.206	119.982	90.2483	449.529	356.428	202.489	315.07	74.9635	38.9026
PGM1	ENSG00000079739	6721.06	6197.88	1566.25	2119.09	5114.17	4749.67	4202.2	4020.34	3949.82	4216.54	4075.25	3866.88	2584.07	2306.32
DDX1	ENSG00000079785	17704.7	15678.8	3021.26	4251.54	13518.8	12658.8	10332.9	10161.4	12351.1	14907.8	13073.7	11740.9	9015.33	8054.53
DNM2	ENSG00000079805	8619.36	7479.02	952.966	1521.22	5723.45	5178.87	4410.25	4269.12	5451.05	6453.29	5164.78	5437.88	3619.11	3439.27
EPB41L2	ENSG00000079819	20271.5	20443	4136.9	8017.03	15334	13709.1	13192.7	11252.6	14049.2	18320.9	15128.3	14345.1	12480.5	11006.7
RIMS1	ENSG00000079841	21.9787	40.4415	4.18096	7.69705	44.2341	40.057	12.403	21.9506	94.7467	54.4423	16.7549	5.46847	12.5596	11.2711
MOXD1	ENSG00000079931	6923.69	5690.04	2775.11	4016.95	5642.16	5115.1	5190.89	4639.87	2468.84	3010.13	3017.81	3090.63	2570.06	2053.84
STX7	ENSG00000079950	3007.56	2775.9	196.153	406.916	2276.26	1832.18	1362.31	1366	1570.32	1907.05	1909.03	1558.57	1034.03	977.191
RABL2B	ENSG00000079974	1088.33	1090.71	93.8824	113.569	743.218	613.353	463.422	521.15	1059.29	1104.91	973.634	736.697	464.346	534.542
KEAP1	ENSG00000079999	5488.61	4779.33	38.2003	63.968	1731.19	1634.81	460.528	518.427	3727.75	4375.44	1671.85	1472.94	409.944	364.434
DDX43	ENSG00000080007	501.114	610.465	50.1279	58.879	434.909	407.597	332.095	320.186	524.418	765.7	593.39	560.475	398.205	312.278
PTPRH	ENSG00000080031	17.1931	56.0437	1.43034	2.56624	22.3439	16.1089	33.7891	47.5959	135.416	146.462	97.132	71.2061	20.4793	64.5643
DCT	ENSG00000080166	0	0	0	0	0	0	0	0	0	0	1.06389	0	0	3.54911
SLC35C2	ENSG00000080189	6085.19	6026.55	238.608	344.874	3402.75	3036.16	2057.39	2191.25	3801.25	4437.08	2768.87	2513.35	1421.15	1234.28
CRYBG3	ENSG00000080200	2482.69	2210.16	50.0086	62.1859	1343.34	1122.06	500.663	474.027	1774.98	2281.83	1094.66	995.522	484.993	407.016
EPHA6	ENSG00000080224	223.173	214.636	47.1951	55.9637	203.475	178.033	169.185	140.756	144.511	114.172	140.751	100.173	108.315	59.85
SCTR	ENSG00000080293	1.56961	0	0.288739	1.91303	0	1.67361	0	0.776251	0	0	0	0	0	1.01902
RFX3	ENSG00000080298	656.194	744.531	40.6528	104.893	578.215	404.25	384.543	257.005	422.196	552.649	400.162	543.156	237.097	245.925
RIF1	ENSG00000080345	8003.55	7338.26	32.0105	31.4922	2091.44	1905.73	436.96	436.276	5496.38	6437.47	1707.71	1649.63	530.726	347.505
RAB21	ENSG00000080371	4183.06	3963.11	122.501	172.695	2247.82	1923.03	1289.32	1284.75	3462.64	3176.01	1987.38	1758.31	1061.44	969.628
SLC4A4	ENSG00000080493	126.059	119.466	17.0776	33.9965	86.4029	100.072	112.093	70.7346	81.7364	143.815	63.4276	58.3797	47.0323	35.5293
SMARCA2	ENSG00000080503	3928.93	3914	184.711	268.534	2882.85	2561.06	1630.22	1605.27	1590.45	2108.16	1589.99	1604.87	959.457	815.779
RDH8	ENSG00000080511	2.99237	0	0	0	0	0	0	0	3.80598	5.2133	1.67692	3.21143	0	0
SESN1	ENSG00000080546	639.113	623.847	4.83253	3.3414	115.834	121.556	37.6023	24.5454	470.859	710.631	149.707	161.407	108.213	44.8047
MID2	ENSG00000080561	447.992	430.236	5.88495	25.1908	158.151	147.482	75.9732	55.0961	184.129	322.772	145.253	114.838	52.499	101.838
DNAAF6	ENSG00000080572	0	0	0	0	0	0	0	0	0	0	0	0	0	0
COL5A3	ENSG00000080573	751.837	661.49	232.657	393.975	589.347	601.431	654.269	729.54	822.319	971.411	976.342	926.671	828.706	700.955
SRCAP	ENSG00000080603	4330.36	4140.8	35.9489	49.4361	1299.71	934.609	332.001	361.289	4079.2	3963.16	1025.81	927.834	380.028	321.762
PUM3	ENSG00000080608	4170.95	3596.57	86.579	50.0445	1834	1629.77	958.054	932.779	2803.1	3283.78	1916.76	1780.56	1058.48	999.462
CPB2	ENSG00000080618	24.6328	29.5278	3.78132	4.56399	18.9851	18.7784	9.90632	12.8575	23.5719	5.61715	7.36386	20.1859	10.7487	5.73548
CHRNA3	ENSG00000080644	164.231	108.787	42.4982	65.7777	121.945	78.4796	126.899	166.342	126.287	187.32	106.378	117.812	107.69	125.129
KCNN2	ENSG00000080709	81.7743	86.4644	5.17731	9.46834	65.2661	48.7196	24.215	26.2381	45.5394	59.6463	22.1598	32.5666	13.7857	14.9787
CNOT4	ENSG00000080802	1214.64	1009.96	39.1906	40.793	175.975	268.458	123.745	64.2789	862.334	954.585	279.844	230.164	65.0042	53.5988
PSEN1	ENSG00000080815	3811.54	3707.94	77.0737	122.925	2310.06	1972.08	795.493	900.895	3394.83	4046.72	1858.17	1995.52	702.401	571.173
CPOX	ENSG00000080819	4576.04	4513.37	222.811	358.234	2288.54	2177.5	1523.24	1436.88	3085.24	3346	2880.33	2534.97	1730.22	1472.43
CLDND1	ENSG00000080822	5531.54	4696.67	1168.95	1924.29	3612.81	3092.25	3141.38	2952.23	4001.01	4103.29	3532.1	3800.12	3067.97	2696.58
MOK	ENSG00000080823	566.365	449.657	55.9659	98.1541	369.816	262.088	230.68	195.554	459.878	486.31	290.358	260.827	201.17	190.246
HSP90AA1	ENSG00000080824	98713.8	88258.5	32078.8	35794.1	70580.2	66861.4	58415.6	58251.7	72992.4	87603.8	71505.2	62283.9	51642.1	46597.5
RBL1	ENSG00000080839	3255.42	2818.72	75.0165	100.567	2041.11	1599.85	1033.98	788.145	1762.76	2066.21	1370.32	1283.71	675.641	507.429
DLGAP4	ENSG00000080845	8719.02	8337.61	347.447	350.707	3330	3325.03	1616.85	1553	9072.04	9450.57	3517.69	3374.05	1623.37	1567.81
IGSF9B	ENSG00000080854	320.654	215.194	9.31607	15.0876	264.662	258.117	111.218	93.76	330.216	497.383	393.386	177.969	100.353	83.2337
CFHR2	ENSG00000080910	1.88966	0	0	0	0	1.16917	0	1.84864	0	0	0	0	0	0
NDC80	ENSG00000080986	7025.14	6404.62	51.0747	75.8053	3805.31	3498.93	907.551	953.351	5293.32	6859.89	4496.06	3919.27	1122.49	1085.64
AP4E1	ENSG00000081014	1277.05	990.641	64.0542	103.3	665.623	604.324	401.607	365.252	878.929	965.943	638.346	600.921	379.205	311.309
RSBN1	ENSG00000081019	1669.47	1406.31	1.71441	8.65126	77.1861	35.9435	10.5848	14.7319	1124.04	1282.82	49.0873	51.664	10.4977	9.54334
MAGI3	ENSG00000081026	2779.31	2453.42	30.4941	59.1566	1216.39	1051.8	455.872	390.984	1924.59	1888.06	1090.16	1229.1	399.749	320.319
CXCL2	ENSG00000081041	0	0	0	0	0	0	0	0	0	0	0	0	0	0
AFP	ENSG00000081051	229.571	233.135	79.903	73.3245	166.123	158.122	121.499	144.059	142.591	222.157	170.063	150.431	124.966	101.714
COL4A4	ENSG00000081052	1474.95	1151.41	280.591	585.92	1153.72	1039.77	1322.2	1114.09	1277.07	1694.67	1458.28	1389.57	996.508	816.468
TCF7	ENSG00000081059	1.87699	0	20.393	14.4896	4.03666	4.64897	4.90801	7.29685	3.12015	0	7.29901	11.0038	1.41943	4.25882
OSTM1	ENSG00000081087	2369.63	1807.45	580.572	908.793	1503.33	1201.76	1274.73	1326.25	950.383	1152.49	981.278	839.197	832.902	763.704
CDH7	ENSG00000081138	16.411	21.9523	1.39107	0	3.81338	7.41147	1.33339	6.61533	27.1208	2.66199	5.96531	3.0614	14.7927	2.03773
IMPG2	ENSG00000081148	7.58105	12.1619	1.37455	5.01906	9.48962	8.21826	3.30255	4.58921	7.85357	5.61858	3.15604	1.00935	2.15035	2.15167
PCNP	ENSG00000081154	5842.39	5543.79	1464.64	2362.29	4277.12	3953.59	3505.16	3748.85	6347.29	7618.02	6554.76	5899.63	5225.85	4781.49
EXD2	ENSG00000081177	1982.11	1690.78	67.3238	84.1279	769.574	905.281	459.452	424.463	1022.45	1334.07	721.058	705.657	311.441	338.721
ARG2	ENSG00000081181	1772.6	1676.94	54.1755	91.5751	1175.24	1092.82	915.254	830.016	1298.29	1634.52	1040.19	1073.49	604.648	627.309
MEF2C	ENSG00000081189	512.363	702.249	16.536	48.1882	147.204	101.887	87.0122	40.3646	74.8012	178.697	55.2983	52.0208	27.3427	34.3085
PTPRC	ENSG00000081237	17.5333	3.59546	7.52092	11.1352	18.7598	17.2185	15.5518	14.329	12.6851	30.451	13.6184	11.78	14.4586	8.17624
CACNA1S	ENSG00000081248	0	0	0	0	0	0	0	0	0	0	0	0	0	0
PKP1	ENSG00000081277	0	0	0	0	0	0	0	0	0	0	1.05208	0	0	0
UBA5	ENSG00000081307	2299.59	1989.75	128.232	191.303	1343.23	1196.47	905.765	931.748	2240.64	2703.51	2166.03	2029.37	1327.24	1045.97
STK17B	ENSG00000081320	2767.92	2566.72	0.939976	10.5541	262.321	253.716	74.556	27.1342	1815.49	1950.23	280.085	149.49	13.3226	22.0085
CDC14B	ENSG00000081377	1807.38	1685.27	140.915	289.813	977.557	814.22	508.287	470.012	1337.16	1397.33	964.376	953.571	494.549	484.19
ZNF510	ENSG00000081386	1207.43	854.786	16.6701	11.0407	229.967	186	101.686	49.5318	791.522	778.835	195.099	138.295	102.851	131.877
LRP2	ENSG00000081479	3.88666	5.7117	1.73046	4.50546	4.46251	0	4.07272	4.53495	0.638552	6.15732	19.7955	4.97983	1.74961	5.02916
ZNF506	ENSG00000081665	74.934	56.3865	11.6602	7.90488	31.2668	17.6258	11.0133	8.83305	47.9024	29.5352	17.0686	15.4982	21.7227	8.61452
JMJD4	ENSG00000081692	1429.16	1373.07	8.56105	10.0875	320.131	381.603	120.075	153.16	924.054	1060.53	333.958	365.167	135.338	112.676
DUSP12	ENSG00000081721	1572.55	1222.35	59.0518	77.0543	713.129	635.94	358.241	383.016	1036.31	1305.09	782.566	773.126	373.896	320.919
AACS	ENSG00000081760	3483.01	3149.23	417.387	615.865	2501.03	2280.56	1945.87	1929.02	2812.96	3199.26	2512.81	2629.61	1787.79	1630.62
DELE1	ENSG00000081791	2324.34	1916.47	206.382	289.579	1155.75	884.33	659.28	735.713	1593.55	1601.23	1024.14	1078.82	588.18	528.152
SLC13A1	ENSG00000081800	1.89611	0	0	0	0	0	0	0	0	0	0	0	0	0
CADPS2	ENSG00000081803	612.894	602.931	43.1348	46.7062	497.215	420.426	345.636	332.614	397.047	393.377	382.112	358.573	232.422	243.871
PCDHB4	ENSG00000081818	0.960015	5.82878	0.61834	1.30038	2.43809	3.9738	4.32474	0.465867	0	14.8537	3.41302	3.7464	1.81783	0.726288
PCDHA6	ENSG00000081842	268.495	294.936	47.2065	62.3302	252.363	201.24	159.571	158.575	116.366	146.575	115.876	154.087	98.2911	79.8743
PCDHGA2	ENSG00000081853	52.5664	65.7224	21.5264	32.5116	53.5258	50.7145	57.4517	46.4286	77.8275	61.7677	51.7837	30.5312	32.5299	24.3805
HSPB11	ENSG00000081870	2124.62	1883.68	346.572	417.211	1916.92	1825.64	1505.85	1369.29	1456.41	1687.84	1779.31	1568.15	1172.82	1133.96
PHLPP1	ENSG00000081913	1409.7	1034	27.0704	13.3859	326.737	221.992	123.335	81.787	680.591	559.685	153.524	454.695	114.246	70.3523
ATP8B1	ENSG00000081923	2.42053	33.9918	15.2601	19.249	44.3721	11.2457	2.19941	0.782021	8.69788	25.0981	9.81433	0.429759	1.22053	0.610581
IL12RB2	ENSG00000081985	3.26692	0	1.77812	4.69041	1.16907	5.05876	0	0	0	0	0	4.35044	0	3.07766
SMARCD3	ENSG00000082014	868.082	819.06	169.919	190.027	755.041	714.059	451.427	489.548	712.354	749.792	717.453	631.727	446.493	435.671
WDR70	ENSG00000082068	2712.42	1923.56	44.7619	99.318	1701.94	1397.64	839.112	804.286	1718.12	2053.58	1978.6	1573.52	759.747	826.56
FYB1	ENSG00000082074	7.03914	2.36352	0.896497	1.18811	5.12881	0.798378	0	3.80191	0	0	0.380882	0.365423	0	0
MPP4	ENSG00000082126	92.8657	84.7449	44.7002	49.4763	87.4583	71.1376	78.4178	86.5349	83.019	51.3287	60.1474	59.2894	70.0482	56.1054
STRADB	ENSG00000082146	1267.88	1202.79	275.382	397.46	1368.68	1158.49	1036.88	915.114	1071.26	978.947	1173.04	1258.49	946.172	934.201
BZW1	ENSG00000082153	23460.2	23491.9	2985.52	5596.84	15139.2	14613.6	12197.5	11495.4	21398.3	26134.9	17279	16784.6	11667.5	10433
PGR	ENSG00000082175	0	0	0	0	0	0	0	0	0	0	0	0	0	0
C1QTNF3	ENSG00000082196	287.464	323.026	162.678	181.511	311.156	218.09	238.523	248.689	84.2786	99.4761	95.773	79.4249	61.9166	79.7683
ME2	ENSG00000082212	6592.57	5783.91	746.114	1190.62	4995.21	4466.05	3556.43	3389.44	5070.06	5711.94	5032.03	4723.78	3432.98	2950.33
C5orf22	ENSG00000082213	2388.88	2090.05	130.5	167.11	925.392	884.18	682.193	601.636	1700.62	2014.63	1052.1	935.849	548.202	491.212
CCNT2	ENSG00000082258	1580.41	1455.58	14.7173	45.9447	462.642	394.133	137.315	159.945	1372.12	1270	669.11	508.791	206.783	166.594
FAM135A	ENSG00000082269	1587.91	1348.34	73.869	180.813	875.514	865.503	533.321	541.078	840.039	903.538	913.14	875.268	478.333	475.204
COL19A1	ENSG00000082293	45.1279	60.3545	1.96503	7.026	99.2595	29.4361	19.6386	32.3816	75.8964	51.6136	35.0294	25.513	9.43513	7.13079
EPB41L3	ENSG00000082397	11657.8	11439	1909.27	3549.84	9475.27	9291.45	7850.15	7377.71	9346.4	12421.4	11388.5	10236.5	7779.52	6922.34
COBLL1	ENSG00000082438	1473.57	1323.55	81.3324	167.932	792.228	750.53	485.72	437.37	836.507	1028.88	747.752	707.722	476.71	436.489
DLG3	ENSG00000082458	430.748	445.631	10.6041	39.6385	246.836	239.765	125.84	191.27	290.671	429.738	301.635	226.147	132.653	86.342
KCNK2	ENSG00000082482	6.32077	23.5027	0.819275	3.02632	6.25239	17.3268	4.15408	5.29208	8.79748	8.44852	14.3625	9.17375	7.93928	6.43592
SERTAD4	ENSG00000082497	1321.76	1165.48	25.5714	32.6637	347.808	368.561	171.769	146.078	874.893	1095.18	452.556	399.285	231.432	214.307
TRAF5	ENSG00000082512	957.827	929.944	9.33732	6.64767	337.926	338.429	190.989	180.473	443.674	529.922	285.722	288.741	148.949	132.155
MRPL22	ENSG00000082515	2107.09	1795.02	62.2084	67.5503	1366.15	1166.49	752.517	675.314	1651.47	2173.03	1495.17	1323.37	630.737	578.463
GEMIN5	ENSG00000082516	5318.66	4993.53	18.9073	24.6462	1525.63	1435.33	582.814	514.334	4351.58	4978.54	1535.89	1522.01	475.078	379.243
OPRK1	ENSG00000082556	38.6719	27.9841	0	5.15148	12.769	9.84432	6.99533	12.0193	22.45	14.8003	15.8825	12.0363	10.5225	1.34978
NFE2L1	ENSG00000082641	30436.9	27946.4	5198.58	11041.6	21657.2	20631	18567.3	18552.5	16993.5	20687.1	15297	13409.8	10276.9	9233.85
SEMA5B	ENSG00000082684	2.4029	8.69054	0.190291	0	2.25184	11.0847	1.36953	1.1732	2.38107	13.6472	7.24614	2.56383	4.02558	0.396231
GSK3B	ENSG00000082701	1414.82	1595.21	13.9282	8.21768	1041.23	1007.73	488.344	483.819	1702.49	2161.19	1462.6	1576.03	612.808	681.236
ITGB5	ENSG00000082781	14812.4	12387	5042.81	7798.97	11151.9	10488	10808.8	10536	16034.7	18599	15391.4	13240.7	11003.4	10387.3
ERC1	ENSG00000082805	8527.39	7280.95	168.204	427.768	4927.07	4213.64	2986.71	2556.04	7426.81	8407.5	4945.98	4881.02	2792.9	2152.93
XPO1	ENSG00000082898	26681.5	24147.9	253.759	675.623	15760.3	14675.6	8441.05	7273.8	14860.2	18287.9	14037.4	12931.4	6676.3	5679.93
RNF13	ENSG00000082996	1415.96	1366.85	165.984	317.204	896.768	868.362	640.49	652.007	743.835	1056.18	802.485	783.142	494.666	497.464
TRPM3	ENSG00000083067	5.36948	5.824	4.39317	6.12429	0	1.36883	0.481481	19.1258	0	8.62722	0.613606	10.5765	1.64725	0.836116
PALB2	ENSG00000083093	776.695	642.924	0	0	33.4427	35.67	10.9524	0	438.475	650.242	36.1115	39.5855	0	0
DOP1A	ENSG00000083097	609.085	409.036	0.883127	2.34518	49.9732	89.5656	60.0916	30.2568	147.34	268.446	28.2625	38.932	20.7306	13.0751
LYRM2	ENSG00000083099	2284.85	2169.39	63.4757	80.5769	1077.04	901.16	472.473	428.675	1270.12	1598.48	951.157	806.299	408.33	341.185
BCKDHB	ENSG00000083123	411.349	496.085	121.122	193.446	401.239	374.955	334.652	394.758	290.711	355.01	386.779	347.953	301.061	315.647
KAT6A	ENSG00000083168	3500.63	3297.28	9.51478	12.0464	661.175	634.94	144.382	139.076	2916.42	3401.79	768.134	629.58	150.659	138.144
TUT7	ENSG00000083223	3066.76	2161.3	16.747	16.6583	573.48	644.008	258.509	237.943	1935.73	1720.85	591.861	815.146	297.381	285.868
ULK2	ENSG00000083290	441.25	380.715	81.8843	138.797	329.832	205.812	226.885	153.103	174.574	194.648	166.111	187.956	169.795	98.0157
GRHL2	ENSG00000083307	2.01256	3.68723	0	0.975796	1.73591	0	0	0.98613	1.68453	0	0	0	0.76057	0.759765
TNPO1	ENSG00000083312	22376.7	19791.9	3456.77	6510.88	16774.3	15351.6	14338.3	12985.2	16938.3	18826.7	16002.2	14657.1	11121.8	10650.7
PLOD1	ENSG00000083444	27765.6	25506.9	12069.5	17360.9	23057	22428.6	22041.1	21870.3	13899.6	15844.5	13776.4	13426.1	10668	9498.7
P2RX5	ENSG00000083454	308.151	246.725	155.055	188.917	240.037	232.162	251.88	287.992	251.847	307.651	206.647	231.134	197.534	171.626
ITGAE	ENSG00000083457	820.036	762.081	288.778	329.115	578.603	532.733	480.839	532.021	557.097	700.708	653.468	544.762	469.696	426.869
DIS3	ENSG00000083520	2271.87	1953.89	48.6172	106.569	822.498	708.229	436.993	432.536	3564.45	3630.72	1741.51	1520.72	805.329	705.998
PIBF1	ENSG00000083535	274.388	280.861	6.65988	12.6233	225.253	232.081	137.923	145.13	478.006	494.327	484.432	362.748	234.827	247.223
TDRD3	ENSG00000083544	603.484	681.946	33.0368	59.2619	240.888	198.332	135.089	102.649	395.684	566.365	220.147	197.721	147.42	92.3622
NUFIP1	ENSG00000083635	1151.56	1072.85	4.12777	6.39279	142.471	143.097	20.633	14.711	939.002	1106.05	155.684	129.177	20.0535	22.2081
PDS5B	ENSG00000083642	5169.45	3589.3	67.6788	119.77	2353.38	2121.32	828.522	784.106	2930.68	3126.8	1784.03	1683.64	675.012	369.035
OXCT1	ENSG00000083720	6122.07	5524.26	1710.36	2541.1	5325.7	4854.09	4032.73	3859.85	4510.75	4963.3	4351.04	4705	3689.25	3451.51
RRAGB	ENSG00000083750	420.254	313.622	33.4137	42.7477	210.078	168.554	108.824	165.844	187.04	320.953	171.086	120.516	119.862	81.2968
EPYC	ENSG00000083782	50.22	40.3754	22.361	27.1282	41.4172	31.0345	29.2349	30.7499	0	3.30636	5.25217	4.46409	0.594882	0
CYLD	ENSG00000083799	4205.44	3349.84	561.317	1005.86	2317.68	1777.54	1905.56	1830.83	2564.24	2766.35	1808.75	1659.46	1306.64	1126.92
SLC27A5	ENSG00000083807	72.8055	90.245	28.7819	31.8155	82.5965	84.4814	65.7834	60.7267	95.7869	99.5687	101.749	99.761	69.7702	41.2291
ZNF324	ENSG00000083812	435.472	344.243	0.292275	1.16412	20.6119	7.10868	2.80715	5.56244	274.102	321.311	8.02796	10.2964	3.65484	7.87078
ZNF671	ENSG00000083814	140.599	133.908	0	0	7.57218	27.6184	0	0.522896	140.914	113.941	0.929055	19.355	0.631869	1.26344
ZNF416	ENSG00000083817	348.397	314.096	0.68852	0	0	0	0.825235	1.84128	217.286	288.111	5.26004	3.02774	2.14775	1.43189
ZNF586	ENSG00000083828	165.604	208.51	4.18566	7.40886	39.1669	17.7751	29.1643	11.6803	131.29	153.51	41.2132	22.2462	20.057	36.9972
ZNF446	ENSG00000083838	220.182	160.978	1.14538	1.51991	35.5688	38.5147	8.25678	12.2607	111.962	133.999	24.3957	33.5461	5.39099	3.58428
ZNF264	ENSG00000083844	398.997	370.777	6.71507	7.82953	106.615	54.0913	64.5516	60.15	349.857	429.064	100.543	157.915	110.823	70.2395
RPS5	ENSG00000083845	24995.8	22417	12290.8	13594.3	21594.9	20181.3	19504.2	19210.4	23849.2	26708.9	25334.3	23710.9	18340.7	16412.2
FAT1	ENSG00000083857	16471.2	13979.7	1352.69	1971.68	10418.2	9671.14	8634.95	8549.59	9614.21	11813.8	8931.9	7961.44	6235.04	4574.27
YTHDC1	ENSG00000083896	2024.54	1987.92	20.1983	14.8696	1037.88	825.874	312.69	278.12	1696.64	1920.58	1014.4	1049.76	306.228	262.98
CHMP2B	ENSG00000083937	3355.3	3061.44	277.423	345.547	2201.62	1982.96	1673.35	1511.83	2194.12	2553.81	2079.68	1874.38	1321.26	1120.56
SMAP2	ENSG00000084070	2496.83	2527.54	13.8299	28.8602	1064.78	949.169	412.6	309.916	1891.51	2069.63	809.384	883.796	247.75	247.193
PPIE	ENSG00000084072	2927.98	2630.39	565.391	651.044	2043.87	1836.8	1610.85	1604.19	2212.03	2776.9	2224.17	2134.88	1464.84	1327.55
ZMPSTE24	ENSG00000084073	7173.56	6850.32	823.851	1194.63	3789.07	3361.86	2745.56	2716.91	5666.42	6274.69	3977.98	3495.69	2457.22	2231.72
STARD7	ENSG00000084090	10815.7	10150.5	47.3613	54.5886	5233.89	4657.91	1799	2089.69	11396.4	12197	6568.8	6360.32	2433.06	2291.75
NOA1	ENSG00000084092	3359.56	3181.16	21.3489	23.3066	1216.87	1256.13	372.071	323.308	2274.46	2896.71	1133.86	1098.84	322.015	276.193
REST	ENSG00000084093	7334.03	6074.7	44.1477	85.6772	986.275	958.671	303.671	382.286	4502.18	4838.02	692.535	690.485	281.679	411.405
HAL	ENSG00000084110	2.63336	2.41195	0	0	6.93823	6.51406	3.57071	0	3.27466	0.89857	0	2.07542	1.03157	0.922717
SSH1	ENSG00000084112	8665.43	9007.38	370.019	809.445	3882.14	3561.65	2449.49	2569.67	3994.61	4689.04	2591.04	2586.01	1397.03	1454.58
GSTP1	ENSG00000084207	21771.2	20448	10755.5	12031.9	18907.2	17589.8	17827.1	17607.2	21059.7	24226.8	22155.1	21043.3	16588.9	15657.1
APLP2	ENSG00000084234	31704.1	28519.3	12198.4	18475	26125.1	24584.2	24130.9	24886.2	16847.3	20791.3	20297.5	17664.3	17474.8	15893.7
FAM234B	ENSG00000084444	835.19	772.278	158.813	324.656	545.728	436.947	455.869	408.313	717.17	748.4	451.366	536.388	417.661	400.391
SLCO1A2	ENSG00000084453	137.702	128.365	33.7675	35.8693	97.3905	69.7847	64.7341	60.7928	34.8059	75.6793	96.8665	50.7794	61.7852	49.9357
WBP11	ENSG00000084463	15376.6	14245.1	701.015	1359.08	9054.33	8816.73	4953.55	4331.85	11448.6	13941.2	7896.86	7446.15	3719.12	3813.32
EIF3I	ENSG00000084623	4247.67	4541.92	597.338	1517.54	3470.83	3320.16	2983.7	3485.75	3923.86	4920.8	3708.1	4130.4	3298.05	2593.3
NKAIN1	ENSG00000084628	34.658	41.3761	2.82322	7.80724	19.8103	55.7942	16.6215	14.4674	30.8091	18.1698	14.578	18.6233	27.3048	2.93772
COL16A1	ENSG00000084636	14697	13379.8	4118.03	5866.49	11682.9	10527.1	10246.8	9883.71	7983.75	8770.2	7425.33	6426.88	5690.17	5197.26
TXLNA	ENSG00000084652	12562.6	11573	80.674	129.84	2816.92	2467.67	876.185	894.822	8412.84	9876.4	2038.83	1942.98	614.55	585.002
APOB	ENSG00000084674	0	0	0	0	0	0	0	0	0	1.8738	0	0	0	0
NCOA1	ENSG00000084676	3209.11	3496.3	143.395	239.957	2627.35	2174.69	1277.9	1308.9	2216.4	2164.86	1673.07	1700.53	947.571	865.367
AGBL5	ENSG00000084693	4424.46	3890.17	1215.79	1786.81	3874.13	3562.31	3183.63	3254.63	3892.99	4452.2	4202.38	3976.29	2929.13	2714.26
EFR3B	ENSG00000084710	1327.11	1268.99	66.7448	106.588	728.681	726.931	512.858	484.754	1564.35	1660.46	738.776	873.337	452.436	421.732
KIF3C	ENSG00000084731	5301.02	4928.6	591.744	1141.12	3394.08	3288.33	3306.76	3098.4	3864.5	3624.24	3693.12	3433.08	2935.4	2349.54
RAB10	ENSG00000084733	14313	13867.4	301.738	680.65	8411.08	8282.45	4593.87	4256.53	10426	12466.8	8559.22	7921.36	3531.09	3389.87
GCKR	ENSG00000084734	1.88715	1.72783	1.38793	2.29908	0	3.49859	2.47181	2.79789	0	0	3.15725	5.04649	1.42549	0.711173
HADHA	ENSG00000084754	23624.3	20972.1	5152.93	7181.46	18242.9	16758.2	15015.2	14651.4	19688.3	23091.3	19579	18171.8	12808.9	11847.4
MAPRE3	ENSG00000084764	1701.01	1466.47	294.424	404.359	1102.79	1144.58	929.825	942.906	901.911	876.58	803.073	707.025	641.663	607.189
CAD	ENSG00000084774	11977.6	11079.3	1108.6	1342.44	8047.55	6188.46	5276.95	5554.76	8375.32	10071.1	6160.47	6501.05	3934.35	3311.75
CD59	ENSG00000085063	21954.9	19128.5	9765.32	13631.4	17380.8	16273.9	17458.9	17328.2	16146.5	16232.3	13053.9	12420.5	11379.2	10157.2
CD82	ENSG00000085117	1632.13	1799.82	1220.92	1519.22	1551.63	1633.53	1919.46	2138.8	1615.52	1930.6	1034.86	1030.2	1412.07	1236.1
BCORL1	ENSG00000085185	1105.21	993.713	1.76963	9.46795	335.651	446.872	134.68	123.62	914.627	755.62	349.426	416.924	93.4226	87.0271
ATRX	ENSG00000085224	10735.3	10956.5	2416.02	4530.31	8595.28	7634.43	7824.38	7357.94	8468.73	10862.7	10043	9003.58	6896.84	6213.09
AK6	ENSG00000085231	534.283	529.63	7.63328	12.9519	121.983	160.505	45.4909	63.4085	451.138	525.292	199.699	155.638	96.5371	61.4523
FCN1	ENSG00000085265	1.89499	3.4743	7.21619	4.10633	4.06684	2.34769	10.7319	2.7536	4.71213	0	7.36334	5.0462	0	5.01968
MYNN	ENSG00000085274	955.76	803.91	8.90241	8.96587	101.842	61.6109	28.321	44.0996	787.094	806.383	102.594	83.2828	48.1255	21.3564
MECOM	ENSG00000085276	1096.11	1131.82	24.0063	30.8696	283.039	292.72	251.81	147.888	674.645	695.242	240.963	333.89	178.759	81.2789
SCAMP1	ENSG00000085365	3594.1	3524.92	464.556	836.816	2776.13	2142.48	1978.84	1704.5	2482.24	2357.19	2208.25	2192.93	1343.36	1200.87
PREP	ENSG00000085377	4434.83	3783.97	250.25	383.175	2553.83	2304.19	1588.32	1568.5	3407.48	4007.62	2660.77	2532.09	1375.02	1386.46
HACE1	ENSG00000085382	467.849	540.52	78.015	170.653	470.032	414.929	412.791	422.877	299.497	340.255	402.424	326.311	308.403	250.687
SEH1L	ENSG00000085415	11655.9	11059.1	244.498	441.173	5085.64	5092.27	2725.58	2616.09	9106.85	9489.4	5100.48	4833.03	2682.38	2492.62
WDR47	ENSG00000085433	1434.18	1211.19	13.5487	37.0464	700.992	462.422	241.789	156.38	829.735	1033.15	451.844	483.847	122.973	121.445
WDFY1	ENSG00000085449	6383.1	6617.78	545.238	1052.42	4438.67	3808.99	2998.53	2956.82	4327.33	4659.82	3807.81	3603.13	2549.8	2257.48
OVGP1	ENSG00000085465	6.9371	13.268	2.65727	2.09378	2.48898	7.51571	1.51188	1.68812	10.1035	11.9946	11.5654	6.1251	1.31137	0
SLC25A24	ENSG00000085491	1973.82	1638.26	319.751	586.211	1357.24	1144.09	1021.95	1038.76	1221.15	1277.3	1242.35	1174.04	946.628	844.025
MAP3K4	ENSG00000085511	6353.67	5987.07	83.4659	200.054	2341.56	2008.62	1076.51	724.699	4023.34	4461.12	1817.48	2034.35	814.904	850.431
PILRA	ENSG00000085514	17.3205	19.211	0.867476	0.597302	12.2759	11.4923	3.3035	5.11583	6.20822	4.824	3.14717	5.4213	5.58318	1.59139
IGSF9	ENSG00000085552	600.331	509.207	12.3656	15.504	319.078	324.608	145.413	158.696	527.148	645.171	442.265	410.273	165.28	160.037
ABCB1	ENSG00000085563	1178.21	1509.92	123.239	249.863	643.908	493.96	303.147	673.48	1125.66	1417.08	552.903	662.214	481.743	359.952
ZNF213	ENSG00000085644	1495.12	1391.72	171.936	285.537	695.468	821.879	532.239	580.442	918.298	929.046	480.969	461.681	309.215	335.181
AKR1B1	ENSG00000085662	9290.13	8081.91	3468.02	4599.61	7410.74	6718.58	6140.62	5863.32	7861.98	8729.68	8333.23	7766.43	6102.73	5524.53
CPNE3	ENSG00000085719	9660.72	10490.8	1280.43	2692.87	8831.07	7791.14	6948.71	6253.32	7372.54	9134.46	7511.86	8386.05	5166.01	4602.21
RRN3	ENSG00000085721	1796.43	1670.08	10.8923	17.083	597.296	778.198	243.171	187.871	1064.32	1724.55	695.305	495.391	226.511	213.808
CTTN	ENSG00000085733	6411.78	5815.52	1229.17	1604.1	4592.76	3846.76	3250.08	3188.66	4733.19	5269.92	4837.77	4432.76	3472.97	3204.98
WNT11	ENSG00000085741	102.153	93.88	1.6677	5.4476	28.0947	32.9464	23.6725	41.5367	17.1675	49.2401	12.8868	39.8453	1.29847	10.5643
MTIF2	ENSG00000085760	4840.71	4308.91	234.409	297.808	2954.58	2702.33	1666.86	1747.03	3386.92	3837.43	2819.43	2727.5	1821.71	1608.7
DDHD2	ENSG00000085788	2293.02	1896.2	414.113	726.113	1822.73	1521.13	1448.71	1305.76	1537.39	1786.23	1603	1460.01	1331.93	1063.24
TTC39A	ENSG00000085831	134.777	42.3789	4.57834	36.1102	142.617	91.836	87.9693	61.0029	32.6908	86.9226	112.971	170.808	32.0543	53.034
EPS15	ENSG00000085832	285.261	229.246	31.0428	45.1687	267.086	151.864	65.185	81.1256	157.35	395.525	114.627	197.507	59.69	62.6423
ORC1	ENSG00000085840	2586.43	2390.47	25.7735	39.23	1148.39	1080.71	380.82	353.579	1307.23	1764.69	822.083	786.448	216.716	196.014
MGST2	ENSG00000085871	608.271	665.452	86.5614	95.8168	485.713	483.971	380.508	329.971	420.217	559.06	440.832	379.98	287.317	250.438
CHERP	ENSG00000085872	4653.39	4994.45	71.4784	65.7583	1446.11	1267.27	406.286	443.298	4012.01	4261.75	1031.38	1329.27	271.845	236.524
ATG16L1	ENSG00000085978	1073.73	1048.7	10.3035	16.5984	284.812	360.197	99.1151	142.129	836.064	931.441	237.413	285.357	78.2976	67.0125
USP40	ENSG00000085982	589.365	254.83	46.8491	101.606	327.053	354.591	197.3	130.27	271.041	295.081	189.64	243.636	118.775	195.435
POMGNT1	ENSG00000085998	4521.98	4625.22	2053.46	2923.79	3618.62	3644.97	3598.05	3408.53	3101.3	3853.89	3368.07	2939.63	2628.63	2490.92
RAD54L	ENSG00000085999	3255.43	2671.44	99.2361	150.203	1990.08	1652.84	861.65	1033.89	1905.26	2173.38	2032.06	1750.92	851.174	823.742
MAST2	ENSG00000086015	9733.57	9080.91	746.379	1402.81	7445.55	6830.79	5078.07	4875.57	6305.44	7231.21	6576.42	6292.48	4085.23	3740.09
DNAJA1	ENSG00000086061	41193.1	37312.3	1052.3	1524.81	21344.2	19921.1	10225.9	10257	33051.6	39668.8	22130.2	20090.7	9529.14	8842.74
B4GALT1	ENSG00000086062	16898.5	15553.5	2433.4	3976.01	10823	10001.2	8685.59	8181.88	11544.1	12777.9	8190.99	8191	5226.98	4790.5
CHMP5	ENSG00000086065	6416.89	5723.7	2539.2	3397.85	5150.73	4746.26	4582.03	4547.85	4322.74	5051.59	4827.55	4298.52	3891.53	3458.34
NFX1	ENSG00000086102	5774.11	5807.92	95.7617	123.529	1660.68	1554.43	575.609	534.667	3948.84	4742.43	1319.79	1250.78	406.73	401.707
AQP6	ENSG00000086159	0	0	0	0	0	0	0.825514	0	0	0	1.05236	1.00959	0	0
DIMT1	ENSG00000086189	534.1	480.787	2.5138	11.2233	308.119	241.545	190.942	237.216	527.324	463.988	407.121	383.971	182.586	160.824
IPO11	ENSG00000086200	2831.25	2824.98	175.094	197.414	1892.63	1882.32	1265.57	1609.65	2969.37	3808.98	1915.13	1925.1	1378.2	1099.31
FOLH1	ENSG00000086205	138.509	94.3818	65.7679	87.4396	101.898	162.036	111.7	88.5216	68.6279	86.5389	46.7191	81.8725	48.077	37.6223
EIF2AK1	ENSG00000086232	16924.8	16659.7	2271.3	4446.26	14807.4	12932.3	11299	10267.8	12322.6	11704.7	12338.3	11744.7	8986.12	8216.57
NME8	ENSG00000086288	0	0	0	0	0	0	0	0	0	1.8738	0	0	0	0
EPDR1	ENSG00000086289	5172.29	4093.4	1339.15	2182.53	3712.76	3537.84	3165.69	3175.22	1504.39	2005.15	1631.99	1529.43	1222.73	1110.93
SNX10	ENSG00000086300	530.822	624.859	96.2759	190.43	383.226	315.967	413.654	380.959	478.508	394.942	300.241	317.926	291.076	198.833
SEPHS1	ENSG00000086475	7772.69	8252.25	1555.46	2354.38	6212.19	6077.26	4684.49	4536.96	6433.7	7247.73	6653.65	6503.96	4314.43	3803.09
MRPL28	ENSG00000086504	3737.92	3471.43	472.139	549.526	2993.29	2687.37	2138.28	2185.29	3315.48	3709.03	3315.52	3176.95	2114.87	1883.82
HBQ1	ENSG00000086506	0	0	0	0	0	0	0	0	0	0	0	0	0	0
ITPKC	ENSG00000086544	1964.61	1745.62	30.3617	47.5497	255.675	211.688	126.86	170.122	1949.9	1759.36	150.217	168.135	87.3566	80.9851
CEACAM6	ENSG00000086548	12.6703	2.89911	0	0	0	1.95479	0	0	5.39593	0	0.57528	1.69723	0.195752	0
FAT2	ENSG00000086570	0	1.53597	0.303631	0	7.47675	19.407	2.91925	5.67566	0	3.31134	14.4979	2.78191	1.90102	4.43891
RBM22	ENSG00000086589	4387.2	4355.15	22.7972	29.6007	1434.72	1296	340.085	348.683	3362.97	4188.72	1401.8	1237.42	334.59	313.655
TMED2	ENSG00000086598	19574.4	16829.2	2893.47	5133.99	14070.7	13161.8	11411.5	10940.1	12577.1	13588.9	10807.4	10476.2	7875.66	7221.82
ERO1B	ENSG00000086619	274.278	170.314	25.0451	48.5961	120.331	73.4319	78.6382	119.251	101.286	66.4448	132.517	97.7032	106.014	62.3053
ZFAND6	ENSG00000086666	2854.18	2779.53	246.534	352.631	2348.37	2036.48	1476.44	1501.17	1959.96	2271.27	2145.4	2085.68	1289.53	1270.92
HSD17B2	ENSG00000086696	6.4374	62.4945	3.30626	4.36003	14.6807	0.996915	17.4633	3.1178	15.7514	3.18065	1.78666	1.7142	1.21729	13.4699
TXLNG	ENSG00000086712	1979.17	1697.16	15.4695	25.101	589.892	558.348	230.234	190.156	1534.07	1637.53	653.086	638.683	249.958	211.365
PPEF1	ENSG00000086717	4.2755	0	0	0	0	0	1.8636	0.577145	4.17769	4.88976	0	0.543881	0	0.538778
LAT2	ENSG00000086730	1435.99	1380.54	246.234	337.384	1112.94	965.988	645.726	635.21	2517.88	2611.54	2430.33	2367.83	1448.88	1226.38
HUWE1	ENSG00000086758	22834	19147.9	2334.83	4094.91	19252.6	16736.3	14927.4	13881.5	18197.7	20358.2	18524.1	15084.3	12846.8	9798.7
ZW10	ENSG00000086827	5674.76	4878.45	114.649	155.695	3406.1	3007.34	1977.7	1838.44	4182.2	4971.93	3319.61	3082.32	1624.1	1533.64
ALG9	ENSG00000086848	2786.85	2731.2	254.596	297.664	1786.96	1717.58	1267.88	1273.33	2071.52	2416.9	1542.79	1453.77	1002.73	833.875
MYBPC2	ENSG00000086967	3.0907	0	0.561262	0.745075	1.10698	0	0	1.50015	0	0	0.858245	1.64679	23.7069	0
NOX4	ENSG00000086991	524.164	497.657	43.4304	53.9018	437.812	374.438	208.485	211.824	454.221	597.038	422.374	371.846	193.116	148.195
ACOX3	ENSG00000087008	1197.06	1121.8	38.3994	56.6983	526.921	539.423	419.413	286.39	721.056	955.235	557.458	529.451	258.77	263.568
MTMR2	ENSG00000087053	9193.95	8626.17	1213.08	2119.05	6362.2	5553.25	4776.55	4505.97	7347.65	8157.54	6104.03	5834.1	4228.4	3509.94
PPP1R15A	ENSG00000087074	1764.21	1775	0	13.4661	133.953	63.4163	63.9105	20.0697	2339.21	2047.2	66.3898	107.671	50.1837	7.27278
HSD17B14	ENSG00000087076	518.771	569.998	221.942	237.17	523.18	414.712	406.612	393.013	199.723	339.098	315.342	228.932	242.031	184.063
TRIP6	ENSG00000087077	7819.85	7361.61	320.759	390.363	5065.99	4756.97	2629.37	2400.26	4446.87	5316.59	4337.28	3964.04	2004.14	1875.21
ACHE	ENSG00000087085	331.954	317.052	152.335	264.319	305.568	281.341	267.865	317.585	291.117	385.824	321.641	299.638	311.614	257.438
FTL	ENSG00000087086	56963.4	53489.1	34949.9	40908.6	50667.1	46154.3	45529.2	45628.3	48693.4	53862	52359	50230.6	39288.9	36320.5
SRRT	ENSG00000087087	11318.9	9959.37	1372.02	1795.21	7270.52	6436.09	5865.84	5751.89	9177.89	10382.4	7563.5	7012.82	4808.84	4479.7
BAX	ENSG00000087088	5734.43	5418.03	453.306	529.068	2695.85	2623.72	1991.07	1930.55	5838.56	6786.68	6291.18	6392.97	6590.09	5958.2
NLK	ENSG00000087095	1474.41	1280.21	61.453	78.8604	438.491	414.659	285.471	239.856	889.274	943.717	450.234	469.056	232.378	216.225
PIGS	ENSG00000087111	5180.47	4819.46	1373.34	2153.94	4179.58	3935.53	3473.31	3380.9	3296.09	3768.73	3268.92	3112.47	2196.19	1987.82
ADAMTS2	ENSG00000087116	1600.58	1461.18	801.01	1145.42	1456.68	1442.79	1388.35	1394.97	757.072	954.695	898.542	864.711	761.597	606.744
TMPRSS11E	ENSG00000087128	1.50431	0	0	0	1.07964	0	0	0.732324	0	0	0	0	0.568733	0
ATXN7L3	ENSG00000087152	8524.69	8638.79	291.168	518.585	4488.14	3987.02	2511.49	2227.55	5869.32	6796.86	4709.6	4269.73	2227.63	2053.81
PGS1	ENSG00000087157	1607.91	1673.59	16.9406	38.2832	597.242	548.412	173.172	197.396	1195.37	1324.48	534.329	474.08	155.268	113.954
PSMC5	ENSG00000087191	18276.4	16844.5	2092.72	2504.57	14505.9	13545.7	10956.1	11118.2	13552.7	15535.6	13829.7	13102	8925.63	8485.06
UIMC1	ENSG00000087206	2451.71	2432.48	47.4153	66.6419	867.819	763.341	378.453	337.042	1615.62	1810.93	887.915	915.428	430.788	333.879
CETP	ENSG00000087237	5.53006	3.37827	0.692696	0	0	1.14097	1.75448	1.96336	3.07264	0	0	0	0	1.39323
MMP2	ENSG00000087245	42518.8	39597	17682.4	26983.4	38099	36067.1	36029.3	35681.4	12919	14237.4	14321.5	13154.8	10880	9948.04
MT3	ENSG00000087250	0	0	0	0	0	0	0	0	0	0	0	0	0	0
LPCAT2	ENSG00000087253	61.0259	64.6099	37.1312	47.5638	94.9446	80.1518	59.1043	70.5789	43.3577	32.0182	29.6277	14.2746	18.7287	17.2533
GNAO1	ENSG00000087258	1435.34	1764.27	55.4795	73.1661	974.463	1038.67	419.573	544.042	1141.83	1343.74	882.789	837.139	426.094	351.089
OGFOD1	ENSG00000087263	5340.93	4622.63	73.4756	141.348	2091.91	1829.16	955.465	842.474	3549.41	4081.96	1927.09	2016.77	948.831	839.912
SH3BP2	ENSG00000087266	971.706	890.699	78.8855	76.4757	787.488	504.167	356.696	293.535	735.748	1048.7	595.57	508.923	255.815	244.314
NOP14	ENSG00000087269	3823.35	3450.92	43.6387	73.3314	1627.35	1613.74	883.843	911.929	3330.23	3829.31	1967.37	2061.56	1007.02	936.424
ADD1	ENSG00000087274	9033.12	8523.44	1966.25	3044.26	7281.88	6811.3	5814.88	5517.36	5946.32	7353.17	6681.82	6115.46	4371.21	4007.77
L2HGDH	ENSG00000087299	2076.87	2040.27	206.339	432.187	1450.14	1437.18	1146.63	1006.1	1837.55	2063.73	1886.14	1613.56	1188.21	1034.79
TXNDC16	ENSG00000087301	390.728	421.158	79.1184	206.697	236.968	371.349	335.153	264.884	379.074	333.785	271.644	257.795	241.657	212.618
RTRAF	ENSG00000087302	9140.21	9024.08	997.059	1132.81	7268.11	6682.77	4963.62	5133.69	8488.92	10204.6	8331.29	7942.85	5405.07	4734.67
NID2	ENSG00000087303	50.1064	51.6564	19.8383	35.6023	46.1063	47.4096	44.387	53.3914	46.7826	50.9406	17.0137	51.0405	28.0999	68.9047
GMCL1	ENSG00000087338	3217.73	2834.14	324.763	669.654	2270.32	2041.96	2146.08	1641.21	2207.08	2176.17	2600.89	2268.85	1568.1	1353.33
SF3B2	ENSG00000087365	27169.9	25908.9	6310.89	7406.29	20431.2	19200.1	17254.7	16441.4	19329	23539.3	18965.8	17578.9	11903.1	11063.4
KLHL42	ENSG00000087448	3888.93	3399.04	30.9261	35.8689	1190.18	1015.59	513.453	497.632	2856.71	3076.25	1151.91	1075.41	417.505	407.001
GNAS	ENSG00000087460	107596	99362.8	54398.3	69521	93523.4	86561	86433	84267.5	67641.9	75306.6	75003.1	72385	55354.3	51987
DNM1L	ENSG00000087470	9460.8	7114.32	737.874	1054.41	6611.27	5880.05	4671.53	4027	6147.47	6875.4	6356.91	6136.61	3644.99	3355.14
PTHLH	ENSG00000087494	944.29	790.354	30.1912	40.9708	171.633	174.186	129.362	114.11	834.44	690.621	135.388	136.161	77.4038	73.3618
PHACTR3	ENSG00000087495	28.8146	12.4336	0.676292	3.98356	10.6818	22.8538	10.1635	11.8848	30.5875	29.6679	13.8479	28.4984	10.9954	7.74806
ERGIC2	ENSG00000087502	5775.5	5185.95	1895.82	2588.58	3998.54	3855.26	3539.43	3567.99	3499.81	4110.21	3167.55	3125.41	2698.54	2214.43
TFAP2C	ENSG00000087510	0	0	0	0	0	0	0	0	0	3.74759	0	0	0	0
AURKA	ENSG00000087586	11589.2	10537.9	14.0346	27.1009	1720.56	1809.74	340.272	261.368	7801.75	9699.49	2040.13	2029.21	395.945	394.794
CASS4	ENSG00000087589	5.51294	0	0	0	0	0	0	0	45.5089	16.0241	0	3.89283	0	2.76235
PIR	ENSG00000087842	753.878	593.722	128.69	150.432	590.373	547.899	421.33	365.489	425.569	478.178	454.431	412.113	314.19	290.271
AAMDC	ENSG00000087884	818.519	752.58	72.7874	85.2707	604.311	589.276	387.211	412.04	573.568	673.539	593.108	582.089	376.317	329.509
RFX2	ENSG00000087903	541.361	569.585	53.8064	91.5576	404.127	284.06	225.597	246.89	597.729	650.806	430.071	344.149	193.844	254.782
METTL2A	ENSG00000087995	3540.95	3301.57	56.7773	73.8023	1391.49	1340.28	458.997	506.305	2700.32	3315.81	1422.24	1471.09	555.931	556.767
SULT2B1	ENSG00000088002	1.51264	5.54274	0	0.66613	7.66953	1.7652	1.9795	2.83277	7.59507	14.1084	4.78385	16.8211	0.467652	4.30447
ALG6	ENSG00000088035	876.698	753.558	55.3632	69.0146	468.443	498.037	320.112	313.928	598.956	692.858	468.139	461.231	291.597	252.28
CNOT3	ENSG00000088038	3751.37	3763.99	311.643	491.59	2509.76	2099.7	1656.69	1612.73	3295.73	3506.91	2735.27	2529	1648.51	1529.83
GP6	ENSG00000088053	99.0588	154.605	12.7559	5.13654	114.567	67.8892	52.5808	55.9927	236.538	277.163	165.879	190.459	91.1246	73.4236
PTPN4	ENSG00000088179	1260.72	1432.34	33.6344	68.2899	466.32	406.266	257.565	207.801	1094.27	1434.71	527.391	687.075	249.36	287.1
DDX18	ENSG00000088205	11734.9	10224.8	736.535	990.122	6176.83	5918	4418.99	4059.51	11727.1	13709.9	8998.87	8654.88	5287.94	5013.65
KHSRP	ENSG00000088247	22008.3	21289.1	2376.57	3946.86	14458.2	13406.8	10767.2	10012.3	17977	21335.3	14305.5	15671.1	9821.75	8689.36
GNA11	ENSG00000088256	6310.2	5281.36	579.877	714.521	4077.31	3868.09	2561.32	2759.21	4071.65	4605.26	3536.02	3187.88	2390.6	2069.05
ASAP3	ENSG00000088280	661.473	464.844	40.7512	68.5888	485.557	458.003	359.18	362.103	312.544	429.675	302.768	332.297	195.145	147.835
EDEM2	ENSG00000088298	3391.93	3069.21	1155.7	1505.77	2645.69	2447.92	2317.56	2295.93	1973.65	2146.9	1977.56	1919.8	1464.96	1425.97
DNMT3B	ENSG00000088305	1130.61	1183.13	6.13471	9.10675	658.793	651.45	178.515	223.098	756.31	1061.01	533.212	600.332	137.16	165.008
REM1	ENSG00000088320	0	0	0	0	0	0	0	0	0	0	0	0	0	0
TPX2	ENSG00000088325	35857.2	33203.9	1407.06	2091.19	21982	19714.4	10052	9489.82	22440.5	27185.4	17490.5	16749.8	8202.74	7806.37
PDRG1	ENSG00000088356	3205.4	2706.76	19.9795	34.2848	656.202	614.944	232.612	219.375	2671.27	3144.5	703.637	639.691	248.944	224.571
EPB41L1	ENSG00000088367	6433.03	5443.65	1801.02	2945.73	5446.58	5102.83	4747.18	4397.25	4649.62	5283.31	4813.56	5156.7	3646.93	3374.55
SLC15A1	ENSG00000088386	1.42262	1.3039	0	0	2.03896	1.79634	1.26553	4.21588	3.54567	2.8675	0.7902	3.0893	3.55963	0
DOCK9	ENSG00000088387	524.489	208.348	25.6072	79.8956	258.321	239.539	130.72	264.503	691.631	419.705	671.659	454.578	161.817	180.324
ANKRD10	ENSG00000088448	878.86	229.27	42.4942	69.547	191.318	132.228	146.157	119.868	487.838	454.154	256.789	251.614	367.907	268.483
TGDS	ENSG00000088451	489.217	493.068	7.56483	12.4499	174.269	101.454	55.6515	61.8594	570.933	606.075	292.987	267.523	124.679	92.1132
DOCK3	ENSG00000088538	350.636	300.586	10.6522	16.8816	286.03	192.552	122.197	109.213	213.601	286.559	174.635	186.731	86.0177	109.025
C3orf18	ENSG00000088543	679.476	741.1	37.7363	70.933	486.074	353.308	237.465	211.929	391.795	465.049	388.828	387.183	246.606	207.726
COQ9	ENSG00000088682	2701.3	2361.22	133.773	203.997	1893.13	1882.82	1194.88	1148.12	2202.4	2517.25	2079.13	2002.59	1218.89	1115.44
TMEM40	ENSG00000088726	46.1144	39.8372	7.60217	21.7665	40.3355	52.3086	17.6226	24.1041	42.4283	60.6088	82.3423	14.7	57.5642	15.7384
KIF9	ENSG00000088727	350.287	324.525	60.3728	54.3347	146.688	210.962	153.63	130.756	290.631	239.651	175.744	197.573	113.589	114.295
ARHGAP28	ENSG00000088756	798.578	506.534	36.7974	31.759	327.048	401.908	114.245	138.229	659.354	916.125	504.818	682.475	236.987	274.68
CRLS1	ENSG00000088766	1246.92	1190.96	57.8897	35.9036	647.743	695.122	341.162	317.751	1604.64	1651.86	1202.1	1048.42	644.664	535.81
DEFB127	ENSG00000088782	0	0	0	0	0	0	0	0	0	0	0	0	0	0
PPP1R13B	ENSG00000088808	516.449	520.132	36.6009	76.6498	280.551	161.966	58.8628	104.781	495.35	774.781	118.764	176.575	89.9769	66.9854
ATRN	ENSG00000088812	4173	3817.72	655.949	1184.84	2719.73	2523.45	2106.9	1975.27	3607.65	4161.23	3123.31	2944.95	2028.79	1887.96
SMOX	ENSG00000088826	542.37	495.614	17.1141	14.5024	136.853	138.332	58.1232	58.7756	834.572	805.105	211.306	253.392	103.442	128.112
SIGLEC1	ENSG00000088827	0	8.6893	0	0	0	0	0	0	0	0	4.20955	0	0	0
FKBP1A	ENSG00000088832	9822.04	9246.79	5680.08	6521.21	8754.31	7785.28	8071.37	7913.6	11594.5	12818.8	12387.7	11830.7	9490.25	9428.19
NSFL1C	ENSG00000088833	5895.77	5376.5	257.204	395.943	4244.61	3955.4	2850.55	2570.98	5972.58	7049.53	5571.24	5272.07	3211.75	2966.47
SLC4A11	ENSG00000088836	540.983	662.426	158.13	233.359	337.899	390.192	360.679	452.839	558.202	562.213	674.23	534.705	438.856	425.513
C20orf194	ENSG00000088854	865.788	719.138	102.857	187.543	510.116	413.689	391.756	378.224	702.109	682.258	549.319	559.1	394.157	355.227
ZNF343	ENSG00000088876	384.437	349.833	49.372	66.5852	84.7029	51.176	48.8241	62.5329	416.623	359.525	76.0197	62.4862	58.5688	49.3862
EBF4	ENSG00000088881	83.0213	43.8731	44.4848	53.1404	67.1312	87.4448	65.1635	71.9493	92.9364	39.169	45.5606	44.4912	56.0726	51.5928
CPXM1	ENSG00000088882	0	0	0	0	0	0	0	0	1.57215	0	1.05014	0	0	0
MAVS	ENSG00000088888	3352.41	3223.51	72.9062	96.6539	1399.83	1311.06	609.319	604.26	2856.93	3070.48	1641.17	1488.61	703.54	643.083
LZTS3	ENSG00000088899	1822.25	1603.56	149.6	242.509	1153.32	1149.63	901.209	879.294	1820.92	2163.68	2109.68	2136.56	1336.87	1166.04
F11	ENSG00000088926	0	0	0	0	0	0	0	0	0	0	0	0	0	0
XRN2	ENSG00000088930	9591.03	9271.75	603.021	971.732	6997.58	6375.78	4881.7	4760.25	10603.2	12592.9	9729.14	8764.82	5759.48	5305.36
KIZ	ENSG00000088970	463.882	409.698	13.8421	15.1363	284.369	241.678	135.734	156.684	318.144	399.855	320.506	349.918	136.597	144.832
DYNLL1	ENSG00000088986	11584.3	10533.4	1100.59	1187.73	7004.43	6455.6	4176.13	4003.91	9465.46	10741.3	7737.7	7334.68	4562.86	3958.02
TESC	ENSG00000088992	22.5461	13.5249	1.56893	8.32088	16.6201	15.5995	15.6491	22.7333	20.134	27.9846	20.818	25.2115	14.8061	12.7135
SNX5	ENSG00000089006	4949.01	4692.12	1186.83	1566.27	3340.73	3216.3	2818.42	2691.01	5301.74	6633.67	5191.98	4822.78	3802.22	3391.47
RPL6	ENSG00000089009	67802.8	62465.1	14515.1	16610.5	56014.5	52289.9	46131	45725.4	48490.5	57062.9	51249.3	46900.2	35828.6	32862.9
SIRPG	ENSG00000089012	0	0	1.45386	0	1.43263	0	0	0.976497	0	0	1.10317	0	0	0
MAPKAPK5	ENSG00000089022	3094.72	2845.63	108.762	145.548	1335.88	1092.84	765.966	706.013	1374.4	1690.94	1130.38	962.738	488.358	509.904
P2RX7	ENSG00000089041	14.3635	18.3571	12.6877	12.7078	9.18449	9.23591	7.42792	11.7035	14.4165	9.92065	4.74947	15.8404	15.3636	10.2488
ESF1	ENSG00000089048	2291.69	1982.37	26.8446	22.3857	642.123	603.008	211.346	240.38	2259.51	2661.9	1057.54	913.632	395.432	395.517
RBBP9	ENSG00000089050	1486.87	1270.3	214.708	411.042	894.132	1074.94	779.962	750.895	1694.75	1749.15	1263.62	1323.3	851.968	744.292
ANAPC5	ENSG00000089053	6081.27	5369.23	1175.12	1645.55	4939.97	4493.85	3800.28	3477.98	4240.44	5036.57	4033.83	4448.66	3112.31	2977.96
SLC23A2	ENSG00000089057	1974.17	1515.69	233.744	488.136	1417.78	1402.3	1509.13	1121.18	1749.95	2393.28	1954.44	2146.03	1436.13	1321.88
SLC8B1	ENSG00000089060	237.729	243.293	10.8459	14.4506	130.413	66.6532	32.7752	83.7515	121.73	112.98	130.626	100.93	44.2053	29.3755
TMEM230	ENSG00000089063	3070.94	2846.62	1281.82	1728.85	2953.52	2457	2426.36	2205.44	3536.56	4065.67	4020.1	3844.82	3102.35	2802.29
DZANK1	ENSG00000089091	50.125	30.5829	6.71839	10.6142	14.4062	6.40624	20.7912	7.6609	6.97162	25.9523	24.2287	13.0558	22.4649	24.7998
KDM2B	ENSG00000089094	2583.29	2427.03	64.9431	108.044	1004.4	969.133	465.89	417.602	1862.91	2162.61	1109.86	1051.92	380.954	339.206
CFAP61	ENSG00000089101	4.9127	5.3231	0	0	4.25849	7.45904	2.28636	0	8.01304	0.639909	0.632434	3.35344	0	2.16684
LHX5	ENSG00000089116	60.5989	67.689	0	0.456874	19.0074	7.03546	3.30122	2.76111	44.077	54.2626	5.26022	7.06503	1.43206	5.01274
TASP1	ENSG00000089123	297.884	216.738	19.2693	17.4137	142.263	100.877	65.5902	85.8014	243.257	290.912	154.995	108.834	72.0815	90.3346
OAS1	ENSG00000089127	26.3843	10.6488	5.54742	7.10474	11.0758	24.8616	17.3867	9.3862	8.45955	6.56151	9.06566	8.51738	9.02957	10.075
GCN1	ENSG00000089154	14034.5	12913.9	2030.79	3312.54	9788.94	8551.81	8235.56	7716.31	11844.9	12848.3	9616.43	9490.64	6760.73	5723.03
RPLP0	ENSG00000089157	129589	120463	71635.6	87226.4	113630	104391	101704	102346	125538	139187	130536	124100	97086.3	88723.5
PXN	ENSG00000089159	8462.76	7769.9	1226.3	2689.79	6495.66	6145.46	5599.97	5694.14	8529.09	9104.55	8133.58	8051.29	5841.97	5388.48
SIRT4	ENSG00000089163	61.9842	56.7996	0	0.366402	16.2022	8.41743	7.7497	3.70206	31.6222	41.8167	9.9827	5.64949	1.6713	1.71239
RPH3A	ENSG00000089169	0.942006	0	0.471781	0.894951	16.9721	1.16686	4.491	2.70534	2.90711	5.49469	0.506703	2.8443	1.88574	0
KIF16B	ENSG00000089177	1039.72	718.968	13.2906	22.7936	366.866	456.168	141.485	102.838	728.978	664.135	328.187	321.948	104.666	121.563
TRMT6	ENSG00000089195	1820.56	1789.8	47.3367	111.39	990.111	718.172	404.987	500.816	2581.87	2680.4	1316.05	1392.5	762.138	612.657
CHGB	ENSG00000089199	268.454	311.404	128.941	193.479	326.659	238.429	287.846	280.918	200.532	216.346	187.222	208.721	188.302	191.104
PEBP1	ENSG00000089220	15438.3	13789.7	7248.49	8038.73	11982.6	11559.9	10825.4	10416.8	8148.03	10040.3	8963.76	8416.85	6762.69	6137.48
TBX5	ENSG00000089225	82.0613	27.3317	0	0	7.26656	11.3049	1.99393	0.568618	2.91822	6.65632	0.650608	0	3.75802	0.886221
BRAP	ENSG00000089234	2611.12	2458.83	18.9866	25.8418	585.617	582.677	172.528	165.441	1590.07	1798.09	480.531	447.771	129.402	151.609
ERP29	ENSG00000089248	15878.3	14705.5	8446.9	10023.3	13371.7	12633.5	11779.3	11951.6	7923.24	10098.7	9160.06	8386.12	7258.86	6795.19
NOS1	ENSG00000089250	311.567	299.208	42.3037	101.375	248.593	222.532	221.793	237.422	104.227	169.048	119.418	124.286	115.711	107.631
FUS	ENSG00000089280	33290.2	29538.2	5489.64	6638.57	26939.3	25513	22767.8	21569.6	24433.4	30060.4	27398.6	25000.4	18360.3	17702.3
IGBP1	ENSG00000089289	3506.88	3188.83	135.567	195.981	2321.78	2117.4	1212.85	1227.94	2681.32	3113.18	2268.34	2083.6	1075.31	1035.32
FXYD5	ENSG00000089327	10492.1	9601.67	6027.37	6799.29	8944.93	8500.5	8257.17	8159.35	7689.55	8509.3	8050.09	7340.13	5699.45	5530.17
ZNF302	ENSG00000089335	1134.02	999.39	53.4318	57.4012	506.172	388.581	181.807	139.572	692.931	884.712	320.892	324.557	148.981	126.522
GRAMD1A	ENSG00000089351	431.862	273.688	59.3337	69.5489	110.58	97.6259	121.496	135.93	145.797	91.8033	105.168	96.5321	65.6495	103.431
FXYD3	ENSG00000089356	0	0	0.538497	0	4.63977	0	0.922717	0	0	0	0	0	0	0
HEPH	ENSG00000089472	492.935	547.071	213.471	324.724	457.721	627.599	449.291	612.028	48.2372	63.7292	53.4798	19.484	61.5561	46.3863
CDIP1	ENSG00000089486	1973.34	1862.89	98.5276	175.443	1287.63	1583.52	740.128	683.849	1578.15	1954.96	1205.02	1332.68	764.813	653.522
CMTM1	ENSG00000089505	385.076	399.443	23.2723	48.5613	263.529	250.557	176.271	168.145	215.796	237.622	172.112	242.078	157.959	127.116
KCNH4	ENSG00000089558	1.87152	6.86173	1.69908	2.297	13.6508	9.27234	5.81307	7.39933	0	0	4.23362	5.07714	2.16202	5.76719
GANAB	ENSG00000089597	50735.1	47252.6	15052.2	25378.9	41551.6	38640	37544.9	36551.7	37047.6	43662.5	37678.4	35867.3	27735.5	24592.2
GMIP	ENSG00000089639	215.197	199.834	11.5943	48.1043	130.951	140.008	84.0005	90.2562	236.734	196.58	126.715	153.668	103.97	59.8583
RBM41	ENSG00000089682	356.532	235.991	16.342	48.6269	212.203	139.827	122.9	135.043	205.065	231.908	161.301	171.093	94.7105	109.778
BIRC5	ENSG00000089685	20465.4	18337.2	4860.73	5854.09	13813	12531.3	9538.21	9390	14834.5	16661.6	13856	12654.8	8708.85	7984.6
LAG3	ENSG00000089692	29.8314	19.5525	1.26045	1.19945	17.9987	12.2558	7.82423	7.83817	26.6535	9.95739	26.7968	9.26075	7.49495	3.81061
MLF2	ENSG00000089693	15278.8	14425.4	1754.63	2281.51	12250.8	11428.4	9082.37	9061.98	11888.8	13365.2	11862	12014.9	8189.19	7659.07
OTUB2	ENSG00000089723	292.717	242.341	2.11644	1.68615	86.5218	81.8703	28.9103	21.3812	267.811	284.52	81.7182	57.8542	31.5409	24.4078
DDX24	ENSG00000089737	270.888	393.064	9.32957	17.4871	190.97	120.818	162.674	62.1197	165.195	177.853	119.63	131.845	13.0066	44.6655
ZBTB25	ENSG00000089775	407.227	448.672	33.4039	37.6314	243.261	258.689	140.843	133.776	360.576	507.688	283.56	341.53	124.488	119.676
NECAP1	ENSG00000089818	3861.33	3195.94	70.0523	167.575	2180.27	1967.43	1428.47	1291.93	3098.61	3621.32	2023.45	1956.29	1133.86	1120.02
ARHGAP4	ENSG00000089820	37.3052	9.89497	4.33755	10.3396	41.6237	11.4883	13.3988	14.2687	7.94212	21.2013	6.55512	20.9807	8.35356	17.531
ANKRD24	ENSG00000089847	27.2621	39.5478	2.37951	3.34657	16.2876	21.0929	23.8425	14.1499	21.07	60.0938	22.6494	15.7373	11.979	6.05911
DHX32	ENSG00000089876	1214.8	948.76	7.94689	19.8039	457.187	368.351	107.469	90.5095	1038.07	1194.99	603.85	489.751	125.945	122.029
RCOR1	ENSG00000089902	2897.71	2716.39	18.4931	48.0376	970.507	926.632	222.78	275.821	3230.74	3304	909.8	1139.67	187.164	189.125
GPATCH2L	ENSG00000089916	2955.74	2787.92	14.5884	56.5149	567.678	451.868	215.755	183.535	2312.79	2276.01	833.799	734.927	297.205	239.817
LTBP4	ENSG00000090006	8814.36	7975.82	2892.32	4334.31	7566.32	6541.1	6737.08	6879.99	6629.66	7018.12	6704.54	6762.24	6099.1	5282.74
BLVRB	ENSG00000090013	5752.22	5356.76	1131.37	1327.97	5609.31	5164.23	4137.46	4029.17	3277.35	3874.1	3857.46	3526.41	2568.06	2368.44
SLC9A1	ENSG00000090020	2195.2	1669.17	107.114	173.49	1299.06	1136.7	875.114	812.648	1829.11	2111.92	1031.36	908.907	579.166	553.327
SPTLC1	ENSG00000090054	5705.88	4603.33	1011.63	1618.68	3416.39	3584.46	2718.76	2752.78	4382.33	4649.59	3671.65	2802.65	2632.1	2415.71
PAPOLA	ENSG00000090060	12904.8	11420.5	2352.14	4038.12	9745.01	9612.75	7993.92	7149.69	9421.42	10977.8	9815.93	9085.07	6498.34	5744.95
CCNK	ENSG00000090061	5112.63	4642.83	71.9886	147.181	2826.62	2522.59	1197.82	1160.22	3359.81	3986.36	2538.82	2391.11	1012.72	1143.61
PCBP4	ENSG00000090097	6451.95	6516.27	1042.63	1447.83	5474.5	5225.11	4158.13	3844.5	5954.53	6571.61	6496.55	6432.77	4253.43	3819.37
RGS1	ENSG00000090104	0	0	0	0	0	0	0	0	0	0	0	0	0	0
YPEL3	ENSG00000090238	246.496	248.937	31.2482	34.8571	244.815	268.936	192.362	158.798	219.822	292.973	328.334	302.754	169.318	159.609
MRPS33	ENSG00000090263	1322.41	1118.85	202.655	279.853	899.248	854.888	704.417	702.214	1124.93	1197.26	969.172	877.861	654.831	588.51
NDUFB2	ENSG00000090266	2676.99	2284.56	1553.79	1679.92	2300.84	2207.5	2242.31	2174.46	1956.17	2432.03	2552.9	2179.67	1880.98	1840.35
NUDC	ENSG00000090273	16886.7	15525.8	1642.76	1893.17	12329	11475.3	8961.2	8917.81	12455.2	14006.7	11601.3	10827.9	7170.45	6758.15
MAEA	ENSG00000090316	3253.46	2978.86	272.153	452.333	2131.97	2031.31	1472.86	1429	2389.27	2910.67	2164.48	1958.97	1247.65	1182.64
ICAM1	ENSG00000090339	5.27693	6.44583	0.321203	1.59968	7.0863	4.16431	3.00937	2.58174	8.44874	14.3096	2.93324	2.52234	9.46564	3.66717
STRN4	ENSG00000090372	10993.9	10053.4	1112.02	1789.63	8683.87	7895.4	6680.85	6969.79	8131.54	8694.62	8017.12	7396.58	4801.08	4420.33
IRAK3	ENSG00000090376	5.15297	0	0	0	2.27921	0	1.8508	2.51644	0	2.09916	0.589566	0	0	7.80577
LYZ	ENSG00000090382	0	6.82287	0.67908	3.70228	0	2.3041	0	3.63717	0	1.83917	4.1418	2.97976	0.703688	4.21957
SI	ENSG00000090402	0	0	0	0	0	0	0	0	0	0	4.20832	0	0	0
MUL1	ENSG00000090432	4176.01	3700.55	9.63901	16.4485	767.162	682.132	150.988	150.074	3051.5	3168.46	382.869	497.475	91.6144	103.782
TFAP4	ENSG00000090447	1481.92	1352.5	1.13256	17.807	76.678	88.4456	16.9264	5.24688	933.007	1078.91	73.2641	89.8248	42.5662	33.557
PDCD7	ENSG00000090470	2979.01	3008.48	209.971	220.015	1022.34	771.623	547.714	501.011	2271.45	2816.83	879.497	788.595	497.046	500.248
SPG21	ENSG00000090487	7538.06	6525.69	591.62	788.437	5849.28	5226.33	4230.18	3808.23	5406.78	6280.86	5237.15	5304.3	3322.33	2989.52
FETUB	ENSG00000090512	4.75381	4.52687	0	0	0	0	0	0	0	1.46479	0.824559	0	0	0
DNAJB11	ENSG00000090520	10338.1	9138.2	2575.78	3391.26	6486.34	6249.27	5037.25	5354.29	7225.36	7991.21	5694.88	5355.88	4503.55	4023.33
P3H2	ENSG00000090530	1525.13	1241.82	274.771	458.639	762.691	832.307	658.55	569.296	2018.84	1855.54	1464.9	1214.59	1181.57	864.087
THPO	ENSG00000090534	38.3687	15.7043	4.05487	1.27317	10.4052	10.6089	14.7503	3.32465	12.6082	16.6919	8.18153	13.879	10.9545	9.41596
CHRD	ENSG00000090539	407.243	469.495	195.511	247.06	418.879	390.463	472.969	470.768	223.192	243.727	236.614	226.011	173.91	233.822
FLT3LG	ENSG00000090554	30.6262	74.795	12.0619	13.3431	48.4557	28.2626	15.4826	15.2297	69.5583	72.5047	39.1505	26.0537	19.2957	13.6474
RAB11FIP3	ENSG00000090565	783.971	358.211	87.2959	87.3993	502.227	262.036	115.983	313.451	342.024	319.416	537.341	626.153	249.827	236.34
GNPTG	ENSG00000090581	601.106	527.568	310.135	404.494	642.4	521.689	490.17	531.154	332.056	341.144	328.443	334.179	267.859	292.857
ZNF268	ENSG00000090612	2103.45	1972.46	108.659	245.396	830.975	891.589	892.924	722.889	1526.16	1899.12	1350.62	1008.82	827.353	781.429
GOLGA3	ENSG00000090615	4182.09	3297.98	388.437	379.446	2252.66	1759.98	1468.76	1345.63	2384.09	2186.27	1715.11	1185.05	1143.83	601.167
PABPC4	ENSG00000090621	16859.8	16171.3	6101.97	8192.74	12166	11536.6	12466.3	11236	15938.9	16297.9	14600.7	14136.1	10861.5	10495.4
CD209	ENSG00000090659	3.79097	0	0.688121	0	0	0	0.825887	0	0	5.61896	0	1.00981	1.43358	2.1512
CERS4	ENSG00000090661	574.294	414.634	127.471	147.584	472.435	452.425	337.082	326.267	346.267	378.277	398.08	377.252	237.117	195.152
MCOLN1	ENSG00000090674	998.325	993.668	324.569	401.192	749.174	696.077	677.283	606.966	711.448	760.629	645.397	587.298	448.178	498.444
USP48	ENSG00000090686	4628.26	4624.93	230.058	330.383	2684.9	2459.32	1950.5	1719.01	2809.12	3014.01	2402.84	2502.16	1504.04	1425.17
EFNB1	ENSG00000090776	1316.25	1353.98	12.7285	15.9831	663.562	586.408	199.72	183.918	1417.34	1570.06	691.103	685.235	159.699	177.645
PDPR	ENSG00000090857	8126.57	8144.88	349.27	872.04	4848.51	4693.22	3686.68	3409.01	6362.61	8337.91	5422.98	5434.56	3414.57	2919.86
AARS1	ENSG00000090861	14180.6	13273	1339.1	1901.85	8775.84	8106.7	5507.2	5295.31	11882.8	14065.9	9206.58	9024.6	4962.79	4586.19
GLG1	ENSG00000090863	24267.2	22755.7	5698.38	9542.78	20697.4	19218.6	17891.3	17121.7	15300.3	18783.4	16492.7	14975.3	11432.6	10329.1
KIF4A	ENSG00000090889	11329.8	10357.1	1958.71	3156.8	8488.04	7493.09	5371.21	5081.48	7125.39	8587.96	6586.39	6242.52	4289.49	3849.08
TNRC6A	ENSG00000090905	4762.71	3938.56	61.1332	89.3506	1489.89	861.216	235.898	303.48	2707.39	3611.71	851.871	842.739	274.092	298.645
PLEKHG2	ENSG00000090924	3677.83	3498.51	86.6125	132.147	1432.43	1320.8	845.704	639.565	2330.31	2060.85	1286.34	1715.23	314.957	551.209
DLL3	ENSG00000090932	216.371	200.685	24.8908	45.4908	159.871	131.367	98.1832	115.824	272.474	265.786	235.524	162.111	130.764	118.445
NAT14	ENSG00000090971	1163.85	1083.59	173.185	165.743	726.007	654.259	516.534	489.679	631.236	860.421	719.988	557.475	383	297.51
PITPNM2	ENSG00000090975	519.533	651.532	93.7778	181.206	306.805	323.835	228.587	232.689	423.605	541.304	257.846	298.456	161.464	109.542
EXOC1	ENSG00000090989	4154.11	3123.2	84.1913	140.953	2292.09	2001.13	1082.69	1153.77	1995.94	2698.54	1631.36	1766.64	804.72	643.748
RBM27	ENSG00000091009	3866.26	3615.65	90.6009	120.294	1248.96	1114.61	647.923	457.061	3214.69	3517.73	1124.69	1108.74	450.166	412.469
POU4F3	ENSG00000091010	11.3612	20.825	0	0	4.07358	0	1.65052	4.60307	23.6176	7.48372	3.1561	2.01855	1.4319	4.29592
OSBPL8	ENSG00000091039	7519.98	6622.31	703.071	1534.61	5179.62	5258.76	4387.93	3931.03	4831.6	5627.2	5144.97	4422.46	3280.22	3030.53
DTX2	ENSG00000091073	1707.75	1542.84	8.27273	1.67802	275.434	248.183	32.8052	54.8307	1052.08	1428.41	253.912	260.799	41.6942	54.1528
NLRC4	ENSG00000091106	0	0	0	0	0	0	0	0	0	0	0	0	0	0
PUS7	ENSG00000091127	2557.73	2348.68	76.7226	237.58	1354.39	1250.77	960.655	809.392	1950.33	1888.52	1373.67	1239.25	691.945	889.127
LAMB4	ENSG00000091128	9.58354	0	2.30473	0.222839	0	2.4487	5.52823	1.50784	0	7.82785	0	0	4.48997	0.147765
NRCAM	ENSG00000091129	143.731	237.513	20.8917	68.6791	82.6712	147.241	67.1842	97.098	72.155	104.808	142.962	143.742	115.867	52.8298
LAMB1	ENSG00000091136	10638.8	9127.48	3509.8	4520.81	8025.9	7517.3	8033.89	8567.52	5654.31	6610.64	5890.25	5132.97	4945.7	4438.73
SLC26A4	ENSG00000091137	63.8031	65.8775	29.9662	23.3279	19.4459	35.5453	12.549	12.3548	11.0289	10.9784	47.8039	15.603	23.7625	14.7475
SLC26A3	ENSG00000091138	0	0	0	0	0	0	0	0	0	0	0	0	0	0
DLD	ENSG00000091140	6719.78	6177.07	809.567	1149.51	4712.62	4137.4	3350.56	3116.31	4761.58	5559.56	4231.59	3859.02	3072.01	2764.13
WDR7	ENSG00000091157	1528.65	1320.53	46.6007	65.942	1229.18	1127.18	563.627	399.14	1244.24	1595.98	569.83	661.234	344.529	322.543
[truncated: 20,472 more rows]

## Sheet: long timecourse RAW count
	Gene-level counts for U2OS and U2OS-BAX/BAK1-DKO cells treated for a long timecourse (days) with 1 µM triptolide.
[truncated: 22,472 more rows]

[truncated: 5 more sheets: long timecourse ERCC norm. , short timecourse rel. express, long timecourse rel. express, log2 TRT v UNT 4hrs in WT, log2 TRT v UNT 10D in DKO]
