# Supplementary material for: RNA Pol II inhibition activates cell death independently from the loss of transcription
Source: Cell. Author manuscript; Available in PMC 2025 Sep 4. (PMC12406974; doi:10.1016/j.cell.2025.07.034)
Supplement: MMC1 [file NIHMS2100174-supplement-MMC1.xlsx]

## Sheet: F1E data
Cell line	Drug	Replicate	DMSO (Fractional Viability)	50 uM Z-VAD (Fractional Viability)	50 uM VX765 (Fractional Viability)	5 uM TTM (Fractional Viability)	1 uM Rucaparib (Fractional Viability)	50 uM Nec-1 (Fractional Viability)	10 uM Fer-1 (Fractional Viability)
U2OS	Triptolide_1uM	1	0.170765	0.774284	0.169667	0.0395727	0.206405	0.191673	0.161493
A375	Triptolide_1uM	1	0.22812	0.816817	0.253203	0.160929	0.265535	0.162918	0.296075
MDAMB157	Triptolide_1uM	1	0.163783	0.836854	0.175747	0.166917	0.193658	0.16651	0.179712
U2OS	A-amanitin_10uM	1	0.258369	0.825075	0.203533	0.169086	0.289685	0.217994	0.273825
A375	A-amanitin_10uM	1	0.284874	0.883648	0.285658	0.161014	0.314329	0.248029	0.320943
MDAMB157	A-amanitin_10uM	1	0.153777	0.820556	0.18356	0.160982	0.162494	0.133518	0.135238
U2OS	ABT-737_31.6uM	1	0.169079	0.5689	0.276764	0.157823	0.110513	0.133686	0.0815609
A375	ABT-737_31.6uM	1	0.125069	0.789064	0.275915	0.333267	0.15625	0.204386	0.193023
MDAMB157	ABT-737_31.6uM	1	0.385511	0.858101	0.465509	0.372844	0.395972	0.375848	0.310681
A375	RSL-3_10uM	1	0	0	0.0325179	0.0162063	0.00898742	0.30646	0.673952
MDAMB157	RSL-3_3.16uM	1	0.0993131	0.0360941	0.084231	0.0563736	0.0468981	0.121106	0.677536
U2OS	Elesclomol_1uM	1	0.0545135	0	0	0.502104	0	0.114288	0.0302832
A375	Elesclomol_1uM	1	0.0884478	0.0267826	0.0822902	0.572333	0.0994651	0.115482	0.0363255
U2OS	MNNG_100uM	1	0.200889	0.197698	0.271607	0.190764	0.413676	0.145032	0.201872
HT29	TNFa_3.16uM, SM164_3.16uM, ZVAD_50uM	1	0.361842	0.343027	0.227865	0.304536	0.232695	0.964472	0.296944
U2OS	Triptolide_1uM	2	0.161753	0.746643	0.186618	0.108292	0.131716	0.151354	0.181721
A375	Triptolide_1uM	2	0.261353	0.833549	0.302966	0.172233	0.322605	0.24119	0.284261
MDAMB157	Triptolide_1uM	2	0.0739173	0.805715	0.0685072	0.0322936	0.0498594	0.0726851	0.0406064
U2OS	A-amanitin_10uM	2	0.256545	0.756526	0.260553	0.113142	0.275839	0.286561	0.198353
A375	A-amanitin_10uM	2	0.313686	0.86823	0.384455	0.181856	0.347257	0.266892	0.386001
MDAMB157	A-amanitin_10uM	2	0.0412529	0.77611	0.0671793	0.0163248	0.0438842	0	0
U2OS	ABT-737_31.6uM	2	0.151219	0.55987	0.366431	0.0747033	0.0910088	0.149194	0.088498
A375	ABT-737_31.6uM	2	0.230583	0.855416	0.358107	0.375902	0.238969	0.169625	0.255539
MDAMB157	ABT-737_31.6uM	2	0.30907	0.838601	0.415105	0.309188	0.266038	0.305589	0.233236
A375	RSL-3_10uM	2	0.0781149	0.0215128	0.0627656	0.127535	0.115385	0.243725	0.578132
MDAMB157	RSL-3_3.16uM	2	0.0566661	0.0377086	0.0546005	0.0517037	0	0.0238274	0.670914
U2OS	Elesclomol_1uM	2	0.152042	0.137829	0.133133	0.412591	0.153618	0.159271	0.120848
A375	Elesclomol_1uM	2	0.0854253	0.0935043	0.0585118	0.522727	0.0733018	0.0784264	0.0683686
U2OS	MNNG_100uM	2	0.160437	0.159062	0.173049	0.0927027	0.473853	0.119318	0.144876
HT29	TNFa_3.16uM, SM164_3.16uM, ZVAD_50uM	2	0.232927	0.263871	0.162385	0.236382	0.166238	0.955342	0.270263
U2OS	Triptolide_1uM	3	0.260083	0.799691	0.328583	0.181422	0.223606	0.110585	0.20053
A375	Triptolide_1uM	3	0.262266	0.851178	0.307338	0.210704	0.297698	0.225081	0.269687
MDAMB157	Triptolide_1uM	3	0	0.780838	0	0	0	0	0
U2OS	A-amanitin_10uM	3	0.263795	0.854841	0.318806	0.203674	0.328449	0.18436	0.186276
A375	A-amanitin_10uM	3	0.31988	0.857696	0.336694	0.211232	0.319664	0.253778	0.340116
MDAMB157	A-amanitin_10uM	3	0	0.784906	0	0	0	0	0
U2OS	ABT-737_31.6uM	3	0.207294	0.610657	0.430201	0.155716	0.129614	0.0967054	0.0624776
A375	ABT-737_31.6uM	3	0.187921	0.842246	0.346679	0.341869	0.253601	0.186876	0.20631
MDAMB157	ABT-737_31.6uM	3	0.234433	0.802349	0.299153	0.252964	0.198807	0.08847	0.115429
A375	RSL-3_10uM	3	0.194631	0.167308	0.170174	0.240537	0.183803	0.389333	0.52887
MDAMB157	RSL-3_3.16uM	3	0	0	0	0	0	0	0.546084
U2OS	Elesclomol_1uM	3	0.031764	0	0.00813986	0.65063	0	0.0345725	0
A375	Elesclomol_1uM	3	0.146832	0.134892	0.111773	0.436349	0.131624	0.171565	0.175691
U2OS	MNNG_100uM	3	0.168243	0.274662	0.167285	0.188761	0.403384	0.129581	0.234226
HT29	TNFa_3.16uM, SM164_3.16uM, ZVAD_50uM	3	0.289101	0.23564	0.160149	0.1257	0.170025	0.950141	0.215531

## Sheet: Oligonucleotides
sgRNAs used in this study, cloned into pX330-Puro
Target	5' -> 3'
PTBP1	CGAGGTGTAGTAGTTCACCA
BCL2L12	AGAAGGAAGCCATACTGCGG
MCL1	CATGTAGAGGACCTAGAAGG
NUP93	GAACTTACAGGAGATCCAGC
EXOSC5	GAAGTTCTTACCTTGCAGGA
MYC	GAAGGGTGTGACCGCAACGT
WEE1	GTCGCCGGTCAAGTCGCCGG
TICRR	GCTCGCGGAAGTCAGACACG
JUN	GTCATGAACCACGTTAACAG
FBXO5	CGGCGGCTGTCACTGCGCTG
DTL	GAGCTGATTGGAACATGCAA
DBR1	GTGCTGCGGCGACTTCCAGG
BCL2A1	CTTATAGGTATCCACATCCG
Nontargeting (NONT)	CGGCGGTCACGAACTCCAGC
gBlocks used in this study, cloned into pRDA_550
Target	5' -> 3'
PTBP1	AGGCACTTGCTCGTACGACGcgtctcgAGATGTTCCGAACGTCCACGGCGCTAATTTCTACTATTGTAGATCCCCTCCGTGACGTCGATGGAAATTTCTACTCTAGTAGATGATGTTCTGCCCGTCCAGCGTAATTTCTACTGTCGTAGATGCAGCCTCCTCCGTGTTCATTTTTTTGAATggagacgTTAAGGTGCCGGGCCCACAT
BCL2L12	AGGCACTTGCTCGTACGACGcgtctcgAGATTACGCTGGGCCGGTTATCGATAATTTCTACTATTGTAGATTACGAGTTCAGTGGAGGAGAAAATTTCTACTCTAGTAGATGGTTTCCGGCCAGAGGCATGTAATTTCTACTGTCGTAGATCAGGGTCCCCCATCGACAGATTTTTTGAATggagacgTTAAGGTGCCGGGCCCACAT
BAK/BAX	AGGCACTTGCTCGTACGACGcgtctcgAGATTAGCTCACCTGCTAGGTTGCTAATTTCTACTATTGTAGATGTCCCCGATGCGCTTGAGACAAATTTCTACTCTAGTAGATGTGAAGTACTCATAGGCATTTAATTTCTACTGTCGTAGATTTGGTGGACGCATCCTGAGGTTTTTTGAATggagacgTTAAGGTGCCGGGCCCACAT
intergenic (nontargeting)	AGGCACTTGCTCGTACGACGcgtctcgAGATACACGCCTCGACAGCCCTGCTAATTTCTACTATTGTAGATCGTCCACCCCAATATACCTCAAATTTCTACTCTAGTAGATGGCACAGTCCAGGACTACTGTAATTTCTACTGTCGTAGATACGCTACTGGATAACATCCTTTTTTTGAATggagacgTTAAGGTGCCGGGCCCACAT
gBlock Sequence Key:
Guide sequence (Underlined)
DR sequence (Red)
Primer sequence (Italics)
BsmBI restriction sequence (Bold)
Overhang sequence (Green)
