# Supplementary material for: RNA Pol II inhibition activates cell death independently from the loss of transcription
Source: Cell. Author manuscript; Available in PMC 2025 Sep 4. (PMC12406974; doi:10.1016/j.cell.2025.07.034)
Supplement: MMC3 [file NIHMS2100174-supplement-MMC3.xlsx]

## Sheet: llo50, lla50, and LF50 times
	a-amanitin_3.16uM	a-amanitin_10uM	Flavopiridol_0.1uM	Flavopiridol_0.316uM	Flavopiridol_1uM	Flavopiridol_10uM	THZ1_0.316uM	THZ1_1uM	THZ1_3.16uM	TRP_0.1uM	TRP_0.0316uM	TRP_1uM	Actinomycin-D_0.0316uM	Actinomycin-D_1uM	Ethynylcytidine_3.16uM	Ethynylcytidine_10uM	Actinomycin-D_0.1uM
Pol II-o 50% decay times (h)	9.03404	5.3673	NA	1.3437	0.807852	0.565599	2.11208	1.51417	0.968926	3.93534	11.946	1.40062	27.5663	9.1833	18.6491	16.8235	12.0967
Pol II-a 50% decay times (h)	8.8911	5.6945	10.6106	10.0123	10.5717	12.8321	14.4016	10.0113	11.1904	5.28992	10.4187	1.48356	4.63642	0.967223	4.54707	2.46233	1.24908
50% Cell death (LF) times (h)	39.3376	30.7024	33.4705	28.1689	24.787	36.1151	35.4773	36.2136	30.8012	27.2346	31.5671	24.854	29.32	18.1629	24.2911	19.5951	27.3324

## Sheet: Pol II-o normalized signal
Timepoint (hours)	Replicate	a-amanitin_3.16uM	a-amanitin_10uM	Flavopiridol_0.1uM	Flavopiridol_0.316uM	Flavopiridol_1uM	Flavopiridol_10uM	THZ1_0.316uM	THZ1_1uM	THZ1_3.16uM	TRP_0.1uM	TRP_0.0316uM	TRP_1uM	Actinomycin-D_0.0316uM	Actinomycin-D_1uM	Ethynylcytidine_3.16uM	Ethynylcytidine_10uM	Actinomycin-D_0.1uM
0	1	1	1	1	1	1	1	1	1	1	1	1	1	1	1	1	1	1
1	1	1.08005	1.25433	0.566222	0.598256	0.573161	0.147669	0.764613	0.685011	0.519201	0.836409	1.05544	0.650274	0.814527	0.964674	1.07302	1.04152	1.00379
2	1	1.25621	1.16109	0.813352	0.286978	0.37067	0.161167	0.569063	0.449423	0.19505	0.679332	0.908477	0.283041	0.859641	0.932048	1.08805	1.11514	1.09905
4	1	1.08757	0.965517	0.649763	0.177535	0.408933	0.0798925	0.322417	0.331027	0.160628	0.2676	0.83548	0.161752	0.684265	0.843151	1.13621	1.14243	0.917147
8	1	0.837616	0.294327	0.676913	0.174841	0.207196	0.0468564	0.359818	0.29266	0.0790783	0.132938	0.552365	0.103601	0.733204	0.696218	1.12175	1.05965	0.8023
12	1	0.451187	0.0952813	0.678152	0.132513	0.260475	0.0567485	0.272614	0.15732	0.097454	0.110283	0.578041	0.0947368	0.660493	0.457887	0.994673	0.929757	0.670748
20	1	0.124803	0.063	0.703128	0.0785358	0.0759718	0.0435931	0.157815	0.156534	0.0389459	0.0539367	0.230432	0.0446021	0.633367	0.277299	0.509926	0.632591	0.443858
26	1	0.0903594	0.0406704	0.869913	0.074935	0.131739	0.0275576	0.107582	0.097971	0.040056	0.0813256	0.399333	0.0399204	0.456467	0.133032	0.462642	0.361651	0.328452
32	1	0.0562886	0.0204779	0.832723	0.037714	0.101758	0.022074	0.128836	0.0942268	0.0378121	0.0304746	0.147453	0.020124	0.207661	0.0672501	0.123333	0.175514	0.197039
48	1	0.0118353	0.0102807	0.745606	0.0345779	0.0406816	0.0119271	0.0732794	0.034937	0.0197254	0.0113863	0.034611	0.00732079	0.0492756	0.0222914	0.391562	0.143781	0.0556021
0	2	1	1	1	1	1	1	1	1	1	1	1	1	1	1	1	1	1
1	2	1.15405	1.07373	0.59372	0.514533	0.350153	0.439765	0.765266	0.735187	0.387583	0.864868	0.92113	0.681611	1.19101	0.972449	1.21993	1.01349	0.969413
2	2	1.0356	1.34393	0.639984	0.495407	0.283011	0.275277	0.600571	0.45816	0.250207	0.787723	1.24053	0.257631	1.00396	1.01061	1.42617	1.31896	0.88887
4	2	0.920237	0.99256	0.517722	0.321888	0.201705	0.161927	0.323311	0.344479	0.166876	0.376044	1.2001	0.125947	1.30552	0.681457	1.38024	1.25081	0.84403
8	2	0.770263	0.293673	0.52998	0.334034	0.158689	0.0882537	0.330371	0.279128	0.10457	0.276842	0.715663	0.0684918	1.17167	0.547187	1.18093	1.0836	0.686943
12	2	0.337279	0.0692259	0.500256	0.15621	0.16287	0.0983983	0.274619	0.186034	0.0824857	0.242255	0.796994	0.0748503	1.31158	0.360129	1.28152	1.01366	0.586088
20	2	0.130683	0.0480908	0.539666	0.192644	0.104916	0.0699626	0.178004	0.200349	0.0682867	0.118869	0.244377	0.00613352	0.982627	0.173884	0.636466	0.635274	0.408845
26	2	0.07041	0.0280208	0.681954	0.10414	0.0659236	0.0513526	0.118193	0.136132	0.0465208	0.095728	0.447421	0.00951754	0.772012	0.0958254	0.57591	0.352509	0.267506
32	2	0.0614312	0.0192728	0.630276	0.0997668	0.0487252	0.028727	0.118697	0.118972	0.0316643	0.060104	0.122462	0.00367284	0.421611	0.0392901	0.21584	0.160799	0.195279
48	2	0.0103762	0.00615134	0.649614	0.0487802	0.0192701	0.0244646	0.0525929	0.0505578	0.0194905	0.00825321	0.0325061	0.000872192	0.215215	0.0339202	0.355863	0.220156	0.063226
0	3	1	1	1	1	1	1	1	1	1	1	1	1	1	1	1	1	1
1	3	0.826633	0.928219	1.13074	0.623003	0.362805	0.359784	0.515711	0.497768	0.582163	1.13833	0.831663	1.10741	1.25543	1.07732	1.07897	1.03431	0.972449
2	3	0.91966	0.993761	0.707493	0.409549	0.30567	0.215876	0.478939	0.30885	0.431353	1.27834	1.15878	0.239589	1.11723	1.02448	1.0787	1.1775	1.01061
4	3	0.802169	0.927041	0.540619	0.345617	0.155689	0.149028	0.239446	0.121956	0.346323	0.509428	0.733154	0.0966025	1.11149	0.763768	1.20193	1.13122	0.681457
8	3	0.697717	0.284608	0.682206	0.253624	0.114348	0.103143	0.255156	0.150065	0.180349	0.395452	0.610262	0.0666063	1.05211	0.519957	1.06044	1.0628	0.547187
12	3	0.31763	0.107234	0.747216	0.241593	0.113195	0.10711	0.177253	0.119033	0.273714	0.304672	0.494625	0.0748235	1.17432	0.394837	1.04611	0.897343	0.360129
20	3	0.0973793	0.0707529	0.655044	0.115447	0.0816311	0.0627332	0.131687	0.0786079	0.0783703	0.145059	0.505705	0.0288072	0.991056	0.242482	0.537024	0.605379	0.173884
26	3	0.0583333	0.0398513	0.751063	0.148626	0.0496143	0.0318396	0.109706	0.0621384	0.19073	0.106763	0.271443	0.0166863	0.895905	0.10447	0.507386	0.301859	0.0958254
32	3	0.040463	0.0260525	0.867528	0.116988	0.037261	0.0189938	0.0790854	0.0306414	0.0736229	0.0603421	0.178542	0.0122947	0.415267	0.0575215	0.162873	0.158779	0.0392901
48	3	0.0126832	0.00864952	0.764482	0.063	0.0136098	0.0107508	0.0755334	0.0229393	0.0504493	0.0120651	0.0328422	0.00578585	0.106723	0.0208053	0.282541	0.290508	0.0339202

## Sheet: Pol II-a normalized signal
Timepoint (hours)	Replicate	a-amanitin_3.16uM	a-amanitin_10uM	Flavopiridol_0.1uM	Flavopiridol_0.316uM	Flavopiridol_1uM	Flavopiridol_10uM	THZ1_0.316uM	THZ1_1uM	THZ1_3.16uM	TRP_0.1uM	TRP_0.0316uM	TRP_1uM	Actinomycin-D_0.0316uM	Actinomycin-D_1uM	Ethynylcytidine_3.16uM	Ethynylcytidine_10uM	Actinomycin-D_0.1uM
0	1	1	1	1	1	1	1	1	1	1	1	1	1	1	1	1	1	1
1	1	1.01783	1.18539	1.54665	2.42212	2.15873	1.4363	1.44784	1.58862	2.99648	0.918722	1.41008	0.681089	0.833102	0.547711	0.87698	0.688954	0.728403
2	1	0.992027	1.01379	1.87707	1.84034	1.61331	1.70655	1.78195	1.63754	1.91113	0.445427	1.0115	0.239382	0.471155	0.292513	0.683659	0.587505	0.401163
4	1	1.03221	0.795866	1.27794	1.23689	1.07362	1.1695	1.26461	1.28097	2.13099	0.339997	0.681191	0.240878	0.396567	0.255213	0.637155	0.419627	0.298828
8	1	0.614731	0.338025	1.0917	0.993943	1.0194	1.09146	1.15085	1.00729	1.27331	0.276443	0.711429	0.178823	0.312047	0.302723	0.320213	0.247636	0.215674
12	1	0.470617	0.252568	0.810583	0.750314	0.850928	0.954798	1.02054	0.809367	1.21458	0.22028	0.911429	0.119071	0.283984	0.251262	0.217426	0.257903	0.151463
20	1	0.273521	0.146705	0.722308	0.517924	0.549677	0.591957	0.765928	0.644618	0.72286	0.0922592	0.513051	0.058986	0.337297	0.146894	0.182127	0.310174	0.0905822
26	1	0.140628	0.0839596	0.714361	0.674926	0.722924	0.376337	0.5477	0.541603	0.945455	0.123644	0.683834	0.0463795	0.357797	0.0643016	0.32779	0.217885	0.0834975
32	1	0.0780696	0.0417758	0.625526	0.528462	0.434855	0.282349	0.468495	0.448084	0.74742	0.0477602	0.365128	0.0247087	0.201699	0.0363587	0.136755	0.123823	0.0628623
48	1	0.0159784	0.0111132	0.733002	0.282837	0.245962	0.183123	0.306391	0.230441	0.3394	0.0174513	0.0845607	0.0104663	0.0399645	0.0173753	0.265724	0.109568	0.034109
0	2	1	1	1	1	1	1	1	1	1	1	1	1	1	1	1	1	1
1	2	0.959255	1.05632	1.43986	2.19326	1.60885	1.96512	1.27841	1.96978	1.81463	1.00193	1.96978	0.771085	0.83256	0.398889	0.889322	0.610071	0.652154
2	2	0.753462	1.07267	1.6322	2.23537	2.05768	1.85174	1.49062	1.58571	1.41414	0.673007	1.58571	0.32238	0.472406	0.282594	0.679645	0.575941	0.298172
4	2	0.662943	0.821973	1.07607	1.51314	1.60625	1.17713	1.24043	1.14404	1.09716	0.437549	1.14404	0.276553	0.595231	0.195511	0.744472	0.415622	0.21733
8	2	0.489537	0.353922	0.881339	1.66752	1.02917	1.04307	0.994035	0.929577	0.626577	0.482221	0.929577	0.189334	0.53004	0.209732	0.420144	0.251768	0.124567
12	2	0.311626	0.168524	0.844379	1.21886	1.03173	0.886936	0.9223	0.917857	0.581279	0.419264	0.917857	0.130762	0.492867	0.173908	0.28054	0.270168	0.0889779
20	2	0.219894	0.107267	0.548117	1.05718	0.541505	0.545096	0.765454	0.88323	0.5082	0.211579	0.88323	0.0545959	0.436134	0.0986551	0.30117	0.338284	0.0605772
26	2	0.127182	0.0625238	0.541738	0.74428	0.462895	0.343043	0.582153	0.62395	0.390988	0.203611	0.62395	0.0461345	0.422963	0.0489963	0.474274	0.224662	0.0485553
32	2	0.0803145	0.0338292	0.544869	0.703625	0.303923	0.318835	0.576307	0.425532	0.283483	0.130409	0.425532	0.0338765	0.286438	0.0209127	0.275098	0.150359	0.048245
48	2	0.0168595	0.0116235	0.627003	0.324118	0.119127	0.262329	0.326891	0.236859	0.13587	0.0397187	0.236859	0.0137929	0.123384	0.0317895	0.387954	0.230451	0.0243107
0	3	1	1	1	1	1	1	1	1	1	1	1	1	1	1	1	1	1
1	3	0.983122	1.01128	1.61547	1.68325	1.22479	1.86036	0.955705	1.44581	3.66715	1.10418	0.804541	1.04227	1.09896	0.589415	0.806521	0.602465	0.398889
2	3	0.882519	0.903154	1.25667	1.76108	1.16742	1.74135	1.34134	1.49865	4.2702	0.915074	0.956614	0.154472	0.55315	0.358249	0.61722	0.506198	0.282594
4	3	0.820728	0.756062	0.93874	1.2675	0.896493	1.26831	0.797751	0.984075	3.09822	0.562726	0.536073	0.0854755	0.592625	0.249463	0.496467	0.361785	0.195511
8	3	0.498721	0.295662	0.837005	0.98565	0.85929	1.08714	0.678534	0.734172	1.7062	0.735546	0.719003	0.0671267	0.455356	0.238996	0.263183	0.237797	0.209732
12	3	0.37312	0.23859	0.623887	0.851368	0.707497	1.1702	0.565452	0.874432	2.45239	0.484734	0.606109	0.0545882	0.531737	0.229559	0.150948	0.24253	0.173908
20	3	0.219815	0.153412	0.39104	0.552901	0.442999	0.689035	0.444104	0.633141	0.984544	0.290593	0.763288	0.0193158	0.501197	0.14122	0.18232	0.316574	0.0986551
26	3	0.141857	0.0943807	0.322933	0.812906	0.299015	0.460463	0.360358	0.541523	2.73056	0.153411	0.410502	0.00806127	0.598785	0.0592408	0.303164	0.20691	0.0489963
32	3	0.0726012	0.0384955	0.326281	0.514153	0.210899	0.368071	0.349777	0.295292	1.45864	0.11059	0.281911	0.0100879	0.347916	0.030586	0.153183	0.133447	0.0209127
48	3	0.0228343	0.0131251	0.345051	0.41739	0.0696956	0.262013	0.261688	0.31238	0.930897	0.0239067	0.0763585	0.00430946	0.0731151	0.0202608	0.240347	0.261113	0.0317895
