# Supplementary material for: RNA Pol II inhibition activates cell death independently from the loss of transcription
Source: Cell. Author manuscript; Available in PMC 2025 Sep 4. (PMC12406974; doi:10.1016/j.cell.2025.07.034)
Supplement: MMC7 [file NIHMS2100174-supplement-MMC7.xlsx]

## Sheet: LED_fit_parameters
Cell death kinetics for the indicated compounds measured using FLICK in U2OS, U2OS-PTBP1-KO, U2OS-BCL2L12-KO, and U2OS-BAX/BAK1 DKO cells. Lethal fraction kinetics were fit to the lag exponential death (LED) equation. Fit parameters are shown: Do = Death onset time, Dr = Death rate, Plat = plateau of lethal fraction. maxLF denotes the maximum lethal fraction observed in the experiment. AUC denote…
Drug	Dose (uM)	U2OS_Do	U2OS_Dr	U2OS_Plat	U2OS_maxLF	U2OS_AUC	PTBP1_Do	PTBP1_Dr	PTBP1_Plat	PTBP1_maxLF	PTBP1_AUC	BCL2L12_Do	BCL2L12_Dr	BCL2L12_Plat	BCL2L12_maxLF	BCL2L12_AUC	DKO_Do	DKO_Dr	DKO_Plat	DKO_maxLF	DKO_AUC
4-NQO	0.0316	48	0	0.0793848	0.0793848	0.0793848	48	0	0.106725	0.106725	0.106725	48	0	0.0858167	0.0858167	0.0858167	48	0	0.0784773	0.0784773	0.0784773
4-NQO	0.1	11.9335	0.0101117	0.893065	0.335527	0.187944	18.3011	0.0813034	0.190947	0.184804	0.14872	16.884	0.0221434	0.382617	0.238506	0.147188	48	0	0.110073	0.110073	0.110073
4-NQO	0.316	15.5685	0.0307029	1	0.667732	0.3235	10.9835	0.00616975	0.996224	0.304634	0.198219	19.9187	0.00564892	0.999843	0.232745	0.140471	48	0	0.123807	0.123807	0.123807
4-NQO	10	24.1121	0.0507874	1	0.737695	0.302329	16.2178	0.0568242	1	0.856246	0.436355	24.0215	0.0290073	1	0.561192	0.243079	20.7226	0.010207	0.999985	0.328376	0.17687
4-NQO	1	6.06905	0.0231772	1	0.653552	0.372651	5.37984	0.00605976	0.999439	0.327698	0.221408	14.5368	0.00508096	0.999795	0.241321	0.151137	48	0	0.121123	0.121123	0.121123
4-NQO	3.16	6.9481	0.0541407	0.705263	0.638122	0.402897	6.90247	0.0227974	0.528921	0.370118	0.245399	12.3934	0.00529111	0.947664	0.248029	0.158473	48	0	0.118954	0.118954	0.118954
4-NQO	31.6	7.60897	0.0861268	0.945469	0.918982	0.608052	12.3899	0.244134	1	0.999854	0.7006	7.37564	0.094458	0.952652	0.93436	0.639071	7.52236	0.101519	0.89079	0.877985	0.611185
ABT-199	0.1	48	0	0.0502198	0.0502198	0.0502198	48	0	0.0643745	0.0643745	0.0643745	48	0	0.0643324	0.0643324	0.0643324	48	0	0.0500619	0.0500619	0.0500619
ABT-199	0.316	48	0	0.0517736	0.0517736	0.0517736	48	0	0.0634618	0.0634618	0.0634618	48	0	0.0608762	0.0608762	0.0608762	48	0	0.0535533	0.0535533	0.0535533
ABT-199	100	6.37231	0.0490912	0.58893	0.52044	0.323488	6.72532	0.0888756	0.528052	0.516527	0.361606	6.54629	0.063637	0.739369	0.692138	0.448514	48	0	0.0727836	0.0727836	0.0727836
ABT-199	10	48	0	0.093925	0.093925	0.093925	48	0	0.074086	0.074086	0.074086	48	0	0.113783	0.113783	0.113783	48	0	0.0561449	0.0561449	0.0561449
ABT-199	1	48	0	0.0546242	0.0546242	0.0546242	48	0	0.0616831	0.0616831	0.0616831	48	0	0.0630062	0.0630062	0.0630062	48	0	0.0530551	0.0530551	0.0530551
ABT-199	3.16	48	0	0.0608766	0.0608766	0.0608766	48	0	0.0671393	0.0671393	0.0671393	48	0	0.0712239	0.0712239	0.0712239	48	0	0.0557734	0.0557734	0.0557734
ABT-199	31.6	6.80901	0.0912619	0.243167	0.238965	0.177379	3.57101	0.0116901	0.391834	0.210917	0.149649	6.84779	0.088411	0.398213	0.390137	0.283924	48	0	0.0845665	0.0845665	0.0845665
ABT-263	0.1	48	0	0.0622598	0.0622598	0.0622598	48	0	0.071324	0.071324	0.071324	48	0	0.0717578	0.0717578	0.0717578	48	0	0.0555791	0.0555791	0.0555791
ABT-263	0.316	48	0	0.0847155	0.0847155	0.0847155	48	0	0.078606	0.078606	0.078606	48	0	0.0884605	0.0884605	0.0884605	48	0	0.0535215	0.0535215	0.0535215
ABT-263	100	4.89332	0.0928535	1	0.983725	0.712918	7.53438	0.887612	1	1	0.847249	17.0005	0.455809	1	1	0.726592	2.7226293359162e-06	0.0937225	0.433323	0.430034	0.368314
ABT-263	10	2.23773	0.0454193	0.272464	0.247063	0.181534	7.04132	0.611545	0.191514	0.191514	0.174063	1.99136	0.118964	0.260465	0.259767	0.224582	48	0	0.0633696	0.0633696	0.0633696
ABT-263	1	48	0	0.10618	0.10618	0.10618	48	0	0.0981929	0.0981929	0.0981929	48	0	0.121088	0.121088	0.121088	48	0	0.0544644	0.0544644	0.0544644
ABT-263	3.16	4.521	0.0803713	0.204589	0.200336	0.156198	48	0	0.130864	0.130864	0.130864	4.49934	0.0905029	0.227482	0.224894	0.185107	48	0	0.0547781	0.0547781	0.0547781
ABT-263	31.6	2.94541	0.0237674	1	0.682968	0.410287	4.58657	0.0311986	1	0.770885	0.475386	2.47687	0.0352686	1	0.821058	0.533258	6.69043	0.521606	0.172228	0.172228	0.158258
ABT-737	0.0316	48	0	0.0570838	0.0570838	0.0570838	48	0	0.0703564	0.0703564	0.0703564	48	0	0.0732658	0.0732658	0.0732658	48	0	0.0579179	0.0579179	0.0579179
ABT-737	0.1	48	0	0.0648648	0.0648648	0.0648648	48	0	0.0735527	0.0735527	0.0735527	48	0	0.0759755	0.0759755	0.0759755	48	0	0.0556532	0.0556532	0.0556532
ABT-737	0.316	48	0	0.081844	0.081844	0.081844	48	0	0.0736706	0.0736706	0.0736706	48	0	0.09124	0.09124	0.09124	48	0	0.0559094	0.0559094	0.0559094
ABT-737	10	4.37769	0.0679196	0.483109	0.461572	0.323844	0.739413	0.0628438	0.395988	0.380257	0.294832	4.65251	0.139334	0.596902	0.595706	0.473337	48	0	0.0722371	0.0722371	0.0722371
ABT-737	1	48	0	0.115177	0.115177	0.115177	48	0	0.0836296	0.0836296	0.0836296	48	0	0.127413	0.127413	0.127413	48	0	0.056944	0.056944	0.056944
ABT-737	3.16	4.62054	0.168412	0.189222	0.189139	0.161894	48	0	0.130181	0.130181	0.130181	3.67428	0.173402	0.279886	0.279797	0.24217	48	0	0.0568287	0.0568287	0.0568287
ABT-737	31.6	6.3543	0.0734147	0.824041	0.788456	0.519108	4.78366	0.141945	0.61863	0.617482	0.488293	6.03907	0.117428	0.845698	0.840193	0.616292	48	0	0.0819706	0.0819706	0.0819706
Abemaciclib	0.01	48	0	0.0680707	0.0680707	0.0680707	48	0	0.0734246	0.0734246	0.0734246	48	0	0.0701458	0.0701458	0.0701458	48	0	0.0681714	0.0681714	0.0681714
Abemaciclib	0.0316	48	0	0.0675264	0.0675264	0.0675264	48	0	0.0786999	0.0786999	0.0786999	48	0	0.0710379	0.0710379	0.0710379	48	0	0.0681242	0.0681242	0.0681242
Abemaciclib	0.1	48	0	0.0674788	0.0674788	0.0674788	48	0	0.0810265	0.0810265	0.0810265	48	0	0.0730461	0.0730461	0.0730461	48	0	0.0720936	0.0720936	0.0720936
Abemaciclib	0.316	48	0	0.0854884	0.0854884	0.0854884	48	0	0.0922314	0.0922314	0.0922314	48	0	0.0768841	0.0768841	0.0768841	48	0	0.0802109	0.0802109	0.0802109
Abemaciclib	10	7.86709	0.0453201	1	0.850761	0.494904	15.9458	0.0384637	1	0.738993	0.358776	7.90361	0.0525794	1	0.888773	0.530409	6.46712	0.0075358	0.999994	0.339061	0.206728
Abemaciclib	1	28.8122	0.0342498	0.681623	0.376256	0.155365	15.8303	0.00278145	0.973563	0.161422	0.111257	18.6488	0.00523818	0.964449	0.210875	0.124909	48	0	0.0971821	0.0971821	0.0971821
Abemaciclib	3.16	24.9163	0.0122529	0.999255	0.313888	0.146258	19.908	0.00700566	0.999974	0.257341	0.144631	21.2953	0.0188018	0.999999	0.457176	0.209842	48	0	0.0964418	0.0964418	0.0964418
Actinomycin-D	0.001	48	0	0.0788631	0.0788631	0.0788631	48	0	0.0967208	0.0967208	0.0967208	48	0	0.100576	0.100576	0.100576	48	0	0.07568	0.07568	0.07568
Actinomycin-D	0.00316	48	0	0.0967647	0.0967647	0.0967647	24.7411	0.00397731	0.871954	0.163518	0.111747	7.84544	0.0142515	0.33294	0.198632	0.142411	48	0	0.0753563	0.0753563	0.0753563
Actinomycin-D	0.01	21.658	0.0233853	0.999997	0.50528	0.211407	24.8495	0.0116284	0.999992	0.310566	0.151253	21.2933	0.0347816	0.999961	0.647714	0.281175	48	0	0.0791928	0.0791928	0.0791928
Actinomycin-D	0.0316	28.6764	0.0560729	0.770009	0.545036	0.209412	24.752	0.00562022	0.969568	0.206129	0.125936	25.2546	0.0141721	1	0.350427	0.165031	48	0	0.0880215	0.0880215	0.0880215
Actinomycin-D	0.1	12.1993	0.0122749	0.99975	0.400295	0.20186	16.9319	0.0059305	0.999996	0.243424	0.141415	19.6777	0.00699299	1	0.2543	0.140748	48	0	0.0798971	0.0798971	0.0798971
Actinomycin-D	0.316	12.5562	0.0265801	1	0.636779	0.310609	13.67	0.010677	1	0.367893	0.194218	23.5163	0.0166648	0.999998	0.406108	0.188382	48	0	0.0933261	0.0933261	0.0933261
Actinomycin-D	1	11.3399	0.0217431	0.999999	0.577501	0.28499	7.69301	0.00794332	0.999984	0.328463	0.187122	19.5256	0.0135598	1	0.377144	0.17628	48	0	0.0821899	0.0821899	0.0821899
Anisomycin	0.316	14.5001	0.00659179	0.99999	0.276571	0.162485	30.9145	0.00777552	0.475876	0.174275	0.139221	19.839	0.00495496	0.991664	0.218286	0.137241	48	0	0.113981	0.113981	0.113981
Anisomycin	100	6.75738	0.0487291	1	0.878786	0.53783	16.6375	0.0118449	0.999994	0.402763	0.22728	22.1936	0.0137868	1	0.387339	0.200089	48	0	0.109454	0.109454	0.109454
Anisomycin	10	6.43965	0.0441359	0.986308	0.844511	0.515099	14.4252	0.00807539	0.99998	0.337464	0.20655	18.1976	0.0088974	0.999995	0.31979	0.180202	48	0	0.111001	0.111001	0.111001
Anisomycin	1	6.22586	0.0196113	0.737514	0.455515	0.274439	16.0239	0.00311335	0.687435	0.177195	0.14187	8.32992	0.00470601	0.429412	0.158566	0.126661	48	0	0.119154	0.119154	0.119154
Anisomycin	3.16	6.67737	0.0420032	0.842762	0.710531	0.431945	13.6903	0.0040979	0.931554	0.239169	0.172878	16.3303	0.0130952	0.322263	0.181447	0.134597	48	0	0.102884	0.102884	0.102884
Anisomycin	31.6	6.45074	0.050231	1	0.887612	0.549109	18.1218	0.013406	0.999965	0.425634	0.236622	18.5235	0.0109814	1	0.353022	0.185755	48	0	0.121054	0.121054	0.121054
Anisomycin	316	7.6736	0.055418	1	0.903405	0.552673	15.8718	0.0120672	0.999994	0.40842	0.228069	17.6797	0.015466	0.999999	0.443664	0.224134	48	0	0.107311	0.107311	0.107311
Bortezomib	0.001	48	0	0.0525556	0.0525556	0.0525556	48	0	0.0725144	0.0725144	0.0725144	48	0	0.0698975	0.0698975	0.0698975	48	0	0.0589617	0.0589617	0.0589617
Bortezomib	0.00316	7.43935	0.039368	0.225106	0.193311	0.134531	48	0	0.108415	0.108415	0.108415	48	0	0.0921666	0.0921666	0.0921666	48	0	0.0694277	0.0694277	0.0694277
Bortezomib	0.01	7.73239	0.0335044	1	0.757173	0.418285	7.34805	0.0110158	1	0.417576	0.238257	15.829	0.152819	0.346805	0.344929	0.227678	48	0	0.0960306	0.0960306	0.0960306
Bortezomib	0.0316	7.07827	0.047294	1	0.864898	0.50931	10.1266	0.0241002	1	0.636833	0.340994	7.70106	0.0375657	1	0.799647	0.460119	25.2706	0.0102154	0.999996	0.270476	0.1267
Bortezomib	0.1	7.29716	0.0549507	1	0.899715	0.53933	7.79842	0.0303637	1	0.731321	0.411552	7.61989	0.0631428	0.850799	0.791248	0.497846	24.6436	0.016832	0.999692	0.377748	0.155852
Bortezomib	0.316	6.91044	0.0554859	1	0.904075	0.548933	7.54152	0.0569346	0.868411	0.790522	0.489169	7.49854	0.0589842	0.96915	0.888525	0.549871	23.9576	0.016845	0.999876	0.387238	0.163123
Bortezomib	1	7.20549	0.0642459	0.983885	0.917266	0.571011	7.41945	0.0821242	0.846731	0.819616	0.543526	7.71855	0.0878281	0.928412	0.904328	0.604433	23.398	0.0201918	0.999966	0.4429	0.18392
Brefeldin A	0.0316	48	0	0.0867623	0.0867623	0.0867623	23.9678	0.0037545	0.972628	0.16796	0.111288	22.1297	0.00587406	0.982109	0.217805	0.12703	48	0	0.0711401	0.0711401	0.0711401
Brefeldin A	0.1	24.7466	0.0172404	1	0.380165	0.153461	19.2453	0.00699242	0.999876	0.256507	0.142206	22.2809	0.0148096	1	0.387401	0.18431	48	0	0.07498	0.07498	0.07498
Brefeldin A	0.316	29.6167	0.0669571	0.857991	0.633779	0.215141	23.9408	0.0124355	0.999966	0.332669	0.161176	25.1614	0.0382312	1	0.627993	0.250399	48	0	0.068821	0.068821	0.068821
Brefeldin A	10	29.5853	0.0910816	0.93181	0.775188	0.259385	24.3676	0.0179131	1	0.411466	0.18302	23.0934	0.0578099	1	0.793294	0.340465	48	0	0.0786208	0.0786208	0.0786208
Brefeldin A	1	29.8685	0.0763222	0.90445	0.700542	0.231746	24.0823	0.0118676	0.999999	0.320736	0.155959	24.9376	0.048572	1	0.708976	0.278715	48	0	0.0708078	0.0708078	0.0708078
Brefeldin A	3.16	29.3749	0.0869987	0.926165	0.76156	0.257145	23.2567	0.00991955	0.999183	0.290305	0.146008	24.1649	0.056049	1	0.770257	0.320672	48	0	0.0702786	0.0702786	0.0702786
Brefeldin A	31.6	29.665	0.100267	0.952135	0.818117	0.284251	23.933	0.0160388	1	0.388893	0.177817	23.5757	0.0746366	1	0.860353	0.373136	48	0	0.0715759	0.0715759	0.0715759
Buparlisib	0.0316	48	0	0.066343	0.066343	0.066343	48	0	0.0936656	0.0936656	0.0936656	48	0	0.081849	0.081849	0.081849	48	0	0.0654527	0.0654527	0.0654527
Buparlisib	0.1	48	0	0.0712951	0.0712951	0.0712951	48	0	0.0915892	0.0915892	0.0915892	48	0	0.0865645	0.0865645	0.0865645	48	0	0.0660963	0.0660963	0.0660963
Buparlisib	0.316	48	0	0.0748256	0.0748256	0.0748256	48	0	0.0993243	0.0993243	0.0993243	48	0	0.09551	0.09551	0.09551	48	0	0.0715811	0.0715811	0.0715811
Buparlisib	10	14.5947	0.0154246	0.99999	0.462974	0.237717	19.2635	0.00753707	0.996374	0.304164	0.188684	19.2093	0.0108429	0.999993	0.348604	0.185238	48	0	0.109842	0.109842	0.109842
Buparlisib	1	48	0	0.108587	0.108587	0.108587	48	0	0.124979	0.124979	0.124979	4.32838	0.00203073	0.942934	0.175642	0.137334	48	0	0.0910143	0.0910143	0.0910143
Buparlisib	3.16	16.3275	0.00696517	0.999417	0.275293	0.157696	17.793	0.0352351	0.28506	0.231367	0.167077	16.0917	0.0157882	0.560964	0.287206	0.172486	48	0	0.0978678	0.0978678	0.0978678
Buparlisib	31.6	14.3313	0.018141	1	0.513459	0.262049	15.5351	0.0128027	0.70428	0.32585	0.201336	14.6367	0.0103822	0.999875	0.374354	0.210596	48	0	0.115908	0.115908	0.115908
Camptothecin	0.01	48	0	0.0606898	0.0606898	0.0606898	48	0	0.0711905	0.0711905	0.0711905	48	0	0.0757728	0.0757728	0.0757728	48	0	0.0606839	0.0606839	0.0606839
Camptothecin	0.0316	48	0	0.066072	0.066072	0.066072	48	0	0.084146	0.084146	0.084146	48	0	0.0829903	0.0829903	0.0829903	48	0	0.0658893	0.0658893	0.0658893
Camptothecin	0.1	48	0	0.0731685	0.0731685	0.0731685	48	0	0.0812197	0.0812197	0.0812197	48	0	0.0852105	0.0852105	0.0852105	48	0	0.0708087	0.0708087	0.0708087
Camptothecin	0.316	48	0	0.0915848	0.0915848	0.0915848	48	0	0.0849261	0.0849261	0.0849261	48	0	0.100733	0.100733	0.100733	48	0	0.0815878	0.0815878	0.0815878
Camptothecin	10	13.4387	0.0423049	1	0.786167	0.392587	6.90267	0.014658	0.621506	0.32761	0.199071	11.7142	0.0414695	0.999987	0.800004	0.428275	48	0	0.091532	0.091532	0.091532
Camptothecin	1	11.7863	0.0112884	0.999891	0.379148	0.19196	48	0	0.10719	0.10719	0.10719	10.8205	0.00711951	0.998919	0.306707	0.181762	48	0	0.0795271	0.0795271	0.0795271
Camptothecin	3.16	10.4074	0.0240629	0.999996	0.624537	0.320709	7.16272	0.00622837	0.99892	0.294747	0.181234	7.25155	0.024518	1	0.663511	0.371374	48	0	0.0878903	0.0878903	0.0878903
Capivasertib	0.0316	48	0	0.0686823	0.0686823	0.0686823	48	0	0.093692	0.093692	0.093692	48	0	0.0788457	0.0788457	0.0788457	48	0	0.0664812	0.0664812	0.0664812
Capivasertib	0.1	48	0	0.0659521	0.0659521	0.0659521	48	0	0.0910966	0.0910966	0.0910966	48	0	0.0816308	0.0816308	0.0816308	48	0	0.0661374	0.0661374	0.0661374
Capivasertib	0.316	48	0	0.0671452	0.0671452	0.0671452	48	0	0.0961999	0.0961999	0.0961999	48	0	0.0787786	0.0787786	0.0787786	48	0	0.065327	0.065327	0.065327
Capivasertib	10	48	0	0.108698	0.108698	0.108698	48	0	0.132405	0.132405	0.132405	48	0	0.108337	0.108337	0.108337	48	0	0.0780441	0.0780441	0.0780441
Capivasertib	1	48	0	0.0702372	0.0702372	0.0702372	48	0	0.099672	0.099672	0.099672	48	0	0.084362	0.084362	0.084362	48	0	0.0697331	0.0697331	0.0697331
Capivasertib	3.16	48	0	0.0867908	0.0867908	0.0867908	48	0	0.110733	0.110733	0.110733	48	0	0.0929385	0.0929385	0.0929385	48	0	0.0739706	0.0739706	0.0739706
Capivasertib	31.6	8.03022	0.0236375	0.271186	0.201387	0.144426	15.5782	0.100314	0.224118	0.22029	0.172245	5.14109	0.0100864	0.480346	0.235741	0.166762	48	0	0.0858482	0.0858482	0.0858482
Carboplatin	0.316	48	0	0.049323	0.049323	0.049323	48	0	0.0633964	0.0633964	0.0633964	48	0	0.0651854	0.0651854	0.0651854	48	0	0.060239	0.060239	0.060239
Carboplatin	100	48	0	0.0692878	0.0692878	0.0692878	48	0	0.0762347	0.0762347	0.0762347	48	0	0.0762015	0.0762015	0.0762015	48	0	0.0722135	0.0722135	0.0722135
Carboplatin	10	48	0	0.0545875	0.0545875	0.0545875	48	0	0.0660661	0.0660661	0.0660661	48	0	0.0691187	0.0691187	0.0691187	48	0	0.0614278	0.0614278	0.0614278
Carboplatin	1	48	0	0.052042	0.052042	0.052042	48	0	0.061086	0.061086	0.061086	48	0	0.061643	0.061643	0.061643	48	0	0.059298	0.059298	0.059298
Carboplatin	3.16	48	0	0.0532752	0.0532752	0.0532752	48	0	0.0646821	0.0646821	0.0646821	48	0	0.0671918	0.0671918	0.0671918	48	0	0.061205	0.061205	0.061205
Carboplatin	31.6	48	0	0.0560091	0.0560091	0.0560091	48	0	0.0674032	0.0674032	0.0674032	48	0	0.0713658	0.0713658	0.0713658	48	0	0.0670622	0.0670622	0.0670622
Carboplatin	316	29.9017	0.0432941	0.887985	0.517087	0.169921	32.3515	0.0544575	0.863963	0.539588	0.184476	29.9099	0.0315274	0.67637	0.34204	0.138011	48	0	0.0825447	0.0825447	0.0825447
Cisplatin	0.1	48	0	0.0554999	0.0554999	0.0554999	48	0	0.05814	0.05814	0.05814	48	0	0.0558348	0.0558348	0.0558348	48	0	0.0594797	0.0594797	0.0594797
Cisplatin	0.316	48	0	0.0549876	0.0549876	0.0549876	48	0	0.0623465	0.0623465	0.0623465	48	0	0.0572561	0.0572561	0.0572561	48	0	0.0629003	0.0629003	0.0629003
Cisplatin	100	7.71759	0.0283814	1	0.705491	0.389465	12.3441	0.0146158	1	0.453255	0.230214	15.7589	0.00364929	0.9821	0.178054	0.112041	48	0	0.0967225	0.0967225	0.0967225
Cisplatin	10	23.0905	0.00581037	0.999451	0.210514	0.120303	22.754	0.0153517	0.520834	0.228226	0.128482	48	0	0.0797467	0.0797467	0.0797467	48	0	0.0770887	0.0770887	0.0770887
Cisplatin	1	48	0	0.0633436	0.0633436	0.0633436	48	0	0.0645917	0.0645917	0.0645917	48	0	0.0587748	0.0587748	0.0587748	48	0	0.0658415	0.0658415	0.0658415
Cisplatin	3.16	48	0	0.0709551	0.0709551	0.0709551	48	0	0.0700647	0.0700647	0.0700647	48	0	0.0623396	0.0623396	0.0623396	48	0	0.0679407	0.0679407	0.0679407
Cisplatin	31.6	14.4905	0.0480433	1	0.817052	0.406202	17.9201	0.0292791	0.9939	0.618077	0.277633	17.9567	0.0439819	0.784458	0.596815	0.277021	48	0	0.0960513	0.0960513	0.0960513
Cordycepin	0.1	48	0	0.0523912	0.0523912	0.0523912	48	0	0.0679698	0.0679698	0.0679698	48	0	0.0657371	0.0657371	0.0657371	48	0	0.0507284	0.0507284	0.0507284
Cordycepin	0.316	48	0	0.0543116	0.0543116	0.0543116	48	0	0.0683648	0.0683648	0.0683648	48	0	0.0641692	0.0641692	0.0641692	48	0	0.0536757	0.0536757	0.0536757
Cordycepin	100	23.0007	0.0207689	0.999999	0.451107	0.183164	23.8906	0.025787	1	0.517156	0.216202	22.7353	0.0337453	1	0.616099	0.254545	48	0	0.0720385	0.0720385	0.0720385
Cordycepin	10	48	0	0.0540046	0.0540046	0.0540046	48	0	0.0665084	0.0665084	0.0665084	48	0	0.0692588	0.0692588	0.0692588	48	0	0.0541693	0.0541693	0.0541693
Cordycepin	1	48	0	0.0521555	0.0521555	0.0521555	48	0	0.0659202	0.0659202	0.0659202	48	0	0.0639727	0.0639727	0.0639727	48	0	0.0531189	0.0531189	0.0531189
Cordycepin	3.16	48	0	0.0545006	0.0545006	0.0545006	48	0	0.064582	0.064582	0.064582	48	0	0.0679951	0.0679951	0.0679951	48	0	0.0551318	0.0551318	0.0551318
Cordycepin	31.6	48	0	0.0774178	0.0774178	0.0774178	48	0	0.0846816	0.0846816	0.0846816	48	0	0.0825316	0.0825316	0.0825316	48	0	0.0698495	0.0698495	0.0698495
Cycloheximide	0.1	48	0	0.051674	0.051674	0.051674	48	0	0.0640584	0.0640584	0.0640584	48	0	0.0659744	0.0659744	0.0659744	48	0	0.064488	0.064488	0.064488
Cycloheximide	0.316	48	0	0.0556309	0.0556309	0.0556309	48	0	0.0677576	0.0677576	0.0677576	48	0	0.0697052	0.0697052	0.0697052	48	0	0.0696441	0.0696441	0.0696441
Cycloheximide	100	17.3328	0.0291333	0.999999	0.622419	0.277083	48	0	0.102184	0.102184	0.102184	48	0	0.108046	0.108046	0.108046	48	0	0.0903548	0.0903548	0.0903548
Cycloheximide	10	14.9565	0.00488194	0.686817	0.164319	0.105182	48	0	0.101374	0.101374	0.101374	48	0	0.0922447	0.0922447	0.0922447	48	0	0.0942161	0.0942161	0.0942161
Cycloheximide	1	48	0	0.0642147	0.0642147	0.0642147	48	0	0.0727362	0.0727362	0.0727362	48	0	0.0758715	0.0758715	0.0758715	48	0	0.0730996	0.0730996	0.0730996
Cycloheximide	3.16	48	0	0.0783643	0.0783643	0.0783643	48	0	0.0901467	0.0901467	0.0901467	48	0	0.0942979	0.0942979	0.0942979	48	0	0.0933697	0.0933697	0.0933697
Cycloheximide	31.6	14.7928	0.0250813	0.540289	0.337223	0.177097	48	0	0.108389	0.108389	0.108389	48	0	0.0999955	0.0999955	0.0999955	48	0	0.0893029	0.0893029	0.0893029
DMSO	0.001	48	0	0.0575581	0.0575581	0.0575581	48	0	0.0707443	0.0707443	0.0707443	48	0	0.070075	0.070075	0.070075	48	0	0.0577924	0.0577924	0.0577924
DRB	0.1	48	0	0.0504916	0.0504916	0.0504916	48	0	0.0658079	0.0658079	0.0658079	48	0	0.0646081	0.0646081	0.0646081	48	0	0.0513844	0.0513844	0.0513844
DRB	0.316	48	0	0.0489966	0.0489966	0.0489966	48	0	0.0692217	0.0692217	0.0692217	48	0	0.0631338	0.0631338	0.0631338	48	0	0.0534823	0.0534823	0.0534823
DRB	100	14.7365	0.0180485	1	0.489262	0.229136	16.8599	0.0191531	1	0.499242	0.236394	18.0521	0.0286943	1	0.616837	0.280911	48	0	0.0865562	0.0865562	0.0865562
DRB	10	48	0	0.0541391	0.0541391	0.0541391	48	0	0.0645364	0.0645364	0.0645364	48	0	0.0691155	0.0691155	0.0691155	48	0	0.053222	0.053222	0.053222
DRB	1	48	0	0.0506771	0.0506771	0.0506771	48	0	0.0670575	0.0670575	0.0670575	48	0	0.0650378	0.0650378	0.0650378	48	0	0.0525831	0.0525831	0.0525831
DRB	3.16	48	0	0.0492833	0.0492833	0.0492833	48	0	0.064155	0.064155	0.064155	48	0	0.063389	0.063389	0.063389	48	0	0.053776	0.053776	0.053776
DRB	31.6	17.6613	0.0130507	0.999914	0.373327	0.171475	48	0	0.109425	0.109425	0.109425	48	0	0.112696	0.112696	0.112696	48	0	0.0937253	0.0937253	0.0937253
Ethynylcytidine	0.01	48	0	0.0535849	0.0535849	0.0535849	48	0	0.0691093	0.0691093	0.0691093	48	0	0.0680385	0.0680385	0.0680385	48	0	0.0535924	0.0535924	0.0535924
Ethynylcytidine	0.0316	48	0	0.0611811	0.0611811	0.0611811	48	0	0.0709333	0.0709333	0.0709333	48	0	0.0771239	0.0771239	0.0771239	48	0	0.0590002	0.0590002	0.0590002
Ethynylcytidine	0.1	48	0	0.0709673	0.0709673	0.0709673	48	0	0.0863658	0.0863658	0.0863658	48	0	0.0842962	0.0842962	0.0842962	48	0	0.0745134	0.0745134	0.0745134
Ethynylcytidine	0.316	48	0	0.0946788	0.0946788	0.0946788	48	0	0.0903957	0.0903957	0.0903957	48	0	0.0999194	0.0999194	0.0999194	48	0	0.080095	0.080095	0.080095
Ethynylcytidine	10	14.4762	0.0440179	1	0.786889	0.378584	18.6605	0.006144	0.999991	0.243997	0.141677	24.5255	0.0479023	1	0.714898	0.293804	48	0	0.0905748	0.0905748	0.0905748
Ethynylcytidine	1	23.1429	0.0262444	1	0.522711	0.209562	48	0	0.100823	0.100823	0.100823	19.9113	0.0102266	1	0.322593	0.166288	48	0	0.0819007	0.0819007	0.0819007
Ethynylcytidine	3.16	18.7466	0.0669196	1	0.868382	0.38671	29.5649	0.024275	0.733352	0.329208	0.148162	29.7068	0.0682	0.942202	0.705735	0.253353	48	0	0.0877992	0.0877992	0.0877992
Etoposide	0.0316	48	0	0.0568313	0.0568313	0.0568313	48	0	0.0735831	0.0735831	0.0735831	48	0	0.0627292	0.0627292	0.0627292	48	0	0.0550253	0.0550253	0.0550253
Etoposide	0.1	48	0	0.0635962	0.0635962	0.0635962	48	0	0.0782449	0.0782449	0.0782449	48	0	0.0727996	0.0727996	0.0727996	48	0	0.0596456	0.0596456	0.0596456
Etoposide	0.316	48	0	0.0687254	0.0687254	0.0687254	48	0	0.0848033	0.0848033	0.0848033	48	0	0.0830245	0.0830245	0.0830245	48	0	0.0705671	0.0705671	0.0705671
Etoposide	10	18.0855	0.010134	0.998858	0.310476	0.146501	21.855	0.0145244	0.999837	0.383852	0.181707	22.6915	0.0229737	0.639448	0.341174	0.173945	48	0	0.0870996	0.0870996	0.0870996
Etoposide	1	48	0	0.0712175	0.0712175	0.0712175	48	0	0.0897185	0.0897185	0.0897185	48	0	0.0935941	0.0935941	0.0935941	48	0	0.074602	0.074602	0.074602
Etoposide	3.16	48	0	0.0783637	0.0783637	0.0783637	48	0	0.0980622	0.0980622	0.0980622	48	0	0.0967213	0.0967213	0.0967213	48	0	0.0695337	0.0695337	0.0695337
Etoposide	31.6	15.645	0.0376067	0.824215	0.600614	0.283812	17.7838	0.0577871	0.766699	0.648704	0.314806	17.0164	0.0586801	0.732276	0.628824	0.316816	48	0	0.0792944	0.0792944	0.0792944
Flavopiridol	0.01	48	0	0.0575009	0.0575009	0.0575009	48	0	0.0606301	0.0606301	0.0606301	48	0	0.0551768	0.0551768	0.0551768	48	0	0.0607008	0.0607008	0.0607008
Flavopiridol	0.0316	48	0	0.0638836	0.0638836	0.0638836	48	0	0.0670379	0.0670379	0.0670379	48	0	0.0618718	0.0618718	0.0618718	48	0	0.0712218	0.0712218	0.0712218
Flavopiridol	0.1	24.3969	0.0239828	1	0.485688	0.199442	48	0	0.0990165	0.0990165	0.0990165	48	0	0.099959	0.099959	0.099959	28.5761	0.01448	0.549491	0.20784	0.120376
Flavopiridol	0.316	12.1268	0.0184102	0.999999	0.528397	0.270052	16.4153	0.0041361	0.992244	0.198374	0.124831	20.013	0.00845685	0.999996	0.27864	0.144384	48	0	0.091906	0.091906	0.091906
Flavopiridol	10	15.7962	0.0107594	0.999999	0.356069	0.184028	6.36832	0.0032576	0.998169	0.197562	0.132846	19.6408	0.0070124	0.999724	0.249254	0.134533	48	0	0.0925194	0.0925194	0.0925194
Flavopiridol	1	6.84057	0.0171351	0.999999	0.551966	0.312722	7.22263	0.00604322	0.999996	0.28152	0.169527	23.0611	0.0104297	0.999996	0.297829	0.145776	48	0	0.0929696	0.0929696	0.0929696
Flavopiridol	3.16	11.8407	0.0167007	1	0.50091	0.258541	3.59972	0.00450888	0.999972	0.247084	0.159967	19.6075	0.00914728	0.999855	0.294856	0.150295	48	0	0.0920331	0.0920331	0.0920331
Homoharringtonine	0.01	48	0	0.0607503	0.0607503	0.0607503	48	0	0.07645	0.07645	0.07645	48	0	0.0701301	0.0701301	0.0701301	48	0	0.0662998	0.0662998	0.0662998
Homoharringtonine	0.0316	48	0	0.0941765	0.0941765	0.0941765	29.5525	0.00953708	0.559305	0.165164	0.104344	48	0	0.0909265	0.0909265	0.0909265	48	0	0.0990316	0.0990316	0.0990316
Homoharringtonine	0.1	19.954	0.00952247	0.999996	0.296151	0.146433	48	0	0.097396	0.097396	0.097396	48	0	0.0936837	0.0936837	0.0936837	48	0	0.0991614	0.0991614	0.0991614
Homoharringtonine	0.316	22.0317	0.0156947	0.999994	0.394629	0.178018	48	0	0.10943	0.10943	0.10943	48	0	0.102187	0.102187	0.102187	48	0	0.106057	0.106057	0.106057
Homoharringtonine	10	17.1978	0.038783	1	0.721774	0.326743	16.7193	0.00403891	0.999773	0.196687	0.12452	20.0232	0.0048055	0.998978	0.209885	0.13017	48	0	0.105532	0.105532	0.105532
Homoharringtonine	1	23.6056	0.03075	1	0.577717	0.240659	20.0209	0.00403501	0.997029	0.185924	0.11777	48	0	0.0961963	0.0961963	0.0961963	48	0	0.111567	0.111567	0.111567
Homoharringtonine	3.16	22.2594	0.040726	1	0.691557	0.299593	17.1154	0.00366641	0.993591	0.183646	0.11837	48	0	0.114503	0.114503	0.114503	48	0	0.102105	0.102105	0.102105
Idarubicin	0.001	48	0	0.0637228	0.0637228	0.0637228	48	0	0.0769899	0.0769899	0.0769899	48	0	0.0765802	0.0765802	0.0765802	48	0	0.0756461	0.0756461	0.0756461
Idarubicin	0.00316	48	0	0.0721842	0.0721842	0.0721842	48	0	0.0792052	0.0792052	0.0792052	48	0	0.0879827	0.0879827	0.0879827	48	0	0.0794702	0.0794702	0.0794702
Idarubicin	0.01	48	0	0.0706976	0.0706976	0.0706976	48	0	0.083206	0.083206	0.083206	48	0	0.0896833	0.0896833	0.0896833	48	0	0.0848778	0.0848778	0.0848778
Idarubicin	0.0316	25.536	0.00470621	0.991	0.166443	0.0963932	30.4317	0.0140853	0.551676	0.199557	0.119535	24.9398	0.00718313	0.99996	0.230553	0.12616	48	0	0.0870596	0.0870596	0.0870596
Idarubicin	0.1	22.7233	0.0399342	1	0.66638	0.263097	22.8969	0.0357943	1	0.633315	0.259659	23.4086	0.0500701	1	0.739628	0.302241	29.8568	0.0133707	0.626581	0.21194	0.12049
Idarubicin	0.316	21.9492	0.0563976	1	0.791511	0.328019	23.0704	0.03168	1	0.589413	0.240499	19.6417	0.0421952	1	0.724095	0.311932	25.5305	0.00452155	0.987081	0.179932	0.114164
Idarubicin	1	14.758	0.0255078	1	0.604213	0.284405	15.8427	0.00848989	0.999609	0.305348	0.163734	19.5409	0.0102033	1	0.320777	0.16305	7.4942	0.00290338	0.984205	0.193404	0.137172
JQ1	0.1	48	0	0.0639644	0.0639644	0.0639644	48	0	0.080436	0.080436	0.080436	48	0	0.0610438	0.0610438	0.0610438	48	0	0.0634588	0.0634588	0.0634588
JQ1	0.316	48	0	0.0699943	0.0699943	0.0699943	48	0	0.0758051	0.0758051	0.0758051	48	0	0.0660234	0.0660234	0.0660234	48	0	0.0631397	0.0631397	0.0631397
JQ1	100	6.25276	0.39501	1	1	0.835138	4.33251	0.129431	0.958975	0.955968	0.744228	5.66784	0.171507	1	0.999369	0.784918	4.68559	0.142816	0.940241	0.938549	0.740272
JQ1	10	48	0	0.0957323	0.0957323	0.0957323	48	0	0.0971697	0.0971697	0.0971697	48	0	0.108081	0.108081	0.108081	48	0	0.0808751	0.0808751	0.0808751
JQ1	1	48	0	0.0753385	0.0753385	0.0753385	48	0	0.0785977	0.0785977	0.0785977	48	0	0.0732686	0.0732686	0.0732686	48	0	0.0715795	0.0715795	0.0715795
JQ1	3.16	48	0	0.081587	0.081587	0.081587	48	0	0.0892824	0.0892824	0.0892824	48	0	0.0798179	0.0798179	0.0798179	48	0	0.0727538	0.0727538	0.0727538
JQ1	31.6	16.845	0.103924	0.407228	0.394573	0.231993	6.47818	0.0400155	0.363953	0.312257	0.212352	15.2263	0.109589	0.563203	0.54997	0.322081	48	0	0.0986356	0.0986356	0.0986356
MG132	0.01	48	0	0.0559165	0.0559165	0.0559165	48	0	0.0698187	0.0698187	0.0698187	48	0	0.0715012	0.0715012	0.0715012	48	0	0.0533704	0.0533704	0.0533704
MG132	0.0316	48	0	0.0568055	0.0568055	0.0568055	48	0	0.0706054	0.0706054	0.0706054	48	0	0.0699872	0.0699872	0.0699872	48	0	0.0548656	0.0548656	0.0548656
MG132	0.1	48	0	0.0844279	0.0844279	0.0844279	48	0	0.0708046	0.0708046	0.0708046	48	0	0.0753145	0.0753145	0.0753145	48	0	0.068682	0.068682	0.068682
MG132	0.316	16.5796	0.0357255	1	0.698055	0.314619	13.8096	0.00349482	0.892955	0.181823	0.124352	13.3902	0.010322	0.863953	0.326587	0.183982	48	0	0.0896782	0.0896782	0.0896782
MG132	10	6.95456	0.0617375	1	0.925757	0.5737	7.42858	0.0610519	0.999572	0.92289	0.572944	7.64609	0.0926254	0.993346	0.971987	0.65343	23.4739	0.0161488	1	0.384125	0.166334
MG132	1	6.88579	0.0463988	1	0.860491	0.505787	7.01513	0.0258571	1	0.683305	0.385296	7.48518	0.0481064	0.938137	0.817408	0.491108	29.0506	0.0300512	0.664488	0.336818	0.13971
MG132	3.16	6.98507	0.0528136	1	0.892888	0.537635	7.42291	0.0643742	0.870007	0.812647	0.514711	7.19103	0.0685792	0.967009	0.913668	0.585867	24.1602	0.0204866	1	0.434224	0.173603
Mirdametinib	0.0316	48	0	0.074891	0.074891	0.074891	48	0	0.099401	0.099401	0.099401	48	0	0.103996	0.103996	0.103996	48	0	0.0734327	0.0734327	0.0734327
Mirdametinib	0.1	48	0	0.0769678	0.0769678	0.0769678	48	0	0.109509	0.109509	0.109509	48	0	0.109719	0.109719	0.109719	48	0	0.0715861	0.0715861	0.0715861
Mirdametinib	0.316	48	0	0.0841716	0.0841716	0.0841716	48	0	0.101806	0.101806	0.101806	48	0	0.123057	0.123057	0.123057	48	0	0.0737349	0.0737349	0.0737349
Mirdametinib	10	29.6006	0.0443822	0.691358	0.435372	0.182405	20.0362	0.00445736	0.999703	0.229131	0.157258	16.1405	0.0235616	1	0.579929	0.28537	48	0	0.0785193	0.0785193	0.0785193
Mirdametinib	1	30.1312	0.0202089	0.58158	0.244127	0.126322	48	0	0.121153	0.121153	0.121153	17.0111	0.010189	1	0.34907	0.189504	48	0	0.0779503	0.0779503	0.0779503
Mirdametinib	3.16	29.9605	0.0294218	0.711422	0.353265	0.153758	29.1445	0.0158094	0.359653	0.186686	0.139	17.2152	0.0219054	1	0.545894	0.264542	48	0	0.079357	0.079357	0.079357
Mirdametinib	31.6	24.7713	0.0294614	1	0.553508	0.232994	25.3442	0.0146999	1	0.376115	0.190972	17.3908	0.0496724	1	0.806099	0.387981	48	0	0.0843096	0.0843096	0.0843096
Niraparib	0.1	48	0	0.0543299	0.0543299	0.0543299	48	0	0.0698188	0.0698188	0.0698188	48	0	0.0691586	0.0691586	0.0691586	48	0	0.0556467	0.0556467	0.0556467
Niraparib	0.316	48	0	0.0611409	0.0611409	0.0611409	48	0	0.0678161	0.0678161	0.0678161	48	0	0.0678017	0.0678017	0.0678017	48	0	0.0568932	0.0568932	0.0568932
Niraparib	100	4.66985831908564e-11	0.135687	0.969416	0.968112	0.834692	2.02512	0.100782	0.9724	0.963875	0.755879	2.71035690622263e-09	0.184547	0.928157	0.928042	0.837173	1.91854577004514e-12	0.123869	0.937933	0.935709	0.795309
Niraparib	10	48	0	0.0743959	0.0743959	0.0743959	48	0	0.0839484	0.0839484	0.0839484	48	0	0.0933951	0.0933951	0.0933951	48	0	0.078715	0.078715	0.078715
Niraparib	1	48	0	0.067726	0.067726	0.067726	48	0	0.074864	0.074864	0.074864	48	0	0.0775475	0.0775475	0.0775475	48	0	0.0650344	0.0650344	0.0650344
Niraparib	3.16	48	0	0.0670255	0.0670255	0.0670255	48	0	0.0795008	0.0795008	0.0795008	48	0	0.0794864	0.0794864	0.0794864	48	0	0.0723244	0.0723244	0.0723244
Niraparib	31.6	23.3447	0.0474116	1	0.716308	0.279353	18.9278	0.0137212	0.999988	0.395972	0.195498	18.9129	0.0639837	1	0.859716	0.396461	15.8764	0.0103618	0.999987	0.34194	0.17383
PF3600	0.0316	48	0	0.0765333	0.0765333	0.0765333	48	0	0.0944419	0.0944419	0.0944419	48	0	0.0831717	0.0831717	0.0831717	48	0	0.0718828	0.0718828	0.0718828
PF3600	0.1	48	0	0.086666	0.086666	0.086666	48	0	0.105557	0.105557	0.105557	48	0	0.0960229	0.0960229	0.0960229	48	0	0.0777389	0.0777389	0.0777389
PF3600	0.316	48	0	0.0900733	0.0900733	0.0900733	48	0	0.115196	0.115196	0.115196	48	0	0.0985978	0.0985978	0.0985978	48	0	0.0856923	0.0856923	0.0856923
PF3600	10	13.1797	0.0075467	0.933512	0.293505	0.173978	5.94316	0.00318381	0.99913	0.238451	0.178275	16.2879	0.00650371	0.999912	0.272019	0.162262	48	0	0.103678	0.103678	0.103678
PF3600	1	48	0	0.0955921	0.0955921	0.0955921	48	0	0.119781	0.119781	0.119781	48	0	0.101453	0.101453	0.101453	48	0	0.085641	0.085641	0.085641
PF3600	3.16	23.7053	0.0207866	1	0.463146	0.20718	19.6069	0.00767681	0.61358	0.222569	0.156529	13.8563	0.00773994	0.962857	0.30548	0.180472	48	0	0.10767	0.10767	0.10767
PF3600	31.6	18.1207	0.00578525	0.999968	0.23753	0.13973	6.00323	0.00246035	0.975021	0.202936	0.156292	15.4724	0.0206509	0.48392	0.291869	0.177197	48	0	0.102397	0.102397	0.102397
PF4091	0.0316	48	0	0.0662264	0.0662264	0.0662264	48	0	0.0855855	0.0855855	0.0855855	48	0	0.0790019	0.0790019	0.0790019	48	0	0.0661613	0.0661613	0.0661613
PF4091	0.1	48	0	0.0674765	0.0674765	0.0674765	48	0	0.0891488	0.0891488	0.0891488	48	0	0.0807391	0.0807391	0.0807391	48	0	0.0668444	0.0668444	0.0668444
PF4091	0.316	48	0	0.0748162	0.0748162	0.0748162	48	0	0.0931088	0.0931088	0.0931088	48	0	0.0832464	0.0832464	0.0832464	48	0	0.0715478	0.0715478	0.0715478
PF4091	10	16.0876	0.0179054	1	0.496	0.248907	14.4758	0.00742349	0.999999	0.31853	0.196	5.43328	0.0291754	0.575295	0.439708	0.283775	25.6655	0.00797904	0.999761	0.247284	0.13566
PF4091	1	48	0	0.0789503	0.0789503	0.0789503	48	0	0.106182	0.106182	0.106182	48	0	0.0935043	0.0935043	0.0935043	48	0	0.0741442	0.0741442	0.0741442
PF4091	3.16	48	0	0.0915038	0.0915038	0.0915038	48	0	0.115268	0.115268	0.115268	48	0	0.0986972	0.0986972	0.0986972	48	0	0.0891936	0.0891936	0.0891936
PF4091	31.6	4.1462	0.0296045	0.61059	0.468813	0.300049	3.56581	0.0203389	0.583045	0.397081	0.269154	6.7737	0.019245	1	0.594417	0.341802	48	0	0.100493	0.100493	0.100493
Palbociclib	0.01	48	0	0.0597271	0.0597271	0.0597271	48	0	0.0641441	0.0641441	0.0641441	48	0	0.0598717	0.0598717	0.0598717	48	0	0.064161	0.064161	0.064161
Palbociclib	0.0316	48	0	0.0680375	0.0680375	0.0680375	48	0	0.0713473	0.0713473	0.0713473	48	0	0.0644974	0.0644974	0.0644974	48	0	0.0646165	0.0646165	0.0646165
Palbociclib	0.1	48	0	0.0645299	0.0645299	0.0645299	48	0	0.0739035	0.0739035	0.0739035	48	0	0.0666691	0.0666691	0.0666691	48	0	0.0686295	0.0686295	0.0686295
Palbociclib	0.316	48	0	0.0682639	0.0682639	0.0682639	48	0	0.0802236	0.0802236	0.0802236	48	0	0.0698655	0.0698655	0.0698655	48	0	0.0763598	0.0763598	0.0763598
Palbociclib	10	17.5094	0.00357083	0.943804	0.172977	0.112985	48	0	0.109103	0.109103	0.109103	16.979	0.0546574	0.252935	0.221061	0.13743	48	0	0.0911121	0.0911121	0.0911121
Palbociclib	1	48	0	0.0746552	0.0746552	0.0746552	48	0	0.0817163	0.0817163	0.0817163	48	0	0.0732404	0.0732404	0.0732404	48	0	0.0783008	0.0783008	0.0783008
Palbociclib	3.16	48	0	0.0899903	0.0899903	0.0899903	48	0	0.0846685	0.0846685	0.0846685	48	0	0.0828928	0.0828928	0.0828928	48	0	0.0841768	0.0841768	0.0841768
Panobinostat	0.001	48	0	0.0735475	0.0735475	0.0735475	48	0	0.0914135	0.0914135	0.0914135	48	0	0.0774327	0.0774327	0.0774327	48	0	0.0714631	0.0714631	0.0714631
Panobinostat	0.00316	48	0	0.0836243	0.0836243	0.0836243	48	0	0.110314	0.110314	0.110314	48	0	0.08966	0.08966	0.08966	48	0	0.0767833	0.0767833	0.0767833
Panobinostat	0.01	17.4458	0.0507444	0.314946	0.265021	0.153294	14.2401	0.00933892	0.965395	0.348783	0.20483	19.4557	0.0350663	0.500949	0.352118	0.184652	48	0	0.0893608	0.0893608	0.0893608
Panobinostat	0.0316	18.7182	0.0333257	1	0.655504	0.287482	17.635	0.0204621	0.999995	0.526723	0.26127	19.7687	0.0491291	1	0.775389	0.343727	48	0	0.102194	0.102194	0.102194
Panobinostat	0.1	18.5876	0.0453642	1	0.761445	0.342776	18.957	0.0271327	1	0.600709	0.285617	20.0191	0.0653842	1	0.856095	0.386203	48	0	0.10816	0.10816	0.10816
Panobinostat	0.316	18.7115	0.0520522	1	0.801548	0.359309	17.9857	0.0265127	1	0.602617	0.290274	19.6755	0.0605033	1	0.838023	0.377796	48	0	0.0953048	0.0953048	0.0953048
Panobinostat	1	18.3698	0.0612177	1	0.851382	0.391422	17.5279	0.0300224	1	0.650036	0.31758	19.5697	0.0754238	1	0.894746	0.414606	48	0	0.0938717	0.0938717	0.0938717
Rapamycin	0.01	48	0	0.0619656	0.0619656	0.0619656	48	0	0.0742335	0.0742335	0.0742335	48	0	0.0760654	0.0760654	0.0760654	48	0	0.0624233	0.0624233	0.0624233
Rapamycin	0.0316	48	0	0.0602843	0.0602843	0.0602843	48	0	0.0685694	0.0685694	0.0685694	48	0	0.0731759	0.0731759	0.0731759	48	0	0.0616113	0.0616113	0.0616113
Rapamycin	0.1	48	0	0.0605536	0.0605536	0.0605536	48	0	0.0756686	0.0756686	0.0756686	48	0	0.0720659	0.0720659	0.0720659	48	0	0.0646193	0.0646193	0.0646193
Rapamycin	0.316	48	0	0.0644915	0.0644915	0.0644915	48	0	0.0710775	0.0710775	0.0710775	48	0	0.0738409	0.0738409	0.0738409	48	0	0.063056	0.063056	0.063056
Rapamycin	10	48	0	0.0673826	0.0673826	0.0673826	48	0	0.0766574	0.0766574	0.0766574	48	0	0.0965419	0.0965419	0.0965419	48	0	0.0695011	0.0695011	0.0695011
Rapamycin	1	48	0	0.0610341	0.0610341	0.0610341	48	0	0.0784293	0.0784293	0.0784293	48	0	0.0785837	0.0785837	0.0785837	48	0	0.0613123	0.0613123	0.0613123
Rapamycin	3.16	48	0	0.0607421	0.0607421	0.0607421	48	0	0.072403	0.072403	0.072403	48	0	0.0839738	0.0839738	0.0839738	48	0	0.0694922	0.0694922	0.0694922
Ribociclib	0.01	48	0	0.067474	0.067474	0.067474	48	0	0.0583647	0.0583647	0.0583647	48	0	0.0551477	0.0551477	0.0551477	48	0	0.0572329	0.0572329	0.0572329
Ribociclib	0.0316	48	0	0.0565031	0.0565031	0.0565031	48	0	0.0594884	0.0594884	0.0594884	48	0	0.0571726	0.0571726	0.0571726	48	0	0.0570176	0.0570176	0.0570176
Ribociclib	0.1	48	0	0.0601729	0.0601729	0.0601729	48	0	0.0639569	0.0639569	0.0639569	48	0	0.0587422	0.0587422	0.0587422	48	0	0.06092	0.06092	0.06092
Ribociclib	0.316	48	0	0.0591418	0.0591418	0.0591418	48	0	0.07043	0.07043	0.07043	48	0	0.0606505	0.0606505	0.0606505	48	0	0.0673479	0.0673479	0.0673479
Ribociclib	10	48	0	0.077032	0.077032	0.077032	48	0	0.078726	0.078726	0.078726	48	0	0.0803716	0.0803716	0.0803716	48	0	0.0819735	0.0819735	0.0819735
Ribociclib	1	48	0	0.0628883	0.0628883	0.0628883	48	0	0.0696293	0.0696293	0.0696293	48	0	0.0645333	0.0645333	0.0645333	48	0	0.0658489	0.0658489	0.0658489
Ribociclib	3.16	48	0	0.0661291	0.0661291	0.0661291	48	0	0.0751043	0.0751043	0.0751043	48	0	0.0699662	0.0699662	0.0699662	48	0	0.0721086	0.0721086	0.0721086
Rucaparib	0.1	48	0	0.0508293	0.0508293	0.0508293	48	0	0.0656906	0.0656906	0.0656906	48	0	0.0650378	0.0650378	0.0650378	48	0	0.0511815	0.0511815	0.0511815
Rucaparib	0.316	48	0	0.0538411	0.0538411	0.0538411	48	0	0.0650259	0.0650259	0.0650259	48	0	0.0636584	0.0636584	0.0636584	48	0	0.0548126	0.0548126	0.0548126
Rucaparib	100	19.3129	0.0553084	1	0.810133	0.348631	22.913	0.0408296	1	0.683255	0.290388	17.9927	0.0689392	1	0.885529	0.421207	16.7253	0.00555616	0.685225	0.177516	0.113464
Rucaparib	10	48	0	0.0608075	0.0608075	0.0608075	48	0	0.0766211	0.0766211	0.0766211	48	0	0.0753224	0.0753224	0.0753224	48	0	0.0652149	0.0652149	0.0652149
Rucaparib	1	48	0	0.0544939	0.0544939	0.0544939	48	0	0.0646509	0.0646509	0.0646509	48	0	0.0652429	0.0652429	0.0652429	48	0	0.0528444	0.0528444	0.0528444
Rucaparib	3.16	48	0	0.0570126	0.0570126	0.0570126	48	0	0.0684721	0.0684721	0.0684721	48	0	0.0687242	0.0687242	0.0687242	48	0	0.0600274	0.0600274	0.0600274
Rucaparib	31.6	19.168	0.00894476	0.999992	0.27805	0.132186	19.9719	0.0101772	0.44572	0.17966	0.118695	17.5048	0.00493484	0.812767	0.194875	0.127204	48	0	0.0926254	0.0926254	0.0926254
SGI-1027	0.0316	48	0	0.0564655	0.0564655	0.0564655	48	0	0.0577021	0.0577021	0.0577021	48	0	0.0571895	0.0571895	0.0571895	48	0	0.0581097	0.0581097	0.0581097
SGI-1027	0.1	48	0	0.0566211	0.0566211	0.0566211	48	0	0.0686767	0.0686767	0.0686767	48	0	0.0566366	0.0566366	0.0566366	48	0	0.0592193	0.0592193	0.0592193
SGI-1027	0.316	48	0	0.0644198	0.0644198	0.0644198	48	0	0.0612044	0.0612044	0.0612044	48	0	0.0603925	0.0603925	0.0603925	48	0	0.0625682	0.0625682	0.0625682
SGI-1027	10	5.49456	0.690944	1	1	0.867345	6.21909	0.816723	1	1	0.859229	8.65166085800541e-12	0.293684	0.983547	0.983546	0.919243	5.40171	0.90647	1	1	0.877564
SGI-1027	1	7.74415	0.0301625	0.553905	0.413994	0.249081	17.7793	0.137981	0.209835	0.207898	0.144769	7.59184	0.0553304	1	0.902057	0.547027	48	0	0.104067	0.104067	0.104067
SGI-1027	3.16	8.401	0.143622	1	0.996985	0.715677	17.9928	0.54195	0.977093	0.977093	0.616929	7.0251	0.220839	1	0.999892	0.779496	7.3911	0.0794996	1	0.963975	0.63117
SGI-1027	31.6	2.13795	0.569942	0.875455	0.875455	0.810776	2.54671045159423e-08	0.327394	0.886455	0.886455	0.834942	1.62490168773117e-11	0.458719	0.887508	0.887508	0.85073	0.0761025	1.80786	0.882638	0.882638	0.872124
Staurosporine	0.01	8.53321	0.0155588	0.999973	0.507649	0.279281	6.49329	0.0358502	0.583064	0.476122	0.305945	10.8284	0.0128612	0.999806	0.437268	0.236571	48	0	0.103976	0.103976	0.103976
Staurosporine	0.0316	11.7965	0.0312882	1	0.70862	0.36948	7.18471	0.055299	0.846931	0.769903	0.488509	11.4048	0.0218016	0.999948	0.593279	0.310996	48	0	0.113377	0.113377	0.113377
Staurosporine	0.1	11.4541	0.0610431	1	0.903375	0.511421	7.34279	0.113282	0.938508	0.930322	0.664071	13.3629	0.076052	1	0.93559	0.522003	48	0	0.124674	0.124674	0.124674
Staurosporine	0.316	13.1667	0.045911	1	0.818505	0.428351	7.52311	0.0883776	0.900117	0.878351	0.599662	7.67819	0.0493802	1	0.876942	0.527529	48	0	0.121198	0.121198	0.121198
Staurosporine	10	12.9861	0.0438629	1	0.811202	0.435878	7.3593	0.045291	1	0.863652	0.535838	7.76767	0.0526833	1	0.8938	0.549138	12.825	0.00398065	0.976178	0.253605	0.185727
Staurosporine	1	16.4513	0.0359723	1	0.710335	0.337055	7.5789	0.0296219	1	0.736638	0.434196	15.5071	0.0376004	1	0.73626	0.361176	48	0	0.124876	0.124876	0.124876
Staurosporine	3.16	17.7268	0.0300653	1	0.641738	0.302661	12.4525	0.0383101	1	0.78061	0.431462	14.1375	0.0345399	1	0.724781	0.370278	48	0	0.136237	0.136237	0.136237
THZ1	0.01	48	0	0.0758282	0.0758282	0.0758282	48	0	0.1008	0.1008	0.1008	48	0	0.0887652	0.0887652	0.0887652	48	0	0.0741687	0.0741687	0.0741687
THZ1	0.0316	17.2441	0.020356	0.478098	0.273886	0.159013	18.7758	0.0977314	0.24619	0.239173	0.173924	18.1112	0.0745293	0.294881	0.274249	0.174922	48	0	0.0980904	0.0980904	0.0980904
THZ1	0.1	19.231	0.0172129	1	0.452308	0.215164	17.0233	0.0116297	0.999995	0.388092	0.213478	16.2265	0.0165846	1	0.474989	0.241854	48	0	0.0902266	0.0902266	0.0902266
THZ1	0.316	23.869	0.0190057	1	0.440793	0.20342	21.8465	0.00936891	0.999968	0.330277	0.197055	15.2044	0.0156867	1	0.467227	0.241714	48	0	0.100328	0.100328	0.100328
THZ1	10	18.0895	0.0435355	1	0.759911	0.359693	13.2698	0.0303961	1	0.706929	0.390759	13.9274	0.0377519	1	0.761025	0.403599	48	0	0.119983	0.119983	0.119983
THZ1	1	18.3391	0.0247483	1	0.570118	0.2657	14.9628	0.0156261	1	0.485859	0.268246	15.4561	0.0228301	0.999998	0.581525	0.295833	48	0	0.108741	0.108741	0.108741
THZ1	3.16	17.9838	0.0339719	1	0.677983	0.315512	13.7301	0.0241675	1	0.627046	0.341298	15.4191	0.0374296	1	0.741821	0.376434	17.4857	0.00256302	0.686604	0.15748	0.128297
THZ531	0.01	48	0	0.0490315	0.0490315	0.0490315	48	0	0.0612442	0.0612442	0.0612442	48	0	0.0636461	0.0636461	0.0636461	48	0	0.0609983	0.0609983	0.0609983
THZ531	0.0316	48	0	0.0521304	0.0521304	0.0521304	48	0	0.0612239	0.0612239	0.0612239	48	0	0.0648745	0.0648745	0.0648745	48	0	0.0622424	0.0622424	0.0622424
THZ531	0.1	48	0	0.0574498	0.0574498	0.0574498	48	0	0.0684061	0.0684061	0.0684061	48	0	0.0776491	0.0776491	0.0776491	48	0	0.0634722	0.0634722	0.0634722
THZ531	0.316	14.0272	0.203302	0.271021	0.270818	0.191026	8.08516	0.0521582	0.181052	0.169744	0.134072	13.5707	0.121035	0.470838	0.46494	0.298724	48	0	0.0888005	0.0888005	0.0888005
THZ531	10	13.7647	0.118718	0.938023	0.923341	0.545448	13.6954	0.0496435	1	0.835544	0.432474	12.2001	0.0665789	0.984566	0.903066	0.508934	28.5905	0.0121941	0.525677	0.187588	0.116279
THZ531	1	12.3658	0.00885745	0.999864	0.325495	0.173004	13.5846	0.0399786	0.433042	0.34642	0.202444	15.0372	0.0105306	0.999814	0.358734	0.189316	48	0	0.104928	0.104928	0.104928
THZ531	3.16	16.7486	0.0171999	1	0.459859	0.211728	18.4577	0.00959615	1	0.313618	0.161147	13.2881	0.0164361	1	0.489025	0.251546	48	0	0.095678	0.095678	0.095678
Teniposide	0.0316	48	0	0.073165	0.073165	0.073165	48	0	0.0790432	0.0790432	0.0790432	48	0	0.0735733	0.0735733	0.0735733	48	0	0.0788485	0.0788485	0.0788485
Teniposide	0.1	48	0	0.0748543	0.0748543	0.0748543	48	0	0.0821095	0.0821095	0.0821095	48	0	0.074479	0.074479	0.074479	48	0	0.0805787	0.0805787	0.0805787
Teniposide	0.316	48	0	0.0833787	0.0833787	0.0833787	48	0	0.0892487	0.0892487	0.0892487	48	0	0.0806241	0.0806241	0.0806241	48	0	0.0807124	0.0807124	0.0807124
Teniposide	10	16.0758	0.119317	0.81976	0.803518	0.449279	13.6486	0.0577679	0.870683	0.763203	0.405139	15.1785	0.0734445	0.872527	0.801496	0.418002	24.9084	0.0118382	0.552966	0.205325	0.123522
Teniposide	1	23.2795	0.014825	0.999911	0.372744	0.170971	22.734	0.0156969	0.985483	0.383348	0.17248	22.6928	0.0137177	0.999817	0.355411	0.162537	48	0	0.0902039	0.0902039	0.0902039
Teniposide	3.16	17.2752	0.071306	0.793647	0.713737	0.351017	17.3218	0.0514307	0.842234	0.686009	0.325855	17.5021	0.0398113	0.999999	0.7276	0.328049	48	0	0.105951	0.105951	0.105951
Teniposide	31.6	13.7468	0.113143	0.883343	0.86692	0.513851	12.0191	0.076312	0.865139	0.815485	0.473876	13.6738	0.0971624	1	0.967573	0.552248	23.742	0.0104205	0.999991	0.298603	0.15
Thapsigargin	0.0316	23.5434	0.0177704	1	0.404585	0.16901	18.9424	0.005604	0.999954	0.228043	0.133974	23.5208	0.0359677	0.999997	0.630833	0.261756	48	0	0.0914235	0.0914235	0.0914235
Thapsigargin	0.1	23.9138	0.0232366	1	0.476106	0.19088	22.3422	0.00844912	0.973924	0.265261	0.141216	24.0101	0.0421587	1	0.67542	0.273027	19.7139	0.00491037	0.983814	0.191869	0.109442
Thapsigargin	0.316	23.9114	0.0230007	1	0.472538	0.189048	22.2966	0.0112144	0.997436	0.323805	0.161899	24.196	0.0439428	1	0.687542	0.278192	19.9526	0.00436361	0.906421	0.171456	0.104296
Thapsigargin	10	7.74923050101865e-07	0.143481	0.763944	0.763236	0.663355	2.51106438467804e-12	0.202996	0.830575	0.830533	0.756795	6.51493160968149e-07	0.18715	0.77896	0.778875	0.703378	2.67218963907921e-08	0.095728	0.818814	0.811501	0.662852
Thapsigargin	1	28.5124	0.0624621	0.812754	0.601733	0.221994	21.9147	0.00978911	0.999618	0.295877	0.149145	23.955	0.0467796	1	0.709843	0.285324	22.7708	0.00888197	0.999843	0.265558	0.131402
Thapsigargin	3.16	23.491	0.0322871	1	0.58539	0.229606	18.0489	0.0177602	1	0.479655	0.238319	23.5504	0.0474515	1	0.721227	0.295536	18.0579	0.00763708	0.501836	0.163464	0.104677
Thapsigargin	31.6	2.74607658055898e-11	0.177831	0.861979	0.861829	0.772662	2.22121000339697e-14	0.124822	0.894096	0.892253	0.771336	5.2484684889614e-08	0.282493	0.892226	0.892225	0.837641	7.32312964599376e-11	0.160065	0.884741	0.884382	0.783339
Topotecan	0.0316	48	0	0.0699255	0.0699255	0.0699255	48	0	0.0741276	0.0741276	0.0741276	48	0	0.0780757	0.0780757	0.0780757	48	0	0.0740857	0.0740857	0.0740857
Topotecan	0.1	48	0	0.0706409	0.0706409	0.0706409	48	0	0.0838362	0.0838362	0.0838362	48	0	0.0818983	0.0818983	0.0818983	48	0	0.0822354	0.0822354	0.0822354
Topotecan	0.316	48	0	0.0756502	0.0756502	0.0756502	48	0	0.0808304	0.0808304	0.0808304	48	0	0.0871439	0.0871439	0.0871439	48	0	0.0764994	0.0764994	0.0764994
Topotecan	10	12.4365	0.0173039	1	0.500145	0.248603	6.90843	0.0221656	0.268111	0.197485	0.144173	7.84809	0.0385038	0.602524	0.494695	0.30435	48	0	0.0973991	0.0973991	0.0973991
Topotecan	1	48	0	0.086825	0.086825	0.086825	48	0	0.0857857	0.0857857	0.0857857	48	0	0.0968067	0.0968067	0.0968067	48	0	0.0844917	0.0844917	0.0844917
Topotecan	3.16	9.06126	0.00802531	0.669288	0.233259	0.141563	48	0	0.106477	0.106477	0.106477	7.90346	0.0543156	0.223249	0.2085	0.15753	48	0	0.0930508	0.0930508	0.0930508
Topotecan	31.6	15.9938	0.0330288	0.999987	0.683154	0.32081	10.2131	0.00804808	0.982205	0.329205	0.193092	15.3658	0.0454194	0.999999	0.798383	0.401166	5.60996	0.00192378	0.999399	0.177412	0.13883
Torin2	0.0316	48	0	0.08121	0.08121	0.08121	48	0	0.0905719	0.0905719	0.0905719	48	0	0.103737	0.103737	0.103737	48	0	0.0704662	0.0704662	0.0704662
Torin2	0.1	48	0	0.0904408	0.0904408	0.0904408	48	0	0.106547	0.106547	0.106547	4.73786	0.00285151	0.836719	0.180753	0.134239	48	0	0.0755917	0.0755917	0.0755917
Torin2	0.316	7.91762	0.00383345	0.999817	0.196937	0.120692	15.2424	0.00409577	0.931053	0.196212	0.127511	5.44686	0.00442382	0.99937	0.248745	0.164347	48	0	0.0765249	0.0765249	0.0765249
Torin2	10	13.7689	0.0237381	1	0.5886	0.28138	13.4089	0.0139396	0.991691	0.435998	0.225686	7.64574	0.0303251	0.852697	0.628519	0.361687	48	0	0.0880718	0.0880718	0.0880718
Torin2	1	7.73322	0.00717347	1	0.298726	0.167117	14.9677	0.00691239	0.999739	0.276277	0.156989	4.44613	0.00888308	0.934253	0.362296	0.222573	48	0	0.083307	0.083307	0.083307
Torin2	3.16	12.3283	0.0139137	0.999989	0.434985	0.217919	11.4024	0.00958651	0.999997	0.363205	0.203566	5.55917	0.0208577	0.731114	0.467128	0.281674	48	0	0.0776085	0.0776085	0.0776085
Torin2	31.6	15.6131	0.017422	0.824235	0.396484	0.191837	18.1538	0.0148797	1	0.420678	0.204917	21.1998	0.017508	1	0.443297	0.210284	19.5613	0.00815913	1	0.272039	0.140421
Triptolide	0.001	48	0	0.0605655	0.0605655	0.0605655	48	0	0.0668128	0.0668128	0.0668128	48	0	0.0574864	0.0574864	0.0574864	48	0	0.0639064	0.0639064	0.0639064
Triptolide	0.00316	48	0	0.06206	0.06206	0.06206	48	0	0.0698863	0.0698863	0.0698863	48	0	0.0651526	0.0651526	0.0651526	48	0	0.0669805	0.0669805	0.0669805
Triptolide	0.01	32.5889	0.0210738	0.385965	0.160975	0.0892532	48	0	0.0849617	0.0849617	0.0849617	48	0	0.072991	0.072991	0.072991	48	0	0.0751271	0.0751271	0.0751271
Triptolide	0.0316	29.1958	0.0622291	0.853269	0.620495	0.223814	24.2622	0.00781832	0.999986	0.239708	0.124188	29.4283	0.0337453	0.711736	0.37816	0.149548	48	0	0.0881621	0.0881621	0.0881621
Triptolide	0.1	14.6773	0.0194462	1	0.520893	0.251974	13.8866	0.00421481	0.982964	0.205593	0.129127	19.8872	0.00633243	0.999746	0.229513	0.124685	48	0	0.0914984	0.0914984	0.0914984
Triptolide	0.316	14.5444	0.0255193	1	0.61626	0.30448	7.68335	0.00422565	0.999991	0.222668	0.140646	19.6562	0.00870001	1	0.282299	0.143286	48	0	0.093904	0.093904	0.093904
Triptolide	1	7.84465	0.0232003	1	0.638439	0.35045	15.8722	0.00748338	0.999999	0.286217	0.159745	19.9318	0.0100928	1	0.308785	0.151728	48	0	0.0918637	0.0918637	0.0918637
Tunicamycin	0.01	48	0	0.054785	0.054785	0.054785	48	0	0.0695757	0.0695757	0.0695757	48	0	0.067324	0.067324	0.067324	48	0	0.0556329	0.0556329	0.0556329
Tunicamycin	0.0316	48	0	0.0560933	0.0560933	0.0560933	48	0	0.0731018	0.0731018	0.0731018	48	0	0.06933	0.06933	0.06933	48	0	0.0545901	0.0545901	0.0545901
Tunicamycin	0.1	48	0	0.0661843	0.0661843	0.0661843	48	0	0.0724302	0.0724302	0.0724302	48	0	0.0857383	0.0857383	0.0857383	48	0	0.0608723	0.0608723	0.0608723
Tunicamycin	0.316	48	0	0.0885667	0.0885667	0.0885667	48	0	0.0807571	0.0807571	0.0807571	22.5859	0.00650442	0.780723	0.195562	0.118993	48	0	0.066473	0.066473	0.066473
Tunicamycin	10	29.8985	0.102499	0.953248	0.81955	0.274189	29.6416	0.047734	0.843165	0.532536	0.192319	24.2835	0.0822757	1	0.873466	0.356021	48	0	0.084391	0.084391	0.084391
Tunicamycin	1	23.0365	0.0140294	0.999974	0.346681	0.148101	48	0	0.104064	0.104064	0.104064	23.7076	0.0310476	1	0.580067	0.241788	48	0	0.0788004	0.0788004	0.0788004
Tunicamycin	3.16	29.4424	0.0697889	0.917909	0.692312	0.234086	27.5462	0.0287639	0.645959	0.344717	0.159851	28.8937	0.115296	0.94983	0.859753	0.328045	48	0	0.0890379	0.0890379	0.0890379
Vorinostat	0.1	48	0	0.0570772	0.0570772	0.0570772	48	0	0.0673236	0.0673236	0.0673236	48	0	0.0672621	0.0672621	0.0672621	48	0	0.0547904	0.0547904	0.0547904
Vorinostat	0.316	48	0	0.0601618	0.0601618	0.0601618	48	0	0.0681654	0.0681654	0.0681654	48	0	0.0704267	0.0704267	0.0704267	48	0	0.0544694	0.0544694	0.0544694
Vorinostat	100	16.919	0.0515876	1	0.811496	0.367568	16.7297	0.0200289	1	0.51316	0.241673	17.872	0.0727026	1	0.898684	0.43232	48	0	0.0839994	0.0839994	0.0839994
Vorinostat	10	14.8622	0.030459	1	0.659006	0.303601	16.5188	0.0180021	0.999983	0.480866	0.227042	16.6439	0.0577583	0.943756	0.804454	0.391188	48	0	0.0736442	0.0736442	0.0736442
Vorinostat	1	48	0	0.0900778	0.0900778	0.0900778	48	0	0.0905826	0.0905826	0.0905826	23.037	0.00520923	0.885029	0.185143	0.113772	48	0	0.0634817	0.0634817	0.0634817
Vorinostat	3.16	14.8056	0.0260485	0.744899	0.457607	0.218758	14.7655	0.0255396	0.487312	0.316427	0.178128	17.7501	0.0508789	0.721539	0.586173	0.285379	48	0	0.0731262	0.0731262	0.0731262
Vorinostat	31.6	17.2322	0.0467311	1	0.777565	0.345242	15.9427	0.0225323	0.999997	0.557693	0.264316	16.4122	0.0571565	0.96673	0.824218	0.406311	48	0	0.0809688	0.0809688	0.0809688
YKL-5-124	0.0316	48	0	0.0634421	0.0634421	0.0634421	48	0	0.0723722	0.0723722	0.0723722	48	0	0.0696789	0.0696789	0.0696789	48	0	0.0674059	0.0674059	0.0674059
YKL-5-124	0.1	48	0	0.0827244	0.0827244	0.0827244	48	0	0.0809293	0.0809293	0.0809293	48	0	0.0760807	0.0760807	0.0760807	48	0	0.0739478	0.0739478	0.0739478
YKL-5-124	0.316	48	0	0.0923344	0.0923344	0.0923344	48	0	0.0854212	0.0854212	0.0854212	48	0	0.0812493	0.0812493	0.0812493	48	0	0.0839304	0.0839304	0.0839304
YKL-5-124	10	17.3121	0.00784209	0.999931	0.27374	0.141849	48	0	0.100431	0.100431	0.100431	48	0	0.115011	0.115011	0.115011	48	0	0.0948235	0.0948235	0.0948235
YKL-5-124	1	19.0039	0.00349275	0.986698	0.1612	0.100241	48	0	0.0867849	0.0867849	0.0867849	48	0	0.084125	0.084125	0.084125	48	0	0.0802494	0.0802494	0.0802494
YKL-5-124	3.16	19.1113	0.00601151	0.999928	0.22053	0.118483	48	0	0.0884225	0.0884225	0.0884225	48	0	0.0922927	0.0922927	0.0922927	48	0	0.0829104	0.0829104	0.0829104
YKL-5-124	31.6	13.4247	0.0154351	0.999999	0.461316	0.230376	10.0898	0.0330601	0.318137	0.252314	0.165906	7.09196	0.0416602	0.578493	0.489928	0.307387	48	0	0.100323	0.100323	0.100323
a-amanitin	0.01	48	0	0.0505729	0.0505729	0.0505729	48	0	0.0638301	0.0638301	0.0638301	48	0	0.0607392	0.0607392	0.0607392	48	0	0.0619728	0.0619728	0.0619728
a-amanitin	0.0316	48	0	0.0512231	0.0512231	0.0512231	48	0	0.0615744	0.0615744	0.0615744	48	0	0.0617491	0.0617491	0.0617491	48	0	0.0629609	0.0629609	0.0629609
a-amanitin	0.1	48	0	0.050391	0.050391	0.050391	48	0	0.0619703	0.0619703	0.0619703	48	0	0.0622607	0.0622607	0.0622607	48	0	0.063006	0.063006	0.063006
a-amanitin	0.316	48	0	0.0544623	0.0544623	0.0544623	48	0	0.0632592	0.0632592	0.0632592	48	0	0.0645413	0.0645413	0.0645413	48	0	0.0661003	0.0661003	0.0661003
a-amanitin	10	11.449	0.0192899	0.999778	0.54022	0.269699	13.1972	0.0046409	0.999419	0.220999	0.135349	24.3631	0.00683073	0.987069	0.225837	0.12618	48	0	0.108933	0.108933	0.108933
a-amanitin	1	30.4287	0.0188384	0.503739	0.190512	0.0913447	48	0	0.0755446	0.0755446	0.0755446	48	0	0.0794071	0.0794071	0.0794071	48	0	0.0753383	0.0753383	0.0753383
a-amanitin	3.16	19.3625	0.0125114	0.999994	0.350141	0.158634	48	0	0.101661	0.101661	0.101661	48	0	0.102925	0.102925	0.102925	48	0	0.0884478	0.0884478	0.0884478

## Sheet: PDS score
Drug	Dose (uM)	Lethality	PDS Score
4-NQO	0.0316	Non-Lethal	NaN
4-NQO	0.1	Apoptotic	0.571866
4-NQO	0.316	Apoptotic	0.886133
4-NQO	10	Apoptotic	-0.141452
4-NQO	1	Apoptotic	0.892212
4-NQO	3.16	Apoptotic	0.873657
4-NQO	31.6	Non-Apoptotic	-0.125426
ABT-199	0.1	Non-Lethal	NaN
ABT-199	0.316	Non-Lethal	NaN
ABT-199	100	Apoptotic	-0.364643
ABT-199	10	Non-Lethal	NaN
ABT-199	1	Non-Lethal	NaN
ABT-199	3.16	Non-Lethal	NaN
ABT-199	31.6	Apoptotic	-0.312743
ABT-263	0.1	Non-Lethal	NaN
ABT-263	0.316	Non-Lethal	NaN
ABT-263	100	Apoptotic	-0.131666
ABT-263	10	Apoptotic	-0.0561875
ABT-263	1	Non-Lethal	NaN
ABT-263	3.16	Apoptotic	0.158277
ABT-263	31.6	Apoptotic	-0.324771
ABT-737	0.0316	Non-Lethal	NaN
ABT-737	0.1	Non-Lethal	NaN
ABT-737	0.316	Non-Lethal	NaN
ABT-737	10	Apoptotic	-0.251118
ABT-737	1	Non-Lethal	NaN
ABT-737	3.16	Apoptotic	-0.154582
ABT-737	31.6	Apoptotic	-0.0621623
Abemaciclib	0.01	Non-Lethal	NaN
Abemaciclib	0.0316	Non-Lethal	NaN
Abemaciclib	0.1	Non-Lethal	NaN
Abemaciclib	0.316	Non-Lethal	NaN
Abemaciclib	10	Apoptotic	0.203793
Abemaciclib	1	Apoptotic	0.723283
Abemaciclib	3.16	Apoptotic	-0.288369
Actinomycin-D	0.001	Non-Lethal	NaN
Actinomycin-D	0.00316	Non-Lethal	NaN
Actinomycin-D	0.01	Apoptotic	0.0737803
Actinomycin-D	0.0316	Apoptotic	0.713468
Actinomycin-D	0.1	Apoptotic	0.720005
Actinomycin-D	0.316	Apoptotic	0.736963
Actinomycin-D	1	Apoptotic	0.720585
Anisomycin	0.316	Apoptotic	0.499008
Anisomycin	100	Apoptotic	0.990128
Anisomycin	10	Apoptotic	1.03185
Anisomycin	1	Apoptotic	0.995619
Anisomycin	3.16	Apoptotic	1.09702
Anisomycin	31.6	Apoptotic	1.00695
Anisomycin	316	Apoptotic	0.96736
Bortezomib	0.001	Non-Lethal	NaN
Bortezomib	0.00316	Apoptotic	0.863291
Bortezomib	0.01	Apoptotic	0.775192
Bortezomib	0.0316	Apoptotic	0.379841
Bortezomib	0.1	Apoptotic	0.285521
Bortezomib	0.316	Apoptotic	0.121373
Bortezomib	1	Apoptotic	0.0271611
Brefeldin A	0.0316	Non-Lethal	NaN
Brefeldin A	0.1	Apoptotic	0.0449406
Brefeldin A	0.316	Apoptotic	0.198838
Brefeldin A	10	Apoptotic	0.0733686
Brefeldin A	1	Apoptotic	0.220834
Brefeldin A	3.16	Apoptotic	0.259162
Brefeldin A	31.6	Apoptotic	0.134616
Buparlisib	0.0316	Non-Lethal	NaN
Buparlisib	0.1	Non-Lethal	NaN
Buparlisib	0.316	Non-Lethal	NaN
Buparlisib	10	Apoptotic	0.498202
Buparlisib	1	Non-Lethal	NaN
Buparlisib	3.16	Apoptotic	0.0107895
Buparlisib	31.6	Apoptotic	0.475678
Camptothecin	0.01	Non-Lethal	NaN
Camptothecin	0.0316	Non-Lethal	NaN
Camptothecin	0.1	Non-Lethal	NaN
Camptothecin	0.316	Non-Lethal	NaN
Camptothecin	10	Apoptotic	0.386499
Camptothecin	1	Apoptotic	0.633463
Camptothecin	3.16	Apoptotic	0.307025
Capivasertib	0.0316	Non-Lethal	NaN
Capivasertib	0.1	Non-Lethal	NaN
Capivasertib	0.316	Non-Lethal	NaN
Capivasertib	10	Non-Lethal	NaN
Capivasertib	1	Non-Lethal	NaN
Capivasertib	3.16	Non-Lethal	NaN
Capivasertib	31.6	Apoptotic	-0.198594
Carboplatin	0.316	Non-Lethal	NaN
Carboplatin	100	Non-Lethal	NaN
Carboplatin	10	Non-Lethal	NaN
Carboplatin	1	Non-Lethal	NaN
Carboplatin	3.16	Non-Lethal	NaN
Carboplatin	31.6	Non-Lethal	NaN
Carboplatin	316	Apoptotic	0.270366
Cisplatin	0.1	Non-Lethal	NaN
Cisplatin	0.316	Non-Lethal	NaN
Cisplatin	100	Apoptotic	0.982887
Cisplatin	10	Apoptotic	0.653092
Cisplatin	1	Non-Lethal	NaN
Cisplatin	3.16	Non-Lethal	NaN
Cisplatin	31.6	Apoptotic	0.573617
Cordycepin	0.1	Non-Lethal	NaN
Cordycepin	0.316	Non-Lethal	NaN
Cordycepin	100	Apoptotic	-0.442158
Cordycepin	10	Non-Lethal	NaN
Cordycepin	1	Non-Lethal	NaN
Cordycepin	3.16	Non-Lethal	NaN
Cordycepin	31.6	Non-Lethal	NaN
Cycloheximide	0.1	Non-Lethal	NaN
Cycloheximide	0.316	Non-Lethal	NaN
Cycloheximide	100	Apoptotic	1.188
Cycloheximide	10	Apoptotic	0.628866
Cycloheximide	1	Non-Lethal	NaN
Cycloheximide	3.16	Non-Lethal	NaN
Cycloheximide	31.6	Apoptotic	1.0123
DMSO	0.001	Non-Lethal	NaN
DRB	0.1	Non-Lethal	NaN
DRB	0.316	Non-Lethal	NaN
DRB	100	Apoptotic	-0.137054
DRB	10	Non-Lethal	NaN
DRB	1	Non-Lethal	NaN
DRB	3.16	Non-Lethal	NaN
DRB	31.6	Apoptotic	0.907536
Ethynylcytidine	0.01	Non-Lethal	NaN
Ethynylcytidine	0.0316	Non-Lethal	NaN
Ethynylcytidine	0.1	Non-Lethal	NaN
Ethynylcytidine	0.316	Non-Lethal	NaN
Ethynylcytidine	10	Apoptotic	0.763484
Ethynylcytidine	1	Apoptotic	0.824884
Ethynylcytidine	3.16	Apoptotic	0.85228
Etoposide	0.0316	Non-Lethal	NaN
Etoposide	0.1	Non-Lethal	NaN
Etoposide	0.316	Non-Lethal	NaN
Etoposide	10	Apoptotic	-0.293082
Etoposide	1	Non-Lethal	NaN
Etoposide	3.16	Non-Lethal	NaN
Etoposide	31.6	Apoptotic	-0.119415
Flavopiridol	0.01	Non-Lethal	NaN
Flavopiridol	0.0316	Non-Lethal	NaN
Flavopiridol	0.1	Apoptotic	1.12189
Flavopiridol	0.316	Apoptotic	0.984772
Flavopiridol	10	Apoptotic	0.705038
Flavopiridol	1	Apoptotic	0.928624
Flavopiridol	3.16	Apoptotic	0.816264
Homoharringtonine	0.01	Non-Lethal	NaN
Homoharringtonine	0.0316	Non-Lethal	NaN
Homoharringtonine	0.1	Apoptotic	1.01209
Homoharringtonine	0.316	Apoptotic	0.99642
Homoharringtonine	10	Apoptotic	1.11262
Homoharringtonine	1	Apoptotic	1.12922
Homoharringtonine	3.16	Apoptotic	1.14274
Idarubicin	0.001	Non-Lethal	NaN
Idarubicin	0.00316	Non-Lethal	NaN
Idarubicin	0.01	Non-Lethal	NaN
Idarubicin	0.0316	Apoptotic	-0.494274
Idarubicin	0.1	Apoptotic	-0.0343353
Idarubicin	0.316	Apoptotic	0.337325
Idarubicin	1	Apoptotic	0.832693
JQ1	0.1	Non-Lethal	NaN
JQ1	0.316	Non-Lethal	NaN
JQ1	100	Non-Apoptotic	0.151378
JQ1	10	Non-Lethal	NaN
JQ1	1	Non-Lethal	NaN
JQ1	3.16	Non-Lethal	NaN
JQ1	31.6	Apoptotic	-0.180977
MG132	0.01	Non-Lethal	NaN
MG132	0.0316	Non-Lethal	NaN
MG132	0.1	Non-Lethal	NaN
MG132	0.316	Apoptotic	0.951314
MG132	10	Apoptotic	-0.0728199
MG132	1	Apoptotic	0.253224
MG132	3.16	Apoptotic	0.00058066
Mirdametinib	0.0316	Non-Lethal	NaN
Mirdametinib	0.1	Non-Lethal	NaN
Mirdametinib	0.316	Non-Lethal	NaN
Mirdametinib	10	Apoptotic	-0.294509
Mirdametinib	1	Apoptotic	-0.331506
Mirdametinib	3.16	Apoptotic	-0.515759
Mirdametinib	31.6	Apoptotic	-0.350933
Niraparib	0.1	Non-Lethal	NaN
Niraparib	0.316	Non-Lethal	NaN
Niraparib	100	Non-Apoptotic	0.0926359
Niraparib	10	Non-Lethal	NaN
Niraparib	1	Non-Lethal	NaN
Niraparib	3.16	Non-Lethal	NaN
Niraparib	31.6	Apoptotic	-0.0240161
PF3600	0.0316	Non-Lethal	NaN
PF3600	0.1	Non-Lethal	NaN
PF3600	0.316	Non-Lethal	NaN
PF3600	10	Apoptotic	0.200731
PF3600	1	Non-Lethal	NaN
PF3600	3.16	Apoptotic	0.485985
PF3600	31.6	Apoptotic	-0.243215
PF4091	0.0316	Non-Lethal	NaN
PF4091	0.1	Non-Lethal	NaN
PF4091	0.316	Non-Lethal	NaN
PF4091	10	Apoptotic	0.161288
PF4091	1	Non-Lethal	NaN
PF4091	3.16	Non-Lethal	NaN
PF4091	31.6	Apoptotic	0.0431907
Palbociclib	0.01	Non-Lethal	NaN
Palbociclib	0.0316	Non-Lethal	NaN
Palbociclib	0.1	Non-Lethal	NaN
Palbociclib	0.316	Non-Lethal	NaN
Palbociclib	10	Apoptotic	0.0654372
Palbociclib	1	Non-Lethal	NaN
Palbociclib	3.16	Non-Lethal	NaN
Panobinostat	0.001	Non-Lethal	NaN
Panobinostat	0.00316	Non-Lethal	NaN
Panobinostat	0.01	Apoptotic	-0.42147
Panobinostat	0.0316	Apoptotic	-0.0132912
Panobinostat	0.1	Apoptotic	0.0975504
Panobinostat	0.316	Apoptotic	0.178289
Panobinostat	1	Apoptotic	0.161372
Rapamycin	0.01	Non-Lethal	NaN
Rapamycin	0.0316	Non-Lethal	NaN
Rapamycin	0.1	Non-Lethal	NaN
Rapamycin	0.316	Non-Lethal	NaN
Rapamycin	10	Non-Lethal	NaN
Rapamycin	1	Non-Lethal	NaN
Rapamycin	3.16	Non-Lethal	NaN
Ribociclib	0.01	Non-Lethal	NaN
Ribociclib	0.0316	Non-Lethal	NaN
Ribociclib	0.1	Non-Lethal	NaN
Ribociclib	0.316	Non-Lethal	NaN
Ribociclib	10	Non-Lethal	NaN
Ribociclib	1	Non-Lethal	NaN
Ribociclib	3.16	Non-Lethal	NaN
Rucaparib	0.1	Non-Lethal	NaN
Rucaparib	0.316	Non-Lethal	NaN
Rucaparib	100	Apoptotic	0.0275586
Rucaparib	10	Non-Lethal	NaN
Rucaparib	1	Non-Lethal	NaN
Rucaparib	3.16	Non-Lethal	NaN
Rucaparib	31.6	Apoptotic	0.417641
SGI-1027	0.0316	Non-Lethal	NaN
SGI-1027	0.1	Non-Lethal	NaN
SGI-1027	0.316	Non-Lethal	NaN
SGI-1027	10	Non-Apoptotic	-0.0157515
SGI-1027	1	Apoptotic	-0.618628
SGI-1027	3.16	Non-Apoptotic	0.0650016
SGI-1027	31.6	Non-Apoptotic	-0.0359854
Staurosporine	0.01	Apoptotic	0.132849
Staurosporine	0.0316	Apoptotic	-0.0788122
Staurosporine	0.1	Apoptotic	-0.213793
Staurosporine	0.316	Apoptotic	-0.465776
Staurosporine	10	Apoptotic	-0.349706
Staurosporine	1	Apoptotic	-0.241225
Staurosporine	3.16	Apoptotic	-0.491413
THZ1	0.01	Non-Lethal	NaN
THZ1	0.0316	Apoptotic	-0.0355863
THZ1	0.1	Apoptotic	0.00313172
THZ1	0.316	Apoptotic	-0.0301151
THZ1	10	Apoptotic	-0.115056
THZ1	1	Apoptotic	-0.0236492
THZ1	3.16	Apoptotic	-0.166855
THZ531	0.01	Non-Lethal	NaN
THZ531	0.0316	Non-Lethal	NaN
THZ531	0.1	Non-Lethal	NaN
THZ531	0.316	Apoptotic	-0.132366
THZ531	10	Apoptotic	0.253344
THZ531	1	Apoptotic	-0.122521
THZ531	3.16	Apoptotic	0.166881
Teniposide	0.0316	Non-Lethal	NaN
Teniposide	0.1	Non-Lethal	NaN
Teniposide	0.316	Non-Lethal	NaN
Teniposide	10	Apoptotic	0.182132
Teniposide	1	Apoptotic	0.202981
Teniposide	3.16	Apoptotic	0.177512
Teniposide	31.6	Apoptotic	0.0421826
Thapsigargin	0.0316	Apoptotic	-0.202615
Thapsigargin	0.1	Apoptotic	-0.0358755
Thapsigargin	0.316	Apoptotic	-0.194735
Thapsigargin	10	Non-Apoptotic	-0.125504
Thapsigargin	1	Apoptotic	0.151129
Thapsigargin	3.16	Apoptotic	-0.200694
Thapsigargin	31.6	Non-Apoptotic	-0.0374415
Topotecan	0.0316	Non-Lethal	NaN
Topotecan	0.1	Non-Lethal	NaN
Topotecan	0.316	Non-Lethal	NaN
Topotecan	10	Apoptotic	0.274713
Topotecan	1	Non-Lethal	NaN
Topotecan	3.16	Apoptotic	0.376444
Topotecan	31.6	Apoptotic	0.195823
Torin2	0.0316	Non-Lethal	NaN
Torin2	0.1	Non-Lethal	NaN
Torin2	0.316	Apoptotic	-0.276826
Torin2	10	Apoptotic	0.00343365
Torin2	1	Apoptotic	-0.126377
Torin2	3.16	Apoptotic	-0.104271
Torin2	31.6	Non-Apoptotic	-0.030606
Triptolide	0.001	Non-Lethal	NaN
Triptolide	0.00316	Non-Lethal	NaN
Triptolide	0.01	Apoptotic	1.02969
Triptolide	0.0316	Apoptotic	0.847026
Triptolide	0.1	Apoptotic	1.00103
Triptolide	0.316	Apoptotic	1.00216
Triptolide	1	Apoptotic	1
Tunicamycin	0.01	Non-Lethal	NaN
Tunicamycin	0.0316	Non-Lethal	NaN
Tunicamycin	0.1	Non-Lethal	NaN
Tunicamycin	0.316	Non-Lethal	NaN
Tunicamycin	10	Apoptotic	0.083839
Tunicamycin	1	Apoptotic	-0.186605
Tunicamycin	3.16	Apoptotic	0.023892
Vorinostat	0.1	Non-Lethal	NaN
Vorinostat	0.316	Non-Lethal	NaN
Vorinostat	100	Apoptotic	0.19765
Vorinostat	10	Apoptotic	0.0420823
Vorinostat	1	Non-Lethal	NaN
Vorinostat	3.16	Apoptotic	-0.001262
Vorinostat	31.6	Apoptotic	0.111733
YKL-5-124	0.0316	Non-Lethal	NaN
YKL-5-124	0.1	Non-Lethal	NaN
YKL-5-124	0.316	Non-Lethal	NaN
YKL-5-124	10	Apoptotic	0.786468
YKL-5-124	1	Apoptotic	0.913694
YKL-5-124	3.16	Apoptotic	0.949069
YKL-5-124	31.6	Apoptotic	0.0537363
a-amanitin	0.01	Non-Lethal	NaN
a-amanitin	0.0316	Non-Lethal	NaN
a-amanitin	0.1	Non-Lethal	NaN
a-amanitin	0.316	Non-Lethal	NaN
a-amanitin	10	Apoptotic	1.00963
a-amanitin	1	Apoptotic	1.11596
a-amanitin	3.16	Apoptotic	0.965968

## Sheet: LR Classifier
Drug-dose pair	Linkage_ratio	p_value	FDR
4-NQO_0.1uM	1.18678	0.0131096	0.0444631
4-NQO_0.316uM	0.996	0.00123654	0.00843529
4-NQO_10uM	1.87709	0.753346	0.902204
4-NQO_1uM	0.999654	0.00130099	0.00843529
4-NQO_3.16uM	1.02194	0.00176515	0.00922435
4-NQO_31.6uM	1.9266	0.814245	0.926998
ABT-199_100uM	1.97762	0.866195	0.955666
ABT-199_31.6uM	2.09379	0.944974	0.975069
ABT-263_100uM	1.76993	0.592378	0.797412
ABT-263_10uM	1.74027	0.543287	0.770641
ABT-263_3.16uM	1.62118	0.347166	0.661658
ABT-263_31.6uM	1.91729	0.803566	0.926998
ABT-737_10uM	1.9407	0.829721	0.926998
ABT-737_3.16uM	1.98925	0.876481	0.959392
ABT-737_31.6uM	1.72585	0.519129	0.770641
Abemaciclib_10uM	1.51298	0.198	0.464869
Abemaciclib_1uM	1.09324	0.00443542	0.0171081
Abemaciclib_3.16uM	1.97871	0.867179	0.955666
Actinomycin-D_0.01uM	1.73576	0.535742	0.770641
Actinomycin-D_0.0316uM	1.10291	0.00499414	0.0183875
Actinomycin-D_0.1uM	1.06665	0.00317648	0.0136702
Actinomycin-D_0.316uM	1.05855	0.00286275	0.0132504
Actinomycin-D_1uM	1.08179	0.00384672	0.0151992
Anisomycin_0.316uM	1.28133	0.0340286	0.104012
Anisomycin_100uM	0.953903	0.000677765	0.00843529
Anisomycin_10uM	0.954596	0.000684675	0.00843529
Anisomycin_1uM	0.929161	0.000469513	0.00843529
Anisomycin_3.16uM	0.987149	0.00109236	0.00843529
Anisomycin_31.6uM	0.955645	0.000695243	0.00843529
Anisomycin_316uM	0.957011	0.000709247	0.00843529
Bortezomib_0.00316uM	1.01536	0.00161441	0.00901844
Bortezomib_0.01uM	1.04485	0.00239508	0.0121251
Bortezomib_0.0316uM	1.35546	0.0652249	0.185376
Bortezomib_0.1uM	1.41399	0.102795	0.282252
Bortezomib_0.316uM	1.54362	0.235847	0.523388
Bortezomib_1uM	1.62053	0.346156	0.661658
Brefeldin A_0.1uM	1.64927	0.391799	0.689907
Brefeldin A_0.316uM	1.57329	0.276018	0.588354
Brefeldin A_10uM	1.71952	0.508487	0.765606
Brefeldin A_1uM	1.59706	0.310442	0.620885
Brefeldin A_3.16uM	1.63299	0.365712	0.673242
Brefeldin A_31.6uM	1.70933	0.491368	0.764649
Buparlisib_10uM	1.22878	0.0203776	0.0673709
Buparlisib_3.16uM	1.63844	0.374377	0.68145
Buparlisib_31.6uM	1.24767	0.0246241	0.0797819
Camptothecin_10uM	1.47477	0.156314	0.389581
Camptothecin_1uM	1.26805	0.0300141	0.0935053
Camptothecin_3.16uM	1.53814	0.228807	0.516847
Capivasertib_31.6uM	1.8073	0.652132	0.845163
Carboplatin_316uM	1.45912	0.14104	0.362673
Cisplatin_100uM	1.06289	0.00302712	0.013622
Cisplatin_10uM	1.33817	0.0564626	0.163338
Cisplatin_31.6uM	1.18723	0.0131742	0.0444631
Cordycepin_100uM	2.03356	0.910562	0.967888
Cycloheximide_100uM	1.02185	0.00176308	0.00922435
Cycloheximide_10uM	1.32631	0.0510079	0.150241
Cycloheximide_31.6uM	0.925529	0.000444505	0.00843529
DRB_100uM	1.7719	0.595598	0.797412
DRB_31.6uM	0.951848	0.000657667	0.00843529
Ethynylcytidine_10uM	1.1801	0.0121901	0.0429303
Ethynylcytidine_1uM	1.12328	0.00637902	0.0229645
Ethynylcytidine_3.16uM	1.08162	0.00383899	0.0151992
Etoposide_10uM	1.88737	0.76681	0.906738
Etoposide_31.6uM	1.7511	0.561331	0.770641
Flavopiridol_0.1uM	1.01174	0.0015367	0.00889093
Flavopiridol_0.316uM	0.942898	0.000576388	0.00843529
Flavopiridol_10uM	1.06739	0.00320659	0.0136702
Flavopiridol_1uM	0.960561	0.000746838	0.00843529
Flavopiridol_3.16uM	0.999696	0.00130174	0.00843529
Homoharringtonine_0.1uM	1.00311	0.00136476	0.00850353
Homoharringtonine_0.316uM	0.971624	0.000876109	0.00843529
Homoharringtonine_10uM	0.967065	0.000820526	0.00843529
Homoharringtonine_1uM	0.982334	0.00102054	0.00843529
Homoharringtonine_3.16uM	0.982914	0.00102897	0.00843529
Idarubicin_0.0316uM	2.12351	0.957568	0.976162
Idarubicin_0.1uM	1.67841	0.439642	0.731134
Idarubicin_0.316uM	1.38356	0.0816596	0.228084
Idarubicin_1uM	0.997462	0.00126196	0.00843529
JQ1_100uM	1.67377	0.431937	0.731134
JQ1_31.6uM	1.86278	0.733947	0.89398
MG132_0.316uM	1.0095	0.00149018	0.00889093
MG132_10uM	1.70728	0.487925	0.764649
MG132_1uM	1.44857	0.131334	0.34879
MG132_3.16uM	1.64456	0.384194	0.689012
Mirdametinib_10uM	2.0543	0.923869	0.9691
Mirdametinib_1uM	2.07057	0.933208	0.9691
Mirdametinib_3.16uM	2.29808	0.993025	0.999192
Mirdametinib_31.6uM	2.12487	0.958085	0.976162
Niraparib_100uM	1.75022	0.559857	0.770641
Niraparib_31.6uM	1.83961	0.700971	0.880338
PF3600_10uM	1.48381	0.165606	0.406487
PF3600_3.16uM	1.25277	0.025891	0.082242
PF3600_31.6uM	1.88015	0.757406	0.902204
PF4091_10uM	1.56655	0.266605	0.575867
PF4091_31.6uM	1.62785	0.357601	0.665878
Palbociclib_10uM	1.68966	0.458385	0.735231
Panobinostat_0.01uM	2.00014	0.885599	0.96189
Panobinostat_0.0316uM	1.68085	0.443692	0.731134
Panobinostat_0.1uM	1.59159	0.302366	0.615816
Panobinostat_0.316uM	1.52296	0.209904	0.485778
Panobinostat_1uM	1.53885	0.22971	0.516847
Rucaparib_100uM	1.66331	0.414697	0.716069
Rucaparib_31.6uM	1.32611	0.0509211	0.150241
SGI-1027_10uM	1.85363	0.72114	0.891792
SGI-1027_1uM	2.65514	0.999963	0.999963
SGI-1027_3.16uM	1.74299	0.547831	0.770641
SGI-1027_31.6uM	1.90058	0.783491	0.91975
Staurosporine_0.01uM	1.55161	0.246338	0.539281
Staurosporine_0.0316uM	1.76679	0.587224	0.797412
Staurosporine_0.1uM	1.83964	0.70101	0.880338
Staurosporine_0.316uM	2.03886	0.914116	0.967888
Staurosporine_10uM	1.93496	0.823525	0.926998
Staurosporine_1uM	1.85259	0.719675	0.891792
Staurosporine_3.16uM	2.06115	0.927919	0.9691
THZ1_0.0316uM	1.67571	0.435152	0.731134
THZ1_0.1uM	1.64632	0.387037	0.689012
THZ1_0.316uM	1.68544	0.451346	0.73118
THZ1_10uM	1.73804	0.539553	0.770641
THZ1_1uM	1.6638	0.415497	0.716069
THZ1_3.16uM	1.78339	0.614225	0.808979
THZ531_0.316uM	2.00643	0.890639	0.96189
THZ531_10uM	1.44741	0.130294	0.34879
THZ531_1uM	1.75072	0.560689	0.770641
THZ531_3.16uM	1.58502	0.292774	0.608069
Teniposide_10uM	1.49294	0.175361	0.424007
Teniposide_1uM	1.47172	0.153254	0.387924
Teniposide_3.16uM	1.49677	0.179556	0.427765
Teniposide_31.6uM	1.6133	0.334989	0.661658
Thapsigargin_0.0316uM	2.02381	0.90374	0.967888
Thapsigargin_0.1uM	1.85852	0.728021	0.893481
Thapsigargin_0.316uM	1.93858	0.827448	0.926998
Thapsigargin_10uM	1.92312	0.810294	0.926998
Thapsigargin_1uM	1.68272	0.446804	0.731134
Thapsigargin_3.16uM	1.82868	0.684788	0.873509
Thapsigargin_31.6uM	1.87018	0.744079	0.899558
Topotecan_10uM	1.59278	0.304107	0.615816
Topotecan_3.16uM	1.45498	0.137172	0.358418
Topotecan_31.6uM	1.62665	0.35572	0.665878
Torin2_0.316uM	1.93074	0.81888	0.926998
Torin2_10uM	1.72066	0.510404	0.765606
Torin2_1uM	1.81389	0.662333	0.851571
Torin2_3.16uM	1.78111	0.610553	0.808979
Torin2_31.6uM	1.71185	0.495606	0.764649
Triptolide_0.01uM	1.10283	0.0049889	0.0183875
Triptolide_0.0316uM	0.989176	0.00112394	0.00843529
Triptolide_0.1uM	0.918105	0.000397171	0.00843529
Triptolide_0.316uM	0.927071	0.000454965	0.00843529
Triptolide_1uM	0.942395	0.000572109	0.00843529
Tunicamycin_10ug/mL	1.70223	0.479443	0.761468
Tunicamycin_1ug/mL	2.15326	0.967732	0.979829
Tunicamycin_3.16ug/mL	1.80311	0.645578	0.843417
Vorinostat_100uM	1.58439	0.29186	0.608069
Vorinostat_10uM	1.71555	0.501824	0.765606
Vorinostat_3.16uM	1.74334	0.548411	0.770641
Vorinostat_31.6uM	1.6188	0.343472	0.661658
YKL-5-124_10uM	1.07764	0.00365141	0.0151674
YKL-5-124_1uM	1.0511	0.00259909	0.0127592
YKL-5-124_3.16uM	0.985284	0.00106401	0.00843529
YKL-5-124_31.6uM	1.73538	0.535102	0.770641
a-amanitin_10uM	0.916567	0.000387971	0.00843529
a-amanitin_1uM	1.05378	0.00269113	0.0128224
a-amanitin_3.16uM	0.927859	0.000460404	0.00843529

## Sheet: IIa50 and LF50 times
	4NQO_3.16uM	Abemaciclib_1uM	Abemaciclib_10uM	ABT199_100uM	ABT263_31.6uM	Cisplatin_31.6uM	Cisplatin_100uM	Cordycepin_100uM	Idarubicin_0.1uM	Idarubicin_1uM	PF3600_3.16uM	PF3600_31.6uM	Staurosporine_0.316uM	Thapsigargin_3.16uM	Teniposide_10uM
Pol II-a 50% decay times (h)	1.47308	17.8876	22.7604	25.3983	NA	8.00967	2.99789	NA	NA	0.520686	15.9695	NA	17.0818	NA	16.2378
50% Cell death (LF) times (h)	16.8919	39.5464	20.24	17.5752	21.8952	25.9056	24.4566	38.6374	34.8538	31.2164	37.8476	32.9532	24.6526	36.7857	20.9364

## Sheet: Pol II-a normalized signal
Timepoint (hours)	Replicate	4NQO_3.16uM	Abemaciclib_1uM	Abemaciclib_10uM	ABT199_100uM	ABT263_31.6uM	Cisplatin_31.6uM	Cisplatin_100uM	Cordycepin_100uM	Idarubicin_0.1uM	Idarubicin_1uM	PF3600_3.16uM	PF3600_31.6uM	Staurosporine_0.316uM	Thapsigargin_3.16uM	Teniposide_10uM
0	1	1	1	1	1	1	1	1	1	1	1	1	1	1	1	1
2	1	0.533213	1.0647	1.3567	1.4496	1.00502	0.685698	1.10345	0.738217	0.865349	0.319943	1.21506	1.47754	1.37163	0.990805	0.930661
4	1	0.229767	0.942505	1.14112	1.01101	0.873479	0.391564	0.301533	0.50005	0.847643	0.320768	0.971014	1.21301	1.00995	0.944558	0.890306
8	1	0.255564	0.589434	0.993428	0.813917	0.897449	0.21444	0.130279	0.741131	1.06633	0.432142	0.652939	0.961861	0.94992	0.74599	0.709926
12	1	0.22612	0.441983	1.12667	0.700736	0.842312	0.162177	0.106847	0.863476	0.937594	0.620955	0.48514	0.851963	0.745704	0.79364	0.579756
20	1	0.221344	0.420795	0.541484	0.546983	0.715345	0.0658786	0.060529	1.38809	0.831683	0.639934	0.358623	0.705384	0.557465	0.612896	0.454932
26	1	0.319632	0.454893	0.719251	0.305296	0.506864	0.0419648	0.0685456	1.04303	0.90896	0.34148	0.457685	0.606089	0.417117	0.555566	0.202728
32	1	NA	0.371154	NA	NA	NA	NA	NA	NA	NA	NA	0.435393	0.55741	NA	NA	NA
0	1	1	1	1	1	1	1	1	1	1	1	1	1	1	1	1
2	1	0.401843	1.3034	1.3064	1.57529	1.46548	0.82229	0.869276	0.658189	0.672982	0.588219	0.886203	2.53973	1.58885	0.996775	0.912541
4	1	0.15002	0.990911	1.24864	2.03282	1.02326	0.51338	0.384774	0.564309	0.735595	0.296387	0.940641	3.35377	0.711846	0.665175	0.644077
8	1	0.125928	1.01853	0.947559	1.6493	1.14975	0.309095	0.0712165	0.573673	0.807562	0.605745	0.35654	3.40545	1.21201	0.680525	0.747263
12	1	0.174389	0.537836	0.898685	1.12237	1.12677	0.22917	0.0386276	0.684629	0.781197	0.674947	0.444583	2.99451	0.792115	0.671612	0.663828
20	1	0.145503	0.598344	0.486169	1.01037	1.06202	0.0968804	0.0114431	1.19336	0.841798	0.830196	0.399069	2.36501	0.36753	0.706282	0.467563
26	1	0.207967	0.471186	0.500565	1.1772	1.31076	0.0477632	0.00977546	0.72384	0.70597	0.461802	0.395533	1.77155	0.450523	0.741195	0.474773
32	1	NA	0.390125	NA	NA	NA	NA	NA	NA	NA	NA	NA	1.67846	NA	NA	NA
0	1	1	1	1	1	1	1	1	1	1	1	1	1	1	1	1
2	1	0.400581	1.10197	1.17888	1.89216	0.823366	1.86671	0.807119	0.764424	0.671489	0.450953	1.29556	1.45841	1.23369	1.0246	0.773288
4	1	0.189086	0.902651	1.10251	1.2598	0.796687	0.954456	0.217133	0.527222	1.02115	0.30422	0.942444	1.16469	1.16026	0.863698	0.547138
8	1	0.180574	0.623648	1.00638	1.2942	0.929926	1.07707	0.0768236	0.557434	1.0944	0.173435	0.685582	0.884036	1.01812	0.906248	0.602749
12	1	0.153576	0.706091	0.687989	0.650142	0.960026	0.777277	0.0549459	0.832418	1.00648	0.409766	0.753702	0.878369	1.00925	0.872673	0.653394
20	1	0.239526	0.649619	0.584677	0.692067	0.736234	0.792412	0.0269082	1.4048	1.20568	0.763339	0.841662	0.717335	0.371754	0.702576	0.40282
26	1	0.181201	0.649619	0.402962	0.547745	0.634089	0.458894	0.0273187	1.33457	0.976005	0.707782	0.87157	0.574836	0.203732	0.87815	0.299641
32	1	NA	NA	NA	NA	NA	NA	NA	NA	NA	NA	NA	0.549366	NA	NA	NA
