# Supplementary material for: RNA Pol II inhibition activates cell death independently from the loss of transcription
Source: Cell. Author manuscript; Available in PMC 2025 Sep 4. (PMC12406974; doi:10.1016/j.cell.2025.07.034)
Supplement: MMC6 [file NIHMS2100174-supplement-MMC6.xlsx]

## Sheet: Raw counts
	Gene-level counts from U2OS or U2OS-PTBP1-KO cells treated with or without 1 µM triptolide for 8 hours. CYT, cytolasmic lysate; NUC, nuclear lysate; WCL, whole cell lysate
genes	ensembl	U2OS_TRT_CYT_Rep_1	U2OS_TRT_CYT_Rep_2	U2OS_TRT_NUC_Rep_1	U2OS_TRT_NUC_Rep_2	U2OS_TRT_WCL_Rep_1	U2OS_TRT_WCL_Rep_2	U2OS_UNT_CYT_Rep_1	U2OS_UNT_CYT_Rep_2	U2OS_UNT_NUC_Rep_1	U2OS_UNT_NUC_Rep_2	U2OS_UNT_WCL_Rep_1	U2OS_UNT_WCL_Rep_2	U2OS-PTBP1-KO_TRT_CYT_Rep_1	U2OS-PTBP1-KO_TRT_CYT_Rep_2	U2OS-PTBP1-KO_TRT_NUC_Rep_1	U2OS-PTBP1-KO_TRT_NUC_Rep_2	U2OS-PTBP1-KO_UNT_CYT_Rep_1	U2OS-PTBP1-KO_UNT_CYT_Rep_2	U2OS-PTBP1-KO_UNT_NUC_Rep_1	U2OS-PTBP1-KO_UNT_NUC_Rep_2
TSPAN6	ENSG00000000003	718	576	2948	2165	2185	1717	512	486	2522	1976	1876	1123	665	425	1858	1920	415	472	1944	1564
TNMD	ENSG00000000005	0	0	0	0	0	0	0	0	0	0	0	0	0	0	0	0	0	0	0	0
DPM1	ENSG00000000419	2875	2467	2516	2019	2645	2393	2790	3099	2533	2237	2979	2198	2339	2047	1366	2148	3040	3415	2668	2010
SCYL3	ENSG00000000457	20	14	21	25	29	18	225	128	312	279	288	203	26	14	28	21	131	189	243	244
C1orf112	ENSG00000000460	441	341	525	477	493	552	791	791	1459	1323	1326	994	148	224	317	334	421	452	954	834
FGR	ENSG00000000938	0	0	0	0	0	1	0	0	0	0	0	0	0	0	0	0	0	0	0	0
CFH	ENSG00000000971	0	0	259	187	197	84	0	0	167	55	123	40	23	10	474	215	12	0	447	181
FUCA2	ENSG00000001036	946	757	6911	5510	5174	4134	765	791	6095	5105	3769	2661	1501	1078	6045	7774	958	1353	6832	6704
GCLC	ENSG00000001084	227	197	118	102	145	133	2669	2764	2013	1805	2570	2068	233	386	104	237	3115	3444	1902	1469
NFYA	ENSG00000001167	236	168	245	231	254	256	5276	6225	5232	5084	5524	4943	158	140	156	136	4875	5844	3953	3814
STPG1	ENSG00000001460	255	275	155	194	174	255	642	531	563	442	598	436	76	149	59	110	390	497	252	229
NIPAL3	ENSG00000001461	1113	1291	1051	1438	1085	1622	1423	1531	1794	1678	1730	1359	759	987	788	1297	1308	1609	1584	1438
LAS1L	ENSG00000001497	4898	4425	3945	3293	4147	4382	3769	3986	3101	2873	3662	2820	2755	3163	1863	3347	2963	3167	2325	2310
ENPP4	ENSG00000001561	66	72	850	931	578	728	104	80	997	842	650	399	77	79	546	688	92	90	924	784
SEMA3F	ENSG00000001617	1030	1010	2490	2350	2047	2242	542	730	1993	1829	1535	1151	1495	1038	3797	3338	962	1092	2525	2389
CFTR	ENSG00000001626	1	0	3	0	1	0	2	0	0	2	1	2	1	0	0	4	0	0	1	1
ANKIB1	ENSG00000001629	3109	2697	2241	1895	2337	2829	4245	4140	3294	2465	3754	2914	2564	2661	1553	1924	4301	4929	2797	2450
CYP51A1	ENSG00000001630	1675	884	4460	2839	3739	2438	1868	1633	6980	4834	4963	2816	952	606	2289	2347	1164	1490	4815	3403
KRIT1	ENSG00000001631	155	103	43	182	113	171	541	562	697	515	657	525	100	151	129	95	709	709	462	624
RAD52	ENSG00000002016	83	84	67	109	79	84	433	401	1090	1215	861	696	51	68	80	60	327	415	878	830
BAD	ENSG00000002330	1822	1582	711	460	974	1024	1860	1727	666	437	1048	913	1750	1872	469	857	2027	2299	557	510
LAP3	ENSG00000002549	3973	3352	3509	2940	3604	3688	3444	3495	3040	2369	3263	2572	2850	2365	2217	2468	2820	2940	2010	1750
CD99	ENSG00000002586	1087	1047	2652	2442	2082	1949	679	769	1747	1615	1321	978	1346	898	2120	2489	722	810	1511	1240
HS3ST1	ENSG00000002587	0	1	1	0	2	0	1	0	0	0	0	1	0	0	0	1	0	0	0	2
AOC1	ENSG00000002726	0	0	2	0	1	0	0	0	0	0	0	2	0	0	0	1	0	0	1	1
WNT16	ENSG00000002745	0	0	0	0	0	1	0	0	0	0	0	0	0	0	0	0	0	0	0	0
HECW1	ENSG00000002746	30	26	33	27	31	30	60	82	83	74	93	67	43	70	108	114	199	225	263	357
MAD1L1	ENSG00000002822	3896	3074	2997	2741	3528	3259	5566	5469	4765	4172	5047	3974	2381	2411	1860	3142	4517	4800	3414	3449
LASP1	ENSG00000002834	36437	25537	29072	20480	29515	25945	37419	34249	29937	21474	34236	23046	9212	10128	7261	10146	24268	28121	13925	14224
SNX11	ENSG00000002919	195	190	142	83	128	154	1621	1684	1143	909	1413	1102	111	140	64	119	1530	1779	792	719
TMEM176A	ENSG00000002933	62	37	107	62	105	70	38	24	92	36	62	44	172	110	280	252	100	102	196	189
M6PR	ENSG00000003056	2589	2277	12750	11453	9566	8802	3144	3455	15802	14356	10310	7881	3810	2872	12645	15425	3396	4300	15772	15539
KLHL13	ENSG00000003096	158	196	183	201	175	192	189	209	168	118	183	132	186	169	169	250	245	243	207	189
CYP26B1	ENSG00000003137	360	373	762	1136	669	878	1273	1340	1949	1806	1655	1308	151	193	749	919	1164	1294	1538	1451
ICA1	ENSG00000003147	66	54	63	35	61	62	83	60	62	35	88	42	40	38	32	32	48	57	32	29
DBNDD1	ENSG00000003249	355	330	102	87	190	218	294	314	104	82	203	186	567	827	169	260	573	903	160	184
ALS2	ENSG00000003393	181	243	233	37	285	188	390	631	153	216	170	186	20	116	73	68	396	451	188	207
CASP10	ENSG00000003400	16	15	23	9	21	17	35	10	72	54	54	33	8	15	13	5	18	14	46	29
CFLAR	ENSG00000003402	660	495	542	680	622	621	1584	1793	1918	2115	1982	1593	326	344	388	428	1319	1612	1638	1352
TFPI	ENSG00000003436	212	215	1340	1602	952	1231	289	245	1825	1930	1107	1017	148	139	903	1092	156	178	1273	1140
NDUFAF7	ENSG00000003509	263	213	216	175	239	184	614	577	1327	1303	1039	806	244	261	109	197	741	862	1278	1066
RBM5	ENSG00000003756	67	54	90	91	69	77	2293	2114	5713	6455	4762	3725	51	51	79	98	2117	2218	5328	4987
MTMR7	ENSG00000003987	0	4	4	4	1	3	2	9	3	0	3	1	2	0	0	3	6	7	10	2
SLC7A2	ENSG00000003989	178	163	1473	1372	1065	1147	372	459	2352	2351	1557	1328	206	183	1300	1323	330	434	2221	2027
ARF5	ENSG00000004059	5950	4648	3445	2226	4009	3727	3769	3599	2092	1639	2928	2039	5053	4327	2211	2810	3673	3868	1551	1470
SARM1	ENSG00000004139	18	6	118	157	80	94	34	32	118	152	72	99	14	13	250	174	42	58	273	228
POLDIP2	ENSG00000004142	7878	5763	3673	2411	4992	4654	6297	6060	3197	2278	5015	3610	5220	5465	1750	2562	5899	6959	1973	2020
PLXND1	ENSG00000004399	2398	2407	5702	4769	4695	4767	2131	2614	4782	4581	3881	2964	7244	7543	20688	16066	7987	10140	14572	16246
AK2	ENSG00000004455	11518	9238	8168	6360	8828	8800	9814	9828	8127	7091	9044	7081	7438	7382	3904	6358	9357	10567	6357	5826
CD38	ENSG00000004468	2	1	0	5	6	3	1	2	8	1	5	4	3	1	3	2	4	7	7	5
FKBP4	ENSG00000004478	28440	25993	22938	19653	24941	25112	22019	23243	18956	16214	21341	16806	19067	19302	13114	19566	22460	25820	15899	15816
KDM1A	ENSG00000004487	4343	3748	3231	2548	3697	3375	4807	5170	4230	3283	4493	3660	2915	3074	1833	2758	4315	4784	3202	2761
RBM6	ENSG00000004534	2250	2141	2179	2185	2188	2264	3127	3570	5080	5777	4629	3739	1805	1778	2478	2777	3611	4105	6715	5712
CAMKK1	ENSG00000004660	136	129	86	117	94	126	1000	1122	1250	1376	1311	1003	117	110	97	101	984	1230	895	1018
RECQL	ENSG00000004700	4401	3666	5740	4794	5212	5123	3835	3777	5452	4266	5277	3546	3895	2975	5030	5167	3788	3916	5634	3973
VPS50	ENSG00000004766	441	374	368	365	414	422	598	548	799	625	758	585	369	375	245	331	525	622	897	643
HSPB6	ENSG00000004776	44	24	14	18	32	23	28	27	31	16	37	20	17	25	9	5	21	24	7	6
ARHGAP33	ENSG00000004777	416	297	529	848	492	674	309	319	1127	1924	1234	952	187	188	544	643	214	242	1174	1361
NDUFAB1	ENSG00000004779	2064	1654	1346	977	1632	1480	1708	1543	1085	792	1372	1080	1666	1629	666	1269	1749	1988	775	767
PDK4	ENSG00000004799	1	0	1	0	1	0	13	16	24	9	25	12	2	0	1	1	38	35	38	29
SLC22A16	ENSG00000004809	0	0	5	3	2	2	3	6	3	4	5	4	0	0	1	3	5	3	9	9
ZMYND10	ENSG00000004838	36	23	6	18	22	18	29	34	66	97	62	46	38	22	6	12	43	55	73	101
ABCB5	ENSG00000004846	1	3	6	7	5	4	5	1	16	13	5	7	2	1	2	3	3	0	9	10
ARX	ENSG00000004848	0	0	0	1	0	0	4	0	3	2	1	5	0	1	2	1	0	0	0	1
SLC25A13	ENSG00000004864	1870	1488	1786	1325	1718	1667	2797	2861	2293	1836	2672	2168	1416	1452	1107	1420	2581	2844	1791	1526
ST7	ENSG00000004866	596	423	460	398	494	563	506	533	762	701	659	565	419	451	170	294	448	538	509	476
CDC27	ENSG00000004897	2497	2210	1772	1610	2078	2254	4795	5137	4675	4037	5122	4125	1601	2102	1050	1655	4581	5715	4528	3581
SLC4A1	ENSG00000004939	5	1	9	3	3	7	0	2	3	9	4	2	4	5	9	3	0	0	1	4
CALCR	ENSG00000004948	0	0	5	0	0	9	2	2	5	1	2	4	0	1	4	0	0	0	2	1
HCCS	ENSG00000004961	557	485	387	314	465	453	1114	1148	963	711	988	759	270	266	143	291	862	1027	775	691
DVL2	ENSG00000004975	913	975	729	615	762	874	1644	1440	1353	1179	1693	1040	1016	1081	621	852	2055	1964	1277	1091
PRSS22	ENSG00000005001	0	0	0	0	1	0	0	0	1	0	0	0	0	0	0	1	0	0	4	1
UPF1	ENSG00000005007	2894	2437	3812	2968	3402	3170	5049	5318	6897	5879	5630	4487	1731	1624	2660	2660	4302	4912	5762	5321
SKAP2	ENSG00000005020	8	2	9	3	6	4	8	5	4	11	5	5	6	9	6	6	3	5	14	7
SLC25A5	ENSG00000005022	22264	17363	16393	12648	18335	16957	17404	17311	12360	9090	14588	10980	16152	13849	9879	14202	16218	17920	8871	8238
MCUB	ENSG00000005059	673	627	305	271	436	486	457	629	206	181	360	313	410	553	139	206	511	514	159	129
HOXA11	ENSG00000005073	13	16	14	10	15	31	886	1081	621	534	757	657	17	17	5	13	1110	1214	592	548
POLR2J	ENSG00000005075	5235	4174	1262	1025	2555	2807	3832	3581	1017	715	2108	1816	3834	3609	655	1135	3441	3872	631	689
DHX33	ENSG00000005100	845	520	644	426	662	605	3237	3638	2961	2788	3279	2721	678	755	500	610	3457	4017	2383	2126
MEOX1	ENSG00000005102	1	0	1	1	1	0	11	14	13	6	6	13	0	0	0	0	3	5	0	5
THSD7A	ENSG00000005108	2	0	4	7	5	6	4	2	5	12	3	7	0	1	6	0	0	0	1	2
LIG3	ENSG00000005156	1347	947	1109	975	1198	1079	1830	1870	2322	2187	2323	1727	819	820	743	1033	1899	2107	2182	2231
RPAP3	ENSG00000005175	1614	1521	1478	1281	1567	1596	2720	2786	2695	2243	2829	2202	1358	1398	998	1429	2704	3086	2359	1923
ACSM3	ENSG00000005187	21	4	23	16	30	26	31	23	68	38	63	31	15	32	26	28	32	46	85	60
REXO5	ENSG00000005189	269	246	270	247	269	269	337	261	406	287	350	266	626	604	445	564	577	642	664	580
CIAPIN1	ENSG00000005194	1368	999	1039	762	1159	1063	3069	3216	2651	2268	3152	2333	1099	1386	619	1236	3005	3592	2236	2161
SPPL2B	ENSG00000005206	132	104	760	813	475	501	184	207	1654	2168	1314	1009	116	130	882	931	172	185	1599	2079
FAM214B	ENSG00000005238	305	341	173	150	196	264	1943	1730	1743	1314	1940	1379	205	415	83	180	1444	1829	931	1057
COPZ2	ENSG00000005243	824	622	376	256	545	449	429	414	284	212	378	230	919	693	368	467	623	573	301	273
PRKAR2B	ENSG00000005249	2148	1884	1217	997	1380	1712	1862	1945	793	541	1412	1070	1538	1450	522	682	1562	1822	538	378
MSL3	ENSG00000005302	2332	1841	1131	904	1542	1481	1769	1613	1414	1186	1654	1268	1559	1382	568	822	1466	1798	1009	992
CREBBP	ENSG00000005339	475	393	407	323	420	444	6129	5996	6707	5392	6479	4525	371	552	340	448	6361	7036	5007	4686
TSPOAP1	ENSG00000005379	35	29	29	30	36	23	29	29	34	54	39	25	75	52	64	50	68	64	79	77
MPO	ENSG00000005381	0	3	0	0	0	2	0	1	0	0	0	0	0	0	0	0	0	0	0	0
PON1	ENSG00000005421	0	0	0	0	0	0	0	0	0	0	0	0	0	0	0	0	0	0	0	1
GCFC2	ENSG00000005436	942	704	459	339	661	614	987	1077	644	597	786	675	924	790	355	400	1100	1216	548	410
WDR54	ENSG00000005448	1972	1522	1686	1374	1769	1740	1417	1340	1602	1436	1547	1203	2084	1798	1328	1926	1762	2069	1486	1439
CROT	ENSG00000005469	160	105	154	150	140	147	292	219	573	512	509	316	58	78	90	118	183	201	415	346
ABCB4	ENSG00000005471	46	46	66	102	78	66	32	54	138	131	86	79	38	39	61	93	27	42	130	102
KMT2E	ENSG00000005483	249	199	144	114	191	158	3341	3092	3439	2804	3672	2584	167	183	74	115	2687	2791	2310	1924
RHBDD2	ENSG00000005486	1556	1172	3794	2516	3103	2486	1395	1474	3247	2534	2482	1807	2387	1684	6239	5574	1993	2155	3567	3572
SOX8	ENSG00000005513	12	9	23	25	26	14	39	33	66	45	60	21	36	19	87	43	73	82	120	144
IBTK	ENSG00000005700	734	586	602	490	637	648	913	793	836	661	1021	617	527	430	382	372	813	846	722	493
ZNF195	ENSG00000005801	80	67	359	509	260	356	600	643	1507	1543	1322	1007	102	71	868	729	570	676	1813	1709
MYCBP2	ENSG00000005810	627	467	940	978	936	967	1703	1731	2061	1797	1784	1321	507	350	219	296	1181	830	1139	808
FBXL3	ENSG00000005812	149	100	113	95	97	115	1569	1470	1185	856	1393	1062	100	149	60	101	1343	1518	901	725
ITGAL	ENSG00000005844	0	0	1	0	3	0	0	0	0	0	1	0	0	0	0	0	1	0	0	0
PDK2	ENSG00000005882	1316	997	701	567	923	946	1425	1245	1085	696	1187	814	1244	1392	650	960	1404	1862	744	899
ITGA3	ENSG00000005884	6707	5514	54674	44700	40119	34350	4392	5275	45766	41409	29498	20513	11720	8874	98272	71687	7756	9468	69751	65338
ZFX	ENSG00000005889	104	55	100	53	77	72	889	852	1188	869	1017	716	74	94	63	111	819	924	997	724
LAMP2	ENSG00000005893	750	671	10181	9257	7602	7037	570	670	8780	8105	5583	3970	1169	794	10081	9708	743	992	9725	8796
ITGA2B	ENSG00000005961	13	3	24	52	42	37	4	6	32	30	34	15	11	8	55	39	7	9	20	14
ASB4	ENSG00000005981	3	0	5	5	5	7	3	2	19	20	10	15	1	2	4	5	3	4	19	16
GDE1	ENSG00000006007	3269	2282	2751	1644	2683	2319	3331	2915	2017	1404	2816	1969	2797	2493	1402	1697	2845	3093	1523	1178
REX1BD	ENSG00000006015	967	758	599	365	640	658	743	672	943	899	869	652	700	690	375	605	633	652	833	794
CRLF1	ENSG00000006016	30	22	60	80	55	64	20	13	63	66	15	27	24	39	153	131	27	36	86	75
OSBPL7	ENSG00000006025	72	80	281	429	205	220	158	156	919	1184	747	604	39	41	296	309	189	267	770	1054
TMEM98	ENSG00000006042	2269	1992	2878	2541	2541	2611	1552	1696	2547	2040	2344	1712	2827	2164	2888	3444	1956	2192	2544	2624
YBX2	ENSG00000006047	193	150	103	80	144	111	112	118	118	127	138	106	266	300	105	144	196	238	142	175
KRT33A	ENSG00000006059	0	0	0	0	0	0	0	0	1	0	0	0	0	0	0	0	0	0	0	0
MAP3K14	ENSG00000006062	130	78	111	43	86	64	2157	2174	2497	2340	2547	1844	117	99	74	89	3189	3458	2337	2631
ABCC8	ENSG00000006071	7	5	15	34	7	15	5	1	27	50	23	16	2	1	16	28	3	2	18	19
CACNG3	ENSG00000006116	0	0	0	0	0	0	0	0	0	0	0	0	0	0	0	0	0	0	0	0
TMEM132A	ENSG00000006118	1547	1294	11502	9979	8097	7278	1250	1345	9198	8897	6386	4489	1486	1121	10052	11270	1102	1659	6752	8065
AP2B1	ENSG00000006125	14176	11217	13707	11172	13831	13566	12184	12754	12273	9478	13019	9522	10113	9557	9088	10404	10742	12977	8766	8814
TAC1	ENSG00000006128	0	1	0	0	0	0	0	0	0	1	1	0	0	0	0	0	0	0	0	1
ZNF263	ENSG00000006194	56	45	34	34	40	32	1586	1870	1721	1670	1714	1570	27	42	28	21	1663	1891	1555	1547
CX3CL1	ENSG00000006210	24	14	202	90	108	77	46	39	389	280	285	143	21	18	166	142	59	62	261	405
SPATA20	ENSG00000006282	5555	3729	3858	2588	4183	3481	3135	2980	3623	3231	3790	2369	4551	3916	2970	2647	3230	3078	2369	2347
CACNA1G	ENSG00000006283	68	57	144	149	118	140	82	61	181	167	169	105	80	75	300	241	105	127	225	253
TNFRSF12A	ENSG00000006327	1832	1723	2756	2298	2190	2334	6563	7377	15035	15815	11649	9854	1465	1951	2172	3670	7630	10068	15447	17676
DLX6	ENSG00000006377	1	0	0	0	0	0	0	0	1	1	0	1	0	0	0	0	0	1	0	3
MAP3K9	ENSG00000006432	161	130	174	142	157	149	1848	1398	2025	1473	2068	1271	42	71	85	63	925	1145	739	876
RALA	ENSG00000006451	1192	1120	804	604	992	1002	2546	2568	1663	1259	2249	1661	720	765	292	518	2368	2961	1427	989
BAIAP2L1	ENSG00000006453	1991	1626	1276	951	1573	1423	2117	1859	1751	1386	1987	1325	1997	2019	1121	1483	2371	2605	1741	1595
KDM7A	ENSG00000006459	144	110	151	151	176	148	341	292	497	488	498	312	113	122	130	115	286	322	413	337
ETV1	ENSG00000006468	78	46	66	42	78	44	109	96	146	73	128	72	74	67	56	67	139	173	172	104
AGK	ENSG00000006530	848	613	877	567	847	694	900	945	1222	1021	1143	809	614	558	498	636	871	923	976	911
ALDH3B1	ENSG00000006534	3334	1980	1876	1207	2140	1723	1623	1564	1619	1483	1771	1204	2072	1736	1340	1599	1597	1670	1238	1311
TTC22	ENSG00000006555	0	0	0	0	1	0	0	0	5	3	0	6	0	2	3	1	2	0	1	10
PHTF2	ENSG00000006576	1308	1166	2808	2898	2201	2729	1155	1630	3339	3126	2537	2022	1599	1343	3133	3327	1473	1957	4539	3623
CCL26	ENSG00000006606	285	52	618	140	465	131	153	70	335	110	243	93	48	25	45	44	26	29	55	44
FARP2	ENSG00000006607	714	577	783	874	779	810	1565	1745	1704	1739	1643	1421	312	346	567	524	1121	1242	1007	1014
USH1C	ENSG00000006611	7	13	6	7	8	7	2	5	7	3	12	7	29	15	20	17	16	18	10	24
GGCT	ENSG00000006625	5280	4478	2466	1720	3266	3144	4389	4105	2041	1426	3205	2313	4227	3715	1362	2013	4333	4331	1917	1317
DBF4	ENSG00000006634	378	238	138	66	213	176	2758	3115	1855	1473	2526	2039	303	367	71	106	2765	3507	1589	1329
TBXA2R	ENSG00000006638	8	10	11	13	7	12	26	24	86	69	41	31	11	14	12	34	52	66	109	127
IFRD1	ENSG00000006652	198	163	159	161	161	188	1811	2017	1704	1419	1865	1535	188	231	134	227	2258	2653	1813	1409
LGALS14	ENSG00000006659	3	0	0	1	1	2	0	0	4	0	2	0	2	1	0	0	3	3	4	3
COX10	ENSG00000006695	182	144	95	60	117	127	755	775	567	604	738	626	122	198	78	93	987	1120	551	468
GTF2IRD1	ENSG00000006704	353	261	339	335	315	346	1038	1070	1010	962	1226	864	226	363	309	413	1220	1542	899	933
PAF1	ENSG00000006712	2588	2349	2072	1848	2249	2427	5210	4909	4808	4066	4872	3866	872	1110	580	1307	3144	3558	2484	2333
VPS41	ENSG00000006715	2792	2074	2388	1852	2598	2164	1939	1918	2145	1694	2276	1590	2853	2031	2292	2102	2280	2185	2336	1567
ARHGAP44	ENSG00000006740	264	266	235	234	242	254	407	414	247	196	362	281	231	355	200	247	509	543	287	232
ELAC2	ENSG00000006744	2776	1985	2998	2133	2822	2398	3568	3632	4645	3737	4495	3267	1680	1543	1706	2304	2889	3482	3183	3310
SCIN	ENSG00000006747	60	29	38	56	41	29	36	34	48	37	65	33	14	8	14	17	26	13	32	16
ARSD	ENSG00000006756	3	9	9	17	17	14	3	8	19	24	29	22	7	4	6	6	2	2	17	30
PNPLA4	ENSG00000006757	398	329	200	127	233	239	353	321	169	133	319	196	323	292	121	166	342	352	154	147
MYH13	ENSG00000006788	2	4	0	0	0	1	1	0	6	4	2	2	1	0	0	0	1	1	14	1
ADIPOR2	ENSG00000006831	2887	2142	1584	1176	1944	1908	4049	3972	2596	2079	3416	2563	2443	2274	960	1266	4290	4848	2409	1943
CDKL3	ENSG00000006837	25	12	11	5	4	15	40	30	39	41	53	35	15	19	7	21	62	66	59	56
UPP2	ENSG00000007001	0	0	0	0	0	0	0	0	0	1	1	0	0	0	1	0	0	0	3	0
PRSS21	ENSG00000007038	1	2	2	1	2	3	1	4	3	2	5	3	0	0	3	0	0	0	0	1
MARK4	ENSG00000007047	1236	1099	548	468	828	869	1432	1455	888	672	1254	891	705	836	300	373	1071	1442	448	465
PROM1	ENSG00000007062	0	2	8	4	2	1	0	0	2	0	2	1	2	0	1	1	0	1	1	0
CCDC124	ENSG00000007080	11437	10790	5389	4579	6973	7179	7144	7292	3404	2932	4758	4042	9998	9347	3617	5418	7736	8280	2989	2600
CEACAM21	ENSG00000007129	0	0	4	1	2	0	0	0	0	0	1	0	0	0	0	1	0	0	1	0
PAFAH1B1	ENSG00000007168	949	819	554	500	652	701	3915	4151	3985	3719	4269	3394	496	833	291	644	4194	4958	3651	3121
NOS2	ENSG00000007171	20	23	42	0	42	16	70	62	30	63	64	28	48	1	20	46	107	141	105	69
DNAH9	ENSG00000007174	8	5	1	3	7	14	9	2	4	3	12	1	3	1	0	7	2	3	7	9
KIAA0100	ENSG00000007202	18489	14049	20810	17577	20181	19410	13548	12315	18053	14679	16731	11521	19999	17682	19607	20516	16314	19103	17018	15429
SLC13A2	ENSG00000007216	0	0	1	0	0	3	0	0	0	0	0	2	0	0	0	0	0	0	0	0
GAS7	ENSG00000007237	547	343	299	232	395	344	499	361	265	181	382	236	464	395	314	296	562	549	241	163
TRAPPC6A	ENSG00000007255	629	344	340	202	426	314	333	217	178	127	260	129	438	230	190	169	205	165	109	83
MATK	ENSG00000007264	37	24	14	9	20	12	21	18	18	15	18	13	52	53	11	23	46	59	18	14
CEACAM7	ENSG00000007306	0	0	0	0	0	0	0	0	0	0	0	0	0	0	0	0	0	0	0	0
CD79B	ENSG00000007312	1	1	2	5	2	0	0	0	0	0	2	0	0	0	0	0	0	0	1	0
SCN4A	ENSG00000007314	11	7	14	17	17	4	5	10	15	37	16	20	0	2	8	2	0	4	4	6
ST7L	ENSG00000007341	252	225	524	424	434	389	379	349	1140	991	860	631	235	200	476	600	410	460	1368	1189
TKTL1	ENSG00000007350	5	8	2	1	3	3	1	3	0	9	2	4	9	9	0	3	1	7	1	8
PAX6	ENSG00000007372	0	1	1	0	4	1	2	4	3	6	2	4	0	0	2	5	4	1	4	8
RPUSD1	ENSG00000007376	974	795	409	335	543	584	2225	2303	1301	1143	1830	1393	561	880	205	368	2236	2806	1014	1094
RHBDF1	ENSG00000007384	339	392	1030	844	780	756	317	365	2101	1952	1518	1075	215	237	762	827	257	352	1313	1594
LUC7L	ENSG00000007392	342	315	262	213	303	295	1548	1817	1850	2146	1901	1670	290	273	229	325	1364	1731	1993	1865
CACNA2D2	ENSG00000007402	29	24	203	186	150	129	22	30	139	143	104	81	37	26	355	256	26	27	175	224
BAIAP3	ENSG00000007516	111	84	254	132	184	156	108	13	308	185	236	74	188	113	343	255	137	83	128	189
TSR3	ENSG00000007520	5108	3652	1891	1214	2763	2582	3975	3719	1386	1035	2391	1843	3546	3823	917	1344	3884	4667	1020	915
PIGQ	ENSG00000007541	894	639	1100	969	1066	1041	784	769	1543	1452	1453	986	724	767	938	1267	899	1021	1301	1471
CRAMP1	ENSG00000007545	128	144	392	415	334	313	1712	1693	2811	2908	2547	1915	104	143	682	619	1844	2140	2472	2525
TEAD3	ENSG00000007866	1266	1136	687	779	877	1008	3089	3019	2587	2368	2871	2219	1704	2281	1412	2099	4458	5321	3500	3623
SELE	ENSG00000007908	0	0	0	4	0	0	0	0	0	0	0	0	0	1	2	0	0	0	0	0
DNAJC11	ENSG00000007923	3130	2710	2516	2059	2702	2693	3085	3299	2466	2287	2885	2192	1744	1703	1390	1773	2581	2661	1777	1505
FMO3	ENSG00000007933	4	0	6	4	3	1	7	12	16	32	22	22	0	1	2	4	6	12	24	17
MYLIP	ENSG00000007944	13	12	34	35	17	23	453	427	457	509	519	405	15	9	38	22	458	550	549	540
NOX1	ENSG00000007952	0	0	1	0	4	0	0	1	0	0	3	0	0	0	5	2	0	0	1	1
E2F2	ENSG00000007968	37	34	102	160	73	91	551	419	610	523	641	389	36	39	239	286	920	772	786	641
PSMB1	ENSG00000008018	8319	6450	6305	4701	7297	6762	6988	7547	6015	4690	6696	5072	5704	5527	3321	5325	6243	7818	4487	3947
SYN1	ENSG00000008056	379	214	308	232	375	252	265	271	277	183	308	201	177	185	136	142	195	296	112	119
JARID2	ENSG00000008083	172	152	329	346	282	295	1130	1253	1472	1407	1332	989	161	212	304	372	1224	1323	1434	1267
CDKL5	ENSG00000008086	148	147	161	198	151	202	346	312	419	372	433	302	49	70	128	124	275	251	293	203
CAMK1G	ENSG00000008118	0	1	0	0	0	2	4	3	6	8	8	3	0	0	1	0	3	5	12	8
CDK11A	ENSG00000008128	1369	1316	1804	1776	1754	1826	1513	1411	2641	2880	2337	1982	791	788	1046	1538	1024	1066	1899	1718
NADK	ENSG00000008130	2664	1988	1095	821	1501	1482	2540	2363	1810	1475	2113	1554	1483	1470	517	666	1878	1865	1024	853
TFAP2B	ENSG00000008196	0	0	0	0	2	0	0	0	0	0	0	0	0	0	0	0	0	0	0	0
TFAP2D	ENSG00000008197	0	0	1	3	1	0	0	2	1	0	1	0	0	0	0	0	1	1	0	2
DLEC1	ENSG00000008226	4	0	6	8	5	7	0	3	10	7	4	0	5	0	0	5	0	3	12	7
CYTH3	ENSG00000008256	2015	1703	1552	1498	1496	1743	5569	5924	5193	4944	5837	4680	1531	1706	1416	1524	4232	4733	3600	3560
ADAM22	ENSG00000008277	82	74	140	220	154	196	29	69	250	193	199	86	114	63	191	214	84	72	283	257
SYPL1	ENSG00000008282	1057	704	3712	2785	3109	2588	1052	1108	4775	3904	3458	2427	1027	777	2922	3588	949	1311	4962	4501
CYB561	ENSG00000008283	1217	933	1652	1248	1557	1279	1352	1426	2452	2435	2113	1558	1113	1027	1399	1841	1513	1872	2566	2607
SPAG9	ENSG00000008294	4908	4042	4230	3791	4158	4382	4966	5788	5670	5285	5646	4726	3006	3213	2136	2717	4380	5341	3515	3116
CELSR3	ENSG00000008300	165	154	1048	1131	780	798	533	542	2770	2814	2105	1482	106	113	944	1031	494	568	2170	2447
AASS	ENSG00000008311	47	62	458	617	378	403	73	128	571	534	396	261	76	67	454	276	68	59	435	264
PLEKHG6	ENSG00000008323	2	1	0	3	0	0	0	3	22	18	8	11	2	2	0	3	2	4	5	8
SS18L2	ENSG00000008324	105	93	47	34	65	75	976	1003	506	384	770	552	36	58	23	29	941	1147	422	361
MPND	ENSG00000008382	721	620	402	255	493	450	466	410	259	226	368	282	780	691	349	393	563	589	257	221
MGST1	ENSG00000008394	378	224	572	405	505	429	240	248	473	458	410	273	451	396	481	652	270	354	602	488
CRY1	ENSG00000008405	813	644	733	565	786	739	1587	1881	1679	1876	1830	1667	484	649	387	686	1847	2163	1790	1573
PGLYRP1	ENSG00000008438	0	0	0	0	0	0	0	0	0	0	0	0	0	0	0	0	0	0	0	0
NFIX	ENSG00000008441	5502	3772	3386	2487	3971	3540	5043	4560	2995	2163	3842	2842	7966	7809	4672	4905	9749	11295	3825	3547
ST3GAL1	ENSG00000008513	531	343	554	435	488	388	2426	3192	5312	6047	4242	4015	288	325	377	487	2127	2829	4864	4964
MMP25	ENSG00000008516	13	8	24	36	33	30	10	14	32	33	39	33	51	29	97	87	30	53	77	119
IL32	ENSG00000008517	3328	3288	2421	2101	2606	3031	2094	2484	1406	1256	1754	1514	4164	4043	1994	3297	3313	3667	1529	1280
PKD1	ENSG00000008710	727	565	2837	3255	2015	2604	1786	1839	7167	8272	5619	4229	563	732	3753	4000	2156	2650	6736	8279
MAPK8IP2	ENSG00000008735	24	9	27	12	30	23	39	23	31	14	28	26	6	12	14	13	13	19	8	17
MED24	ENSG00000008838	3050	2494	3228	2807	3113	3086	2153	2408	3137	3300	3132	2385	2423	2579	2779	3249	2240	2595	2702	3204
RHOBTB2	ENSG00000008853	1443	915	859	616	980	848	1973	1700	1366	819	1676	1127	919	952	540	551	2226	2532	899	969
HEATR5B	ENSG00000008869	269	234	491	475	385	419	833	785	2014	1785	1556	1077	205	180	403	364	680	854	1595	1414
SEC62	ENSG00000008952	901	871	2135	2102	1762	1882	1450	1525	4107	4048	3231	2422	1024	761	1919	2681	1334	1546	4940	3718
RPS20	ENSG00000008988	107342	84774	20539	13732	48521	50850	56018	51157	12461	9251	30321	26532	97116	69185	11928	14614	54136	56581	9618	7771
CSDE1	ENSG00000009307	73264	68614	50429	43374	57789	61131	51630	56137	36815	29360	46119	37076	71858	62169	35490	40683	56633	60514	35068	27659
UBE3C	ENSG00000009335	3756	2858	2173	1564	2579	2600	3154	3169	2046	1570	2629	2063	2281	2425	1147	1237	2882	3221	1532	1115
REV3L	ENSG00000009413	213	174	361	430	304	373	1193	1087	1314	1051	1511	947	240	274	559	454	1432	1377	1381	962
TENM1	ENSG00000009694	6	4	21	15	25	14	1	2	22	18	6	9	2	4	40	10	5	4	26	13
PAX7	ENSG00000009709	294	273	169	203	159	239	484	461	282	281	465	335	294	287	215	185	487	565	288	251
MASP2	ENSG00000009724	3	1	3	4	2	0	3	1	3	2	4	1	2	0	2	0	1	1	6	9
IYD	ENSG00000009765	7	6	5	1	14	0	2	1	5	9	8	1	5	1	1	2	1	2	19	9
FAM76A	ENSG00000009780	48	40	59	54	52	70	251	291	291	276	263	256	21	21	71	72	212	207	153	106
TRAF3IP3	ENSG00000009790	2	1	1	0	0	3	2	0	3	4	1	1	0	1	0	0	0	1	10	1
POMT2	ENSG00000009830	589	602	1603	1300	1052	1176	556	788	2113	2238	1565	1220	553	442	915	1155	528	648	1225	1318
VTA1	ENSG00000009844	2970	2193	2558	1792	2701	2374	3534	3817	2842	2181	3490	2542	2409	2047	1748	2082	3629	4213	2520	2149
MLXIPL	ENSG00000009950	14	5	8	12	9	12	11	5	14	12	4	6	10	13	6	9	7	8	7	18
BAZ1B	ENSG00000009954	4391	3929	3239	3201	3605	4166	11222	12031	11641	10218	11400	9295	3960	4360	2358	3414	12746	13592	11317	8752
RANBP9	ENSG00000010017	1723	1494	1187	907	1367	1420	2343	2387	1747	1319	1946	1584	1455	1277	710	857	2314	2503	1361	1006
ETV7	ENSG00000010030	1	4	4	4	5	4	11	10	16	3	11	8	18	12	7	9	37	42	11	11
SPRTN	ENSG00000010072	286	201	183	141	196	242	1243	1194	1084	947	1200	956	130	151	88	152	1047	1275	972	888
EEF1AKNMT	ENSG00000010165	987	664	568	360	654	535	3987	4141	4032	3411	4161	3123	376	409	187	272	3949	4510	3040	2980
DYRK4	ENSG00000010219	749	518	460	442	537	530	938	920	890	872	1011	791	572	521	391	506	830	916	888	964
ZNF207	ENSG00000010244	5945	4731	5266	4323	5402	5107	9039	9877	10040	9451	10961	8340	4181	4057	3602	4066	8156	9624	9008	8132
UQCRC1	ENSG00000010256	10945	8910	12082	9319	11682	10641	8947	8809	8507	6673	9313	6681	10240	8666	7372	10585	9223	10363	5554	5670
STARD3NL	ENSG00000010270	2286	1792	1107	952	1550	1556	2259	2238	1538	1334	1977	1575	1857	2046	652	1153	2484	3076	1470	1341
CD9	ENSG00000010278	1405	840	7751	5206	5487	4093	725	780	5452	4856	3538	2630	1736	987	7286	6940	628	909	4846	5357
HHATL	ENSG00000010282	1	0	1	2	0	0	0	0	2	0	0	1	0	0	4	2	0	0	0	5
NCAPD2	ENSG00000010292	10188	8567	11077	9517	10819	10832	14385	14461	19439	16241	18086	13025	7053	7992	8019	11432	13060	15626	16274	18015
IFFO1	ENSG00000010295	41	14	28	35	42	24	190	120	134	135	177	110	10	14	14	12	70	64	49	71
GIPR	ENSG00000010310	1	4	29	31	10	15	3	3	30	51	34	19	3	1	21	15	4	4	23	28
PHF7	ENSG00000010318	209	185	112	100	148	133	304	292	316	307	400	234	121	120	58	76	172	192	233	217
SEMA3G	ENSG00000010319	9	14	138	114	123	99	17	19	200	141	119	60	10	8	100	103	10	13	89	142
NISCH	ENSG00000010322	828	612	922	855	889	825	1954	1929	5154	6386	4734	3666	511	681	1182	1032	1844	2093	4430	5276
STAB1	ENSG00000010327	1	1	7	3	9	7	3	0	4	2	5	1	1	2	4	10	1	0	1	8
FUZ	ENSG00000010361	466	364	299	256	369	312	444	391	393	337	456	315	189	193	104	202	285	310	213	169
SLC6A13	ENSG00000010379	10	2	18	23	21	30	9	5	35	20	26	14	11	9	34	33	7	5	13	14
IDS	ENSG00000010404	9953	7361	5528	3766	6836	6545	6630	7003	3534	2546	5695	3993	11871	9587	5126	4560	10041	10579	3687	2778
PRSS3	ENSG00000010438	0	0	0	0	0	0	0	0	0	0	0	0	0	0	0	0	0	0	0	0
ZNF200	ENSG00000010539	72	36	35	16	49	27	755	883	983	800	894	719	21	43	12	19	770	799	731	695
CD4	ENSG00000010610	0	0	6	1	2	4	0	0	2	2	8	4	0	0	0	1	0	0	1	1
LRRC23	ENSG00000010626	660	563	354	279	442	471	479	460	302	272	415	257	1051	828	403	514	804	770	362	352
BTK	ENSG00000010671	0	2	0	0	0	0	1	0	0	5	2	3	0	1	0	0	0	0	7	2
HFE	ENSG00000010704	6	3	5	5	6	4	3	1	3	4	3	1	1	1	0	3	7	3	3	2
SCMH1	ENSG00000010803	1003	904	394	421	534	633	607	856	363	519	679	577	1475	1666	606	572	1453	1557	617	374
FYN	ENSG00000010810	485	449	332	225	383	401	1155	1010	852	654	1068	650	245	303	82	179	740	801	364	343
HIVEP2	ENSG00000010818	74	26	91	100	111	104	439	416	644	228	668	529	102	128	77	75	719	1052	510	587
FMO1	ENSG00000010932	0	0	0	0	2	1	0	1	1	0	2	2	0	1	0	1	0	1	3	0
ELOA	ENSG00000011007	8591	6395	3395	2093	4981	4544	7170	7023	4195	3157	5896	4225	6561	6073	1797	1846	6909	7391	3041	2598
LYPLA2	ENSG00000011009	3542	2448	2371	1474	2695	2144	3720	3692	2976	2280	3425	2469	1046	1377	652	1060	2785	3174	1589	1648
CLCN6	ENSG00000011021	168	108	834	719	626	491	372	357	2489	2770	2001	1282	150	159	925	850	355	432	2332	2500
MRC2	ENSG00000011028	1905	1884	26450	28590	19175	20503	1518	1463	23756	23632	15390	11331	2275	1594	32605	27512	1663	1892	22615	21826
NME1-NME2	ENSG00000011052	333	203	186	137	246	184	182	178	80	98	167	92	150	93	40	117	107	123	39	47
SLC6A7	ENSG00000011083	0	0	0	0	0	0	0	0	0	0	0	0	0	0	0	1	0	0	0	0
TSPAN9	ENSG00000011105	965	639	2818	2294	2065	1782	865	966	2956	2583	2180	1466	1230	740	3554	3116	964	1146	2815	2971
BTBD7	ENSG00000011114	329	187	107	92	149	168	731	453	587	929	761	780	92	111	92	51	228	742	300	134
APBA3	ENSG00000011132	318	215	243	167	225	195	578	430	664	628	678	527	129	144	82	165	377	441	393	486
MKS1	ENSG00000011143	398	336	314	262	329	338	714	618	636	458	677	551	164	224	116	207	522	611	349	322
ABHD5	ENSG00000011198	861	745	553	446	634	611	1316	1217	812	635	1165	825	550	486	284	389	1163	1195	627	430
ANOS1	ENSG00000011201	697	613	6701	5368	4691	4133	739	767	5087	4062	3105	2084	1007	623	7000	4879	927	1182	6160	5165
AKAP8L	ENSG00000011243	552	410	387	412	499	502	1154	1124	1394	1261	1270	1075	187	329	260	545	731	796	929	898
MBTD1	ENSG00000011258	148	114	177	121	122	148	477	443	633	594	624	497	132	164	208	188	604	687	609	521
UTP18	ENSG00000011260	2462	1803	1379	1007	1755	1622	4616	4810	3484	3210	4170	3381	1122	1214	448	812	3782	4191	2720	2193
RNF216	ENSG00000011275	2081	1774	2506	2595	2290	2448	6697	7183	6854	6192	7097	5617	921	1068	2478	3142	5411	6012	5151	5418
TTC19	ENSG00000011295	367	311	510	422	459	434	526	590	721	731	722	510	811	737	654	870	979	1199	1158	796
PTBP1	ENSG00000011304	20233	15719	19276	14105	19316	18804	22332	24973	22772	20103	24680	19094	403	312	507	517	1725	1877	1866	2387
DPF1	ENSG00000011332	47	32	23	24	33	41	309	272	327	324	328	299	12	6	19	21	163	169	145	164
SYT7	ENSG00000011347	214	155	191	180	206	190	189	158	191	139	216	125	173	153	162	233	214	300	153	216
LARS2	ENSG00000011376	511	354	1595	1416	1218	1202	726	767	3188	2814	2064	1563	358	326	965	1216	613	710	2123	2065
PIK3C2A	ENSG00000011405	35	30	34	64	50	77	103	90	89	104	70	75	30	8	23	3	29	38	54	89
PLAUR	ENSG00000011422	950	706	8533	6214	5947	4821	674	869	6559	7014	4178	3521	768	608	4545	5522	509	740	3647	5030
ANLN	ENSG00000011426	6043	4838	28343	31869	21897	24565	7553	8979	37435	39222	25700	20726	4268	4790	21843	28864	6726	9424	37914	37735
WIZ	ENSG00000011451	3700	2760	1585	1036	2178	2083	3064	3113	2073	1716	2745	2116	3117	3361	1349	1218	3915	4466	1610	1836
RABGAP1	ENSG00000011454	358	406	449	480	411	520	1198	1256	1463	1369	1396	955	327	344	466	525	1116	1113	1212	1054
DCN	ENSG00000011465	8	1	2	9	4	4	0	1	3	13	12	10	3	6	5	3	0	2	10	4
QPCTL	ENSG00000011478	340	284	1886	1426	1369	1209	314	309	1826	1497	1302	867	250	205	1079	1234	180	296	845	1059
PPP5C	ENSG00000011485	7346	6568	5476	4711	5869	6335	6008	6272	5435	5325	6086	4859	4074	4272	2989	4454	4681	5127	3511	3713
CEP68	ENSG00000011523	65	52	66	37	92	91	345	372	311	278	435	259	68	62	0	101	380	415	286	118
MAP4K3	ENSG00000011566	340	262	641	642	546	524	1687	1709	1460	1209	1726	1257	163	234	499	609	1320	1559	1234	845
ZBTB32	ENSG00000011590	0	0	0	0	0	0	0	1	0	0	0	0	0	0	0	0	0	0	4	0
TYROBP	ENSG00000011600	0	0	0	0	0	0	0	0	0	0	0	0	0	0	0	0	0	0	0	0
TMEM159	ENSG00000011638	174	150	138	98	135	143	431	367	378	210	421	262	124	126	53	116	314	376	204	205
GABRA3	ENSG00000011677	569	504	774	667	682	699	452	538	742	635	652	464	695	562	899	859	490	587	819	750
BRCA1	ENSG00000012048	747	731	997	1398	844	1060	2459	2406	3257	2709	3046	2194	930	971	1343	1511	3123	2932	3787	2824
ERCC1	ENSG00000012061	5073	4123	3048	2340	3481	3348	4394	4485	3135	2564	3840	2921	2440	2156	1120	1657	2767	3068	1472	1296
CD22	ENSG00000012124	36	2	45	13	29	17	20	22	79	34	42	12	0	3	9	2	4	4	7	6
SEMA3B	ENSG00000012171	187	155	1061	853	812	698	112	125	952	984	687	449	262	171	1185	994	146	160	788	892
MBTPS2	ENSG00000012174	157	136	1010	971	705	783	196	258	1340	1076	832	559	165	120	803	859	200	257	1475	1102
PRICKLE3	ENSG00000012211	145	87	61	43	86	70	626	599	632	523	685	449	60	55	31	46	415	482	300	304
LTF	ENSG00000012223	39	7	27	7	30	20	26	15	12	9	32	11	7	4	1	9	0	5	8	2
EXTL3	ENSG00000012232	3	5	15	17	6	26	9	5	19	45	18	11	3	5	25	7	20	10	53	38
NR1H4	ENSG00000012504	2	3	1	2	1	1	3	0	5	4	4	0	1	0	0	0	2	1	1	4
ELOVL5	ENSG00000012660	1802	1524	8720	7750	6782	5988	2655	2910	12135	10682	8557	5973	1732	1421	7059	7775	2391	3083	12332	10130
ALOX5	ENSG00000012779	39	246	248	103	99	44	96	160	88	207	254	56	103	55	28	122	97	178	189	222
KDM5D	ENSG00000012817	0	0	2	1	0	3	0	4	4	10	4	2	2	0	0	1	1	1	9	4
CALCOCO1	ENSG00000012822	1019	923	1349	1344	1219	1225	1238	920	2521	2198	2116	1238	1106	1001	1553	1863	1393	1287	2213	2113
UBR7	ENSG00000012963	833	729	696	557	796	765	1792	1823	1429	966	1660	1269	361	355	191	307	1071	1263	754	486
MAP4K5	ENSG00000012983	3202	2406	2074	1626	2097	2325	3069	2994	2656	2160	2582	2014	1951	1670	1258	1185	2140	2687	1605	1356
EHD3	ENSG00000013016	1455	986	999	674	1165	918	1423	1236	1045	661	1348	767	481	391	322	287	676	787	347	352
PSMC4	ENSG00000013275	4643	4256	4079	3394	4055	4100	3814	3968	3594	2964	3846	2982	2190	2085	1534	2226	2589	2908	1859	1751
MAN2B2	ENSG00000013288	367	206	2897	2207	2118	1706	266	276	2623	2301	1736	1093	253	154	2174	1629	212	241	1558	1787
SLC7A14	ENSG00000013293	8	3	1	7	5	1	3	5	13	22	11	19	3	3	6	7	4	4	25	25
CLDN11	ENSG00000013297	0	0	5	15	8	8	5	3	31	50	21	18	0	1	6	12	4	1	20	18
SLC25A39	ENSG00000013306	20658	14846	7379	4733	11347	10687	11217	10839	5912	5537	9019	6759	20028	19732	5554	7057	14683	17273	5069	5930
MVP	ENSG00000013364	7548	5560	8677	6302	8380	6979	6230	5437	8294	5824	7580	4660	4882	4095	6192	6966	4451	4407	5639	5441
NUB1	ENSG00000013374	713	569	596	548	583	583	842	930	758	611	939	643	389	446	261	414	775	843	583	554
PGM3	ENSG00000013375	527	579	601	515	548	686	1267	1422	1426	1318	1572	1257	258	355	275	413	967	676	1097	895
RWDD2A	ENSG00000013392	11	4	8	10	2	6	119	113	174	107	163	113	7	6	2	3	104	124	139	104
CLK1	ENSG00000013441	38	44	147	179	64	109	833	931	2080	1920	1808	1289	26	22	149	106	555	573	1548	993
POLR3B	ENSG00000013503	165	80	145	103	159	118	1075	1062	1178	1033	1171	926	79	84	47	94	874	989	1074	799
ANGEL1	ENSG00000013523	248	165	754	556	557	466	349	403	1324	1264	1079	730	75	50	250	194	132	169	377	418
RNF14	ENSG00000013561	813	610	488	367	531	490	1307	1328	1013	738	1300	902	423	453	221	257	1188	1307	658	554
DNASE1L1	ENSG00000013563	1145	820	2433	1869	2010	1675	830	641	2004	1432	1626	904	1096	766	1630	1722	729	646	1264	1245
DDX11	ENSG00000013573	1240	1090	2239	2617	1787	1904	2309	2513	6768	7924	5540	4500	719	844	2222	2311	1874	2058	5724	6239
HEBP1	ENSG00000013583	1520	1197	1123	785	1213	1153	1519	1368	1102	802	1335	948	1125	1194	666	1107	1826	1910	885	789
GPRC5A	ENSG00000013588	176	107	1248	934	938	634	674	557	6255	4257	3869	2102	150	196	1218	2050	662	743	4888	5174
MAMLD1	ENSG00000013619	67	72	98	73	112	109	731	940	459	456	581	411	88	87	80	55	781	859	364	414
CD6	ENSG00000013725	2	3	2	4	3	2	0	0	11	11	7	1	1	0	1	4	0	1	8	7
TACC3	ENSG00000013810	4162	3496	3421	2748	3484	3377	8489	9014	9158	8891	9406	7115	1639	2455	1435	3149	7508	8784	7357	7701
UFL1	ENSG00000014123	87	73	572	563	402	482	209	210	1756	1521	1168	854	156	140	666	773	310	292	2192	1746
POLA2	ENSG00000014138	606	631	762	666	763	756	1015	935	965	895	1371	910	317	450	371	612	911	1185	876	706
ZC3H3	ENSG00000014164	425	299	203	205	228	271	2284	2513	2369	2162	2572	1978	241	366	177	253	2219	3061	1696	2257
CAPN1	ENSG00000014216	7127	4840	6437	4359	6968	5378	4583	4248	4681	3273	5083	3093	5694	4604	5027	4926	4255	4589	2939	3063
ACP3	ENSG00000014257	0	0	0	0	3	0	2	1	29	25	17	8	0	0	1	0	3	0	19	22
MDH1	ENSG00000014641	8469	6707	8620	6793	8489	8003	6668	6543	7239	5323	7569	5305	7635	6693	6209	9030	6691	7487	6544	5905
SLC30A9	ENSG00000014824	2951	2404	1834	1458	2253	2181	2715	2811	1835	1378	2380	1846	2999	2528	1212	1381	2708	3174	1581	1047
MTMR11	ENSG00000014914	620	498	370	353	410	446	440	518	1008	1102	937	621	412	342	239	277	374	411	773	907
COX15	ENSG00000014919	988	837	858	666	869	952	1531	1507	1703	1369	1668	1142	900	913	699	900	1552	1784	1446	1261
CCDC88C	ENSG00000015133	5	2	3	1	1	0	11	9	13	7	13	3	0	0	2	0	5	3	3	1
YAF2	ENSG00000015153	428	345	234	195	341	382	595	732	468	415	630	439	485	423	208	271	885	1000	635	424
ZMYND11	ENSG00000015171	1912	1837	852	772	1253	1492	1621	1819	991	679	1364	1011	1985	1966	651	705	2190	2188	988	705
WAS	ENSG00000015285	2	1	3	1	2	5	1	1	6	3	5	6	0	0	1	1	1	0	8	1
DPEP1	ENSG00000015413	0	0	3	0	1	0	0	3	2	1	0	0	0	0	0	2	0	0	0	0
BID	ENSG00000015475	1243	881	988	577	1022	889	863	997	749	595	873	631	413	408	234	327	526	585	275	288
MATR3	ENSG00000015479	10082	9447	15315	14030	14160	13575	9273	9959	12637	10542	11949	8733	9439	7786	14717	17806	9338	10407	16691	12190
NPC1L1	ENSG00000015520	5	0	3	8	3	3	2	1	7	1	1	2	0	0	5	3	3	6	9	9
XYLT2	ENSG00000015532	73	74	548	568	398	443	303	287	2775	2491	1780	1151	68	112	384	704	313	366	1969	2187
RGPD5	ENSG00000015568	70	147	260	764	106	460	1706	1233	2865	2872	1892	2319	217	173	105	93	597	824	1158	1225
STMN4	ENSG00000015592	0	0	1	2	0	0	0	1	0	4	0	4	0	4	1	3	5	7	7	12
NUDCD3	ENSG00000015676	4045	3340	3580	2936	3715	3435	4327	4515	4088	3743	4601	3414	2921	2656	2264	3079	4543	4617	3289	3126
ISL1	ENSG00000016082	0	0	0	0	0	0	2	1	1	0	5	0	0	0	0	0	4	4	3	1
CHDH	ENSG00000016391	48	21	48	31	40	37	118	88	132	115	114	80	45	58	62	65	212	124	220	152
IL20RA	ENSG00000016402	3	2	0	0	1	0	3	5	13	4	2	1	0	1	8	0	9	11	7	9
CLCA1	ENSG00000016490	0	0	0	0	0	0	0	0	0	0	0	0	0	0	0	0	0	0	1	0
CLCA4	ENSG00000016602	0	0	0	0	0	0	0	0	0	0	0	0	0	0	0	0	0	0	0	0
GLT8D1	ENSG00000016864	392	411	778	766	670	668	555	565	1845	1632	1375	922	436	417	662	978	571	617	1871	1519
ATP2C1	ENSG00000017260	1827	1655	5360	4960	4154	4216	1736	1988	5474	4763	4020	2932	2152	2005	4311	4649	2069	2560	6316	5024
IGF1	ENSG00000017427	1	0	3	0	2	1	1	0	0	8	1	4	0	0	1	3	2	0	4	7
SLC38A5	ENSG00000017483	23	20	16	20	15	23	15	48	32	38	33	27	16	7	3	3	8	13	15	20
RALBP1	ENSG00000017797	13413	11630	6335	4423	8558	8458	13835	13231	6814	4628	10184	7619	10273	11987	3114	4746	14800	16644	6019	4259
RUFY3	ENSG00000018189	1631	1376	1139	1280	1213	1480	1447	1382	1839	2218	1945	1504	1939	1849	1495	1668	2355	2589	2448	2169
CNTN1	ENSG00000018236	139	191	126	151	121	205	200	294	126	169	211	216	22	11	53	44	18	10	47	26
SLC11A1	ENSG00000018280	20	6	17	9	7	20	6	9	17	19	11	10	26	13	23	23	14	13	29	18
WWTR1	ENSG00000018408	866	444	752	426	771	527	916	944	751	583	971	590	941	618	757	661	1243	1325	885	705
AGPS	ENSG00000018510	294	31	52	125	193	25	411	357	132	356	294	274	89	22	37	194	316	256	473	62
CXorf56	ENSG00000018610	502	405	415	322	460	438	774	741	652	507	784	499	392	356	317	426	746	869	538	391
ATP1A2	ENSG00000018625	7	3	26	15	16	18	4	11	35	37	44	19	3	6	12	15	4	7	36	43
TTC27	ENSG00000018699	1220	921	1043	786	1079	1109	1704	1812	1769	1479	1846	1417	513	630	444	692	1090	1284	1234	958
ZNF582	ENSG00000018869	29	20	21	10	29	28	79	97	114	104	98	78	8	14	6	10	47	65	89	63
VSIG2	ENSG00000019102	1	1	1	4	2	1	1	2	0	2	2	0	0	1	4	3	0	0	0	0
PHLDB1	ENSG00000019144	1985	2026	2536	2935	2379	2799	5106	5484	6779	6496	6681	5069	2187	2329	4021	4122	6571	6693	7277	7049
MARCO	ENSG00000019169	535	195	401	122	474	147	308	159	240	76	259	92	180	148	87	145	146	156	55	54
CYP24A1	ENSG00000019186	183	91	85	53	104	66	225	198	246	169	219	146	366	731	163	420	806	1155	664	653
PRDM11	ENSG00000019485	451	333	240	145	278	330	980	599	482	878	926	693	578	587	175	289	1139	1078	800	776
SYT13	ENSG00000019505	10	8	7	3	2	9	14	12	23	25	29	12	0	2	1	3	7	12	6	8
SNAI2	ENSG00000019549	5	6	2	5	2	3	496	542	369	299	451	382	4	5	1	6	453	481	469	247
CD74	ENSG00000019582	2	4	3	5	2	2	0	1	10	1	4	0	1	4	6	8	0	0	4	6
HGF	ENSG00000019991	0	1	7	33	3	16	0	0	0	0	0	0	0	6	25	13	0	0	0	0
ZRANB1	ENSG00000019995	550	645	306	315	361	525	2773	3370	2067	1649	2580	2199	413	621	165	250	3162	3695	1761	1367
NCDN	ENSG00000020129	1967	1157	1930	1200	1860	1437	2681	2361	3339	2836	3246	2160	1178	1166	1477	1358	2426	2727	2247	2747
ADGRA2	ENSG00000020181	408	442	848	785	722	732	337	412	594	571	608	419	256	287	585	531	264	376	451	471
ZFP64	ENSG00000020256	285	187	133	91	192	153	2229	2163	1547	1226	1977	1434	159	229	54	97	2207	2500	1075	1022
MNAT1	ENSG00000020426	1725	1558	1349	1254	1406	1512	2091	2271	1511	1291	1996	1449	1016	958	575	940	1675	1916	1117	917
SAMD4A	ENSG00000020577	2585	2404	5540	8797	4391	6028	6462	8110	8443	9030	7929	7391	1323	1734	5421	5133	6004	7073	6026	5918
RUNX3	ENSG00000020633	56	40	52	35	51	44	448	476	418	451	487	374	28	21	57	61	514	625	454	529
MRE11	ENSG00000020922	984	1065	1309	1643	1239	1488	1366	1357	2119	2273	1962	1548	611	545	986	1220	867	874	1785	1384
PLEKHB1	ENSG00000021300	211	185	98	107	103	166	91	111	72	69	112	76	248	146	79	128	137	108	55	61
SERPINB1	ENSG00000021355	347	237	272	117	295	225	373	388	359	241	389	251	328	286	141	223	459	545	322	271
CYP3A43	ENSG00000021461	1	3	0	2	1	0	1	2	3	17	5	4	4	0	1	0	1	3	13	15
SLC7A9	ENSG00000021488	3	8	2	14	6	7	0	7	9	19	8	13	0	1	2	7	3	1	8	11
SPAST	ENSG00000021574	499	378	399	282	427	546	1002	1111	1387	1035	1296	901	520	508	264	432	783	969	1138	823
NRXN3	ENSG00000021645	66	51	312	367	249	299	111	97	591	532	425	336	42	22	221	243	69	107	364	347
OSBPL5	ENSG00000021762	677	515	658	617	683	616	1431	1266	1659	1663	1791	1218	345	375	749	752	1382	1432	1416	1603
AQR	ENSG00000021776	1006	887	1237	1009	1153	1109	1593	1658	2188	1907	2202	1616	722	755	900	893	1324	1529	2017	1693
CPS1	ENSG00000021826	575	603	1199	1284	1010	1197	414	522	1405	1297	969	737	596	667	1022	999	429	529	1422	1344
C8B	ENSG00000021852	0	0	0	0	0	0	0	0	0	0	0	0	0	0	0	0	0	0	0	0
FHL1	ENSG00000022267	7346	4883	4967	3262	5659	4917	5007	4614	3088	2173	4122	2980	5675	5131	3164	3841	5229	5853	2372	2069
RTF2	ENSG00000022277	11373	9991	7768	6348	8987	8986	9486	9532	6613	5213	8096	6236	9222	8083	4727	6486	9001	9727	4670	4169
GABRA1	ENSG00000022355	23	2	102	41	47	23	15	4	74	50	46	29	6	3	20	24	8	0	34	17
NLRP2	ENSG00000022556	4	1	23	6	17	18	201	84	58	93	76	78	3	55	48	18	26	19	98	108
SLC45A4	ENSG00000022567	81	42	136	110	105	115	319	276	622	567	471	348	79	83	179	194	394	447	826	919
RNF10	ENSG00000022840	6938	6128	3747	2888	4573	4963	7426	7761	4611	3332	6291	4682	4251	5231	1849	2706	6565	8012	2925	2471
ZNF839	ENSG00000022976	142	108	107	91	94	102	455	429	515	475	532	372	87	107	114	123	402	464	325	429
ZDHHC6	ENSG00000023041	581	480	418	432	442	497	1134	1379	924	847	1096	1019	487	482	300	403	1417	1686	1133	749
GRAMD1B	ENSG00000023171	55	29	64	36	63	41	246	228	470	305	470	228	57	69	86	82	402	523	542	587
RNH1	ENSG00000023191	3992	3002	3262	2437	3449	3250	2812	2962	2673	2262	3049	2232	3111	2777	2543	3333	3276	3839	2090	2284
NDUFS1	ENSG00000023228	2412	2052	2143	1784	2306	2213	2084	2171	2245	1841	2290	1698	1444	1432	1204	1598	1602	1758	1551	1398
RB1CC1	ENSG00000023287	2629	2405	1950	1673	2132	2295	4229	4087	3389	2379	4244	2815	2750	3110	1536	2255	4664	5366	3270	2396
ERP44	ENSG00000023318	47	50	873	892	753	678	44	41	992	930	627	426	67	33	923	1179	55	43	1300	1113
ALAS1	ENSG00000023330	2232	1536	1751	1006	1826	1519	3463	3213	3220	2482	3652	2508	1349	1400	754	1008	3214	3784	2196	2136
BIRC3	ENSG00000023445	94	40	101	35	65	25	312	230	321	216	339	211	175	129	133	91	541	743	408	399
AKAP11	ENSG00000023516	1065	934	1336	1140	1070	1173	1436	1540	3346	2988	2730	1979	941	950	1105	1101	1156	1538	3726	2804
GLRX2	ENSG00000023572	162	135	86	83	109	103	269	275	225	153	261	162	64	57	28	28	171	216	145	109
SNAPC1	ENSG00000023608	2610	2962	2772	2812	2576	3438	7053	8492	8749	8138	8338	7002	737	950	607	1216	3460	3451	3920	2566
DERA	ENSG00000023697	1568	1310	884	702	1070	1044	1258	1323	820	563	1197	839	1606	1406	539	805	1675	1716	777	560
STRAP	ENSG00000023734	21156	17409	10962	8457	14121	14676	17013	17469	8929	6794	13296	10420	19249	17408	6629	9910	18286	20281	8233	6954
ABCC2	ENSG00000023839	28	10	83	99	74	72	60	48	179	192	125	101	21	25	91	84	34	47	127	121
DEF6	ENSG00000023892	243	150	200	114	174	153	189	168	245	156	249	137	310	260	253	335	422	407	440	408
PLEKHO1	ENSG00000023902	1314	1372	437	399	723	895	3255	3170	1699	1485	2367	1885	652	1488	175	556	2881	3223	1274	1076
GCLM	ENSG00000023909	931	737	815	734	834	905	1979	2087	1652	1383	1967	1530	908	895	736	913	2054	2525	1464	1284
UBR2	ENSG00000024048	553	462	494	438	458	660	1747	1586	2841	2314	2434	1683	330	391	320	477	1346	1492	2186	1897
EHD2	ENSG00000024422	1609	1056	1269	846	1270	1179	1553	1426	1381	994	1571	984	372	276	384	336	512	504	371	373
DEPDC1	ENSG00000024526	2311	1832	1464	1075	1674	1724	3136	2905	3323	2519	3665	2482	1622	2209	795	1436	3245	4375	3406	2723
CCDC28A	ENSG00000024862	410	293	154	120	239	181	586	540	359	228	434	288	193	129	69	90	205	276	216	137
RRAGD	ENSG00000025039	708	485	232	132	356	340	582	483	190	119	423	278	614	587	139	209	832	949	263	187
HSF2	ENSG00000025156	42	27	23	25	25	22	403	432	483	486	599	414	34	38	17	34	418	590	542	463
PHF20	ENSG00000025293	329	305	312	293	320	342	1606	1736	1862	1551	1812	1335	155	162	137	228	1072	1184	1113	969
HSD17B6	ENSG00000025423	29	17	23	45	29	39	9	27	37	38	43	34	34	41	27	67	40	30	70	63
NR1H3	ENSG00000025434	247	241	141	92	138	180	358	296	335	297	313	276	103	121	71	81	192	268	237	207
TYMP	ENSG00000025708	270	136	160	75	172	164	215	189	173	100	182	126	216	176	117	150	242	258	126	122
NCAPH2	ENSG00000025770	7657	6239	5347	4479	5991	6121	6225	6636	5921	5611	6789	5188	4540	4753	3069	4446	5319	6067	4038	4042
TOMM34	ENSG00000025772	13314	9683	9189	6717	10595	9546	9861	9599	6968	4933	8944	6367	9535	9163	5510	7507	9359	11310	4605	4721
SEC63	ENSG00000025796	1583	1620	4769	4743	3847	3926	1356	1471	5517	5376	3898	2941	1887	1618	3806	4472	1275	1706	5927	4511
KPNA6	ENSG00000025800	2155	1812	1926	1648	1957	2189	4007	4183	5129	4358	5036	3569	1802	1926	1445	2340	4772	5439	3953	3918
VIM	ENSG00000026025	133180	103780	146070	105047	140204	128191	107770	108213	114401	90041	119863	85625	77130	65442	88578	97512	81818	90996	71108	75517
FAS	ENSG00000026103	33	27	83	44	87	22	108	119	362	161	185	149	9	26	71	73	85	108	265	151
RNASET2	ENSG00000026297	499	349	1119	754	957	597	278	265	1005	877	756	438	309	197	649	639	197	240	666	483
CD44	ENSG00000026508	1874	1466	19263	15497	14244	12124	2453	2259	21727	20320	13590	10027	2496	1781	17212	16343	2554	2817	21664	21237
KCNG1	ENSG00000026559	951	629	718	465	660	640	1702	1820	1560	1319	1672	1428	260	384	204	282	1080	1545	816	905
AGPAT4	ENSG00000026652	67	70	203	284	153	222	191	239	1000	1176	771	546	55	38	210	355	206	293	997	1119
SLAMF7	ENSG00000026751	76	42	728	311	552	244	78	38	852	406	498	185	10	6	109	100	18	9	105	114
BTN3A1	ENSG00000026950	27	26	69	46	54	45	51	38	207	105	115	70	54	51	122	100	77	84	333	284
MIPEP	ENSG00000027001	620	472	590	496	591	575	446	469	541	415	555	416	607	484	427	501	524	570	492	356
PRKCH	ENSG00000027075	699	605	521	391	533	567	871	943	820	580	881	632	320	295	190	246	563	606	400	366
INSRR	ENSG00000027644	0	2	5	2	5	3	0	0	5	4	0	2	0	0	5	4	1	1	3	7
IFNGR1	ENSG00000027697	64	70	224	195	159	152	126	150	1359	1373	974	732	64	84	171	331	172	208	1562	1289
B4GALT7	ENSG00000027847	1118	805	969	656	1018	900	878	899	1140	1021	1298	806	981	804	779	855	804	872	843	952
SH2D2A	ENSG00000027869	31	22	16	10	25	15	35	28	34	19	38	11	14	23	4	8	28	28	17	20
VRK2	ENSG00000028116	2438	2293	1373	1405	1737	2013	3203	3187	2447	1944	2946	2261	2631	2884	994	1538	3918	4413	2400	1870
TNFRSF1B	ENSG00000028137	10	8	2	7	4	8	9	5	15	16	17	10	5	4	1	2	10	0	13	8
VEZT	ENSG00000028203	599	624	614	506	559	709	838	914	1303	1209	1141	932	773	692	568	706	987	1158	1412	1161
POU2F2	ENSG00000028277	44	51	64	67	73	34	114	158	169	140	231	154	6	12	25	18	55	58	20	59
BRD9	ENSG00000028310	887	796	1497	1597	1356	1336	1303	1531	2464	3172	2212	1955	1036	961	1752	2324	1912	2013	3375	3445
SNX1	ENSG00000028528	7528	6356	5593	4418	6009	5785	6452	6303	6188	5637	6710	5076	5721	4394	3633	4098	5287	5772	4228	3947
TBPL1	ENSG00000028839	117	70	47	31	51	56	1294	1312	728	643	1096	848	25	72	8	30	1092	1150	604	433
ARNTL2	ENSG00000029153	3868	3655	1504	1314	2189	2931	3110	3572	1168	910	2099	2016	2983	3211	1009	989	3256	3081	981	573
BCLAF1	ENSG00000029363	6268	5025	6202	5183	6309	6068	9116	9139	11007	9365	10387	8071	3603	3836	3767	5048	6199	7615	8110	7326
SLC39A9	ENSG00000029364	1691	1272	2840	2535	2292	2559	1884	2122	5552	4747	3985	3065	834	783	1464	1809	1074	1430	2827	2757
ANK1	ENSG00000029534	38	27	57	31	35	27	54	39	63	21	50	41	63	55	66	50	42	16	76	23
IBSP	ENSG00000029559	0	0	0	2	1	1	2	1	0	0	0	0	0	1	0	0	0	0	0	0
TFB1M	ENSG00000029639	178	153	187	156	192	157	558	436	508	393	538	450	115	116	115	129	504	511	466	327
RABEP1	ENSG00000029725	2074	1677	1049	760	1294	1255	2461	2486	1670	1268	2191	1634	2605	2358	1045	1162	3934	4227	2212	1516
HMGB3	ENSG00000029993	2340	2335	1568	1432	1862	2026	3183	3447	2341	2062	2763	2312	2124	2348	1028	2139	2906	3530	1788	1643
NUP160	ENSG00000030066	1969	1585	1917	1756	1893	2148	2977	2980	4299	3946	3716	2979	1769	1465	1764	2011	3381	3907	4693	4039
BAK1	ENSG00000030110	977	547	392	227	562	407	3707	3684	2326	1661	3245	2168	352	483	129	264	3053	3911	1275	1585
MUSK	ENSG00000030304	0	0	0	1	0	2	0	0	0	0	0	0	0	0	0	0	0	0	0	0
IKZF2	ENSG00000030419	33	40	93	167	76	70	295	188	387	270	349	193	22	27	68	76	172	135	239	169
GRN	ENSG00000030582	1264	855	13766	10401	9913	8091	740	625	11318	9203	7094	4292	1800	1043	16207	14265	781	869	9042	9969
FAM13B	ENSG00000031003	243	184	172	122	289	127	648	447	391	689	563	393	316	271	154	230	765	605	842	515
ARHGAP31	ENSG00000031081	636	380	388	279	481	427	2094	1773	1707	1153	1996	1273	498	357	356	245	2363	2404	1666	1373
CENPQ	ENSG00000031691	746	599	681	568	623	650	1032	1027	863	709	1072	748	730	623	516	709	1002	1061	848	629
SARS1	ENSG00000031698	11561	10202	8903	8512	9835	10330	12234	13136	11022	10428	11819	9856	4967	4769	3083	4910	8661	9329	6519	5942
RANBP3	ENSG00000031823	905	652	763	569	834	735	2360	2233	2674	2415	2733	2006	666	658	465	784	2457	2761	2178	2155
ARID4A	ENSG00000032219	108	131	274	317	200	213	1156	924	1764	1436	1558	994	79	89	96	138	855	857	1329	935
EIPR1	ENSG00000032389	782	631	408	317	555	588	812	856	451	353	695	585	721	775	293	458	1119	1256	492	383
PNPLA6	ENSG00000032444	2012	1607	5349	4472	4197	4014	1806	1786	4778	3972	3675	2435	1285	1566	4487	4792	1606	2280	3129	3468
IFT88	ENSG00000032742	247	237	228	209	253	229	286	338	326	327	372	315	241	184	157	185	384	367	386	317
ALG1	ENSG00000033011	193	129	723	639	631	530	127	156	1153	1035	795	615	195	159	499	748	176	302	931	997
ZCCHC8	ENSG00000033030	91	106	144	115	119	114	1005	1121	1826	2164	1702	1366	49	47	90	150	928	1084	1643	1778
ABCF2	ENSG00000033050	1703	1367	1681	1139	1537	1533	1981	2084	2065	1755	2076	1805	1206	1414	1067	1628	2095	2621	1714	2091
CHPF2	ENSG00000033100	99	97	827	733	552	543	97	184	985	959	662	506	162	101	1070	1124	169	233	1025	1124
LRRC7	ENSG00000033122	17	25	10	20	15	18	28	26	43	42	53	33	14	9	8	9	10	7	36	35
FUT8	ENSG00000033170	960	999	1431	1529	1264	1708	1429	1807	3895	3538	3002	2190	434	613	545	931	903	1215	2089	2186
UBA6	ENSG00000033178	2066	1849	2164	1942	2134	2344	3063	3207	4092	3502	4106	3056	2128	1868	2312	2620	3767	3976	5106	3839
GAB2	ENSG00000033327	201	216	590	1102	504	611	702	457	751	526	769	399	188	270	671	733	417	534	284	308
ATP6V0A1	ENSG00000033627	37	16	27	17	14	22	18	21	51	30	54	25	12	16	26	34	18	16	67	55
PIAS1	ENSG00000033800	126	91	207	220	192	173	2070	1968	2159	1789	2311	1628	92	111	239	279	1760	1792	1642	1455
SLC4A7	ENSG00000033867	148	122	1511	1581	1032	1104	316	294	1963	1926	1470	1105	162	135	1686	1490	332	405	2578	1971
APBA2	ENSG00000034053	287	242	148	93	220	134	362	485	433	237	463	313	414	390	233	200	492	538	322	261
MAP2K3	ENSG00000034152	2541	1806	1154	737	1440	1511	5921	6675	3348	2849	4929	4035	985	1442	445	896	5371	7284	2077	2406
EFCAB1	ENSG00000034239	47	24	8	15	20	10	61	24	32	24	65	22	11	10	8	2	22	23	8	16
TMSB10	ENSG00000034510	94887	68270	39855	27170	55816	51541	61629	51021	21104	12812	32814	27786	90162	56616	23335	34659	51635	55351	15687	10734
ASTE1	ENSG00000034533	5	8	10	0	15	4	258	262	325	254	318	251	4	4	7	8	214	268	228	224
RNF19A	ENSG00000034677	72	77	106	112	74	84	2058	2016	2826	2372	2646	1845	62	65	109	114	1787	1988	2504	1938
PEX3	ENSG00000034693	545	424	679	503	626	595	706	614	764	704	798	581	494	454	415	568	653	746	784	725
GABARAPL2	ENSG00000034713	3939	3329	2488	1881	2818	2864	2793	3097	1980	1555	2415	1969	4842	4430	2132	3307	4172	4720	2405	1930
MYOC	ENSG00000034971	0	0	0	0	0	0	0	0	0	0	0	0	0	0	0	0	0	0	0	0
SH3YL1	ENSG00000035115	54	60	47	47	47	46	100	99	191	234	196	149	44	37	38	29	82	113	253	252
FAM136A	ENSG00000035141	8295	5850	3161	1941	4879	4120	6633	6424	3119	2190	4807	3607	6985	6270	1658	2369	7892	8450	2890	2035
VCL	ENSG00000035403	1460	1080	17329	16381	12739	12286	1573	1771	20377	20726	12357	9712	868	801	9306	9118	935	904	10987	10455
DEPDC1B	ENSG00000035499	1948	1621	991	805	1321	1391	1896	1970	1417	1193	1740	1430	1260	1227	490	725	1304	1750	855	735
DAPK2	ENSG00000035664	65	52	78	127	56	105	75	53	137	162	160	75	18	21	40	44	39	45	52	52
NSMAF	ENSG00000035681	3160	2716	1718	1351	2050	2098	2421	2514	1528	1377	2071	1693	2206	2020	915	948	2103	2351	1132	934
ADSS2	ENSG00000035687	1184	1010	916	675	1002	919	2239	2337	1968	1667	2278	1758	458	531	293	478	1686	1950	1521	1099
STAP1	ENSG00000035720	0	0	0	0	0	0	0	0	0	0	0	0	0	0	0	0	0	0	0	0
TIMP2	ENSG00000035862	4452	3507	25021	19512	19108	14090	3252	3356	18654	14152	11641	7535	5754	3813	26110	23370	3679	4435	17596	15268
RFC1	ENSG00000035928	1674	1348	1630	1386	1573	1607	6811	6732	7103	5815	7264	5185	2060	2294	1588	2706	8276	8262	8134	6118
TBC1D23	ENSG00000036054	1000	1114	835	989	867	1233	1932	2251	2210	2155	2321	1795	849	1010	602	928	2175	2349	2801	1920
CUL3	ENSG00000036257	1676	1459	1010	879	1162	1348	4958	5320	3810	3141	4454	3506	724	1057	383	769	2879	3653	2297	1862
MYOM2	ENSG00000036448	0	7	7	0	2	22	35	36	38	48	29	11	0	11	16	1	16	22	28	33
OTC	ENSG00000036473	4	0	0	0	1	0	0	0	0	0	0	0	0	3	0	0	1	0	0	0
CYP46A1	ENSG00000036530	38	43	48	53	68	75	54	68	160	158	138	103	36	34	41	42	65	69	171	144
ZZZ3	ENSG00000036549	568	389	350	308	372	388	2767	2881	2351	1890	2703	2200	343	364	250	270	2428	2704	1943	1393
SLC18A1	ENSG00000036565	0	0	0	0	0	0	0	0	0	0	0	0	0	0	0	0	0	1	4	0
USP2	ENSG00000036672	0	1	0	1	1	0	18	8	13	9	13	7	1	1	1	2	38	47	35	22
CASR	ENSG00000036828	5	7	9	15	2	2	1	10	16	31	19	19	1	4	5	3	3	0	42	22
TUBG2	ENSG00000037042	23	13	6	7	16	16	21	15	10	13	13	10	14	12	5	17	12	13	8	9
RPL26L1	ENSG00000037241	2875	2439	2076	1581	2296	2273	2344	2544	1565	1336	1997	1690	2280	2427	1113	2034	2492	2809	1283	1253
FLT4	ENSG00000037280	121	130	538	752	417	621	146	132	610	741	476	383	149	132	443	634	211	208	606	760
NSUN2	ENSG00000037474	9294	7265	7885	5569	8172	7054	9336	10583	10668	10158	10775	8592	8680	8176	6174	7778	13159	15367	12299	10702
FBXO42	ENSG00000037637	56	37	41	32	39	40	574	642	573	425	581	460	16	12	29	27	431	440	278	293
MFAP3	ENSG00000037749	314	324	1280	1325	999	1132	706	717	3168	2934	2172	1592	391	313	1244	1290	655	723	3257	2888
MRI1	ENSG00000037757	395	324	426	368	459	441	475	504	772	809	667	524	142	130	269	321	253	226	449	450
METTL1	ENSG00000037897	151	86	97	63	112	61	744	738	831	849	893	618	59	115	44	82	875	957	798	783
HOXC8	ENSG00000037965	125	99	89	70	90	99	730	783	548	500	674	507	132	102	66	131	945	1162	607	500
AGA	ENSG00000038002	95	100	900	813	678	635	73	82	741	818	485	390	130	73	667	757	63	93	701	573
PI4K2B	ENSG00000038210	628	574	410	420	443	618	531	573	389	318	465	348	846	757	412	471	699	832	457	279
BOD1L1	ENSG00000038219	830	750	1473	1650	1296	1329	2620	2863	4587	3986	3835	2882	683	715	1566	1832	2591	2694	4442	3834
MAT2B	ENSG00000038274	1284	1026	833	644	989	1014	2520	2401	1937	1180	2286	1527	982	910	357	650	2320	2817	1572	1022
TLL1	ENSG00000038295	12	10	27	39	18	21	9	5	41	19	28	17	9	11	32	65	23	19	78	75
EDC4	ENSG00000038358	3105	2428	2910	2172	2868	2861	4016	3968	6210	5924	5684	4077	2040	2366	2441	2835	3942	4889	4963	5898
TRIO	ENSG00000038382	7668	7656	10026	12121	9207	11782	15710	17452	20972	21806	19251	16312	8393	10153	15444	15306	19182	22199	24506	25590
VCAN	ENSG00000038427	3	9	16	24	16	32	13	13	30	31	18	18	10	11	50	26	35	13	31	26
CLEC16A	ENSG00000038532	688	464	464	366	568	733	835	709	705	730	740	658	589	555	486	416	991	1202	785	691
MSR1	ENSG00000038945	8	6	19	22	13	13	8	23	24	29	15	24	15	1	8	10	21	9	16	10
CDH1	ENSG00000039068	82	54	35	58	44	90	89	109	91	114	66	98	57	83	35	79	75	125	73	53
MTREX	ENSG00000039123	2744	2557	2920	2760	2795	3117	4503	4693	5717	5115	5489	4414	2241	2365	2239	3293	4878	5278	6839	5251
DNAH5	ENSG00000039139	7	0	0	33	2	1	10	1	4	27	2	6	0	0	0	0	3	0	29	9
ZFYVE16	ENSG00000039319	380	360	1384	1373	1088	1135	697	742	3037	2622	2117	1400	398	339	939	975	597	705	2519	1804
RIPOR1	ENSG00000039523	6818	6252	4803	4381	5249	6187	6266	6717	5945	5278	6425	5001	4531	6654	3491	5013	6199	8307	4495	5585
C6	ENSG00000039537	0	0	0	0	0	1	0	0	0	0	0	0	0	0	2	0	0	0	0	0
RAI14	ENSG00000039560	9847	7731	6881	4979	7676	7146	7528	8904	5934	5486	6871	6064	12575	12031	6992	7615	12617	14542	8165	6684
SOX30	ENSG00000039600	2	3	0	1	3	1	9	6	6	2	6	5	0	0	1	0	4	7	2	2
PNKP	ENSG00000039650	1290	1156	1466	1543	1315	1512	951	1094	2195	2647	1868	1450	1127	960	1418	1498	1111	1096	1758	1839
BEST2	ENSG00000039987	4	0	1	2	5	0	1	3	18	14	17	6	1	0	2	5	2	2	16	46
PHLPP2	ENSG00000040199	305	229	458	502	371	437	2134	1921	2814	2142	2481	1760	204	243	513	419	2398	2708	2538	2087
SPDL1	ENSG00000040275	1013	943	403	355	629	688	3615	3955	3010	2917	3579	2969	613	766	198	415	3353	3923	2752	2404
STAU2	ENSG00000040341	2442	2362	1939	2033	2088	2357	2403	2645	2136	1720	2320	1825	3496	3157	2441	3088	3934	4410	3141	2575
SLC66A1	ENSG00000040487	63	39	74	73	65	51	434	415	1120	928	959	577	44	46	72	88	413	479	900	977
CTNS	ENSG00000040531	110	65	168	139	133	132	178	174	718	548	559	335	56	69	110	161	219	245	609	693
RTN4R	ENSG00000040608	172	155	192	157	200	193	479	378	624	391	594	325	86	105	100	191	413	480	299	388
PHF23	ENSG00000040633	69	58	25	22	30	49	2406	2491	1982	1660	2254	1770	61	53	21	28	2451	2724	1724	1517
CDH10	ENSG00000040731	3	2	54	17	34	15	14	1	84	26	62	15	3	7	19	6	6	2	29	21
INPP4A	ENSG00000040933	2463	2098	1416	1444	1739	1989	2653	2689	2089	1958	2470	1873	1100	1114	739	854	1486	1861	959	1089
RAB27B	ENSG00000041353	44	27	31	22	42	26	63	43	57	28	86	34	16	7	12	6	39	23	16	17
PSMA4	ENSG00000041357	11371	9687	9103	7329	9721	9101	9035	9176	7811	6381	8549	6745	6781	5301	3430	5313	6415	6955	4875	3824
MYO16	ENSG00000041515	74	52	67	42	78	61	153	110	185	163	221	128	35	30	38	46	118	88	129	80
LSG1	ENSG00000041802	732	582	1453	1276	1212	1099	1757	2083	5171	4787	4032	2936	543	695	876	1252	1684	2342	4548	4384
PARP3	ENSG00000041880	673	448	491	334	523	431	590	516	742	622	670	423	572	509	373	459	619	595	539	532
TNC	ENSG00000041982	338	516	9657	17131	6767	12101	217	383	9109	15059	5884	6752	186	286	4712	5243	189	248	5517	8275
THAP3	ENSG00000041988	19	17	5	7	12	10	428	444	430	358	462	369	2	11	5	3	272	262	243	213
RIPOR3	ENSG00000042062	2	2	0	1	5	2	1	0	0	1	4	1	4	1	2	1	1	3	1	1
TDP1	ENSG00000042088	391	428	252	228	327	312	903	1044	874	762	949	755	146	232	102	133	591	755	411	392
AIFM2	ENSG00000042286	3047	2610	2197	1710	2358	2227	3442	3837	2564	2379	3050	2543	2289	2446	1161	1962	3528	4440	1912	2068
C2orf83	ENSG00000042304	0	0	0	0	0	0	0	0	0	0	0	0	0	0	0	0	0	0	0	0
SPATA7	ENSG00000042317	48	28	26	15	21	22	141	131	142	127	151	108	20	18	14	25	84	102	97	84
MED17	ENSG00000042429	73	53	92	56	80	90	1014	1208	1877	1816	1729	1244	36	24	24	37	914	1052	1309	1360
RETSAT	ENSG00000042445	192	75	1329	762	653	606	247	194	1531	1321	1054	656	105	65	697	555	122	169	667	1026
CAPG	ENSG00000042493	1552	978	1143	697	1240	924	868	755	579	460	828	539	1297	945	732	855	764	785	510	366
AP2S1	ENSG00000042753	17288	12822	8838	5990	11312	10128	10958	10448	5656	3875	8091	6023	7780	6905	2900	4507	6349	7097	2687	2236
USH2A	ENSG00000042781	2	0	1	2	0	5	4	10	3	1	2	0	1	0	0	1	4	0	1	2
ZPBP	ENSG00000042813	0	0	0	0	0	0	0	0	0	0	0	0	0	0	0	0	0	0	0	0
TG	ENSG00000042832	39	22	110	138	83	123	13	4	17	16	14	6	25	16	89	42	9	5	4	3
ADAM28	ENSG00000042980	13	3	63	21	45	5	4	3	59	19	33	7	12	4	66	46	7	7	81	43
BARX2	ENSG00000043039	16	15	6	4	15	9	30	25	18	11	33	9	9	15	4	6	24	26	8	9
DCUN1D1	ENSG00000043093	492	398	323	275	386	418	1373	1215	1101	702	1357	821	358	364	168	287	1265	1389	871	623
JADE2	ENSG00000043143	214	141	130	39	128	148	654	518	588	292	586	419	234	237	101	93	736	721	479	316
ZIC2	ENSG00000043355	0	0	0	1	1	1	0	2	0	1	3	0	0	0	0	0	0	1	2	0
LCP2	ENSG00000043462	1	0	0	0	1	0	0	0	0	0	0	0	0	0	0	0	0	0	1	0
TRIT1	ENSG00000043514	821	678	635	537	678	626	911	921	1284	1193	1162	936	559	479	368	519	899	1040	1121	982
ADRB1	ENSG00000043591	0	0	0	3	0	1	1	0	3	0	3	0	0	0	1	0	0	0	7	2
GUCA2B	ENSG00000044012	0	0	0	0	0	0	0	0	0	0	0	0	0	0	0	0	0	0	0	0
CUL7	ENSG00000044090	1164	1176	1654	1560	1351	1687	1463	1440	1620	1345	1320	1259	1375	1142	2235	2167	1920	1517	1876	1806
CTNNA1	ENSG00000044115	14506	12790	17316	15278	16092	16417	11939	12290	15303	12831	13998	10734	11310	9596	14316	15526	10605	12350	12865	12950
PHKA2	ENSG00000044446	598	489	662	697	598	681	502	513	1043	1186	994	667	537	468	678	732	628	693	1113	977
CNTLN	ENSG00000044459	256	229	178	226	172	225	399	377	366	326	413	279	270	248	169	268	437	386	369	230
EPHA3	ENSG00000044524	0	0	0	5	2	0	1	0	1	3	3	1	0	0	0	0	0	0	0	1
HSPA5	ENSG00000044574	1133	896	16752	13964	12381	10043	1394	1790	24111	28483	15420	13670	1335	1105	14361	19044	1437	1681	23062	20658
DSG2	ENSG00000046604	239	254	2048	2277	1530	1696	190	247	2265	2096	1497	1096	227	223	1431	1525	169	231	1691	1679
GEMIN8	ENSG00000046647	39	40	46	29	27	47	82	78	161	134	102	78	20	19	10	18	48	63	145	112
OFD1	ENSG00000046651	49	49	96	49	55	63	444	402	522	499	542	345	25	50	62	108	309	356	521	435
GPM6B	ENSG00000046653	11	7	32	24	23	21	9	9	21	28	27	9	8	7	17	28	6	14	43	28
MAGEC2	ENSG00000046774	3	0	6	5	4	4	7	0	4	4	5	1	0	2	1	0	0	0	1	0
PREX2	ENSG00000046889	30	21	24	26	20	32	28	15	41	19	38	18	28	44	53	40	46	51	47	40
WDR37	ENSG00000047056	43	17	43	13	38	37	194	226	181	159	194	201	20	26	13	16	207	278	130	195
YTHDC2	ENSG00000047188	630	626	820	854	730	857	935	959	1517	1347	1398	1058	389	338	599	690	766	887	1243	999
CTPS2	ENSG00000047230	173	161	189	171	245	196	222	202	185	210	219	167	149	169	147	172	215	216	212	186
ATP6V1H	ENSG00000047249	1295	1092	1405	1172	1436	1367	1405	1446	1772	1320	1617	1258	971	902	968	1500	1207	1539	1412	1285
POLR2B	ENSG00000047315	6385	4876	7338	5987	6855	6353	9316	9681	12114	10641	11289	8513	5013	4699	5244	6962	9366	10753	12561	9739
FAM214A	ENSG00000047346	51	26	53	51	40	36	155	87	237	130	234	88	20	47	52	63	146	140	239	147
ARAP2	ENSG00000047365	453	338	408	359	448	397	1346	1344	1526	1205	1510	1173	581	523	431	376	1915	2072	1828	1247
TPR	ENSG00000047410	2333	2180	3595	3687	3477	3693	5985	6736	12647	11758	10469	7775	1627	2110	2905	4384	5529	6276	11947	10546
CP	ENSG00000047457	3	0	5	5	15	3	2	2	7	5	5	3	2	2	1	0	1	0	9	10
KIAA0556	ENSG00000047578	253	254	655	954	581	657	513	538	1317	1436	1057	844	218	242	702	647	539	611	1043	1115
DTNBP1	ENSG00000047579	313	300	143	105	190	178	605	599	401	346	508	422	210	248	56	136	737	771	435	340
XK	ENSG00000047597	50	28	77	40	56	54	52	69	78	66	77	44	31	50	32	40	50	54	78	68
ANO2	ENSG00000047617	41	36	60	70	49	57	53	40	116	142	97	77	97	93	51	110	64	122	78	252
C12orf4	ENSG00000047621	651	604	440	354	528	558	1434	1528	1245	1043	1418	1112	453	560	155	318	1484	1703	1195	955
SCML1	ENSG00000047634	666	500	531	427	536	512	448	465	499	556	599	429	545	567	479	522	560	673	689	491
WWC3	ENSG00000047644	663	412	336	221	448	355	518	384	342	202	396	258	314	238	185	170	279	302	230	188
ARHGAP6	ENSG00000047648	28	47	43	62	35	39	58	56	83	45	66	52	32	18	60	48	60	82	70	54
FAM184B	ENSG00000047662	5	1	9	5	4	4	1	8	10	21	10	12	11	2	3	9	1	6	31	6
MAP4	ENSG00000047849	15564	13694	17561	17847	16492	18355	15436	16532	18403	16466	17792	14614	13129	14101	16947	20460	17385	20688	17109	17761
GOPC	ENSG00000047932	752	849	621	753	620	836	3421	4156	3298	3577	3509	3483	361	347	341	359	2455	2503	2548	1778
ROS1	ENSG00000047936	91	100	173	230	158	189	171	188	384	584	325	315	497	536	1357	1293	1665	2130	4862	4829
USP28	ENSG00000048028	1724	1388	1028	917	1223	1491	2127	2200	2090	1349	2352	1485	1620	1399	714	1021	1881	2161	1589	1236
HDAC9	ENSG00000048052	268	168	401	463	343	403	972	998	762	730	874	733	275	261	612	411	969	1142	619	489
TSPAN17	ENSG00000048140	9798	7177	4662	3034	6257	5700	6531	6120	3727	3081	5484	3867	9347	7630	2997	3391	6704	7892	2773	2696
NOP16	ENSG00000048162	227	163	161	97	218	150	3707	4171	2479	2187	2994	2710	92	177	29	117	3297	4238	1951	1726
CC2D2A	ENSG00000048342	642	401	542	389	581	454	874	940	1086	912	1070	780	416	415	355	445	739	827	838	748
RRM2B	ENSG00000048392	6463	3755	5160	3063	5428	4207	6080	4989	5186	3136	6248	3589	4647	3255	3229	2887	5035	5023	3928	2413
ZNF800	ENSG00000048405	83	51	148	176	154	118	703	726	919	772	875	708	54	49	132	92	790	932	760	721
TNFRSF17	ENSG00000048462	1	1	1	0	1	0	1	0	0	2	4	1	1	2	0	0	0	2	1	1
SNX29	ENSG00000048471	314	313	494	682	416	566	531	440	489	368	483	292	278	300	660	571	510	510	387	378
LMO3	ENSG00000048540	3	0	0	0	0	0	2	0	2	1	4	2	0	1	0	0	0	5	5	0
MRPS10	ENSG00000048544	2964	2208	1592	1300	2073	2013	2719	2805	1672	1209	2319	1768	2232	1966	950	1153	3004	3255	1415	1055
GUCA1A	ENSG00000048545	0	0	0	0	0	0	0	0	0	0	0	0	0	0	0	0	0	0	0	0
RSF1	ENSG00000048649	919	832	768	759	860	965	3727	3578	4084	3421	3931	2911	831	751	757	1054	3458	3720	3978	3118
VPS13D	ENSG00000048707	737	697	1241	1295	1117	1214	1651	1448	2424	2120	2199	1423	557	603	901	885	1412	1450	1923	1665
CELF2	ENSG00000048740	174	111	151	87	152	106	203	144	126	65	160	95	152	160	107	101	169	167	91	53
FAM120A	ENSG00000048828	9659	8651	7003	6362	8361	8426	7672	8345	5917	4327	7175	5302	7554	7708	5618	5626	8532	10196	4403	4506
R3HDM1	ENSG00000048991	2750	2273	1064	965	1542	1762	2625	2765	1561	1181	2212	1766	1199	1279	524	598	1632	1887	946	822
COL9A2	ENSG00000049089	588	554	1190	1547	904	1318	407	420	1070	1204	817	757	948	607	1011	952	604	592	792	685
KITLG	ENSG00000049130	395	183	375	259	375	248	574	615	751	551	813	570	189	147	151	175	386	425	548	367
ERCC8	ENSG00000049167	321	264	131	86	139	150	262	382	141	211	269	253	150	123	56	77	193	240	162	107
ADAMTS6	ENSG00000049192	170	138	213	316	240	294	816	955	984	1195	1021	938	224	281	373	560	2131	2417	2098	1598
H6PD	ENSG00000049239	186	164	1035	692	692	515	221	269	1203	977	826	507	599	433	2769	1790	450	513	1931	1678
VAMP3	ENSG00000049245	2914	2090	1637	1106	2056	1812	2818	2950	1708	1153	2378	1806	1384	1113	595	712	1933	2132	901	651
PER3	ENSG00000049246	660	604	420	414	483	644	2287	2961	1879	2238	2248	2334	533	554	378	427	1992	2094	1377	1062
UTS2	ENSG00000049247	0	0	0	1	0	0	2	1	0	0	0	1	0	2	0	3	0	0	4	0
TNFRSF9	ENSG00000049249	54	41	401	339	279	314	62	65	560	597	371	297	30	32	174	223	38	59	257	249
EPN3	ENSG00000049283	12	3	2	1	7	7	16	13	33	16	17	13	0	3	0	10	7	10	18	13
LTBP1	ENSG00000049323	626	830	7895	11621	5816	8454	376	452	7914	9496	4707	4363	498	485	5509	7604	355	398	5695	6841
RCN1	ENSG00000049449	4772	3767	24239	19694	18278	15609	3789	4366	19355	18195	12881	10269	5083	3581	18134	20890	3708	4482	17800	16119
ELN	ENSG00000049540	14	10	16	30	19	10	5	6	5	8	7	6	3	0	6	4	1	1	7	8
RFC2	ENSG00000049541	3251	2738	2276	1779	2484	2524	3281	3363	2400	1834	2898	2193	2897	2854	1467	2172	4200	4143	2126	1806
ARID1B	ENSG00000049618	1753	1567	1207	1118	1246	1536	5250	5099	4794	4174	5221	3689	1593	1761	1148	1299	5664	6151	4920	4041
CLPTM1L	ENSG00000049656	18064	19612	18331	17277	17763	21001	14358	17199	19533	17960	18687	15434	23347	26910	17959	26680	20835	28476	24442	23757
NEDD4L	ENSG00000049759	1817	1265	1479	790	1504	1249	3736	3456	4423	3188	4402	2953	989	1015	636	816	2767	3068	2849	2668
FOXP3	ENSG00000049768	29	31	22	21	45	25	68	49	40	25	49	46	13	15	8	7	57	61	14	19
PPP1R3F	ENSG00000049769	242	200	231	103	208	160	187	166	191	137	195	90	161	150	109	149	144	156	94	94
HEXB	ENSG00000049860	256	148	2044	1559	1518	1167	164	149	1715	1312	1065	777	305	188	1587	1701	174	180	1331	1348
PTCD2	ENSG00000049883	254	170	237	202	219	217	553	509	838	800	806	565	155	183	242	231	572	639	1015	943
NEXMIF	ENSG00000050030	8	12	23	44	23	35	49	57	71	57	60	29	24	10	27	36	65	57	47	52
JKAMP	ENSG00000050130	575	484	1639	1359	1274	1255	941	1149	4058	3814	3064	2110	370	401	859	1252	737	1006	3409	2888
DKK3	ENSG00000050165	4712	4139	11647	9378	8903	8093	3535	3758	7554	7197	6023	5148	5558	3867	10780	8445	3719	4422	5863	6247
ARHGEF5	ENSG00000050327	7	15	5	10	0	4	41	24	25	14	16	17	2	9	2	0	37	13	8	0
NFE2L3	ENSG00000050344	2	5	2	1	5	5	1	2	3	6	4	7	4	6	12	6	0	6	29	12
MCUR1	ENSG00000050393	2373	1870	946	657	1378	1297	2133	2123	980	751	1579	1146	1688	1720	434	677	2115	2394	762	607
LIMA1	ENSG00000050405	6444	5023	9065	7905	8609	8045	7117	7550	12321	11541	10925	8344	5166	4321	8138	9564	6309	6495	13107	11857
LETMD1	ENSG00000050426	495	346	754	606	720	514	671	567	1683	1853	1537	1051	682	688	711	924	700	824	1460	1502
SLC4A8	ENSG00000050438	142	174	392	405	336	362	184	242	824	743	574	467	168	213	392	496	250	372	1032	1061
LAMC3	ENSG00000050555	206	178	1374	1309	994	1021	186	216	1384	2034	999	996	183	193	1651	1690	170	338	1369	2035
PTGER3	ENSG00000050628	13	5	22	29	21	13	12	10	20	8	21	11	6	8	14	10	6	6	4	4
TNIP3	ENSG00000050730	3	5	8	3	11	8	4	10	8	17	15	13	1	2	2	1	1	4	6	3
MAPK9	ENSG00000050748	4211	4622	2004	2034	2716	3554	3121	3483	1655	1617	2578	2196	4151	4275	1544	2058	3524	4285	1822	1482
COL23A1	ENSG00000050767	0	0	0	6	7	7	0	0	3	1	1	0	0	0	7	7	0	0	8	8
BCAR1	ENSG00000050820	1049	770	860	665	876	891	8037	7865	7366	5933	8354	5541	933	1125	944	1244	10189	11009	6552	6596
FAM160A2	ENSG00000051009	179	155	292	313	286	300	976	1007	1568	1520	1600	1092	116	172	350	284	1097	1361	1459	1656
HERPUD1	ENSG00000051108	160	95	134	75	167	97	1822	2008	2599	2245	2372	1897	114	116	81	81	1428	2105	1737	1685
HOMER3	ENSG00000051128	3910	3058	1604	1037	2280	2281	2914	2589	1290	1047	2070	1585	3883	3600	1186	1531	3377	3758	1273	1162
RAD51	ENSG00000051180	281	254	212	199	203	239	712	631	669	474	718	496	195	223	113	210	923	843	664	566
POLQ	ENSG00000051341	495	482	824	1477	699	1059	1267	1255	2669	3069	2393	1806	532	675	1211	1157	1351	1613	2959	2659
PIK3CB	ENSG00000051382	596	569	343	257	402	529	959	1173	792	534	1050	737	476	657	205	277	1355	1539	762	543
CYBA	ENSG00000051523	0	3	5	2	0	3	1	1	16	11	11	7	0	0	4	1	2	0	3	10
THOC3	ENSG00000051596	5715	4278	3699	2803	4260	3815	5141	4740	3491	2509	4121	3058	2657	2391	1277	1894	3659	3858	1902	1458
HEBP2	ENSG00000051620	4680	3515	1796	1116	2582	2421	3478	3177	1576	1387	2524	1896	3814	3693	994	1462	3626	3807	1336	1137
MPHOSPH9	ENSG00000051825	986	846	1209	1467	998	1273	2198	2167	2308	2314	2605	1879	766	976	1229	1304	2313	2691	2670	2100
PLEKHA5	ENSG00000052126	552	503	457	458	533	508	1174	1106	1859	1795	1770	1199	624	593	361	492	1150	1308	1396	1053
PRSS8	ENSG00000052344	0	4	9	3	3	4	1	2	16	14	9	4	0	3	4	9	5	5	3	9
SIKE1	ENSG00000052723	2418	1860	1216	857	1532	1487	3045	3012	2410	2049	3034	2238	1751	1515	696	879	2658	3254	2236	1777
RRP12	ENSG00000052749	2936	2081	3386	2473	3252	2736	5797	6721	8181	8085	7501	6193	1418	1651	1947	3072	5447	6554	6861	7706
FNIP2	ENSG00000052795	395	308	318	242	290	369	896	918	739	564	813	683	548	484	318	355	1288	1367	741	574
MSMO1	ENSG00000052802	539	232	1880	797	1433	783	789	599	3280	2123	2366	1301	360	177	917	709	461	621	2562	1853
TTC17	ENSG00000052841	191	163	719	632	552	405	415	261	1912	1898	1444	1168	251	186	720	820	203	458	1929	1544
ALX4	ENSG00000052850	9	11	9	19	9	13	124	139	134	130	129	134	1	5	14	21	87	106	78	91
FSTL4	ENSG00000053108	28	10	32	12	29	34	27	25	34	16	45	19	33	52	25	27	69	33	32	38
FOXN3	ENSG00000053254	1052	1019	668	725	793	1003	2760	2904	1765	1400	2471	1768	531	740	309	495	1783	2087	782	640
METTL24	ENSG00000053328	6	2	1	6	5	8	16	6	17	31	23	24	7	8	10	1	3	5	28	16
AKR7A2	ENSG00000053371	3338	2205	2543	1371	2611	2133	2149	1889	1522	1033	2033	1163	2260	1721	1307	1558	1870	1726	871	776
MRTO4	ENSG00000053372	4992	3719	3795	2776	4169	3661	7486	7563	5409	4824	6630	5254	2645	2885	1712	2950	6163	6968	3595	3568
NNAT	ENSG00000053438	0	0	1	0	1	0	0	0	0	4	1	1	0	1	0	3	0	0	3	2
USE1	ENSG00000053501	777	546	369	234	502	439	653	543	415	384	497	434	545	546	207	371	742	749	304	312
MCF2L2	ENSG00000053524	25	23	41	50	26	53	53	52	85	90	92	62	14	19	49	38	46	48	112	85
NRIP2	ENSG00000053702	0	3	1	0	0	0	1	2	0	4	0	0	1	1	0	1	2	1	3	1
LAMA3	ENSG00000053747	18	20	266	210	172	174	18	9	167	151	122	91	3	16	86	62	6	5	47	54
AP5M1	ENSG00000053770	1054	929	689	565	732	907	2372	2416	2079	1838	2566	1853	731	752	406	530	2245	2587	1904	1382
ANAPC4	ENSG00000053900	278	252	244	232	277	261	522	546	683	628	682	509	197	223	167	272	538	613	689	477
KCNQ1	ENSG00000053918	13	5	2	7	6	4	5	6	6	7	2	2	17	18	6	19	9	8	13	10
TRAPPC3	ENSG00000054116	2137	1659	1230	966	1444	1335	3326	3522	2403	1779	3075	2127	1202	1652	562	1085	3330	4020	1878	1667
THRAP3	ENSG00000054118	4404	4328	5503	5666	5257	5637	8324	9011	13247	11727	11239	8546	3650	3710	5053	7084	7679	8280	11616	10495
PHPT1	ENSG00000054148	6358	4674	3801	2445	4558	4166	4080	3390	2619	2139	3012	2353	5512	3343	2405	2696	3089	2832	2080	1910
ENTPD2	ENSG00000054179	2	0	0	0	0	0	0	0	0	0	0	0	1	0	1	0	0	0	1	0
LY75	ENSG00000054219	0	0	5	6	7	6	0	0	0	1	0	1	0	0	1	4	0	0	3	0
ARID4B	ENSG00000054267	221	194	282	325	283	278	1909	1916	2623	2280	2499	1759	270	251	311	425	1917	2103	2390	1950
OPN3	ENSG00000054277	133	106	107	80	101	138	134	126	118	124	109	103	45	48	41	46	29	75	65	60
SDCCAG8	ENSG00000054282	79	133	77	61	187	106	124	59	180	189	212	146	87	141	53	40	118	255	151	69
PTPRN	ENSG00000054356	2502	2765	16454	18061	12014	14092	1809	2552	15900	18398	10907	9069	2083	1769	11682	13098	1364	2025	9472	11751
HHAT	ENSG00000054392	406	284	515	400	459	459	404	461	494	390	530	353	525	526	518	561	680	811	669	582
KIF1B	ENSG00000054523	510	525	664	833	555	791	3388	3457	3368	2833	3466	2666	640	754	1084	976	3514	4035	3478	2988
FOXC1	ENSG00000054598	13	16	6	11	12	15	415	508	431	376	490	380	6	10	6	13	541	629	451	399
TBC1D22A	ENSG00000054611	1729	1271	1083	934	1172	1228	1591	1873	1277	1049	1502	1272	861	911	554	639	1228	1432	752	698
SYNE2	ENSG00000054654	1370	1069	2618	3445	2237	2661	1676	1711	3648	3838	2943	2127	1069	908	2598	2372	1848	1447	3910	3349
PLEKHH1	ENSG00000054690	397	303	787	853	618	639	631	532	1118	1138	1086	708	180	214	414	378	395	435	559	543
ATP9A	ENSG00000054793	1078	940	1748	1547	1471	1476	1096	1191	2410	1963	1824	1374	922	790	1103	1074	892	1041	1648	1414
SPO11	ENSG00000054796	0	0	0	0	0	0	0	0	0	0	0	0	0	0	0	0	0	0	0	0
CBLN4	ENSG00000054803	18	11	18	15	16	14	30	16	39	23	18	15	11	3	7	3	19	17	20	16
CHRDL2	ENSG00000054938	1	0	0	4	0	2	0	0	0	0	0	0	0	2	1	1	0	0	2	0
FAM168A	ENSG00000054965	1571	1573	1838	2633	1558	2223	3060	2871	3045	2641	3251	2419	1163	1422	1713	1978	3347	3325	2435	2436
RELT	ENSG00000054967	77	68	219	222	155	140	506	627	1797	1916	1429	1142	81	125	394	506	607	865	1847	2182
GALC	ENSG00000054983	326	257	1641	1222	1085	990	292	238	1487	1210	958	618	249	145	767	677	108	167	709	606
NOP58	ENSG00000055044	7308	6273	9463	7211	8594	7490	7274	8198	8542	8172	8163	7042	5564	4694	5282	7325	5903	6791	7455	6352
SZRD1	ENSG00000055070	28704	22169	13344	8944	17601	16831	19533	18921	8957	6904	14129	11532	24523	20785	8363	9580	18932	21293	6322	5208
KCNH2	ENSG00000055118	204	278	150	165	182	214	181	192	143	141	162	142	931	973	741	719	840	1160	419	438
CUL1	ENSG00000055130	318	231	184	155	199	192	1393	1456	1185	966	1462	1063	140	280	102	194	1422	1732	1095	881
FAM114A2	ENSG00000055147	529	441	565	500	556	534	619	580	976	756	874	549	314	266	258	320	381	423	621	503
CYFIP2	ENSG00000055163	4957	2925	3248	1815	3792	2875	3189	2576	2471	1434	2971	1810	3548	3768	2052	2189	2955	3799	1540	1492
TAB2	ENSG00000055208	2978	2469	1360	1182	1871	2120	5804	5490	4182	2762	5174	3767	3011	3428	928	1275	5514	6554	3085	2403
GINM1	ENSG00000055211	762	777	2780	2598	2174	2203	736	775	2187	2098	1725	1297	1017	737	2397	3007	726	813	2357	2038
EIF2AK2	ENSG00000055332	1554	1464	1006	890	1140	1380	1660	1665	1789	1086	1656	1366	1294	1339	679	861	1908	2008	1703	978
USP36	ENSG00000055483	658	472	702	687	695	619	4610	5361	5318	6007	5797	5006	357	494	946	1010	4928	5685	4573	4761
KMT2C	ENSG00000055609	470	365	328	463	385	445	592	553	646	555	498	399	350	355	292	276	542	473	480	280
MCOLN3	ENSG00000055732	1	0	0	0	6	1	1	7	14	13	15	1	5	4	6	12	7	9	16	10
CCDC85A	ENSG00000055813	139	182	112	188	107	182	371	298	228	165	264	197	93	151	112	152	401	357	215	134
PUM2	ENSG00000055917	870	688	629	619	840	700	5743	5734	4596	3648	5091	4387	658	673	424	531	4985	5584	3712	2584
MRPL43	ENSG00000055950	2099	1474	1221	849	1425	1285	2469	2193	1545	1224	2077	1451	1258	1497	551	1063	2353	2523	1078	1108
ITIH4	ENSG00000055955	14	4	62	103	41	68	9	4	49	22	47	29	8	16	73	69	10	7	57	52
ITIH1	ENSG00000055957	4	0	2	1	7	4	1	0	0	0	0	1	1	1	3	2	0	0	1	0
HPF1	ENSG00000056050	402	433	328	304	354	436	785	926	606	503	726	580	405	421	178	423	986	1056	716	487
ZFR	ENSG00000056097	8057	6449	7766	5918	7580	7342	8527	8254	8857	6974	9126	6407	7108	6416	6185	6949	8747	10058	8758	7548
ZNF280C	ENSG00000056277	12	6	94	90	54	65	156	159	213	235	222	147	7	7	75	57	134	135	194	194
NPFFR2	ENSG00000056291	375	357	573	512	453	583	419	444	838	649	695	531	598	468	675	885	629	751	1017	970
PHF21B	ENSG00000056487	415	380	397	508	381	459	540	616	478	406	556	360	610	597	540	577	952	1062	513	524
TRAF1	ENSG00000056558	30	14	43	15	29	10	333	242	279	184	294	164	14	13	25	21	235	316	103	184
RC3H2	ENSG00000056586	2659	2216	1484	1233	1854	1955	2421	2289	1693	1299	2133	1549	3221	2907	1355	1230	2922	3252	1721	1241
IL17RB	ENSG00000056736	17	21	50	66	47	55	15	18	146	107	72	75	30	19	71	106	27	36	295	169
TRAF3IP2	ENSG00000056972	76	47	13	17	31	19	224	219	185	163	194	158	22	22	14	14	330	348	177	184
GYG2	ENSG00000056998	248	204	135	145	165	240	281	291	205	160	250	194	308	321	149	206	391	464	208	221
DCBLD2	ENSG00000057019	4921	4198	13556	11453	10597	10148	7743	9182	18733	16921	14817	11643	5876	4343	14186	12729	8408	10052	20528	15246
SERPINB3	ENSG00000057149	5	1	4	0	5	1	2	0	2	1	1	2	2	6	2	1	9	6	10	1
SOAT1	ENSG00000057252	568	520	4543	4881	3481	3847	705	777	5771	5532	3723	2717	476	476	2714	3505	611	660	4557	3907
PKP2	ENSG00000057294	524	538	313	398	477	543	848	822	830	494	950	632	375	376	254	287	710	774	522	338
MSH4	ENSG00000057468	0	4	24	21	12	11	1	7	29	38	23	22	5	1	12	14	3	7	34	44
F7	ENSG00000057593	1	2	0	0	0	0	3	0	2	0	0	2	2	0	0	0	1	1	0	0
GDI2	ENSG00000057608	13789	10268	12010	9108	12644	11325	12596	13062	11889	9382	13387	9747	8912	8192	7246	9495	12442	13406	10578	8606
PRDM1	ENSG00000057657	2	3	3	1	1	1	68	56	73	56	70	52	0	2	1	4	47	52	25	49
ATG5	ENSG00000057663	1005	837	415	325	558	593	1682	1822	1002	794	1456	1126	701	843	207	331	1679	1979	850	642
TMCC3	ENSG00000057704	1	1	0	4	1	1	22	8	15	17	18	6	3	0	4	1	5	14	8	8
PITHD1	ENSG00000057757	1033	823	628	420	685	607	2734	2837	1707	1381	2295	1671	534	673	241	427	2454	2582	1247	956
MTA3	ENSG00000057935	1846	1600	790	730	1017	1297	2420	2229	1815	1481	2152	1570	1941	1858	686	925	2582	2903	1524	1288
USP13	ENSG00000058056	778	576	483	506	595	697	1631	1638	1154	869	1472	1093	793	831	550	939	1902	2171	1574	1121
ATP11B	ENSG00000058063	2920	2830	3554	3112	3385	3512	2345	2574	4368	3295	3669	2680	3069	2608	2879	2514	2356	3031	4459	3056
LAMC2	ENSG00000058085	494	1139	7965	17876	5536	13032	414	649	7783	12982	4644	5943	482	653	5378	8673	458	657	8167	8502
CDK14	ENSG00000058091	3221	2798	1862	1768	2227	2725	4450	4629	2682	2093	3781	2785	3858	3565	2073	1895	5839	5869	2945	1965
SEC61A1	ENSG00000058262	6282	5301	26864	24557	20807	20041	4961	5090	26630	24767	18094	13172	7984	6453	26136	30365	5624	6571	25218	25971
PPP1R12A	ENSG00000058272	466	403	611	554	621	632	2511	2617	3628	3404	3446	2654	407	376	513	701	2273	2460	3685	2839
RASGRF1	ENSG00000058335	2098	1211	1538	907	1766	1204	2758	2574	2095	1818	2717	1889	1700	1556	1286	1209	3706	4092	2080	2019
CAMK2B	ENSG00000058404	28	14	33	32	38	22	42	45	29	29	29	28	71	37	109	87	138	137	87	160
CROCC	ENSG00000058453	501	357	803	636	726	636	607	512	1630	1961	1616	966	263	255	612	571	450	420	1175	1302
POLR3E	ENSG00000058600	1102	1003	639	561	732	844	1977	2127	2014	2237	2185	1936	983	1120	580	821	2545	3261	1861	1924
ATP2B4	ENSG00000058668	301	283	1631	2195	1267	1626	439	468	3242	2940	2139	1441	244	200	1402	1422	258	395	2135	2379
ZC3H11A	ENSG00000058673	1532	1556	1744	1833	1610	1924	4920	5271	8218	7349	7108	5418	1300	1392	1471	2327	5224	5885	7775	6574
RIOK2	ENSG00000058729	160	105	114	63	89	92	1402	1644	1663	1468	1600	1311	94	114	44	71	1439	1646	1552	1275
YIPF1	ENSG00000058799	879	505	626	428	728	590	685	638	847	627	904	579	625	617	347	476	762	870	614	573
NDC1	ENSG00000058804	1165	1021	2256	1992	2022	2077	1241	1331	4733	4374	3437	2562	1282	1348	1702	2472	1352	1827	5214	4196
DGKG	ENSG00000058866	73	61	105	68	68	88	265	262	212	148	233	135	70	137	65	132	483	738	233	275
FLYWCH1	ENSG00000059122	430	423	341	266	438	408	1372	1187	2117	2065	2046	1393	255	393	386	500	1031	1129	1915	2426
UNKL	ENSG00000059145	1270	1135	1031	1046	1123	1274	1830	1970	2240	2175	2335	1680	1051	1410	952	1523	2041	2775	2194	2479
TBXAS1	ENSG00000059377	36	43	26	15	29	36	23	33	30	31	32	35	34	15	16	11	27	19	19	16
PARP12	ENSG00000059378	621	412	523	364	492	436	805	699	803	757	833	610	585	476	433	528	856	836	926	839
ALDH18A1	ENSG00000059573	2266	2291	9759	7966	7554	6775	2061	2392	9550	9108	6531	4912	2551	2014	6322	6125	2281	2879	7636	7094
TARBP1	ENSG00000059588	171	122	138	93	151	147	161	146	252	298	258	183	56	52	78	69	83	120	271	214
GATB	ENSG00000059691	717	512	570	431	558	585	733	708	616	489	724	520	501	525	334	554	590	724	474	488
MXD1	ENSG00000059728	4	12	55	48	35	20	176	148	268	234	256	150	11	10	41	32	188	186	235	205
CDK17	ENSG00000059758	152	85	111	82	108	102	750	691	733	568	825	537	79	80	57	94	713	769	695	522
DNAJC25	ENSG00000059769	213	192	416	377	351	284	251	256	535	479	475	383	194	157	321	405	251	286	630	590
SLC2A3	ENSG00000059804	197	123	640	337	502	269	249	273	1861	1591	1198	746	140	134	396	263	239	294	1722	1575
PSD	ENSG00000059915	531	387	212	153	302	334	306	389	213	183	322	235	688	523	248	265	623	600	261	285
CTDP1	ENSG00000060069	172	118	240	262	207	227	2418	2739	2481	2070	2513	2179	90	119	269	329	2506	2987	2034	2032
YBX3	ENSG00000060138	37321	27405	20023	14364	24854	22695	27391	25955	13513	11582	21449	15786	31121	32092	15318	17815	32047	34472	10984	10859
STYK1	ENSG00000060140	52	31	54	52	62	73	111	143	170	172	178	109	29	47	44	82	73	99	120	111
WNK1	ENSG00000060237	8216	6894	7482	7191	7452	8711	14077	13002	13502	10971	14437	10129	6122	6176	7062	6461	13540	15028	10633	10154
CCAR1	ENSG00000060339	3458	3046	3059	2677	2966	3370	6100	6221	7282	6993	7259	5603	2313	2246	1792	3058	4240	4901	5724	5185
OGFR	ENSG00000060491	1144	777	1052	620	982	721	5683	5730	6246	5151	6478	4942	359	467	305	517	4724	5475	4284	4436
GNA15	ENSG00000060558	4	0	1	0	0	0	9	7	4	3	6	10	0	4	0	0	4	2	3	0
CREB3L3	ENSG00000060566	0	1	1	0	0	2	0	2	0	0	0	0	0	0	0	0	0	0	0	0
PIGV	ENSG00000060642	22	10	34	31	59	44	32	43	137	106	189	43	22	3	35	38	3	39	99	106
PTPRU	ENSG00000060656	652	557	2615	1904	1875	1649	740	897	3381	2711	2251	1558	950	874	2946	2898	940	1304	3026	2915
SNRNP40	ENSG00000060688	1884	1339	1340	934	1454	1371	4082	4189	3407	2762	3776	2927	744	946	441	773	3374	4009	2388	2173
RIMBP2	ENSG00000060709	12	14	0	4	11	13	31	13	7	16	16	9	33	49	47	53	42	94	48	35
COL11A1	ENSG00000060718	706	639	6051	6883	4281	4676	307	290	4735	4113	2825	2016	335	234	2794	1799	124	121	1909	1189
QSER1	ENSG00000060749	4554	3326	2892	2287	3317	3481	6884	6800	7078	5824	7511	5511	3852	4051	2228	2244	8170	9317	7067	5965
MPC1	ENSG00000060762	1268	996	603	461	859	746	991	958	581	383	745	593	1107	984	444	614	1195	1253	569	452
ACAA1	ENSG00000060971	2277	1561	1596	1254	1833	1560	1687	1334	1818	1501	1783	1155	1829	1468	1148	1361	1500	1444	1238	1320
BCAT1	ENSG00000060982	7574	7064	5553	5752	6116	7658	6325	7054	5372	4979	6030	5284	5052	3789	3150	3503	4732	4850	3853	2617
HDAC7	ENSG00000061273	2573	2078	3177	3133	2916	2919	8974	9295	9663	10004	10889	8228	1297	1648	2501	3173	7295	8425	5842	6511
LZTS1	ENSG00000061337	14	8	38	31	12	13	438	383	459	354	420	307	3	1	7	13	266	258	222	183
PRDM6	ENSG00000061455	2	5	19	35	22	26	4	5	6	13	13	2	0	0	4	7	3	1	8	8
WNT8A	ENSG00000061492	0	0	0	0	0	0	0	0	0	0	0	0	0	0	0	0	0	0	0	0
SPAG4	ENSG00000061656	95	50	91	82	93	92	79	54	192	190	142	72	27	46	133	155	29	14	117	149
NCKAP1	ENSG00000061676	8916	7912	6887	5519	7608	7919	7479	8350	7201	5055	8592	6018	4005	4103	2286	2585	3706	4612	3441	2374
MRPS35	ENSG00000061794	1384	937	932	633	1124	911	2178	2463	1663	1332	2158	1604	1013	1080	530	831	2392	2839	1540	1216
GUCY1B1	ENSG00000061918	116	76	54	41	90	75	119	86	97	82	108	72	57	65	34	40	78	83	63	27
SFSWAP	ENSG00000061936	586	448	470	330	460	440	3256	3188	3266	3159	3192	2577	433	395	491	556	2794	3175	3389	3164
TNK2	ENSG00000061938	980	975	804	1020	859	1021	1711	1831	2444	2094	2363	1744	829	1133	1179	1491	1875	2295	3030	3683
MON2	ENSG00000061987	544	457	1009	1095	864	959	1052	1052	2041	1805	1738	1349	395	459	933	741	962	1148	1927	1538
CDH3	ENSG00000062038	2	4	10	5	13	13	9	5	8	15	16	15	2	3	11	14	1	4	11	15
ARSF	ENSG00000062096	0	0	0	0	0	1	0	0	0	3	2	1	0	0	0	0	2	0	2	1
GPBP1	ENSG00000062194	368	338	241	253	240	271	3060	3276	3359	2944	3373	2710	322	372	172	348	3833	4285	3807	2872
DGAT2	ENSG00000062282	170	180	342	256	242	238	277	364	594	533	538	391	261	293	354	575	443	639	731	705
ZNF112	ENSG00000062370	34	14	18	15	13	30	216	240	278	250	302	223	12	20	13	19	135	146	179	170
CS	ENSG00000062485	15093	12674	12075	10316	12926	13728	12772	13720	11836	10144	13368	10212	11902	11946	9024	11965	13479	16656	10040	9890
LTK	ENSG00000062524	8	3	10	23	11	14	16	14	56	67	35	37	4	5	27	25	15	17	63	95
MRPS24	ENSG00000062582	6970	5253	3210	2232	4320	4334	5571	5600	2541	1887	3760	3192	4962	4725	1776	3065	5569	6446	2042	1946
ELMO2	ENSG00000062598	1034	786	830	638	971	890	3340	2955	3713	3127	4123	2540	534	760	415	662	2538	3141	2396	2581
WAPL	ENSG00000062650	878	616	636	500	755	726	8006	8375	7102	5438	7740	5911	816	979	462	685	8452	9612	6683	4995
VMP1	ENSG00000062716	1476	1212	5657	5324	4248	4295	1503	1613	12793	11174	8291	5455	1581	1163	4218	4913	1383	1952	17158	11362
APPBP2	ENSG00000062725	568	481	575	482	487	549	3026	2901	3250	2569	3412	2403	422	434	411	450	3070	3124	2853	2296
POLD1	ENSG00000062822	6394	5597	5929	5392	5755	6300	5562	6141	6369	6693	6715	5533	3268	3310	3579	4598	4083	4674	3871	4341
SEZ6	ENSG00000063015	3	0	3	1	4	4	1	1	8	0	3	7	1	0	14	8	1	0	21	13
EIF4B	ENSG00000063046	18733	13461	13566	10707	15011	13850	27991	27246	21919	18537	25048	19139	11003	10797	7132	12607	28033	29462	21468	18478
SLC6A16	ENSG00000063127	83	72	133	245	126	169	96	56	241	257	276	169	38	47	70	76	48	45	129	128
BICRA	ENSG00000063169	101	58	102	103	110	102	1467	1581	1757	1857	1837	1371	24	56	85	77	866	1038	746	999
SPHK2	ENSG00000063176	145	99	86	71	124	79	833	724	796	706	945	586	45	91	37	52	487	468	354	382
RPL18	ENSG00000063177	41620	34636	24536	20141	29712	30107	31029	32317	19032	16003	24890	20278	21287	19255	9454	15839	19851	22487	10618	10132
CA11	ENSG00000063180	2863	1707	1027	656	1681	1268	1200	892	993	697	1123	722	3218	1721	917	910	1199	1079	882	681
ISOC2	ENSG00000063241	2414	1510	1332	679	1700	1244	2251	2004	1209	764	1823	1129	1454	1648	633	921	2132	2547	760	807
U2AF2	ENSG00000063244	16626	13790	15761	12634	15850	15189	16489	16678	17666	14852	18233	13443	9293	9063	9282	11381	13628	15334	11758	11913
EPN1	ENSG00000063245	9929	7282	4089	2985	5752	5507	6836	6676	3131	2401	5269	3702	7715	8112	2863	3579	7396	8459	2174	2340
MED29	ENSG00000063322	1502	1148	1141	928	1128	1186	2867	2738	2119	1541	2561	1870	799	897	550	720	1697	1824	892	821
AHRR	ENSG00000063438	10	17	15	43	29	27	19	27	69	34	60	42	7	2	40	31	22	43	23	40
GSC2	ENSG00000063515	9	5	4	2	6	7	12	9	4	8	2	1	5	3	2	1	7	12	1	0
ZNF275	ENSG00000063587	229	113	188	155	212	184	1290	1213	1181	1130	1473	1015	82	124	119	161	1489	1759	960	916
MTMR1	ENSG00000063601	1058	919	651	616	724	813	1295	1411	1198	1102	1305	1027	847	683	578	580	1320	1416	1195	905
GPC1	ENSG00000063660	5708	4267	34212	26102	23729	20916	3665	3852	27773	24189	18139	12373	3452	2810	17321	17578	2293	2876	11691	13931
ADCK1	ENSG00000063761	115	93	183	113	180	151	159	161	195	119	197	114	69	70	54	63	95	118	109	122
HAGH	ENSG00000063854	1768	1533	959	758	1194	1196	1087	1002	879	787	984	733	1476	1463	617	974	1126	1313	688	703
RNF4	ENSG00000063978	161	119	98	89	127	122	2718	3258	2188	1854	2596	2162	112	199	68	138	3313	3924	1923	1906
CASP8	ENSG00000064012	197	184	235	231	233	218	940	683	951	806	971	619	126	170	112	140	496	491	517	362
LIMCH1	ENSG00000064042	4380	2402	4151	3295	4089	3346	3350	2533	4187	3256	3812	2443	3422	2542	3319	3638	2522	2416	3032	2508
INTS13	ENSG00000064102	1089	907	644	562	855	876	2281	2528	1951	1641	2427	1806	733	777	353	649	2151	2387	1813	1367
TM7SF3	ENSG00000064115	1797	1303	5643	3457	4423	3104	1367	1235	4676	3103	3457	1890	1958	1513	4637	4284	1249	1581	4425	3270
DLX3	ENSG00000064195	3	1	3	1	4	1	48	30	29	27	30	26	5	1	5	2	72	117	61	66
SPA17	ENSG00000064199	752	603	474	374	535	474	503	524	339	302	464	334	869	585	414	500	789	847	363	316
TSPAN32	ENSG00000064201	0	0	1	0	0	0	0	1	1	6	3	1	2	2	3	3	0	1	6	2
CCN5	ENSG00000064205	3	1	31	6	16	11	9	3	15	23	11	10	1	1	6	2	1	1	9	7
DMRT3	ENSG00000064218	0	0	0	0	0	0	9	13	12	7	16	7	0	0	0	0	14	31	16	11
ST3GAL6	ENSG00000064225	31	27	43	46	48	44	113	77	163	126	165	100	48	48	70	78	129	114	188	128
ATP2C2	ENSG00000064270	1	4	5	10	3	10	0	0	6	3	2	0	0	0	0	3	1	0	7	2
NGFR	ENSG00000064300	37	38	253	133	190	98	34	24	230	130	159	95	39	35	131	99	12	27	67	86
CDON	ENSG00000064309	113	93	359	426	249	383	165	114	631	389	332	301	82	2	159	153	35	108	259	255
TAF2	ENSG00000064313	1520	1423	1257	851	1164	1155	1199	1851	1023	928	1897	1403	907	919	486	941	1854	1565	1751	989
HIPK2	ENSG00000064393	2686	2594	1932	2522	2297	2952	3674	3995	2885	2325	3252	2663	2292	2385	1984	1786	4266	4383	2267	1749
TNPO3	ENSG00000064419	2720	2010	1532	1230	1907	1867	3596	3604	3000	2587	3457	2628	1540	1953	820	1177	3170	3504	2490	2228
BORCS8-MEF2B	ENSG00000064489	279	227	122	118	189	199	267	272	157	184	230	198	157	124	79	81	112	203	84	106
RFXANK	ENSG00000064490	658	599	449	421	464	543	894	925	715	629	880	673	430	486	209	441	1026	1045	551	515
TMEM161A	ENSG00000064545	197	147	608	557	527	443	162	143	802	760	590	436	147	143	551	695	127	172	639	826
LPAR2	ENSG00000064547	17	12	118	189	77	104	28	40	199	244	144	100	7	9	147	146	37	27	154	185
CTSA	ENSG00000064601	1148	882	10664	8126	7907	6157	776	678	8489	7128	5570	3411	1143	848	8729	8303	818	820	6023	6259
SUGP2	ENSG00000064607	1772	1436	1575	1445	1623	1654	2899	2961	5577	6452	5383	3970	1626	2197	2351	2855	4199	4702	6689	7566
SLC12A2	ENSG00000064651	901	716	3144	3027	2295	2432	905	1049	4578	4258	3071	2146	603	562	2422	2052	724	1005	3745	2966
SNX24	ENSG00000064652	957	820	432	353	575	637	1364	1401	677	507	1115	803	731	628	234	323	1079	1157	527	347
EYA2	ENSG00000064655	88	95	66	57	65	114	210	208	169	132	204	135	148	176	112	149	427	516	328	300
CNN2	ENSG00000064666	9955	8275	6518	5186	7257	7449	9045	9505	6846	5567	7630	6120	7505	8082	4573	6907	10994	10696	5482	4996
ABCA7	ENSG00000064687	32	28	341	307	237	205	60	37	427	404	365	175	73	40	674	548	83	88	636	730
SNCAIP	ENSG00000064692	2	4	3	3	3	1	5	5	5	2	10	8	0	0	2	5	4	2	1	3
DDX20	ENSG00000064703	30	51	21	28	10	17	845	925	825	691	1152	833	0	10	2	31	599	912	691	655
BTBD1	ENSG00000064726	4954	3766	3774	2580	3830	3670	4046	3816	2463	1663	3495	2413	3722	2943	1997	2078	3620	3782	1757	1101
FAR2	ENSG00000064763	15	28	24	24	14	18	35	27	35	34	27	12	56	68	36	21	18	54	27	40
BCAS1	ENSG00000064787	0	0	0	0	6	2	2	0	0	0	0	0	0	0	0	0	0	0	0	0
POU1F1	ENSG00000064835	0	0	0	0	0	0	0	0	0	2	0	0	0	0	0	0	0	0	0	0
CHI3L2	ENSG00000064886	32	28	26	13	34	25	19	27	31	18	48	18	9	13	6	17	11	23	11	17
SBNO2	ENSG00000064932	684	474	658	560	714	542	1381	1610	1562	1583	1702	1287	386	573	825	831	1867	2413	1416	1765
PMS1	ENSG00000064933	339	324	321	324	289	326	637	700	991	1046	1009	743	178	204	182	208	498	532	732	529
HMG20B	ENSG00000064961	7566	6265	3922	3161	4868	4869	4848	5013	3910	4371	4888	4074	7609	7347	3547	5021	5967	7414	4280	4621
CALCRL	ENSG00000064989	1	0	3	3	4	4	0	2	5	5	5	1	0	0	2	0	0	0	1	0
TAF11	ENSG00000064995	2267	1767	1269	1023	1635	1434	3640	3607	2080	1445	2899	2246	1567	1563	727	1153	3598	4106	1640	1311
ANKS1A	ENSG00000064999	729	565	777	683	721	761	2086	2227	2261	1987	2356	1688	330	410	726	681	1954	2361	1799	1939
AP3D1	ENSG00000065000	2730	2460	2615	1894	2688	2651	2743	2908	2755	2355	2761	2117	1946	2436	1976	1989	2794	3742	2092	2099
ZNF76	ENSG00000065029	596	466	225	190	335	318	1363	1267	1257	1153	1468	1055	763	1115	269	389	1984	2151	1232	1101
SLC9A3R2	ENSG00000065054	1143	947	563	397	784	686	1597	1224	806	547	1240	820	878	1123	380	647	1791	2179	657	720
NTHL1	ENSG00000065057	728	510	454	352	495	481	703	606	555	504	637	466	373	450	175	346	606	662	442	458
UHRF1BP1	ENSG00000065060	3483	3306	2456	2517	2783	3704	4710	4479	4197	3407	4543	3472	2745	3537	1917	2286	4390	4755	2861	2442
GNAI3	ENSG00000065135	8053	6171	6091	4690	6680	6304	10093	10661	8026	6162	9698	7307	3403	3787	2074	3298	7441	8789	5850	4577
IPO5	ENSG00000065150	12196	11230	10398	9267	11068	12265	9641	11061	10173	9062	10870	8558	10248	9813	7343	8888	10307	11742	9277	7991
OAT	ENSG00000065154	4474	3139	4503	2974	4235	3510	3593	3581	3709	2753	3724	2766	2647	2388	2467	3157	2561	3084	2643	2147
WDR3	ENSG00000065183	1801	1263	1649	1181	1709	1474	4581	5504	6076	5516	5555	4760	1143	1233	993	1536	4648	5492	5928	5289
PKN2	ENSG00000065243	506	455	1284	1264	1037	1078	1114	1208	4046	3643	2997	2177	534	555	1168	1519	1203	1494	4456	3662
WDR18	ENSG00000065268	2736	2341	1994	1618	2250	2253	2329	2423	1847	1715	2178	1742	2209	2175	1540	2004	2497	3062	1497	1657
TRAM2	ENSG00000065308	639	477	1658	1489	1290	1121	3627	3590	8958	8160	6926	4833	1188	1119	2060	2332	3712	4449	6797	6448
NTN1	ENSG00000065320	460	445	3869	4510	2593	3242	388	474	4139	4278	2555	2046	519	435	4203	5172	415	662	4256	4669
GLP2R	ENSG00000065325	579	506	574	560	546	559	409	534	652	641	598	505	673	709	668	803	618	786	717	792
MCM10	ENSG00000065328	530	562	628	623	573	660	4013	4273	4562	4057	4642	3633	475	532	438	672	4920	4784	4954	4075
DGKA	ENSG00000065357	539	517	719	546	605	627	545	474	1254	1006	1061	640	202	194	219	326	271	304	511	436
ERBB3	ENSG00000065361	24	24	37	60	23	66	22	19	103	80	83	21	6	11	10	19	7	4	21	32
ROPN1	ENSG00000065371	0	0	0	0	1	0	0	1	0	3	0	0	0	0	0	0	2	1	1	0
ANKRD44	ENSG00000065413	136	168	233	350	169	319	381	334	555	508	503	403	77	67	170	149	273	258	482	402
KARS1	ENSG00000065427	21216	18084	14273	11276	16581	16277	16080	16386	12387	9710	14652	11212	20004	19683	10238	13997	19532	22416	11610	10557
ADAT1	ENSG00000065457	1860	1236	1402	1182	1550	1423	2484	2098	1957	1631	2409	1593	1346	1352	1051	1126	2707	2790	1881	1613
PDIA5	ENSG00000065485	253	203	1827	1535	1196	1096	229	228	1663	1758	1092	830	277	200	1305	1401	230	222	1273	1194
TBC1D22B	ENSG00000065491	479	416	278	213	386	340	1889	2004	1158	924	1575	1242	446	649	293	366	2015	2457	790	708
NDUFB4	ENSG00000065518	3577	2739	2280	1796	2654	3019	2432	2497	1790	1292	2079	1661	2997	2265	1423	2014	2363	3010	1319	1204
SPEN	ENSG00000065526	249	171	405	375	333	307	3129	2894	7111	6720	5186	3931	135	192	162	189	3177	2854	5827	5289
MYLK	ENSG00000065534	27	34	153	164	221	192	100	34	221	206	232	159	148	27	64	28	31	116	216	180
ZC3H15	ENSG00000065548	5030	4326	3647	2773	4184	3724	7480	7601	5776	4794	6903	5250	2659	2629	1268	2432	5548	6360	3558	2842
MAP2K4	ENSG00000065559	627	529	298	220	472	411	1831	2030	1012	782	1555	1262	479	706	210	292	1859	2366	805	690
PACC1	ENSG00000065600	67	73	345	410	267	296	176	218	829	838	598	474	80	63	274	396	123	176	597	565
SNAP91	ENSG00000065609	38	38	23	52	30	60	25	24	44	25	45	15	28	23	48	46	34	21	37	25
SLK	ENSG00000065613	1320	1137	1141	1026	1093	1172	3434	3427	3583	2699	3611	2663	1046	1386	794	1331	3565	4228	3795	2816
CYB5R4	ENSG00000065615	1553	1165	511	390	834	894	1159	1137	571	431	926	693	1074	1027	267	332	966	1173	468	381
COL17A1	ENSG00000065618	219	161	644	403	446	325	203	212	684	545	470	300	37	60	148	186	72	122	192	238
GSTO2	ENSG00000065621	440	267	338	304	395	364	521	511	667	596	685	474	168	132	148	174	401	487	471	428
SEC61A2	ENSG00000065665	291	303	1389	1534	1094	1128	226	257	1669	1708	1108	842	739	627	2734	3099	427	540	3519	3463
PRKCQ	ENSG00000065675	104	69	81	58	84	91	323	312	397	270	375	246	138	123	68	99	468	470	343	325
TLE2	ENSG00000065717	1816	1600	586	410	849	1108	946	971	500	501	703	594	2303	1938	582	702	1533	1530	593	655
ASB1	ENSG00000065802	1064	762	530	400	680	604	2715	3311	2276	2453	2695	2273	555	599	241	336	2261	2671	1763	1709
FAM107B	ENSG00000065809	1956	2154	675	626	1059	1469	3136	3559	1177	947	2213	1947	1897	2008	448	719	3188	3632	1033	717
ME1	ENSG00000065833	1366	1092	1058	911	1168	1291	1026	1216	872	747	1017	837	878	960	628	845	946	1171	696	624
TBC1D1	ENSG00000065882	9423	7859	3809	3073	5464	6102	7774	7634	3917	2754	5785	4373	7825	7554	2665	2716	7851	8299	2942	2471
CDK13	ENSG00000065883	331	256	413	443	408	393	3033	3032	3550	3251	3545	2888	293	261	689	659	3634	4221	4125	3415
MTHFD2	ENSG00000065911	15636	14268	9820	9162	11405	13607	14063	15091	9123	7639	11214	9613	9133	9196	5015	6312	10958	12670	4671	4668
SLC9A7	ENSG00000065923	221	264	876	874	689	759	301	361	1309	1299	916	686	198	166	592	552	201	213	833	659
FOXJ2	ENSG00000065970	193	210	347	416	277	427	3035	3080	3331	2771	3387	2445	180	263	369	491	3456	3507	3185	2732
YBX1	ENSG00000065978	336585	255015	55636	38032	142912	142845	159278	148671	39976	32963	94462	74991	282036	251047	34691	33643	177539	179980	32302	28703
PDE4A	ENSG00000065989	1173	909	505	325	728	719	1658	1782	971	802	1339	1084	1275	1390	435	511	2357	2859	855	893
PPP2R5A	ENSG00000066027	1227	863	671	520	809	803	1738	1633	1080	639	1468	1053	770	817	329	446	1679	1879	750	588
CTNNA2	ENSG00000066032	42	83	46	88	32	94	44	69	50	43	29	61	35	39	23	30	20	28	19	26
ELAVL1	ENSG00000066044	4307	3867	3237	2578	3393	3774	4990	5369	3872	3247	4415	3615	2928	3076	1624	2315	4987	5611	3028	2717
TIE1	ENSG00000066056	1	11	7	26	10	29	3	2	20	14	21	6	2	0	8	7	1	1	10	10
DIP2B	ENSG00000066084	1943	1761	1708	1424	1761	1977	2693	2551	2780	2090	2825	1976	1224	1390	1324	1298	2137	2232	1867	1634
SMARCD1	ENSG00000066117	4416	3439	1976	1452	2752	2721	5345	5551	3509	2968	4673	3602	3751	4458	1237	1643	5500	6905	2384	2480
KDM4A	ENSG00000066135	1168	1241	806	929	948	1194	4038	4358	5299	4579	4887	3724	826	1113	515	967	3282	4075	3908	3512
NFYC	ENSG00000066136	2492	2422	1997	1600	2027	2229	4245	4580	3902	3216	4358	3273	1377	1691	845	1320	3854	4552	2713	2631
ZMYND12	ENSG00000066185	7	4	0	1	3	1	6	3	5	2	6	1	3	3	2	4	1	7	1	2
SLC9A3	ENSG00000066230	178	137	113	83	97	124	790	727	572	390	745	508	57	102	36	77	647	755	410	388
NGEF	ENSG00000066248	142	92	107	42	129	65	130	82	104	55	100	46	189	142	94	63	139	184	94	87
ASPM	ENSG00000066279	337	385	636	992	556	678	1546	1679	7622	8610	5105	4280	251	444	529	815	1288	1570	7742	8595
CD84	ENSG00000066294	5	5	1	1	3	4	1	1	16	27	15	10	2	1	2	0	3	3	13	20
ELOVL1	ENSG00000066322	2434	1656	4780	3841	4220	3555	2634	2891	8401	7405	6448	4544	1551	1508	3405	5005	2162	2838	6353	7321
SPI1	ENSG00000066336	2	1	3	2	4	0	4	3	2	4	0	1	3	0	5	4	2	7	2	0
ZNRD1	ENSG00000066379	73	32	29	21	13	31	313	333	287	173	189	230	25	44	7	21	211	398	147	106
MPPED2	ENSG00000066382	22	20	13	31	10	24	31	56	39	34	44	35	53	70	49	78	138	144	111	57
CLDN18	ENSG00000066405	0	0	1	1	0	0	1	2	15	22	15	11	0	1	3	2	0	1	7	10
ZBTB11	ENSG00000066422	91	43	68	125	95	130	599	470	915	660	1003	650	46	17	127	61	396	807	941	792
ATXN3	ENSG00000066427	612	514	312	269	389	456	686	664	642	519	732	501	182	238	74	115	314	407	293	214
GOLGA5	ENSG00000066455	373	390	162	142	196	242	1491	1457	848	612	1254	859	192	274	47	80	857	965	388	266
FGFR2	ENSG00000066468	86	89	83	117	72	115	205	262	728	636	561	374	300	404	195	351	667	799	1008	894
LRRC40	ENSG00000066557	909	787	686	599	703	913	889	971	875	760	993	751	701	725	586	777	1001	1215	1158	842
ISOC1	ENSG00000066583	1482	1240	917	631	1128	1083	1523	1624	1105	713	1427	988	1016	827	424	534	1617	1511	683	503
EML1	ENSG00000066629	333	493	195	279	227	414	483	527	330	317	398	396	235	326	87	169	406	414	231	161
TRMT11	ENSG00000066651	390	265	395	387	340	346	358	414	472	457	519	388	348	261	554	573	418	439	856	684
THUMPD1	ENSG00000066654	217	121	200	122	210	153	1486	1420	1547	1271	1657	1187	124	152	112	142	1439	1756	1546	1195
MSANTD3	ENSG00000066697	8667	7644	2751	1890	4552	4781	8459	8307	2935	2544	5531	4495	6535	7094	1300	2030	8108	9001	2402	1892
KIF26A	ENSG00000066735	421	331	344	313	334	346	834	770	839	605	952	645	161	252	202	250	670	658	524	469
ATG2B	ENSG00000066739	273	193	256	205	200	275	465	560	584	482	607	419	81	87	70	66	177	197	248	189
ARFGEF1	ENSG00000066777	1180	986	1006	911	1163	1169	3073	3049	3585	2808	3691	2557	986	1271	708	881	3304	4036	3160	2556
ACSM2B	ENSG00000066813	0	4	4	10	0	4	5	2	8	14	8	16	2	3	5	4	2	7	24	21
ZFAT	ENSG00000066827	306	199	242	181	280	249	551	530	525	447	568	418	259	186	174	206	461	469	331	400
MTFR1	ENSG00000066855	2452	1891	1288	1014	1648	1628	2435	2352	1582	1170	2144	1431	1267	1296	494	742	1832	2042	1082	744
STAG3	ENSG00000066923	27	17	13	17	20	18	12	14	94	99	48	47	18	19	17	28	14	34	102	107
FECH	ENSG00000066926	1101	822	736	570	786	770	772	815	673	563	834	595	787	621	416	459	560	707	441	336
MYO9A	ENSG00000066933	357	340	423	567	448	546	1156	1230	1717	1433	1425	1159	210	218	340	324	825	889	1086	898
DDX3Y	ENSG00000067048	0	0	0	0	0	0	0	0	0	0	0	0	0	0	0	0	0	0	0	0
PFKP	ENSG00000067057	3599	3208	3679	3373	3443	3511	2650	3202	3191	3944	3144	2934	1974	2091	2197	2953	2466	2912	2327	2632
IDI1	ENSG00000067064	680	437	382	296	448	451	1184	826	860	537	912	631	344	294	339	194	915	1024	476	342
SP100	ENSG00000067066	1253	968	879	617	1030	843	1546	1593	1433	1229	1645	1214	494	439	243	335	774	771	745	512
KLF6	ENSG00000067082	25	29	113	115	63	50	1747	1881	2133	2426	2192	1887	18	28	88	95	1679	1825	2044	1964
PLPP1	ENSG00000067113	83	61	143	127	125	126	196	172	489	338	349	249	33	30	59	98	142	170	308	270
NEO1	ENSG00000067141	186	174	2049	2303	1460	1712	218	241	2743	2280	1572	1043	164	104	1441	1213	198	192	1374	1365
TRAM1	ENSG00000067167	5154	4644	9564	7590	7796	7636	4398	4812	9071	7229	7331	5452	9197	6418	14453	12176	7684	7216	15180	9495
PHKA1	ENSG00000067177	975	915	780	732	827	920	690	749	764	760	761	595	832	802	571	644	831	927	736	605
TNFRSF1A	ENSG00000067182	146	101	114	84	144	106	2782	2853	5590	5039	4565	3422	92	122	71	109	2475	3167	4602	5036
CACNB1	ENSG00000067191	199	126	238	272	165	180	542	476	817	860	834	630	276	372	451	413	972	1187	970	1141
EVI5	ENSG00000067208	12	19	7	3	14	9	262	233	200	122	257	34	3	22	8	17	164	216	129	144
STOML1	ENSG00000067221	123	105	180	158	168	129	204	233	533	534	449	305	79	71	124	136	185	184	342	320
PKM	ENSG00000067225	195652	165984	195186	163746	198215	188625	137923	140533	145553	122714	148165	111979	109318	84748	106126	123871	85347	85953	82533	75623
DHX29	ENSG00000067248	1439	1303	1447	1196	1616	1525	2254	2368	2687	2105	2688	1931	963	1000	836	1320	1788	2159	2166	1773
DNTTIP2	ENSG00000067334	892	845	997	757	1011	774	4517	5437	5214	4593	5138	4313	691	961	602	1143	4975	5510	5379	4495
METTL22	ENSG00000067365	800	585	460	335	590	546	824	732	891	844	954	682	515	544	324	424	603	713	751	854
TP53BP1	ENSG00000067369	855	806	854	898	857	1092	2245	2111	3397	2902	3079	2081	396	545	490	617	1346	1507	2092	1937
TRO	ENSG00000067445	1018	745	2040	1564	1718	1608	1033	870	3739	3190	2615	1767	275	241	484	518	278	323	1046	1058
RRP15	ENSG00000067533	1433	1215	1120	841	1242	1091	1997	2202	1576	1494	1823	1704	1392	1202	676	1107	2259	2611	1792	1474
RHOA	ENSG00000067560	36982	31067	23206	19900	26880	28046	24743	26547	16235	13014	20890	17144	29973	25164	15193	21396	25511	28638	14499	11174
DHX8	ENSG00000067596	1034	813	996	790	931	957	2518	2463	2970	2613	2903	2170	700	855	657	1029	2627	2977	2716	2806
PRKCZ	ENSG00000067606	495	326	411	375	396	382	933	849	652	470	845	564	179	193	197	232	619	611	276	284
ZFY	ENSG00000067646	0	0	0	0	0	0	0	0	0	0	0	0	0	0	0	0	0	0	1	0
IARS2	ENSG00000067704	4151	4046	7458	5668	6528	5934	4181	4857	7595	5481	6416	4424	4153	4202	5122	6110	4140	5467	6229	4306
SYT1	ENSG00000067715	18	6	39	102	45	79	10	3	17	52	25	29	0	8	53	70	0	0	14	8
NAV3	ENSG00000067798	500	307	1326	1119	1177	875	1081	1278	2062	2107	1674	1426	266	189	1188	631	778	961	1453	1256
IDH3G	ENSG00000067829	2441	1869	2178	1479	2204	1793	1550	1634	1524	1467	1817	1245	1790	1334	1573	1672	1440	1523	1163	1307
ROGDI	ENSG00000067836	1163	834	566	441	751	684	767	609	611	559	820	490	631	465	275	391	551	498	374	374
PDZD4	ENSG00000067840	1342	1183	775	711	973	1048	942	904	760	564	802	595	1584	1195	732	790	1282	1314	760	631
ATP2B3	ENSG00000067842	10	12	6	69	22	37	9	9	13	4	11	24	6	0	23	40	8	2	23	21
ROCK1	ENSG00000067900	3454	2930	2953	2590	3256	3195	5026	5079	4677	3747	5215	3737	3238	2862	2564	3366	5288	5688	4550	3218
CBFB	ENSG00000067955	4272	3018	2591	1930	2787	2725	5275	5411	2986	2276	4148	3190	6512	4932	3227	3487	8565	10465	4116	2967
PDK3	ENSG00000067992	354	280	175	167	231	266	327	279	268	219	304	208	265	223	142	146	346	343	263	168
HYAL2	ENSG00000068001	1154	1157	3139	2418	2456	2353	1144	1422	3643	2859	2603	1800	1414	1332	3123	3716	1183	1689	2812	3324
HDAC4	ENSG00000068024	34	21	26	40	30	27	58	42	75	34	54	42	35	56	58	74	200	224	183	143
RASSF1	ENSG00000068028	322	189	229	157	225	167	1541	1869	1593	1812	1730	1426	169	308	225	345	1475	1846	1446	1514
FGFR3	ENSG00000068078	26	21	110	168	85	77	67	69	371	329	280	156	53	62	282	327	132	163	489	559
IFI35	ENSG00000068079	6	2	8	2	3	7	3	5	8	10	6	5	6	4	5	2	0	2	8	7
HEATR6	ENSG00000068097	259	190	341	278	311	257	1875	2063	3082	3053	2862	2175	178	169	201	205	1828	1946	2419	2392
COASY	ENSG00000068120	3342	2671	2057	1653	2487	2465	4649	4873	4227	3406	4463	3304	2098	2875	1050	2118	4827	5810	3114	3410
PLEKHH3	ENSG00000068137	402	630	350	528	326	628	796	682	1147	969	1130	652	483	967	449	1068	1230	1420	1315	1332
MEF2A	ENSG00000068305	1005	1071	851	712	889	1048	1422	1246	1046	1006	1145	1107	931	982	692	881	1204	1690	961	761
OTUD5	ENSG00000068308	1882	1474	1110	863	1348	1215	1784	1742	1468	1251	1715	1331	458	410	264	324	682	661	482	467
TFE3	ENSG00000068323	4956	3625	1845	1208	2738	2663	5253	5227	3091	2618	4313	3330	1980	2048	642	677	2480	2768	1093	987
TBC1D25	ENSG00000068354	535	452	295	275	359	387	1321	1537	1246	1160	1354	1072	139	185	106	131	594	755	395	384
ACSL4	ENSG00000068366	2352	1842	2948	2453	2771	2544	2295	2575	3045	2484	2807	2270	1687	1519	2401	2728	2106	2314	3216	2513
INPP5A	ENSG00000068383	1418	1423	794	688	1020	1179	1690	1865	765	568	1218	1069	1419	1771	557	1033	1898	2440	591	582
GPKOW	ENSG00000068394	562	470	485	448	528	548	938	902	916	702	964	616	134	162	102	220	386	381	326	319
GRIPAP1	ENSG00000068400	1224	1233	1005	1003	1131	1180	838	910	1126	1122	1193	914	544	586	369	633	458	519	527	412
FTSJ1	ENSG00000068438	5272	4043	3275	2376	3734	3769	4481	4965	3358	3110	4189	3456	1690	1831	889	1372	2327	2786	1212	1456
PRR11	ENSG00000068489	12821	11228	9996	8444	11197	11828	16862	18580	11395	9838	14988	11644	7466	9522	5808	9833	14140	17785	7887	7690
REEP1	ENSG00000068615	58	75	102	122	81	114	95	90	133	152	156	97	57	78	90	190	89	117	182	142
ATP11A	ENSG00000068650	1707	1567	5076	5355	3844	4562	2065	2433	7543	7494	5598	4082	1968	1999	5819	4467	2539	3483	7463	7377
POLR1A	ENSG00000068654	2445	1833	2398	1990	2299	2089	7389	7437	9510	8468	8688	6702	1423	1779	1807	1858	6810	7462	7583	7890
LAPTM4A	ENSG00000068697	3118	2877	14539	13036	11286	10525	2107	2104	12759	11119	8381	5968	3477	1992	8968	10383	1522	1823	9345	8238
TTC7A	ENSG00000068724	809	640	703	676	692	847	1233	1252	1136	967	1211	934	158	182	435	541	558	654	652	772
IP6K2	ENSG00000068745	389	350	199	196	287	277	2100	1990	3073	2701	2991	2003	117	173	86	139	1513	1940	2055	1919
STON1-GTF2A1L	ENSG00000068781	0	0	0	0	0	0	0	0	0	0	0	0	0	0	0	0	0	3	0	0
SRBD1	ENSG00000068784	565	447	608	535	613	517	1062	1038	1300	1036	1259	863	315	272	297	364	743	791	886	665
KIF2A	ENSG00000068796	835	713	507	396	617	688	3635	3679	2992	2400	3520	2701	1209	1242	716	855	4830	5294	3552	2940
RASGRP2	ENSG00000068831	38	37	20	17	26	33	29	15	27	30	35	32	18	27	9	10	14	25	22	22
PSME4	ENSG00000068878	6565	5440	5163	4126	5525	5570	7090	7296	7862	6431	8011	5804	5891	6167	3407	4031	7252	8374	7421	6061
IFT80	ENSG00000068885	513	381	534	714	553	563	391	455	776	758	657	479	536	460	631	623	530	568	1087	801
SIRT2	ENSG00000068903	632	439	356	251	457	415	492	434	345	302	471	320	368	338	176	216	367	373	194	185
ERLEC1	ENSG00000068912	1478	1250	2430	1720	2262	1955	1890	1762	2608	2079	2488	1767	1799	1664	1808	2212	1797	2025	2711	1879
PPP2R5B	ENSG00000068971	535	770	396	528	470	767	888	802	1019	868	1088	711	319	570	213	476	875	973	699	727
PYGM	ENSG00000068976	23	16	53	65	54	46	21	31	66	87	75	61	3	5	20	4	11	11	25	39
PAGE1	ENSG00000068985	74	37	80	31	63	25	44	38	34	16	29	17	2	0	0	1	0	3	0	0
PITX1	ENSG00000069011	402	369	178	155	212	280	1349	1549	731	635	1096	913	213	410	110	220	1492	1810	734	529
TRPC7	ENSG00000069018	0	0	0	1	3	2	1	1	0	0	0	0	3	0	0	0	0	0	0	1
MAST4	ENSG00000069020	97	80	235	184	174	100	415	322	748	446	627	345	65	45	152	101	353	346	511	412
ADGRF5	ENSG00000069122	67	25	94	39	92	52	76	92	149	109	127	80	66	55	137	145	179	161	241	201
SDK2	ENSG00000069188	231	244	1306	1359	925	1039	294	317	1438	1100	936	620	353	373	2214	1540	558	711	2235	2033
ADAM7	ENSG00000069206	0	0	0	0	0	1	0	0	0	0	0	1	0	0	0	0	0	0	0	0
NUP133	ENSG00000069248	1149	849	1202	1060	1246	1162	2153	2263	2764	2224	2570	1862	786	911	852	1135	1662	2145	2199	1884
NUCKS1	ENSG00000069275	24271	23289	15228	13134	17958	20056	20960	23059	15686	13555	18951	15856	24170	19792	9265	13335	22055	23942	15079	10660
VPS35	ENSG00000069329	4667	3814	4351	3703	4649	4406	4986	4786	5651	4492	5794	4027	3548	3326	2949	3833	4759	5374	5303	4276
DNAJA2	ENSG00000069345	850	687	754	585	824	635	4468	4689	4004	3320	4084	3570	457	519	309	556	4223	4887	3601	3076
BCL3	ENSG00000069399	85	37	14	15	39	31	499	490	368	272	437	321	71	81	21	42	553	726	262	297
KCNAB2	ENSG00000069424	814	516	655	506	655	593	767	758	891	729	867	611	463	512	498	648	591	772	572	647
ABCC9	ENSG00000069431	2	3	11	13	12	10	23	15	51	16	31	16	6	0	2	3	8	7	17	15
GAL	ENSG00000069482	0	3	2	8	1	2	3	1	1	1	3	2	1	2	5	3	5	2	3	1
CLEC2D	ENSG00000069493	44	37	61	58	71	64	116	127	232	217	195	157	46	41	75	56	139	189	272	227
FUNDC1	ENSG00000069509	587	567	307	264	425	446	1072	1089	599	435	900	672	187	212	49	132	407	431	178	141
MAOB	ENSG00000069535	595	316	335	253	439	243	467	316	399	220	416	218	120	76	74	74	147	111	84	93
RORA	ENSG00000069667	121	83	129	147	100	126	265	216	390	383	436	263	54	53	86	86	197	187	353	277
DRD4	ENSG00000069696	5	6	8	11	0	8	1	3	12	37	7	0	0	1	9	0	5	3	13	9
TGFBR3	ENSG00000069702	58	67	302	328	255	239	163	158	686	434	497	233	37	37	205	242	89	132	352	287
PLA2G10	ENSG00000069764	0	0	0	0	0	0	0	0	0	0	0	0	0	0	0	0	0	0	0	0
HES2	ENSG00000069812	3	1	1	1	1	3	4	1	8	6	8	6	1	0	1	3	1	0	7	1
ATP1B3	ENSG00000069849	1099	891	4010	3550	3101	2794	905	1029	4058	3665	2918	2026	812	814	1654	2458	884	1127	2322	2253
NEDD4	ENSG00000069869	1699	1405	2023	1760	1887	1938	2028	1953	2666	2279	2577	1835	865	721	885	867	1151	1338	1394	1070
PIGB	ENSG00000069943	98	58	174	120	140	130	100	79	211	253	244	143	33	26	46	75	30	31	130	122
MAPK6	ENSG00000069956	2492	1904	1421	1053	1767	1737	4582	5011	3281	2495	4326	3175	1339	1554	618	751	4130	4936	2278	1640
GNB5	ENSG00000069966	1916	1486	1065	849	1327	1289	1432	1531	1025	963	1218	1025	1349	1221	747	923	1222	1428	852	747
RAB27A	ENSG00000069974	668	526	312	295	421	476	583	615	355	268	485	385	275	247	111	150	278	282	174	131
HDHD5	ENSG00000069998	1925	1540	1358	983	1404	1407	1762	1805	1597	1533	1727	1421	833	875	435	636	1016	1157	705	694
UFD1	ENSG00000070010	10811	9363	8209	7117	9016	8758	7765	8653	8425	7608	8710	6631	6937	6642	4464	6767	7170	7875	5780	6011
LRP6	ENSG00000070018	312	298	1280	1412	912	1020	634	642	4105	3854	2730	1912	216	278	903	1011	530	640	3263	3065
GUCY2C	ENSG00000070019	0	0	3	1	3	0	1	0	1	3	0	0	0	1	2	0	0	0	0	0
SCT	ENSG00000070031	0	3	4	4	4	5	4	2	4	9	6	8	3	6	5	12	10	27	16	34
PHRF1	ENSG00000070047	170	73	136	216	134	55	1431	1625	2031	1787	1580	1315	97	70	88	176	1734	1441	1823	1702
ELP1	ENSG00000070061	2971	2508	2774	2488	2752	2891	3070	3293	3953	3526	3776	2875	1969	1882	2071	2450	2771	3232	3613	2947
NUCB2	ENSG00000070081	1397	1297	5528	5585	4491	4391	986	1309	4977	5154	3342	2861	2349	1827	6065	8184	1347	1688	7450	6382
PFN2	ENSG00000070087	7068	6070	3645	2918	4499	4678	6738	7238	3985	3162	5553	4427	5548	5595	2115	3007	9264	9847	4941	3666
PTPN3	ENSG00000070159	246	176	251	214	200	247	1079	1125	1261	1066	1317	898	233	238	284	239	1261	1429	1173	963
SPTB	ENSG00000070182	3062	2082	3235	2392	3041	2702	2637	2668	3575	3081	3346	2459	2314	2014	2618	2762	2255	2830	2554	2657
DAPP1	ENSG00000070190	6	14	6	12	8	19	5	17	6	14	10	12	6	16	4	12	2	13	10	5
FGF10	ENSG00000070193	3	0	0	2	4	3	6	1	8	3	3	1	1	0	0	0	6	3	5	1
SLC44A1	ENSG00000070214	691	521	1528	1377	1202	1353	482	600	1252	1107	1003	690	746	494	1172	1075	398	634	1032	863
TMEM260	ENSG00000070269	85	71	494	439	319	334	169	179	850	782	595	417	78	57	405	412	127	160	758	597
SMG6	ENSG00000070366	835	744	921	934	842	878	2324	2561	2396	2069	2516	1865	663	744	1093	1214	1925	2257	1590	1488
EXOC5	ENSG00000070367	9038	7413	5136	4182	6233	6761	8057	8095	5665	4050	7385	5295	6938	6159	2891	3165	7143	8144	4626	2829
CLTCL1	ENSG00000070371	1280	1325	1231	1425	1190	1631	1148	1259	1802	2097	1754	1457	1162	1261	1048	1499	1256	1391	1646	1577
FGF22	ENSG00000070388	0	0	2	0	0	2	0	0	0	1	0	3	0	1	0	0	0	0	8	2
FSTL3	ENSG00000070404	4742	7759	14264	22559	11176	19249	3590	4817	11871	16060	9153	8851	7105	8484	13957	29338	4536	6356	12406	15545
DGCR2	ENSG00000070413	450	416	2471	2683	1861	2069	700	808	5133	4833	3551	2458	141	125	798	1054	296	328	1556	1750
RNF126	ENSG00000070423	1560	1158	653	510	921	903	2150	2209	1305	1323	1871	1555	858	1230	393	584	2250	2712	1023	1134
MNT	ENSG00000070444	97	75	141	164	114	102	698	650	970	856	980	637	63	90	195	222	776	783	956	1002
ZXDC	ENSG00000070476	159	154	336	312	254	244	753	811	1325	1473	1317	947	82	99	299	410	635	730	955	1101
JMJD6	ENSG00000070495	183	144	142	113	142	133	2597	3308	2517	2609	2678	2465	161	262	119	224	3343	4145	2332	2436
POLB	ENSG00000070501	759	577	322	192	443	410	634	585	418	297	596	354	375	468	117	168	560	636	338	212
ST6GALNAC1	ENSG00000070526	2	0	4	1	1	0	2	0	0	0	0	0	0	0	0	1	0	0	1	0
WIPI1	ENSG00000070540	935	611	430	287	566	442	1390	960	641	381	971	556	566	455	188	194	832	719	272	217
FRMPD1	ENSG00000070601	3	6	6	4	8	5	13	11	32	27	39	14	2	1	10	13	15	8	16	11
GBA2	ENSG00000070610	2454	1721	1530	1000	1734	1465	3057	2924	4454	4555	4236	3200	1491	1844	854	1001	3810	4286	3567	4053
NDST1	ENSG00000070614	6108	6212	10347	10255	9032	10883	9976	12494	17040	16646	14783	12558	4880	5708	8414	10375	12531	15089	16200	16647
ASNS	ENSG00000070669	3364	2549	3116	2541	3281	3116	2632	3353	3382	3494	3448	3151	1152	1302	978	1589	1320	1667	1581	1577
AP3M2	ENSG00000070718	592	480	616	587	581	601	907	879	1154	1190	1275	892	561	502	510	552	1093	1089	1274	1105
CNGB1	ENSG00000070729	11	0	3	3	11	10	9	3	7	12	10	4	4	5	13	8	5	4	13	16
ST6GALNAC2	ENSG00000070731	0	0	0	0	0	0	0	1	0	0	1	0	0	0	0	0	0	0	0	0
CHAT	ENSG00000070748	16	3	19	3	8	12	4	1	22	6	10	5	50	10	107	35	44	35	48	59
PABPC1	ENSG00000070756	159789	136352	108599	81367	123947	123303	126773	127047	64483	48891	98636	73826	135618	120253	89706	104067	141264	148693	54616	48549
TESK2	ENSG00000070759	61	70	44	34	46	50	249	195	196	135	245	177	35	64	19	36	251	266	135	116
CFAP20	ENSG00000070761	1522	1286	1253	900	1315	1204	2521	2584	2110	1632	2362	1757	976	1029	616	1130	2672	3176	1727	1523
CSNK2A2	ENSG00000070770	2042	1570	1375	1027	1474	1473	5502	5632	4532	3670	5045	3857	1788	1866	820	1338	5796	6635	3716	3056
PTPN21	ENSG00000070778	892	770	629	538	659	747	2125	2479	1903	1784	2158	1744	656	548	395	369	1527	1778	944	834
EIF2B3	ENSG00000070785	3032	2518	2482	2131	2620	2604	2552	2639	2177	1792	2484	1833	2254	2410	1588	2517	2656	3092	1941	1719
CAMK2A	ENSG00000070808	9	18	4	23	14	13	11	17	13	5	23	8	4	11	12	23	21	37	15	15
TCOF1	ENSG00000070814	13088	10220	10039	7240	10888	9691	12510	13354	12610	11646	13286	10291	10096	11043	7222	8907	13733	14774	12360	11894
CDC42	ENSG00000070831	2347	2277	1955	1496	2098	2236	1451	1953	1505	1190	1902	1288	2481	2258	1557	1775	2366	2450	1658	1474
OSBPL3	ENSG00000070882	1209	887	1631	1368	1582	1295	1967	2042	3372	3028	2945	2127	1059	1202	2371	2544	2533	2870	4723	4459
EPHA8	ENSG00000070886	27	15	42	51	22	27	5	10	21	11	17	13	25	42	81	63	38	50	54	65
SLC12A3	ENSG00000070915	6	3	2	0	2	1	2	6	4	2	4	4	0	3	0	0	5	4	6	2
RAD18	ENSG00000070950	562	423	874	937	802	761	1295	1571	1289	1271	1521	1264	408	498	796	881	1595	1739	1274	1083
ATP2B1	ENSG00000070961	181	111	818	512	708	512	431	711	2740	2526	1768	1734	291	198	987	978	552	1032	3858	2724
TRPM5	ENSG00000070985	0	0	3	0	0	0	0	0	0	0	0	0	0	0	1	2	0	4	1	0
NCK2	ENSG00000071051	3938	2873	1714	1080	2316	1958	5184	4996	2425	1851	3632	2728	2157	1953	688	816	3697	4158	1232	1022
MAP4K4	ENSG00000071054	20776	17516	12771	9202	15383	14808	19837	19611	13672	9502	16616	12062	13833	11011	5934	5950	13898	14306	6752	5018
MGAT4A	ENSG00000071073	240	204	164	224	224	266	229	177	267	172	263	143	155	145	86	136	146	150	199	104
RPL31	ENSG00000071082	41042	31872	19119	15566	26610	28066	27528	25576	13207	9855	18340	15878	29960	19075	9516	13829	19534	22547	8097	7293
WDR1	ENSG00000071127	20666	19007	15199	13557	17615	18013	15994	17880	13586	11340	14637	12351	14869	15757	9343	15790	18205	19156	11573	9972
SNX13	ENSG00000071189	1095	885	874	715	892	934	1027	1032	1924	1659	1730	1278	1116	1066	663	729	1157	1395	2191	1542
MS4A12	ENSG00000071203	0	0	1	3	0	2	0	0	0	0	0	3	0	2	0	0	3	4	0	3
ARHGAP10	ENSG00000071205	503	514	312	366	348	443	1010	1168	854	631	1013	775	366	472	278	351	1110	1105	666	480
RPS6KA2	ENSG00000071242	554	495	274	332	400	428	547	645	324	300	432	378	514	492	204	271	585	659	296	245
ING3	ENSG00000071243	110	76	61	32	75	53	374	422	435	380	490	364	59	82	30	55	526	586	533	447
VASH1	ENSG00000071246	775	641	761	1002	699	905	1455	1502	1609	1525	1643	1261	734	715	983	1087	1654	1683	1374	1313
LMCD1	ENSG00000071282	150	200	94	116	108	155	921	1460	716	950	856	967	269	243	105	149	1623	1408	991	730
BUD23	ENSG00000071462	6085	5249	6057	4949	6163	5655	4259	4338	4758	4187	4779	3707	8738	8053	6061	9422	7123	7910	5870	5623
SEL1L	ENSG00000071537	899	928	5847	5012	4475	4048	500	497	8465	7764	5237	3550	831	789	3838	3643	411	547	6306	5531
TRIP13	ENSG00000071539	4168	3214	2517	1959	3058	2905	3861	4299	2772	2343	3459	2682	3899	4282	1955	2916	5346	6574	3190	2876
ATP6AP1	ENSG00000071553	1239	954	10626	9018	7504	6956	715	667	9033	8274	5767	4005	1568	1082	10721	11116	778	1002	7088	8882
TCF3	ENSG00000071564	7651	6383	3588	3044	4751	5262	8735	9351	4456	4015	6881	5367	5806	7144	2651	3750	9898	11681	3632	3691
TRIB2	ENSG00000071575	1190	454	550	244	638	419	2926	2369	2683	1902	3095	1745	799	445	398	209	2299	1957	1907	1421
DAZAP1	ENSG00000071626	12757	11088	7285	5979	8707	9288	8360	9119	6695	7689	8102	6916	11377	11382	5317	7308	11038	12856	6257	5713
MBD3	ENSG00000071655	7807	6067	4223	3035	5163	4935	8122	8208	4961	4402	6804	5329	6484	6616	2941	4565	8735	10315	4157	4221
PRLH	ENSG00000071677	0	0	0	2	0	0	0	0	0	0	0	0	0	0	0	0	0	0	0	0
HLTF	ENSG00000071794	986	960	1181	1179	1140	1336	1422	1557	2040	1615	1877	1394	973	920	1402	1515	1612	1650	2653	1857
FAM50A	ENSG00000071859	6244	6177	4190	4040	4915	5208	4890	4746	3719	3464	4307	3514	5120	4865	2698	4597	4607	4836	2903	2660
FAM3A	ENSG00000071889	765	633	738	548	719	643	792	827	1024	871	941	679	589	575	563	765	728	795	718	725
CPSF1	ENSG00000071894	5796	4846	5590	5078	5478	5624	4407	4768	6252	6622	6109	4821	4928	4730	5712	5684	5487	5861	5860	6286
MYO3B	ENSG00000071909	7	7	10	5	9	6	10	4	12	4	13	5	1	2	10	5	2	2	7	7
CYBRD1	ENSG00000071967	612	532	1519	1404	1272	1269	554	614	1696	1432	1227	787	565	403	1137	1077	398	485	1215	1008
CDH19	ENSG00000071991	0	0	5	3	6	6	1	2	4	9	2	1	1	1	1	0	0	0	1	2
PDCD2	ENSG00000071994	4468	3251	1834	1244	2642	2460	4504	4538	2393	1767	3593	2629	2967	3093	842	1311	4117	4947	1895	1613
SLC6A15	ENSG00000072041	112	95	306	273	241	317	130	215	502	393	355	204	67	66	189	292	118	127	388	329
RDH11	ENSG00000072042	1049	894	8356	7354	6214	5621	1382	1287	11537	10189	7623	5095	591	482	4006	5068	590	835	5903	5635
PRKACA	ENSG00000072062	1960	1862	906	924	1412	1452	1467	1590	846	518	1130	813	2424	2185	853	1022	2101	2248	691	539
ADGRL1	ENSG00000072071	568	718	1050	1066	979	1039	947	1177	2015	1954	1621	1459	870	994	1114	1635	1115	1466	1343	1497
SPP2	ENSG00000072080	3	8	1	3	12	5	6	5	3	0	2	3	2	3	2	5	11	10	11	10
ACTN1	ENSG00000072110	41797	33737	59662	49291	56848	53474	34539	41119	55496	49764	51841	40534	13851	14541	24090	33816	19900	22133	30601	32322
ZFYVE26	ENSG00000072121	1218	1068	1106	1074	1258	1040	2838	2701	3113	2172	3305	2418	670	599	647	664	1842	1842	1730	1427
RPS6KA6	ENSG00000072133	533	562	341	367	413	520	512	559	494	420	612	472	502	477	222	388	601	501	482	280
EPN2	ENSG00000072134	871	685	838	725	808	831	1533	1532	1336	1227	1610	1211	439	437	697	687	1231	1495	1008	1061
PTPN18	ENSG00000072135	1669	1207	929	664	1133	1000	3590	2862	2315	1493	2870	1897	714	973	289	460	2201	2427	1138	1041
LIMS2	ENSG00000072163	851	923	416	572	511	827	827	1079	643	779	908	692	495	667	228	570	627	929	385	614
ASIC4	ENSG00000072182	5	1	10	45	20	19	1	0	29	20	16	18	2	3	15	14	0	4	22	31
SPEG	ENSG00000072195	1220	883	1382	1675	1237	1539	2472	2718	5084	6912	4735	3957	793	972	1694	1996	2420	2907	4657	5912
LNX1	ENSG00000072201	130	132	65	52	81	101	395	311	129	87	228	192	85	110	32	28	179	167	80	45
ALDH3A2	ENSG00000072210	1910	1294	1337	900	1522	1211	2003	1867	1801	1333	2156	1440	1372	1382	802	1115	2262	2522	1565	1271
TFRC	ENSG00000072274	5995	4873	43730	42875	32035	31897	4069	3833	44061	41397	26831	19550	4990	4602	26738	28159	3474	4215	35611	31337
SREBF1	ENSG00000072310	928	737	2818	2929	2137	2459	1399	1562	6930	7225	4891	3775	861	1148	3645	5779	1474	2074	6014	7937
TRPC5	ENSG00000072315	3	3	2	1	1	2	1	1	0	1	0	2	1	0	0	0	0	1	0	2
AFF4	ENSG00000072364	3600	2707	3242	2833	3383	3382	7001	6531	7993	5938	7891	5405	2368	2706	2791	2601	6278	7448	6540	5552
UBE2D1	ENSG00000072401	948	676	637	412	721	674	1197	1183	842	626	1101	860	376	387	211	256	691	777	463	353
MPP5	ENSG00000072415	1518	1215	1246	1019	1100	1174	5562	5451	5512	4533	5672	3748	360	556	319	457	2472	2825	2567	1795
RHOBTB1	ENSG00000072422	741	535	425	319	480	407	1489	1273	1138	854	1358	885	850	818	428	468	1807	1925	1269	851
SMC1A	ENSG00000072501	7538	7955	13719	15711	12059	13973	8527	9050	14156	13283	12118	9700	4124	3660	8137	8727	4967	5558	8185	7170
HSD17B10	ENSG00000072506	5458	4814	3727	3339	4380	4294	4569	4787	3164	2721	3637	3160	3146	2757	1549	2746	2880	3181	1595	1382
MARK2	ENSG00000072518	447	380	322	234	322	389	2218	2361	1910	1648	2117	1801	284	351	221	359	1969	2348	1340	1444
HMMR	ENSG00000072571	722	691	3718	3480	2855	2658	1103	896	5490	4744	3927	2463	617	614	2363	3992	1023	1224	5499	5528
CHFR	ENSG00000072609	394	312	481	486	381	406	621	566	654	639	735	540	278	292	486	447	517	589	537	502
TRHDE	ENSG00000072657	132	156	431	457	324	383	149	190	500	431	387	249	154	202	483	680	208	315	755	637
P4HA2	ENSG00000072682	720	640	6634	6964	4936	5230	499	501	5897	5773	3638	2813	607	459	3676	4866	364	434	3625	3916
FCGR2B	ENSG00000072694	0	0	0	0	0	0	0	2	1	0	1	2	0	0	0	2	0	0	1	1
NFATC3	ENSG00000072736	423	410	408	461	395	434	2061	2137	1684	1307	1925	1418	512	581	404	520	2605	2969	1656	1394
TRNT1	ENSG00000072756	749	517	540	455	627	544	1243	1226	1332	1043	1384	982	446	411	374	386	1334	1450	1374	974
ACADVL	ENSG00000072778	8380	7536	12699	11820	10648	10077	6069	6387	11701	11075	9525	7258	12045	10349	14152	15984	9865	10197	11061	10818
STK10	ENSG00000072786	1374	1052	945	689	1076	1031	2894	2672	2630	2146	2858	2149	556	611	451	494	1590	1988	1050	1283
FBXW11	ENSG00000072803	1512	1306	808	723	948	1072	3178	3222	2069	1546	2658	1876	1516	1614	597	734	3783	4061	1805	1197
ACAP1	ENSG00000072818	59	59	25	20	38	36	49	35	26	21	29	26	100	62	25	32	60	87	42	28
CRMP1	ENSG00000072832	2446	1555	1488	951	1800	1517	2655	2504	1735	1286	2280	1494	2007	1689	932	1113	2554	3185	1244	1213
EVC	ENSG00000072840	404	469	374	399	358	440	591	634	931	1130	862	683	403	348	438	263	692	645	796	735
DERL2	ENSG00000072849	516	408	847	653	730	663	659	627	1889	1569	1341	1039	434	341	523	745	604	729	1631	1359
SIDT1	ENSG00000072858	3	2	2	3	4	2	2	0	0	3	3	5	1	0	1	0	3	1	3	2
NDE1	ENSG00000072864	269	217	143	121	155	209	738	734	423	356	798	465	190	286	171	151	678	979	475	391
IRAG1	ENSG00000072952	9	4	2	2	3	0	1	0	9	3	5	0	8	6	7	6	10	5	7	2
TMEM38A	ENSG00000072954	346	235	300	193	320	284	269	262	316	247	319	231	318	308	245	276	265	342	249	336
AP1M1	ENSG00000072958	3346	2385	2062	1475	2342	2266	3792	3851	2981	2555	3464	2783	2556	2836	1495	2399	3675	4314	2017	2370
PVR	ENSG00000073008	1044	1046	3731	3993	2935	3001	1391	1565	7034	7788	4994	3862	596	654	1865	2586	937	1128	3768	4195
XRCC1	ENSG00000073050	1469	1533	1398	1424	1494	1599	1845	2058	2188	1975	2170	1595	654	823	680	932	1328	1380	1221	1216
SCARB1	ENSG00000073060	317	120	1493	1124	957	1121	162	108	1932	2243	1093	889	298	337	1905	1690	177	284	2353	3041
CYP2W1	ENSG00000073067	0	0	0	0	1	1	0	0	1	0	0	0	0	0	0	3	0	1	0	3
MCM2	ENSG00000073111	7983	6407	7648	6259	7318	7341	8477	7847	7670	6068	8039	5766	6539	5556	6527	7232	8429	8118	6785	5815
MOV10L1	ENSG00000073146	34	16	65	84	55	71	42	31	141	131	93	67	3	15	11	26	10	26	64	38
PANX2	ENSG00000073150	617	525	284	249	314	431	463	465	203	222	304	246	933	750	465	413	683	677	244	204
SELENOO	ENSG00000073169	648	340	951	465	799	523	729	676	1705	1770	1522	1025	309	242	347	373	438	513	942	1077
TP63	ENSG00000073282	2	5	34	45	18	40	7	5	7	5	4	7	1	3	25	20	0	9	1	0
ALPK1	ENSG00000073331	107	74	83	94	91	90	308	241	455	266	415	248	94	110	89	129	318	406	488	417
LLGL2	ENSG00000073350	33	22	23	14	18	19	19	18	28	29	38	16	6	9	6	11	2	4	8	7
PDE8A	ENSG00000073417	1855	1561	1175	937	1372	1479	1918	1886	1478	1287	1887	1470	1141	1110	512	589	1566	1631	972	738
CLCN4	ENSG00000073464	318	312	662	637	501	578	363	355	904	843	704	526	255	278	453	637	334	553	913	938
NLE1	ENSG00000073536	769	518	401	303	558	533	2225	2321	1903	1831	2222	1793	446	514	252	369	2215	2529	1463	1600
SDHA	ENSG00000073578	2192	1692	2614	2397	2429	2276	3319	3212	5726	4663	4850	3248	1266	1687	1308	2300	2708	2963	3629	3569
SMARCE1	ENSG00000073584	3848	3659	2756	2405	2975	3346	5149	5617	3958	3634	4692	3877	4449	3890	2419	3459	6338	6922	4330	3361
FNDC8	ENSG00000073598	0	0	0	1	0	0	0	1	0	0	2	0	0	0	0	3	0	0	2	1
GSDMB	ENSG00000073605	34	31	111	269	87	178	64	54	669	1060	537	474	9	18	108	118	37	59	631	770
KDM5A	ENSG00000073614	736	660	636	649	612	771	2954	3145	3469	2936	3321	2550	601	587	509	860	3004	3074	3287	2664
ADAM11	ENSG00000073670	98	79	309	341	215	251	65	82	310	325	228	156	87	85	324	365	66	98	232	335
PPP2R3A	ENSG00000073711	280	263	244	223	248	304	529	732	641	653	712	550	223	201	215	212	563	674	625	513
FERMT2	ENSG00000073712	4753	5441	4456	4840	4550	6061	6105	6825	6242	5107	6718	5336	3383	3842	2888	4159	4925	5303	4884	3715
ABCB11	ENSG00000073734	2	0	0	8	1	1	1	0	1	7	0	2	0	2	5	4	1	1	2	11
DHRS9	ENSG00000073737	0	2	3	4	2	2	1	1	11	5	7	5	0	0	1	1	0	0	3	3
CD5L	ENSG00000073754	0	0	0	0	0	0	2	0	1	0	0	3	0	0	0	0	1	0	0	1
PTGS2	ENSG00000073756	4	5	101	127	68	96	5	1	79	44	70	41	9	0	65	8	5	7	11	30
IGF2BP2	ENSG00000073792	5561	4821	3494	2737	3993	4400	7857	8573	5389	4834	6884	5677	4969	5572	2936	3433	8294	8762	4465	3925
MAP3K13	ENSG00000073803	1000	810	373	328	608	627	951	853	490	357	762	523	605	528	199	189	647	762	399	280
ST6GAL1	ENSG00000073849	45	21	90	36	42	54	91	87	193	145	132	80	23	21	32	66	35	125	159	169
TBX21	ENSG00000073861	0	0	0	0	0	0	1	0	1	0	4	2	0	0	0	0	0	4	2	0
FRY	ENSG00000073910	48	26	44	45	18	37	26	44	80	51	67	30	32	33	60	34	67	73	73	53
PICALM	ENSG00000073921	6868	5581	6117	5103	6362	6553	6586	7685	6138	5527	7047	5750	5430	6143	4580	5421	8039	9747	6533	5300
NSF	ENSG00000073969	1561	978	1389	1044	1526	1259	1238	1237	1342	924	1377	860	1064	934	748	984	987	1163	946	711
GLI2	ENSG00000074047	453	316	575	587	512	525	2854	3053	3308	3187	3354	2683	202	274	545	418	2531	2874	2336	2699
CLASP1	ENSG00000074054	708	698	1254	1393	1057	1319	1394	1587	2275	1699	2331	1265	796	852	1189	1279	1592	1864	2340	2222
MRPS34	ENSG00000074071	4300	3365	2578	1899	2954	2893	4282	4468	2565	1995	3190	2644	3299	3524	1694	2926	5327	6169	2303	2251
NOTCH3	ENSG00000074181	354	373	2860	3261	2085	2585	320	324	3091	2999	2025	1467	524	471	3865	3620	359	458	2609	3531
CLNS1A	ENSG00000074201	7177	5743	5173	3909	5823	5413	5245	4988	4154	3302	4888	3620	5631	4702	2923	4131	5168	5541	3927	2939
PPP2R2C	ENSG00000074211	2425	2091	1246	1098	1614	1822	3030	3111	1586	1219	2285	1785	2289	2600	993	1326	4096	5075	1439	1345
TEAD2	ENSG00000074219	2075	1865	1030	1040	1468	1500	1594	1393	917	708	1292	803	1984	1598	648	706	1457	1612	544	462
EED	ENSG00000074266	222	142	138	88	179	135	1644	1589	1703	1468	1689	1363	117	162	145	176	1598	1655	1626	1233
CDHR2	ENSG00000074276	0	0	0	0	3	1	0	0	1	0	0	1	0	0	2	4	0	0	5	3
SNCB	ENSG00000074317	124	131	79	69	81	100	116	113	62	37	94	63	39	53	14	36	49	51	26	22
TSG101	ENSG00000074319	1718	1602	1304	1028	1450	1557	1800	1948	1408	1099	1636	1265	1079	1173	582	943	1659	1884	1096	929
NCBP3	ENSG00000074356	320	278	304	295	336	288	2032	2005	2023	2013	2048	1683	326	268	336	378	1695	1774	1621	1338
ATP2A3	ENSG00000074370	71	51	264	147	171	117	41	51	180	120	136	70	118	79	369	280	83	117	236	184
CA12	ENSG00000074410	158	176	1217	1288	908	951	130	209	1117	1266	798	675	180	163	691	877	156	245	978	1107
MGLL	ENSG00000074416	3003	1453	1872	861	2222	1315	2444	2307	1429	1083	2244	1442	2588	2516	1537	1752	3497	4344	1510	1344
NTN4	ENSG00000074527	498	280	1660	904	1330	740	354	262	1492	768	850	483	352	218	965	856	187	242	721	542
BCS1L	ENSG00000074582	1613	1351	1110	835	1203	1170	1734	1664	1833	1693	1952	1447	551	659	363	566	967	1061	937	991
NUAK1	ENSG00000074590	436	333	339	324	324	397	3468	3608	3242	2814	3618	2668	533	590	315	489	3789	4301	2606	2221
DPP8	ENSG00000074603	1690	1406	999	867	1224	1362	1464	1729	1573	1368	1711	1452	1273	1168	728	720	1448	1665	1314	1004
SLC24A1	ENSG00000074621	264	162	306	250	309	244	409	343	729	522	625	361	63	41	107	80	152	135	219	161
ZNF532	ENSG00000074657	5620	4227	2463	1863	3314	3496	4635	4710	3487	3030	4361	3324	5232	4811	1807	1780	5926	6165	3106	2712
SCARF1	ENSG00000074660	0	4	2	9	17	1	6	0	9	38	7	8	2	2	3	3	4	6	22	36
LMAN1	ENSG00000074695	1680	1523	13315	13757	9622	10814	1260	1286	11939	11967	7394	5925	2178	1608	12146	11682	1292	1701	13942	11679
HACD3	ENSG00000074696	2042	1945	11457	10305	8433	8306	1724	2098	11409	10798	7725	5769	2022	1528	8391	8943	1533	2000	10046	9335
IPCEF1	ENSG00000074706	2	0	2	3	4	4	8	4	2	2	4	0	2	0	1	3	0	1	1	0
ZZEF1	ENSG00000074755	929	674	1062	1013	987	1101	1370	1432	2276	2062	1964	1374	762	735	1201	1151	1517	1600	1771	1750
NOX3	ENSG00000074771	0	0	0	0	0	0	0	0	0	0	0	0	0	0	0	0	0	0	0	0
ENO1	ENSG00000074800	180856	156206	169328	145559	173050	172599	134987	144920	130362	113069	136994	109059	105467	98758	91336	129944	99521	112840	78703	82473
SLC12A1	ENSG00000074803	0	0	0	0	0	0	0	0	3	4	1	1	1	0	0	0	0	0	0	5
MYDGF	ENSG00000074842	3176	3050	10535	8602	7749	7058	2373	2602	7315	6921	5215	4178	3279	2429	7259	9964	1878	2369	5923	5634
ANO8	ENSG00000074855	196	182	719	1212	619	811	157	153	961	910	753	464	208	163	997	1129	175	171	1095	1078
TUBE1	ENSG00000074935	526	446	278	215	360	357	480	493	626	600	614	484	449	353	185	215	462	509	637	534
ARHGEF10L	ENSG00000074964	157	87	254	291	234	246	867	897	955	1077	1125	751	89	128	375	365	1006	1348	894	1068
TXK	ENSG00000074966	1	2	6	2	1	3	2	0	2	5	4	2	0	0	0	0	0	4	8	1
WSCD2	ENSG00000075035	4	0	2	0	1	2	0	1	2	0	4	2	19	14	64	43	40	40	80	61
KCNQ2	ENSG00000075043	66	34	20	4	26	10	17	21	15	6	21	14	221	133	88	40	173	118	38	64
TACR2	ENSG00000075073	3	0	0	0	1	1	0	6	4	4	4	0	0	2	1	0	0	9	2	7
ACTR6	ENSG00000075089	475	490	407	351	473	449	567	582	530	405	567	455	505	446	265	431	634	702	591	412
TIPIN	ENSG00000075131	371	327	269	231	330	336	1076	1288	971	723	1127	774	224	230	105	178	1020	1003	830	573
SRI	ENSG00000075142	4037	3045	2394	1662	2820	2610	4104	3884	2817	2017	3385	2464	2636	2602	1044	1793	3472	3836	1944	1519
EIF4G3	ENSG00000075151	877	1104	1374	1616	1260	1653	732	1196	1137	1327	1091	966	1597	1125	2721	2328	1617	1596	2706	2093
NUP37	ENSG00000075188	716	558	613	493	650	596	1175	1192	1165	920	1259	895	363	486	232	520	924	1129	813	777
SEMA3A	ENSG00000075213	34	14	164	82	120	71	35	22	175	124	104	59	22	8	77	48	15	13	133	82
GTSE1	ENSG00000075218	3570	2743	2619	2300	2852	2790	8483	8857	8123	7933	9213	7131	1856	2414	1541	2351	5954	7600	4807	5561
SEMA3C	ENSG00000075223	801	760	4961	6316	3546	4798	949	1398	5287	5751	3479	3213	984	888	6268	6196	1186	1506	8198	6813
TTC38	ENSG00000075234	1140	887	941	695	953	903	994	1037	1095	998	1114	929	471	404	343	385	510	647	480	502
ACAT1	ENSG00000075239	2514	1903	2525	1873	2594	2164	1895	1869	1825	1432	1993	1493	2103	1944	1555	2099	1814	2204	1545	1389
GRAMD4	ENSG00000075240	436	326	419	266	400	343	603	510	786	619	803	482	339	271	286	269	573	661	604	468
CELSR1	ENSG00000075275	2	4	5	18	8	7	6	12	3	9	4	9	0	6	6	7	7	6	15	14
WNT8B	ENSG00000075290	0	0	0	0	0	0	0	0	0	0	1	0	0	0	0	0	3	0	0	0
ZNF638	ENSG00000075292	753	722	1899	2350	1600	1725	3201	3232	10162	10187	7677	5736	615	771	2166	2635	3242	3494	11508	9396
SLC25A40	ENSG00000075303	506	432	291	344	425	444	566	616	625	571	652	497	553	471	298	377	623	687	771	530
TIMM21	ENSG00000075336	1533	1194	793	651	1083	962	2523	2705	2771	2491	2794	2171	695	912	303	556	2462	2753	2899	2206
ADD2	ENSG00000075340	852	676	539	468	663	609	752	762	591	574	761	558	857	1224	570	876	1256	1799	817	988
FGF4	ENSG00000075388	0	0	0	0	0	0	6	3	5	0	3	2	0	0	1	0	1	1	1	0
RASAL2	ENSG00000075391	441	422	880	1256	753	1049	2088	2120	2223	2048	2282	1755	328	478	997	900	2376	2597	2339	1899
VPS9D1	ENSG00000075399	465	296	998	1094	765	672	520	410	1262	1377	1148	676	313	369	686	728	520	521	754	775
ZNF37A	ENSG00000075407	599	449	435	324	458	447	1235	1252	1199	1135	1352	1034	542	542	387	325	1355	1565	1176	1059
MARK3	ENSG00000075413	184	198	54	115	169	148	632	764	1189	854	1012	723	120	179	49	142	823	802	551	422
SLC25A3	ENSG00000075415	15952	13448	12320	9692	13606	13448	13647	14561	11707	9130	13553	10364	12929	11438	7600	11172	12876	14907	9654	8251
FNDC3B	ENSG00000075420	2044	1628	2926	2640	2587	2570	3533	3256	4105	3072	3944	2665	1372	1371	2854	2266	3507	4073	4023	3450
FOSL2	ENSG00000075426	539	462	643	684	441	600	8773	11569	11598	13364	11197	10470	224	241	302	326	6591	7318	7382	6994
CACNG5	ENSG00000075429	9	9	24	45	24	37	5	3	14	6	18	4	4	7	29	20	3	9	16	11
CACNG4	ENSG00000075461	1	0	2	28	14	6	0	1	0	3	0	0	2	1	7	11	1	1	1	1
FRYL	ENSG00000075539	1419	1385	2017	2139	1824	2470	3071	3011	5968	4873	4983	3514	919	1208	1607	1651	2281	2632	4945	4055
TMEM131	ENSG00000075568	378	305	1986	1919	1520	1446	562	517	3059	2642	2180	1465	254	246	1540	1268	436	517	2268	2131
FSCN1	ENSG00000075618	25559	15403	21521	12728	21133	17164	21432	18899	17165	11743	19633	12614	16646	13683	14335	14741	23297	25132	12628	13084
ACTB	ENSG00000075624	362857	327116	279225	242235	300528	354771	299361	350027	251289	214381	289538	238797	257675	318165	189341	322081	331282	393791	193005	210922
MOCOS	ENSG00000075643	427	431	278	323	312	431	575	591	533	432	562	471	210	216	159	166	441	436	367	343
PLD1	ENSG00000075651	207	225	243	249	247	285	628	481	774	585	783	487	193	244	177	333	560	626	661	599
ATP12A	ENSG00000075673	2	0	3	0	0	0	1	2	0	1	2	0	0	0	0	0	0	2	1	0
WDR62	ENSG00000075702	915	1077	923	932	847	1202	2010	1908	2434	2215	2494	1824	486	690	393	1007	1682	1706	1391	1797
DLG1	ENSG00000075711	1931	1654	2304	2447	2003	2380	3033	3062	3128	2850	3281	2537	1726	1817	1996	2071	3376	3642	3278	2482
RAB7A	ENSG00000075785	9270	7711	7604	5864	7995	7396	7705	7816	6088	4420	6971	5181	6926	6310	4712	5906	8193	8955	5065	4369
BCAP29	ENSG00000075790	916	826	2652	2207	2173	1847	814	898	2378	2066	1948	1360	1380	1044	2156	2726	957	1190	2791	2097
SEC31B	ENSG00000075826	26	22	203	335	142	162	37	33	504	779	442	324	18	15	126	141	28	28	331	413
SART3	ENSG00000075856	367	262	224	179	249	206	3267	3319	3692	3596	3715	2909	159	205	96	166	3181	3315	3592	3214
ARHGAP15	ENSG00000075884	22	3	13	10	10	9	11	15	22	33	31	18	5	1	7	3	7	7	35	27
TUBA3D	ENSG00000075886	0	1	1	1	1	1	1	1	7	12	3	5	0	0	3	2	0	3	12	13
PAX2	ENSG00000075891	3	11	22	23	12	27	28	11	47	28	72	38	16	6	36	21	94	106	94	145
EXOSC7	ENSG00000075914	2191	1614	1631	1150	1665	1373	1941	1940	1690	1421	1760	1356	1222	1035	707	1034	1661	1834	1184	969
KIFAP3	ENSG00000075945	567	583	847	849	766	809	548	605	893	799	798	618	478	365	688	729	527	557	939	643
MKRN2	ENSG00000075975	426	341	151	136	225	275	1487	1642	1114	912	1519	1132	345	426	134	207	1710	2082	1103	923
MCM6	ENSG00000076003	4206	3359	4190	3511	4148	4075	3790	3695	4112	3022	4158	2938	3002	2011	2752	2659	2992	2801	2965	2093
REXO2	ENSG00000076043	10590	8802	6408	4943	7785	7137	7825	7897	5127	4197	6646	5038	6288	5292	2474	4039	5659	6896	3824	3123
RBM7	ENSG00000076053	89	56	36	22	37	70	1954	2007	1410	1089	1828	1291	78	65	23	42	1895	2065	1270	928
RBMS2	ENSG00000076067	4830	3371	2256	1352	3073	2611	3855	3594	2966	2467	3783	2569	2429	2199	985	1088	2974	3130	1777	1645
BAZ2A	ENSG00000076108	4387	3542	3384	2897	3589	3734	7992	6842	8454	6734	8558	5825	3444	3702	2691	3105	7053	7896	5822	6012
PTPN23	ENSG00000076201	2055	1389	3594	3238	3204	2972	2394	2441	5756	5449	4815	3212	1109	1493	2676	2833	2047	2692	4336	5034
MLH1	ENSG00000076242	3176	2563	2806	2352	2987	2826	2812	2941	3123	2755	3204	2392	2482	2279	2023	2474	2607	2801	2557	2100
UNG	ENSG00000076248	2516	1771	1901	1304	2048	1676	2668	2469	1948	1389	2370	1675	2127	1577	1199	1309	2751	2635	1545	1160
FMO4	ENSG00000076258	26	10	23	12	19	20	20	12	32	18	29	10	5	2	22	18	12	14	23	14
KLHL20	ENSG00000076321	321	307	375	344	389	362	738	719	929	665	937	702	212	201	259	344	542	617	710	655
RGS11	ENSG00000076344	2	7	0	0	3	0	0	2	1	7	5	0	4	1	1	1	1	0	1	2
SLC46A1	ENSG00000076351	69	93	442	544	260	344	279	327	2137	1925	1369	954	163	166	1029	1337	507	696	3311	3534
PLXNA2	ENSG00000076356	243	129	1538	712	1145	524	348	372	1928	1624	1266	836	166	95	979	664	263	350	1395	1282
SPAG5	ENSG00000076382	7153	6670	5625	5117	6111	7026	8102	8706	8892	8076	8979	7136	4143	5456	3257	5857	6663	8807	6959	7609
ANKRD13A	ENSG00000076513	1386	1306	822	745	997	1160	2571	2864	1521	1414	2158	1740	810	997	426	472	2512	2502	1147	841
TPD52	ENSG00000076554	5104	4306	2966	2269	3582	3601	4123	4198	2087	1443	3366	2536	3405	3738	1298	2101	3969	4342	1476	1176
ACACB	ENSG00000076555	76	55	87	107	85	102	194	137	247	228	227	147	60	71	93	118	219	218	244	226
TRAF4	ENSG00000076604	1112	1070	509	381	635	786	3420	3451	2666	2490	3380	2556	745	1183	275	490	3723	4363	1925	2220
PAG1	ENSG00000076641	21	13	66	52	45	31	80	100	271	205	196	111	10	8	36	34	60	63	151	154
GPATCH1	ENSG00000076650	15	16	33	38	21	28	658	738	908	820	869	622	6	13	19	14	443	467	490	415
ICAM3	ENSG00000076662	22	23	21	10	17	13	53	31	21	16	46	22	10	23	7	7	50	27	23	10
NT5C2	ENSG00000076685	1540	1124	1424	1058	1372	1282	2048	2132	2454	2049	2413	1776	1326	1115	1205	1269	2026	2356	2539	1934
MCAM	ENSG00000076706	1332	1088	15919	14364	11149	10354	1255	1511	18659	20222	11783	9565	1264	1227	10731	17015	1280	2160	13668	20057
GPC4	ENSG00000076716	278	273	3349	3501	2481	2630	175	182	2801	2537	1682	1162	435	272	3941	4544	230	312	3311	3125
MBNL3	ENSG00000076770	84	66	79	60	70	71	82	60	77	68	89	47	60	56	40	43	81	66	97	53
CAMSAP3	ENSG00000076826	38	51	31	13	16	27	136	129	116	101	136	97	25	53	19	62	212	236	174	196
RAP1GAP	ENSG00000076864	358	337	215	229	280	268	270	312	193	181	213	199	255	217	130	160	284	270	139	127
XAB2	ENSG00000076924	2326	1824	2190	1704	2200	2099	2253	2324	2734	2615	2834	2066	1398	1362	1470	1941	1841	2118	2152	2199
ARHGEF1	ENSG00000076928	2752	1613	2689	1756	2488	1969	2615	2271	3329	2887	3313	2072	593	405	560	675	661	790	880	811
STXBP2	ENSG00000076944	1713	1211	1363	884	1487	1196	1063	869	894	840	1035	762	1243	937	803	952	774	872	507	549
MAP2K7	ENSG00000076984	465	382	361	387	404	402	2511	2521	2265	2323	2642	2011	286	317	350	479	2356	2877	1735	2080
NMRK2	ENSG00000077009	0	0	0	0	1	0	0	0	0	0	1	0	0	0	0	0	0	0	0	0
DGKD	ENSG00000077044	1048	1019	1166	1189	1132	1235	4089	5136	6153	8141	5855	5580	736	1035	1438	1766	4001	4985	5881	7013
CTTNBP2	ENSG00000077063	9	13	22	25	27	21	123	111	126	101	126	106	3	16	18	7	125	115	145	110
ACTL6B	ENSG00000077080	5	0	0	0	1	0	0	2	1	0	0	0	0	1	1	1	2	0	0	2
RARB	ENSG00000077092	0	1	5	0	0	2	18	6	40	3	25	5	0	1	0	0	0	0	1	2
TOP2B	ENSG00000077097	7100	6205	5654	4983	6102	6659	7294	6796	7012	5353	7075	5330	5916	4959	4585	4738	7928	7947	7046	5125
TM9SF3	ENSG00000077147	3136	2950	11673	10724	8752	9002	3021	3553	14981	13251	9820	7527	3934	3220	10737	11320	3273	4248	16807	12701
NFKB2	ENSG00000077150	2516	1681	3196	2531	2952	2478	3552	3265	4549	3381	4392	2820	2366	2400	3342	4866	4404	5882	4571	6017
UBE2T	ENSG00000077152	1514	1649	1098	1036	1292	1386	2216	2205	1824	1480	2180	1644	1163	1421	586	1306	2754	2946	1859	1412
PPP1R12B	ENSG00000077157	120	87	565	1274	515	705	327	348	678	821	610	448	473	659	1001	1006	996	1054	1032	1024
DNAJC10	ENSG00000077232	3865	3980	10138	9918	7790	8300	2457	3856	10106	8527	6763	5099	2226	2078	4479	4537	1414	1962	5930	3904
GTF3C1	ENSG00000077235	1456	1125	4370	4842	3484	4003	1681	1457	7981	7904	5489	4108	1248	1213	3527	4461	1729	1807	6702	7566
IL4R	ENSG00000077238	147	103	163	119	181	119	365	442	974	861	696	575	110	174	139	190	547	619	887	1000
USP33	ENSG00000077254	1315	1020	1038	912	1048	1108	1594	1742	1984	1654	2066	1484	1186	1180	870	1030	1710	1941	2080	1645
PAK3	ENSG00000077264	341	332	204	249	215	279	436	457	350	339	418	335	231	240	138	145	371	334	230	168
CAPN6	ENSG00000077274	55	38	97	61	90	63	38	27	49	24	53	26	12	3	9	2	6	4	3	3
DCX	ENSG00000077279	2	1	3	1	1	1	2	4	1	4	5	0	0	0	0	0	2	0	2	1
SNRPA	ENSG00000077312	2745	2393	2737	2498	2679	3046	3559	4075	3949	3518	4082	3239	1333	1603	1342	2286	2722	3370	2311	2510
SPAG6	ENSG00000077327	0	0	0	1	0	2	1	0	0	0	1	0	0	1	0	0	1	0	1	0
EXOSC5	ENSG00000077348	2694	2635	1992	1753	2274	2448	2215	2248	1582	1490	1831	1644	2197	1978	1154	2012	2032	2065	1190	1043
DYNC1I2	ENSG00000077380	3154	2999	2918	2545	2989	2998	2701	2938	2965	2522	2944	2258	1481	1491	1128	1645	1505	1702	1678	1418
APBB1IP	ENSG00000077420	1	1	1	1	2	1	1	1	2	3	3	0	1	0	0	0	1	0	2	2
LRCH4	ENSG00000077454	1043	629	931	791	946	832	2242	2095	2730	2741	2855	2067	465	690	802	992	1896	2550	1919	2693
FAM76B	ENSG00000077458	112	114	127	155	125	131	668	749	714	764	790	572	136	164	226	237	829	873	827	657
SIRT6	ENSG00000077463	475	296	300	231	360	369	920	739	887	875	982	766	217	322	150	268	1077	1144	769	937
TYR	ENSG00000077498	0	0	0	0	0	0	0	0	4	4	2	0	0	0	0	0	0	0	2	2
POLD3	ENSG00000077514	218	209	152	179	193	215	1716	1766	1904	1858	2007	1512	237	290	154	249	2426	2256	2460	1693
ACTN2	ENSG00000077522	14	4	30	17	25	22	14	9	41	44	26	18	59	50	67	95	68	69	62	62
CAPZB	ENSG00000077549	22051	20794	14717	13299	16958	18450	15915	17653	10033	9060	12940	11049	14607	13840	8005	11827	13032	14623	7378	6921
GPR137B	ENSG00000077585	575	411	626	470	663	526	632	533	643	461	696	429	825	514	775	590	663	763	766	635
NAALAD2	ENSG00000077616	11	10	106	102	79	87	14	12	156	144	93	50	12	8	95	101	15	11	162	114
JADE1	ENSG00000077684	422	407	285	277	278	383	3302	3367	2925	2598	3100	2496	380	525	181	383	3372	3604	2663	2166
SLC25A43	ENSG00000077713	610	426	232	185	367	432	527	531	205	166	316	262	629	667	210	185	667	790	166	148
UBE2A	ENSG00000077721	1729	1539	1220	1026	1282	1576	1249	1508	1146	924	1447	1075	991	1087	558	786	1145	1358	977	826
FGFR1	ENSG00000077782	1322	1201	3550	3503	2931	2864	1219	1501	4474	3954	3175	2335	2242	1909	5719	5653	1909	3154	5961	5971
FKBP6	ENSG00000077800	4	3	3	0	1	2	2	2	8	2	0	3	0	1	5	1	4	1	9	4
SMC1B	ENSG00000077935	0	0	0	0	0	0	0	0	1	0	1	0	0	0	0	0	0	0	0	0
FBLN1	ENSG00000077942	1092	1021	9479	9584	6590	7390	699	782	7087	7500	4444	3734	1246	822	9399	9302	688	891	6031	6736
ITGA8	ENSG00000077943	2	4	13	11	13	8	5	3	16	43	14	13	12	5	56	13	7	5	43	28
CST7	ENSG00000077984	60	24	123	62	85	50	31	31	59	32	57	30	33	26	56	46	37	34	47	39
MAP2	ENSG00000078018	168	159	189	184	219	209	159	118	104	161	121	121	90	119	226	159	93	88	91	109
PIAS2	ENSG00000078043	804	569	308	233	409	443	1134	1064	820	625	970	693	581	524	222	249	1205	1349	794	691
AMPH	ENSG00000078053	1290	1547	1201	1618	1373	1809	1270	1537	1580	1364	1533	1218	838	1083	1060	1527	1153	1340	1324	1152
ARAF	ENSG00000078061	3923	3235	1860	1356	2431	2485	3460	3731	3168	2687	3526	2713	1551	1762	569	880	1761	2321	1087	1296
MCCC1	ENSG00000078070	727	626	708	610	737	738	701	697	854	855	892	649	715	637	646	775	691	886	951	784
LAMP3	ENSG00000078081	25	17	169	151	106	96	22	12	133	113	73	60	33	32	174	166	21	38	143	144
FAP	ENSG00000078098	22	10	312	260	255	165	32	14	321	231	208	106	2	4	90	65	20	7	88	46
NEBL	ENSG00000078114	145	90	119	150	123	123	73	92	88	84	103	50	45	52	71	62	30	49	72	46
ACER3	ENSG00000078124	230	156	503	386	400	413	246	275	693	554	449	367	162	197	361	273	221	272	683	488
UBE2K	ENSG00000078140	5942	6060	3063	2666	4056	4552	8269	8373	4765	4106	6735	5410	5501	4858	1893	2981	8870	9624	4748	3319
PIK3C3	ENSG00000078142	304	262	328	318	327	340	711	723	970	865	982	680	355	353	301	475	802	922	1202	983
N4BP2	ENSG00000078177	383	519	472	640	484	509	885	920	1258	1024	1292	793	781	542	652	782	934	978	1426	933
TIGAR	ENSG00000078237	648	382	498	312	432	423	2088	1540	1939	1309	1939	1368	302	256	221	316	1432	1488	925	750
TULP3	ENSG00000078246	923	956	684	637	749	916	2415	2092	2203	1595	2407	1601	749	892	424	586	1914	2041	1412	1175
SYNJ2	ENSG00000078269	2820	1829	1276	770	1762	1457	4020	3713	2740	2270	3333	2485	2622	2331	1236	1197	4972	5621	2915	2578
ADCY2	ENSG00000078295	175	135	114	105	145	151	138	164	114	112	140	129	422	334	278	150	360	355	205	154
PPP2R5C	ENSG00000078304	2613	2017	1053	818	1688	1502	2661	2573	1553	1216	2301	1745	1223	1174	380	514	1602	1780	747	691
RBFOX1	ENSG00000078328	62	42	46	57	50	56	51	51	68	84	68	49	51	53	45	67	74	75	83	88
GNB1	ENSG00000078369	20937	19154	10653	8882	13968	15175	15619	16565	7809	5877	11152	9771	11289	10800	4595	5777	11128	12902	3949	3308
HOXA9	ENSG00000078399	72	54	25	25	36	32	778	707	551	394	712	503	52	61	19	53	847	948	529	453
EDN1	ENSG00000078401	9	4	59	22	33	28	156	145	907	912	613	458	11	9	17	29	62	64	375	340
MLLT10	ENSG00000078403	467	398	708	550	610	545	1936	1938	1755	1623	2052	1591	337	370	756	797	2007	2473	1604	1472
ZCWPW1	ENSG00000078487	52	36	33	58	55	43	52	42	48	81	61	47	127	134	56	45	111	106	92	57
ADCYAP1R1	ENSG00000078549	12	2	25	21	9	20	25	30	23	44	43	25	3	7	25	37	19	29	54	27
FGF20	ENSG00000078579	0	1	0	0	0	0	1	1	3	0	6	1	0	0	0	0	1	0	1	1
P2RY10	ENSG00000078589	0	3	3	0	0	0	0	1	6	11	9	1	0	0	2	2	0	0	7	3
ITM2A	ENSG00000078596	1	0	8	3	9	0	1	1	4	3	2	4	0	0	1	0	0	0	0	0
NRDC	ENSG00000078618	12652	11790	10170	9324	10759	11772	9755	10666	10412	9074	11040	8356	9833	9425	6596	8071	8970	10437	9305	7908
VDAC3	ENSG00000078668	4649	4103	3270	2589	3569	3553	4992	4786	3732	2965	4439	3376	2741	3048	1159	2311	4007	4643	2903	2352
PCM1	ENSG00000078674	2380	2045	1841	1703	1933	2234	3614	3675	4012	3315	3958	2925	2993	3344	1845	2503	4612	5304	4455	3489
TNRC6C	ENSG00000078687	58	56	35	72	30	57	104	207	144	222	222	143	37	12	42	24	232	158	96	84
CBFA2T2	ENSG00000078699	206	189	221	231	172	230	1057	897	1393	1315	1509	976	131	143	160	173	775	869	1013	937
BRINP1	ENSG00000078725	28	16	64	38	33	28	93	101	315	197	198	108	6	9	27	20	91	75	172	150
ITCH	ENSG00000078747	1080	998	918	722	963	1089	1861	2208	2104	1855	2428	1799	693	754	703	948	1713	2055	1872	1096
PKD2L2	ENSG00000078795	4	13	2	2	5	4	17	7	16	10	14	22	12	3	0	0	9	8	11	12
TP53INP2	ENSG00000078804	1232	946	850	681	871	893	1514	1269	1199	808	1466	918	813	733	534	563	1044	1083	717	670
SDF4	ENSG00000078808	5224	4484	13302	11702	10474	10059	3528	4201	10761	10310	8328	6168	4268	2874	10006	11273	2748	3331	8214	8020
MYH7B	ENSG00000078814	58	48	69	80	69	61	65	53	78	95	73	51	34	27	71	44	52	42	81	79
BPIFB2	ENSG00000078898	0	0	0	0	0	0	0	0	0	0	0	0	0	0	0	0	0	0	0	0
TP73	ENSG00000078900	97	96	57	58	51	105	660	625	521	398	607	412	137	121	77	71	956	813	478	415
TOLLIP	ENSG00000078902	544	372	357	225	424	357	876	891	639	467	722	510	420	319	252	291	908	977	412	428
UBE2D4	ENSG00000078967	2737	1790	722	430	1345	1198	1935	1633	605	368	1250	844	2040	2075	404	423	1910	2096	457	389
CLUL1	ENSG00000079101	3	1	7	3	14	4	5	1	3	2	16	1	15	11	33	6	1	2	11	13
RUNX1T1	ENSG00000079102	3	3	1	11	3	7	15	12	17	13	12	5	1	0	7	8	4	3	4	2
CDH17	ENSG00000079112	0	0	0	0	1	0	1	3	9	6	1	2	2	0	3	1	5	4	3	4
THOC1	ENSG00000079134	424	352	387	343	426	370	884	840	1265	1230	1166	845	285	279	228	334	732	710	1274	1021
FKBP7	ENSG00000079150	72	71	409	364	288	315	46	62	331	321	194	146	28	23	87	88	35	14	88	52
OSBPL6	ENSG00000079156	383	325	265	232	298	351	1048	1097	941	711	1144	770	117	107	59	125	556	568	416	335
SLC1A3	ENSG00000079215	157	73	556	504	445	388	230	334	905	1259	697	522	209	87	1064	789	261	233	1361	1113
XRCC5	ENSG00000079246	23595	21193	22567	20093	22747	23981	18513	20279	19877	16679	21004	16511	13948	12218	11972	15525	12955	14613	13419	11025
LXN	ENSG00000079257	3	1	1	0	2	0	0	1	8	5	5	0	0	0	0	1	0	0	8	1
SP140	ENSG00000079263	480	177	410	183	434	171	474	269	615	300	601	224	56	46	42	62	115	92	98	72
MKNK1	ENSG00000079277	20	14	34	32	36	38	32	30	61	35	47	49	35	17	43	50	48	56	86	92
TNS1	ENSG00000079308	270	307	814	1396	783	1000	1036	1236	2002	2350	1568	1292	222	552	1417	1368	1215	1253	1885	2152
REXO1	ENSG00000079313	1265	955	841	635	936	973	2530	2689	2195	2109	2677	2008	1002	1224	757	1033	2735	3367	1828	1907
SAR1A	ENSG00000079332	3775	3133	3116	2418	3337	3202	5003	5534	5444	4418	5748	4283	2790	2520	1569	2126	4187	4867	4106	3205
CDC14A	ENSG00000079335	58	22	64	41	59	46	508	435	445	424	510	344	39	86	80	96	519	631	478	431
RAPGEF3	ENSG00000079337	65	25	76	25	49	57	100	83	177	148	169	96	40	19	50	36	104	107	122	99
CEACAM1	ENSG00000079385	6	1	17	2	9	1	1	0	15	5	5	5	4	1	1	4	2	1	9	4
SENP1	ENSG00000079387	1046	715	566	412	715	701	1966	1960	1495	1231	1816	1329	989	812	368	445	2161	2275	1363	1123
DUSP13	ENSG00000079393	1	0	0	0	0	1	0	0	0	0	0	0	0	2	1	0	3	2	0	0
CIC	ENSG00000079432	2968	2135	1218	1209	1998	1988	3764	3897	2548	2109	3346	2288	1701	1891	852	1046	3251	3911	1507	1718
LIPE	ENSG00000079435	138	107	73	66	114	85	502	583	405	397	483	398	57	110	56	86	461	654	300	374
FDFT1	ENSG00000079459	22	23	36	11	15	18	18	25	158	167	175	96	32	11	6	3	20	23	127	145
PAFAH1B3	ENSG00000079462	4483	3764	2380	1827	3135	2847	3017	3101	1875	1367	2309	2008	2440	2006	945	1478	1997	2199	909	790
OPHN1	ENSG00000079482	310	264	358	400	324	419	758	764	1023	802	905	743	110	185	162	331	616	785	878	678
AFM	ENSG00000079557	0	0	1	2	0	1	0	0	3	3	1	1	0	0	1	0	0	0	0	2
KIF22	ENSG00000079616	1859	1664	1302	1166	1424	1607	3228	3675	3111	2852	3086	2510	1011	1431	728	1847	3013	3896	2084	2528
SCGN	ENSG00000079689	0	0	14	11	10	8	0	0	0	0	0	0	1	2	32	10	1	0	0	0
CARMIL1	ENSG00000079691	122	109	114	169	174	161	394	449	443	319	534	420	112	98	178	163	342	408	375	226
PGM1	ENSG00000079739	3385	2801	2852	2309	2989	2931	2432	2408	2417	1726	2545	1748	3731	3015	2605	3020	2869	3026	2176	2050
DDX1	ENSG00000079785	11844	11123	10919	9546	11383	11363	10534	10527	10735	8751	10862	8351	7803	7004	5816	8461	8085	8784	8197	6206
DNM2	ENSG00000079805	6297	5177	4562	3563	4932	5159	5326	5604	4518	3891	5238	3995	2785	2889	1989	2544	2914	3716	2177	2402
EPB41L2	ENSG00000079819	22753	19342	20204	16991	20750	20245	16287	16787	19127	16600	18477	14045	9149	9029	6517	7346	7182	8895	10614	9630
RIMS1	ENSG00000079841	24	24	21	18	22	19	12	23	42	14	15	26	18	16	20	15	3	26	10	20
MOXD1	ENSG00000079931	356	338	2642	2716	1843	2130	282	286	2012	2186	1286	1082	528	421	3397	3541	304	351	2700	2502
STX7	ENSG00000079950	1495	1413	812	767	982	1171	1592	1503	1378	1218	1671	1284	1022	1035	459	621	1240	1564	1166	933
RABL2B	ENSG00000079974	834	599	1037	1100	844	895	898	831	1101	1097	1116	761	537	512	870	651	900	1106	889	672
KEAP1	ENSG00000079999	754	574	338	268	467	452	4710	4630	3088	2420	3945	2943	309	453	135	303	4254	4662	2106	1922
DDX43	ENSG00000080007	463	403	436	331	480	417	512	501	603	490	619	459	365	371	309	470	503	564	559	487
PTPRH	ENSG00000080031	34	41	29	72	31	67	88	82	129	141	119	87	18	31	16	54	41	54	58	55
DCT	ENSG00000080166	0	0	0	0	1	3	1	0	3	0	2	0	1	0	2	0	0	0	0	0
SLC35C2	ENSG00000080189	1700	1466	2055	1787	1927	1846	2485	2584	4644	4433	4134	2938	1558	1782	1767	2686	2794	3419	3845	4343
CRYBG3	ENSG00000080200	453	383	829	1026	746	825	1093	940	2862	2506	2169	1411	364	332	650	551	1027	988	2176	1723
EPHA6	ENSG00000080224	79	80	121	140	119	134	73	101	107	89	96	100	125	118	184	186	149	147	197	137
SCTR	ENSG00000080293	8	0	0	0	2	0	0	1	1	0	0	1	9	0	3	1	0	0	0	0
RFX3	ENSG00000080298	207	207	169	229	171	279	407	437	443	409	508	374	111	148	134	163	431	445	581	408
RIF1	ENSG00000080345	352	295	612	661	531	525	2907	3188	4642	4289	4085	3203	227	351	455	648	2279	2499	4271	3106
RAB21	ENSG00000080371	1808	1471	1163	956	1324	1472	2526	2458	1691	1346	2073	1636	1265	1186	720	936	2553	3020	1608	1146
SLC4A4	ENSG00000080493	20	26	71	121	58	64	17	29	106	70	82	60	52	74	142	168	75	105	200	167
SMARCA2	ENSG00000080503	793	788	801	1000	850	1251	1197	1151	1854	1325	1547	1228	931	1034	1000	1340	1835	1730	1963	1600
RDH8	ENSG00000080511	2	0	2	0	2	6	4	3	9	15	10	4	0	1	1	0	6	11	11	10
SESN1	ENSG00000080546	89	37	78	23	76	34	700	504	552	387	726	372	32	37	26	26	485	542	382	255
MID2	ENSG00000080561	92	59	45	40	54	55	261	214	187	135	202	191	37	26	35	30	163	175	116	75
DNAAF6	ENSG00000080572	0	0	0	0	0	0	0	0	0	0	0	0	0	0	3	0	0	1	0	0
COL5A3	ENSG00000080573	139	122	2512	2539	1816	1798	77	77	1678	1803	1028	729	151	109	2184	2222	87	133	1464	1573
SRCAP	ENSG00000080603	300	397	416	519	563	285	3682	3176	3647	3346	3719	2969	451	365	769	743	4809	4435	3880	3652
PUM3	ENSG00000080608	1644	1318	1787	1343	1802	1469	2227	2397	2523	2448	2400	2071	877	990	829	1299	1815	2048	2171	1760
CPB2	ENSG00000080618	3	5	6	3	1	7	0	3	12	12	12	10	5	1	6	3	3	8	17	3
CHRNA3	ENSG00000080644	23	17	158	147	132	118	42	39	97	112	93	65	50	33	116	184	43	63	122	148
KCNN2	ENSG00000080709	9	3	14	9	12	21	16	13	56	41	38	24	12	6	7	12	12	25	37	34
CNOT4	ENSG00000080802	107	64	100	99	104	104	782	723	856	692	859	606	42	46	70	95	572	608	595	591
PSEN1	ENSG00000080815	267	308	804	705	634	655	700	671	3690	3219	2423	1625	143	154	377	433	367	406	1733	1486
CPOX	ENSG00000080819	3077	2514	2529	2064	2783	2633	3686	3616	4340	3651	4382	3057	2526	2007	1502	1787	3570	4095	3582	2969
CLDND1	ENSG00000080822	2286	2139	3826	4016	3336	3799	1472	1586	4758	4428	3691	2773	2137	1736	2696	3183	1302	1633	4996	4076
MOK	ENSG00000080823	482	409	359	243	350	347	520	590	740	705	677	549	134	134	156	160	269	318	362	383
HSP90AA1	ENSG00000080824	76075	57317	87970	61876	86330	68663	57590	53325	68151	51345	66283	45235	28769	22895	29406	37945	28268	28250	32476	24882
RBL1	ENSG00000080839	615	623	701	775	633	845	1417	1436	2120	1728	1946	1369	487	453	576	624	1214	1245	1638	1173
DLGAP4	ENSG00000080845	3131	2051	2137	1448	2238	2019	6933	7352	7015	6170	7287	5618	907	968	742	1020	3968	4955	3718	4386
IGSF9B	ENSG00000080854	135	110	261	299	243	200	247	229	762	690	601	419	77	95	202	195	224	258	480	544
CFHR2	ENSG00000080910	0	0	0	0	1	0	0	0	0	0	0	0	0	0	0	0	0	0	0	0
NDC80	ENSG00000080986	1034	896	908	867	925	1057	5565	5787	7149	6379	6833	5278	607	1211	411	1601	5469	6931	7350	6832
AP4E1	ENSG00000081014	545	514	521	609	523	592	748	696	974	788	907	688	468	430	359	405	697	720	631	486
RSBN1	ENSG00000081019	13	10	6	6	15	10	1001	1128	1210	1029	1293	970	4	4	13	14	1007	1181	1136	999
MAGI3	ENSG00000081026	378	420	473	655	410	557	1657	1538	1832	1592	1795	1319	210	333	480	498	1383	1625	1420	1222
CXCL2	ENSG00000081041	0	0	0	0	1	0	0	0	9	0	1	0	0	0	1	0	0	0	2	1
AFP	ENSG00000081051	187	121	88	56	121	119	144	171	70	48	130	104	103	135	26	75	106	163	40	60
COL4A4	ENSG00000081052	75	44	837	1122	610	853	58	63	781	874	551	436	90	70	985	975	73	67	835	824
TCF7	ENSG00000081059	1	3	0	2	1	4	2	1	8	1	3	0	2	3	0	1	1	0	5	2
OSTM1	ENSG00000081087	292	293	1578	1431	1135	1217	226	268	1237	1189	855	567	351	292	1521	1574	233	347	1640	1241
CDH7	ENSG00000081138	5	3	9	5	5	6	7	9	25	16	14	8	4	5	11	7	5	6	25	17
IMPG2	ENSG00000081148	4	6	5	16	5	8	6	7	28	21	21	16	3	1	7	13	5	7	32	31
PCNP	ENSG00000081154	12359	11091	7253	5429	8907	8577	9680	9013	4659	3466	7303	5475	12376	9510	4948	6138	10413	10578	4640	3128
EXD2	ENSG00000081177	139	141	503	489	411	429	274	264	1401	1212	873	648	84	129	207	321	152	208	765	874
ARG2	ENSG00000081181	630	588	475	455	565	647	708	686	606	426	661	494	244	237	108	199	278	317	171	161
MEF2C	ENSG00000081189	18	17	14	10	21	33	64	26	43	53	74	47	48	61	53	85	113	95	115	107
PTPRC	ENSG00000081237	12	10	9	20	2	8	2	2	14	8	31	2	6	22	52	24	26	6	6	18
CACNA1S	ENSG00000081248	0	0	0	0	0	0	0	0	0	0	0	0	0	0	0	0	0	0	0	0
PKP1	ENSG00000081277	0	0	0	1	0	0	0	2	0	0	0	0	0	0	0	1	0	0	0	1
UBA5	ENSG00000081307	2107	1797	1588	1314	1768	1810	2166	2302	2173	2006	2367	1774	1583	1439	934	1394	2177	2488	2014	1598
STK17B	ENSG00000081320	28	20	34	25	35	31	1023	1235	995	894	1150	1008	18	24	20	37	815	1156	720	648
CDC14B	ENSG00000081377	977	648	458	295	637	537	1107	1197	733	596	1027	765	797	772	351	435	1145	1274	639	505
ZNF510	ENSG00000081386	93	62	92	126	86	75	748	723	979	765	952	641	68	75	120	75	732	826	758	675
LRP2	ENSG00000081479	9	2	26	38	23	22	0	1	17	24	13	12	5	4	37	30	2	3	27	29
ZNF506	ENSG00000081665	12	9	10	16	15	21	35	14	48	61	44	31	7	3	9	8	17	24	50	51
JMJD4	ENSG00000081692	185	142	105	101	136	120	913	916	738	573	858	659	97	152	76	104	1107	1225	569	590
DUSP12	ENSG00000081721	725	503	462	293	512	406	1494	1598	954	862	1207	1019	415	453	188	288	1310	1516	919	695
AACS	ENSG00000081760	2808	2188	2426	1955	2725	2348	2296	2272	2640	2558	2741	2058	1936	1709	1753	2205	2167	2290	2197	2017
DELE1	ENSG00000081791	847	538	951	838	919	740	1176	1451	2346	2339	2171	1743	681	708	1064	1035	1314	1518	1870	2106
SLC13A1	ENSG00000081800	0	0	0	0	0	0	0	0	0	0	0	0	0	0	0	0	0	0	0	0
CADPS2	ENSG00000081803	306	262	267	229	224	274	300	260	267	189	285	224	329	393	234	278	417	363	283	183
PCDHB4	ENSG00000081818	0	0	2	3	1	0	0	0	5	8	3	5	1	0	2	1	1	1	2	0
PCDHA6	ENSG00000081842	13	11	159	131	102	98	12	7	193	205	138	64	14	12	155	158	9	11	173	204
PCDHGA2	ENSG00000081853	0	0	35	45	17	19	0	0	33	40	25	16	0	0	3	7	0	0	9	8
HSPB11	ENSG00000081870	2153	1821	1137	948	1387	1463	1600	1613	1073	891	1306	1004	2094	1709	648	1048	1620	1796	1034	697
PHLPP1	ENSG00000081913	97	90	125	117	118	138	606	593	599	457	669	436	86	80	133	129	833	845	678	519
ATP8B1	ENSG00000081923	0	5	11	14	11	12	11	0	12	5	10	10	1	7	5	3	4	8	11	4
IL12RB2	ENSG00000081985	2	0	1	1	2	0	0	0	0	3	1	0	2	2	2	0	0	0	1	1
SMARCD3	ENSG00000082014	760	737	438	344	549	623	525	698	645	952	738	640	998	838	346	446	901	912	929	1044
WDR70	ENSG00000082068	1193	1084	1068	946	1017	1078	1581	1562	1758	1448	1759	1245	847	889	728	1064	1624	1613	1501	1260
FYB1	ENSG00000082074	0	1	6	0	2	2	0	3	2	0	1	0	1	2	2	2	1	0	0	0
MPP4	ENSG00000082126	105	114	102	111	121	128	103	96	163	99	152	82	10	5	38	31	9	8	34	21
STRADB	ENSG00000082146	1802	1131	454	255	834	835	1227	976	401	219	885	505	668	653	71	92	653	678	153	122
BZW1	ENSG00000082153	17971	14238	13127	9140	14625	13292	16961	17061	12285	9076	15921	11567	10418	8978	5382	6441	12384	13627	8578	5922
PGR	ENSG00000082175	0	0	0	0	0	0	0	0	0	0	0	0	0	0	0	0	0	0	0	0
C1QTNF3	ENSG00000082196	14	13	112	159	50	107	12	20	72	131	56	56	57	47	414	466	40	57	296	288
ME2	ENSG00000082212	3685	3429	2760	2271	3047	3240	2887	3516	2234	2083	2859	2413	2339	2625	1259	1907	2239	3098	1744	1489
C5orf22	ENSG00000082213	716	495	619	351	541	487	1383	1282	1217	902	1443	1051	707	647	489	488	1790	2067	1385	1067
CCNT2	ENSG00000082258	236	159	424	371	314	295	1293	1401	3295	3494	2933	2203	211	188	339	404	1021	1126	3342	2988
FAM135A	ENSG00000082269	586	519	371	372	407	518	854	894	798	611	995	701	632	594	358	372	1058	1167	795	534
COL19A1	ENSG00000082293	5	11	38	30	40	26	22	13	70	41	46	37	3	1	6	19	11	17	45	51
EPB41L3	ENSG00000082397	6710	8484	5612	6946	6150	8862	6408	8321	5914	5839	6407	5773	3655	5048	3105	5003	4461	6259	3704	3700
COBLL1	ENSG00000082438	488	426	406	342	386	440	823	775	699	548	817	567	485	558	364	382	821	899	772	496
DLG3	ENSG00000082458	192	174	125	139	127	148	428	401	414	293	486	299	150	149	91	129	406	441	317	259
KCNK2	ENSG00000082482	22	10	16	10	12	19	24	24	14	3	14	6	23	13	7	1	41	24	10	1
SERTAD4	ENSG00000082497	312	250	173	110	214	216	1110	1139	757	603	1026	712	164	170	76	112	1556	1668	944	743
TRAF5	ENSG00000082512	158	141	152	225	166	210	321	355	863	1155	774	606	126	174	151	215	482	506	1264	1181
MRPL22	ENSG00000082515	1220	1098	745	566	928	883	1830	1895	1197	925	1503	1128	844	911	337	692	1723	1987	976	841
GEMIN5	ENSG00000082516	632	486	594	415	544	516	2636	3047	3162	2632	3080	2480	413	442	471	550	2692	3408	2997	2877
OPRK1	ENSG00000082556	2	2	0	3	3	13	10	10	37	19	19	16	0	2	1	3	0	4	3	10
NFE2L1	ENSG00000082641	3318	3288	19572	18599	14431	14510	2866	3074	24340	22907	14859	11366	3847	3324	19657	20635	2774	3767	21579	22198
SEMA5B	ENSG00000082684	0	0	7	0	3	4	0	0	8	0	5	1	0	0	2	2	0	1	3	4
GSK3B	ENSG00000082701	1055	826	656	437	732	714	3115	2906	2388	1574	2986	2085	558	634	249	410	2876	3365	2010	1542
ITGB5	ENSG00000082781	9073	7120	27972	20371	22104	16900	5826	6393	20691	15325	13874	9484	14828	10827	36872	35113	8812	11328	25849	21338
ERC1	ENSG00000082805	1859	2238	2831	4399	2290	3611	4047	4421	6168	5365	4997	4160	1402	1685	3186	3308	3930	4787	6962	6502
XPO1	ENSG00000082898	6468	5911	6692	6715	6272	7405	12681	13555	17360	15215	16351	12381	4922	5589	4996	6305	11526	13499	17580	13687
RNF13	ENSG00000082996	273	242	582	509	446	471	368	403	856	710	716	497	260	199	388	506	247	319	658	570
TRPM3	ENSG00000083067	1	2	8	5	2	3	2	3	7	3	8	6	2	1	3	1	5	4	8	8
PALB2	ENSG00000083093	11	7	8	13	16	15	549	585	517	331	582	455	16	21	22	35	749	853	645	497
DOP1A	ENSG00000083097	12	7	26	26	22	31	207	195	341	297	334	212	11	22	37	36	187	239	400	302
LYRM2	ENSG00000083099	467	341	280	207	370	338	1557	1391	937	683	1315	835	378	479	202	335	1616	1745	888	707
BCKDHB	ENSG00000083123	322	302	273	181	269	281	273	253	260	194	306	166	167	115	114	143	120	115	181	115
KAT6A	ENSG00000083168	223	157	269	300	237	243	2849	2415	3067	2627	2992	2183	167	155	242	223	2819	2927	2876	2345
TUT7	ENSG00000083223	219	292	393	421	346	378	990	1057	1563	1466	1392	1105	255	256	490	425	1112	1180	1664	1423
ULK2	ENSG00000083290	287	227	135	139	172	174	231	236	163	149	202	178	400	363	165	164	407	399	170	113
GRHL2	ENSG00000083307	0	0	0	0	2	1	2	1	1	3	0	3	0	2	0	2	2	1	3	4
TNPO1	ENSG00000083312	10813	8591	10986	9171	11237	10881	9098	9689	10349	8663	11336	8024	9040	7809	7616	8957	8259	10541	9648	8045
PLOD1	ENSG00000083444	2273	1985	19628	18026	13925	13875	1401	1518	16359	16023	10277	7774	1702	1444	13125	14547	1143	1529	10028	12457
P2RX5	ENSG00000083454	221	145	412	294	350	226	130	148	342	339	280	173	297	298	505	723	248	266	632	701
ITGAE	ENSG00000083457	1233	969	373	280	640	666	815	778	422	361	617	501	841	710	184	271	682	733	350	269
DIS3	ENSG00000083520	865	698	1090	807	1000	906	1849	1739	2397	1858	2170	1636	830	744	978	1068	1635	1846	2523	2038
PIBF1	ENSG00000083535	223	240	208	204	223	228	410	419	424	337	460	328	251	214	177	255	492	520	593	436
TDRD3	ENSG00000083544	178	154	123	110	124	151	400	436	378	261	438	326	167	182	104	127	468	565	325	231
NUFIP1	ENSG00000083635	52	17	28	11	35	15	652	605	641	548	652	526	32	48	13	40	738	863	721	608
PDS5B	ENSG00000083642	689	640	554	468	567	626	2125	2251	2768	2323	2549	1995	705	1001	422	743	2317	2541	3035	2170
OXCT1	ENSG00000083720	3270	3456	3889	3844	3586	4034	2465	2865	3263	2815	3138	2420	6092	5572	5154	6884	5223	6531	5713	4544
RRAGB	ENSG00000083750	190	118	150	75	146	105	247	226	380	333	379	230	60	23	34	53	87	114	182	131
EPYC	ENSG00000083782	0	0	6	7	3	11	0	0	6	5	2	10	0	0	0	0	0	0	2	0
CYLD	ENSG00000083799	1889	1580	1002	826	1242	1394	1701	1719	1511	1051	1704	1228	2696	3070	967	1309	2838	3379	1872	1479
SLC27A5	ENSG00000083807	161	98	59	51	93	71	112	98	67	94	87	69	143	104	54	46	108	97	66	72
ZNF324	ENSG00000083812	5	4	13	24	18	10	182	211	222	140	231	202	4	7	18	11	240	271	194	197
ZNF671	ENSG00000083814	2	2	10	11	5	5	221	190	432	427	365	204	2	2	2	16	151	152	326	337
ZNF416	ENSG00000083817	6	1	5	3	2	4	217	188	168	145	183	130	4	0	0	4	186	242	139	123
ZNF586	ENSG00000083828	18	27	29	25	26	21	204	248	205	195	221	165	19	21	29	20	253	307	198	182
ZNF446	ENSG00000083838	16	8	14	8	10	21	139	137	195	123	197	87	15	1	8	12	115	140	91	126
ZNF264	ENSG00000083844	50	43	56	56	55	40	491	458	669	618	617	469	17	18	36	41	463	454	552	462
RPS5	ENSG00000083845	35742	27296	21943	16169	26517	25203	23214	23297	14054	10779	18833	14752	26676	22234	13705	19680	21009	23868	9647	10286
FAT1	ENSG00000083857	916	789	10943	11767	7405	8916	1686	1626	17971	16698	10534	7701	861	845	12647	11051	1716	1829	18769	17624
YTHDC1	ENSG00000083896	542	465	490	400	548	445	2684	2486	3492	2887	3384	2285	446	511	360	603	3263	3189	3736	2946
CHMP2B	ENSG00000083937	1767	1634	1403	1146	1495	1565	2137	2174	1568	1117	2058	1491	1200	1180	781	1070	1821	2060	1233	834
SMAP2	ENSG00000084070	482	396	262	220	341	336	1704	1775	1276	1050	1668	1179	323	365	143	269	2020	2231	1195	925
PPIE	ENSG00000084072	2654	2035	2085	1605	2295	1994	2521	2338	2353	2075	2502	1856	1816	1685	1255	1860	2308	2353	2021	1860
ZMPSTE24	ENSG00000084073	993	879	4242	4120	3259	3272	1080	1060	6697	6080	4449	3097	956	724	2770	3126	740	927	5489	4397
STARD7	ENSG00000084090	3865	3124	1965	1525	2291	2733	10966	10669	6682	5083	9105	6788	2206	2767	814	1335	9160	10003	4278	3391
NOA1	ENSG00000084092	461	258	436	255	435	342	1958	1843	2060	1628	2032	1540	135	190	145	272	1782	2094	1315	1322
REST	ENSG00000084093	592	356	607	479	499	437	3314	3083	3423	2578	3620	2510	425	360	489	656	3352	3416	3194	2303
HAL	ENSG00000084110	4	1	2	1	3	1	2	2	10	10	9	7	0	0	2	0	0	1	1	3
SSH1	ENSG00000084112	2482	1776	1340	930	1588	1540	3437	3205	2703	2245	3256	2327	2150	2321	964	886	4386	4948	2504	2166
GSTP1	ENSG00000084207	29972	22123	20440	14718	23614	22404	19315	18755	13614	9924	16707	11973	23540	21642	13328	18979	18783	21703	7528	9778
APLP2	ENSG00000084234	2581	2591	36934	37875	26568	26069	1606	1756	30251	30000	18031	13779	2016	1312	21024	21174	1047	1296	16633	16012
FAM234B	ENSG00000084444	82	60	770	675	538	507	91	99	930	831	620	450	54	55	554	621	97	107	749	762
SLCO1A2	ENSG00000084453	20	23	17	21	40	21	16	7	40	42	33	28	15	13	12	5	16	8	28	18
WBP11	ENSG00000084463	6233	5442	4059	3451	4746	4920	9744	10460	8999	7065	9752	7383	4540	5938	2420	3833	9535	12020	7519	6809
EIF3I	ENSG00000084623	3539	2694	2383	2301	2427	2868	3252	2782	2119	1346	1939	1853	2989	2133	1546	2180	2841	3561	1571	950
NKAIN1	ENSG00000084628	10	9	8	10	10	10	23	9	15	5	13	9	46	52	18	14	35	80	12	34
COL16A1	ENSG00000084636	1313	1184	11884	14802	9100	9955	1017	1075	10343	13896	7112	6432	1878	1657	20996	21450	1534	1895	16249	17537
TXLNA	ENSG00000084652	1036	724	1100	1049	1034	988	8239	8274	9050	8258	8934	7042	566	695	1122	1181	7926	8092	7476	7119
APOB	ENSG00000084674	0	0	0	0	0	0	1	0	2	0	0	0	0	0	0	0	0	0	0	0
NCOA1	ENSG00000084676	1132	1086	757	935	868	1252	2285	2006	1832	1307	2047	1464	887	865	586	559	1720	1857	1122	834
AGBL5	ENSG00000084693	7300	4818	1827	985	3703	3205	4337	3728	1338	789	2833	1903	5521	5211	924	1017	4046	4251	773	611
EFR3B	ENSG00000084710	603	456	1145	1272	963	1019	1504	1378	2074	1710	1969	1379	90	99	288	295	363	451	367	437
KIF3C	ENSG00000084731	4102	4332	2413	2185	2745	3696	4364	3710	2446	1523	3409	2246	1737	2600	789	1327	2682	3567	1081	1051
RAB10	ENSG00000084733	5573	4185	4446	3365	4752	4300	7983	8254	6538	5249	7746	5734	2923	2812	2027	2461	6198	7180	4650	4075
GCKR	ENSG00000084734	0	0	1	3	0	1	2	0	5	10	9	1	0	0	1	1	1	1	12	7
HADHA	ENSG00000084754	13326	11997	17017	13902	16164	15404	11385	12445	15820	12569	14217	10766	8659	7611	8127	10834	7664	8595	8421	7747
MAPRE3	ENSG00000084764	856	903	849	960	783	961	707	886	768	758	887	661	775	1033	654	1139	1018	1398	850	874
CAD	ENSG00000084774	5024	4043	6124	5351	6026	5864	6830	7417	11955	10976	10456	7866	1700	1930	2938	3468	4069	4461	6342	6960
CD59	ENSG00000085063	5882	4674	22064	16156	16847	12962	4302	4079	18342	14074	12175	7643	6652	3934	16071	16671	3555	4086	15372	12799
CD82	ENSG00000085117	766	620	4474	3621	3281	2828	572	519	3318	2497	2160	1374	1346	854	6641	6353	806	854	4040	3672
BCORL1	ENSG00000085185	127	140	171	138	151	165	1078	950	1372	1036	1222	775	41	79	75	78	924	955	798	873
ATRX	ENSG00000085224	8420	7629	5455	4709	6320	7126	6182	6527	4707	3528	5662	4440	10915	8576	5047	5016	7769	8416	4953	3260
AK6	ENSG00000085231	27	31	38	105	33	35	140	149	154	81	127	113	39	19	11	45	209	208	263	93
FCN1	ENSG00000085265	4	7	11	6	5	5	0	4	8	13	7	0	1	3	7	8	3	1	33	5
MYNN	ENSG00000085274	50	42	26	20	36	24	375	521	512	482	576	410	47	50	20	24	467	566	461	373
MECOM	ENSG00000085276	78	114	135	203	108	147	733	696	990	803	975	619	117	102	171	182	694	816	805	606
SCAMP1	ENSG00000085365	681	704	1571	1400	1183	1410	892	876	1717	1338	1443	983	948	753	1464	1518	909	1132	2159	1498
PREP	ENSG00000085377	2015	1602	1893	1610	1885	1873	2250	2195	2442	1912	2514	1758	1162	1108	1101	1416	1729	1869	1724	1548
HACE1	ENSG00000085382	416	397	301	291	270	338	410	390	485	464	500	317	562	420	259	275	474	522	802	469
SEH1L	ENSG00000085415	4367	2990	2775	1751	3078	2672	5872	6441	3967	3238	5203	4164	2012	2040	1073	1614	4504	5742	2877	2392
WDR47	ENSG00000085433	213	159	179	194	208	162	835	726	902	753	896	599	126	149	89	154	647	806	728	565
WDFY1	ENSG00000085449	4253	3582	3612	3093	3701	3819	3986	3683	3833	2908	4212	2909	2057	1785	1852	1690	2558	2404	2306	1706
OVGP1	ENSG00000085465	3	6	1	2	6	5	10	9	25	36	36	13	9	3	3	2	13	21	45	66
SLC25A24	ENSG00000085491	1098	1010	882	735	940	964	948	1059	788	676	975	796	988	928	580	752	918	1090	745	526
MAP3K4	ENSG00000085511	967	990	622	691	690	979	2905	3086	2890	2670	3013	2443	784	1107	397	677	2963	3174	2538	2161
PILRA	ENSG00000085514	2	2	5	14	6	4	13	13	49	79	41	38	2	6	18	30	12	29	76	112
IGSF9	ENSG00000085552	49	37	252	257	192	205	115	106	945	952	632	488	65	58	277	380	142	194	992	1268
ABCB1	ENSG00000085563	78	49	791	708	595	491	95	87	1517	1384	911	630	57	73	491	664	115	144	1238	1422
ZNF213	ENSG00000085644	650	505	299	185	412	417	1128	1154	712	481	876	628	390	488	139	174	1096	1211	417	397
AKR1B1	ENSG00000085662	9723	6310	6212	4135	7397	5937	5940	5608	4165	3334	5425	3651	6271	5832	2945	4387	4577	5863	2304	2650
CPNE3	ENSG00000085719	4528	3527	5494	4056	5214	4873	4018	3934	4941	3480	4876	3217	2707	2163	2939	3000	2754	3209	3504	2690
RRN3	ENSG00000085721	21	12	7	27	246	283	539	99	215	211	457	288	6	223	165	20	786	138	528	428
CTTN	ENSG00000085733	8542	6310	7168	5754	7541	6756	5644	6125	6425	6674	6570	5434	6562	5087	5380	5784	6079	6468	5457	5330
WNT11	ENSG00000085741	1	4	8	8	4	5	4	11	32	47	19	20	9	0	12	30	5	14	61	56
MTIF2	ENSG00000085760	2441	2122	1843	1434	2044	2000	3155	3209	2942	2317	3208	2293	1872	2184	810	1593	3578	3784	2633	1902
DDHD2	ENSG00000085788	2149	1763	956	730	1382	1364	1393	1497	951	761	1182	960	2305	1834	768	781	1593	1790	908	618
TTC39A	ENSG00000085831	54	61	19	39	25	34	50	34	27	33	32	21	51	57	16	13	14	20	28	59
EPS15	ENSG00000085832	132	157	50	88	137	166	418	500	298	265	457	496	101	136	47	84	560	259	342	236
ORC1	ENSG00000085840	268	216	287	209	239	332	1449	1459	1888	1476	1807	1325	131	203	169	250	1270	1250	1227	1204
MGST2	ENSG00000085871	99	69	362	253	338	227	112	98	422	327	306	156	172	110	337	465	135	155	456	424
CHERP	ENSG00000085872	440	329	325	257	312	329	2969	3199	3781	3465	3584	2876	258	422	247	404	3338	3780	3349	3481
ATG16L1	ENSG00000085978	102	100	110	89	81	116	716	723	824	758	833	646	57	64	27	75	544	640	550	560
USP40	ENSG00000085982	87	96	84	112	86	207	260	162	203	283	358	184	54	123	30	92	106	152	168	136
POMGNT1	ENSG00000085998	3738	2606	4204	3032	3757	3503	1858	2010	3083	1992	2792	1745	4214	3797	3604	4288	2038	3040	2918	2665
RAD54L	ENSG00000085999	1182	998	900	948	1024	1151	1555	1791	2268	2417	2302	1728	959	938	753	981	1906	1967	2059	2000
MAST2	ENSG00000086015	5568	5376	3583	3963	4095	5155	6258	7195	6194	6534	6750	5668	3788	5576	2630	3349	6970	8753	4742	4897
DNAJA1	ENSG00000086061	16141	12589	15728	11073	16460	13305	25915	26552	23792	19490	25523	19680	11626	8980	8187	11177	23446	25856	22179	16518
B4GALT1	ENSG00000086062	2222	2402	5010	5238	4058	5148	2630	3031	7778	7307	5588	4676	1998	1760	3472	4233	2306	2939	5933	5805
CHMP5	ENSG00000086065	6011	4881	4561	3710	4768	4712	4273	4188	3312	2549	4122	2999	5502	4523	3016	4635	4384	4816	2934	2318
NFX1	ENSG00000086102	676	442	564	493	559	477	2877	3073	3486	3542	3532	2803	413	413	408	543	2939	3030	3084	2644
AQP6	ENSG00000086159	0	0	0	0	0	0	0	0	1	1	0	0	1	0	0	0	0	0	2	3
DIMT1	ENSG00000086189	385	266	248	142	286	202	495	547	396	291	402	335	207	214	118	132	439	656	270	234
IPO11	ENSG00000086200	1288	1046	1203	995	1238	1277	1390	1440	1516	1281	1767	1215	896	905	787	1020	1228	1661	1636	1284
FOLH1	ENSG00000086205	13	14	98	74	72	78	15	5	82	96	40	35	18	14	134	122	12	13	130	79
EIF2AK1	ENSG00000086232	14556	12171	6162	4557	8719	9491	11499	12590	5613	4548	9097	7282	13496	13604	4118	4576	13521	15426	4678	3678
NME8	ENSG00000086288	0	0	0	1	0	0	0	0	2	0	0	0	0	0	0	0	0	0	2	1
EPDR1	ENSG00000086289	697	569	1818	1778	1438	1560	724	775	2063	1611	1485	1116	496	500	1114	1541	714	879	1530	1562
SNX10	ENSG00000086300	488	319	284	154	339	288	459	362	151	52	362	214	817	637	307	267	794	676	308	139
SEPHS1	ENSG00000086475	7708	6941	3183	2441	4614	4949	6310	6664	3228	2476	4766	3963	6474	6203	1871	2525	6004	7134	2451	2119
MRPL28	ENSG00000086504	3871	2869	2647	1876	2991	2666	3153	2913	2323	1713	2841	2063	2726	2591	1521	2302	3008	3196	1634	1696
HBQ1	ENSG00000086506	0	0	0	0	0	0	0	0	0	0	0	0	0	0	0	0	0	0	0	0
ITPKC	ENSG00000086544	183	115	99	60	127	106	1190	1222	969	855	1092	826	115	123	69	85	751	849	450	437
CEACAM6	ENSG00000086548	1	3	14	6	13	11	3	3	7	6	2	1	2	35	5	24	3	4	2	2
FAT2	ENSG00000086570	0	0	18	17	8	7	1	3	4	5	7	0	0	0	19	6	1	2	7	3
RBM22	ENSG00000086589	427	308	405	263	440	406	2460	2646	2979	2590	2990	2249	179	295	122	329	2256	2651	2253	2183
TMED2	ENSG00000086598	8967	8011	8530	7071	8512	8821	6070	6791	9256	7889	8396	6329	8620	7369	5288	6924	6418	7778	9095	7438
ERO1B	ENSG00000086619	15	16	82	100	62	90	48	32	123	125	132	35	27	28	76	82	23	45	137	83
ZFAND6	ENSG00000086666	1670	1542	1097	898	1209	1357	1986	1797	1406	1016	1762	1310	760	709	348	470	1031	1283	740	547
HSD17B2	ENSG00000086696	12	6	18	5	11	20	13	10	42	28	34	24	1	7	9	11	5	7	46	41
TXLNG	ENSG00000086712	286	240	249	207	229	239	994	1109	1103	935	1166	911	271	267	183	219	1318	1501	1077	889
PPEF1	ENSG00000086717	0	0	1	1	0	0	0	0	2	4	0	0	1	0	0	0	0	0	2	1
LAT2	ENSG00000086730	821	670	2397	2178	1739	1836	660	747	2672	2645	1922	1400	291	311	792	1196	259	342	939	1046
HUWE1	ENSG00000086758	13099	11426	13487	13066	13033	14859	13781	13057	23197	19916	19639	13630	5835	5950	6473	5920	6946	7628	10470	11162
ZW10	ENSG00000086827	1844	1781	1689	1616	1810	1978	2710	2892	3062	2496	3204	2393	1402	1446	1161	1724	2462	2896	2686	2353
ALG9	ENSG00000086848	399	342	1309	1389	1087	1124	389	465	2291	2196	1521	1196	337	357	1229	1546	514	556	2448	2319
MYBPC2	ENSG00000086967	7	9	2	11	4	2	4	3	1	0	2	0	2	6	2	1	2	3	6	3
NOX4	ENSG00000086991	89	120	52	103	68	113	114	154	194	199	148	151	50	70	45	69	84	87	133	99
ACOX3	ENSG00000087008	262	281	237	333	280	316	390	475	498	465	470	435	144	265	231	325	501	575	436	432
MTMR2	ENSG00000087053	6923	5597	3007	2268	4319	4452	5617	6134	3051	2402	4717	3707	4437	4644	1421	1810	5186	6040	2447	1836
PPP1R15A	ENSG00000087074	41	0	52	92	28	42	2141	1879	2171	1811	2198	1627	29	55	32	55	1415	1480	884	851
HSD17B14	ENSG00000087076	601	364	432	273	447	310	254	243	248	163	272	156	239	142	207	170	155	103	97	64
TRIP6	ENSG00000087077	3014	2673	2192	1807	2400	2395	4777	4781	4325	3731	4747	3630	1504	1593	795	1398	4200	4562	2845	2874
ACHE	ENSG00000087085	72	57	647	388	478	310	74	62	681	454	461	240	171	116	1240	1206	141	221	908	1078
FTL	ENSG00000087086	109938	61953	13065	6674	46634	39299	57715	50824	5656	3918	31800	23601	46136	37378	5688	5404	30508	31599	1866	1861
SRRT	ENSG00000087087	7905	8692	8297	8828	8457	9641	8881	9627	12767	12953	12189	9975	5720	5635	5737	8444	9166	10123	12322	11622
BAX	ENSG00000087088	15504	10469	7485	4782	9528	8085	12596	10726	7358	5492	9498	6638	5449	4760	1834	2917	5791	6338	2462	2337
NLK	ENSG00000087095	414	268	294	215	326	308	967	951	866	702	1058	705	222	232	195	157	962	1126	790	622
PIGS	ENSG00000087111	1236	855	3063	2455	2348	2287	1483	1361	3388	2597	2575	1704	703	796	2578	2826	1417	1641	2477	2670
ADAMTS2	ENSG00000087116	223	195	1127	909	815	731	186	179	850	723	572	385	497	444	2539	2339	427	551	1574	1734
TMPRSS11E	ENSG00000087128	0	0	0	0	5	0	1	0	2	0	3	0	0	0	0	0	1	0	0	0
ATXN7L3	ENSG00000087152	4201	3447	1837	1369	2436	2397	6805	6593	4442	3604	5618	4325	3411	3838	1089	1456	7088	8034	3403	3111
PGS1	ENSG00000087157	286	207	266	318	294	251	1190	1285	2190	2508	2065	1674	140	214	315	341	1059	1237	1751	1756
PSMC5	ENSG00000087191	16348	14640	9383	7887	11354	11754	13139	13205	9093	7804	10912	8817	9867	9044	4196	6458	9636	10605	5498	5187
UIMC1	ENSG00000087206	602	466	352	302	430	454	1872	1934	1622	1331	1703	1383	456	502	179	373	2114	2234	1495	1174
CETP	ENSG00000087237	3	0	3	2	3	3	2	0	1	2	1	3	1	0	2	6	0	2	2	3
MMP2	ENSG00000087245	2361	3176	14626	18322	10787	14335	1968	3168	10888	12342	7165	6534	2866	2650	16625	14693	2213	2876	9853	10560
MT3	ENSG00000087250	0	0	0	0	0	0	0	0	0	0	0	0	0	0	0	0	0	0	0	0
LPCAT2	ENSG00000087253	11	7	49	65	40	73	5	14	41	39	37	44	14	21	80	81	14	15	50	58
GNAO1	ENSG00000087258	378	389	300	550	357	578	879	865	813	821	943	727	386	563	449	684	1200	1230	836	894
OGFOD1	ENSG00000087263	1518	1139	1228	821	1260	1125	3186	3228	2684	2171	3065	2363	734	885	497	712	2920	3302	2282	1852
SH3BP2	ENSG00000087266	290	251	484	607	423	513	579	619	1129	1115	977	760	340	343	726	852	922	929	1116	1319
NOP14	ENSG00000087269	2486	1829	1818	1198	1906	1699	3377	3517	3046	2772	3234	2695	1297	1302	841	1274	3071	3237	2399	2169
ADD1	ENSG00000087274	7182	5643	4743	3839	5279	5236	5563	5417	4651	3829	5396	4022	4493	4490	2519	3021	4496	5001	3034	2790
L2HGDH	ENSG00000087299	1485	1144	1149	889	1203	1245	1967	1753	1606	1182	1782	1311	954	832	692	818	1543	1564	1131	844
TXNDC16	ENSG00000087301	60	57	356	369	285	282	75	79	395	360	283	161	95	102	414	429	88	114	491	454
RTRAF	ENSG00000087302	7253	5678	4247	3079	5265	5020	6849	6649	4328	3033	5613	4180	4569	4109	1606	2437	5243	5743	2684	2219
NID2	ENSG00000087303	12	9	172	81	122	63	6	6	118	80	99	36	8	6	126	74	5	3	100	72
GMCL1	ENSG00000087338	1918	2140	1107	1129	1377	1887	2055	2202	1306	1131	1645	1510	1968	1371	774	775	1683	1693	1154	791
SF3B2	ENSG00000087365	19088	17135	16743	15284	17817	18594	18789	19400	18117	15883	18107	14843	14787	13403	13755	18891	17233	19063	15639	15206
KLHL42	ENSG00000087448	656	463	422	399	498	507	1827	2077	1724	1716	2067	1742	702	743	416	589	2468	2478	1955	1463
GNAS	ENSG00000087460	96293	83418	57115	46252	69527	70500	61398	65359	29044	21896	44349	35737	80848	64345	36498	41582	56830	59854	20371	16189
DNM1L	ENSG00000087470	4221	3917	2595	2171	2960	3406	4383	4818	4077	3335	4786	3435	3623	3896	1784	2350	4837	5372	3891	2830
PTHLH	ENSG00000087494	51	46	169	186	120	132	111	183	359	384	289	247	74	78	158	192	148	182	338	383
PHACTR3	ENSG00000087495	26	22	17	13	11	12	39	25	32	29	31	20	30	57	20	37	80	72	39	40
ERGIC2	ENSG00000087502	1769	1627	3374	2970	2886	2664	1273	1384	3397	2784	2774	1955	1998	1625	2550	3004	1134	1529	4044	3020
TFAP2C	ENSG00000087510	0	0	0	0	0	0	2	0	0	0	3	0	0	0	0	0	3	0	1	2
AURKA	ENSG00000087586	634	503	267	259	437	396	9905	10194	8565	7583	9779	7535	208	492	121	364	7565	10025	6404	6350
CASS4	ENSG00000087589	3	1	5	0	2	5	6	9	27	30	27	24	1	0	6	0	5	16	20	39
PIR	ENSG00000087842	247	301	263	190	297	234	224	256	238	202	226	189	303	243	220	268	206	261	189	184
AAMDC	ENSG00000087884	585	506	285	224	385	357	465	399	254	184	348	250	289	228	95	141	207	253	91	100
RFX2	ENSG00000087903	262	280	143	156	212	244	647	650	486	398	672	434	166	206	159	181	667	650	431	434
METTL2A	ENSG00000087995	559	377	420	334	435	408	1659	1655	1302	1215	1567	1261	455	510	291	500	1926	2295	1219	1190
SULT2B1	ENSG00000088002	5	3	2	8	2	1	7	2	4	2	7	4	1	4	1	2	1	3	2	0
ALG6	ENSG00000088035	78	59	428	358	277	310	87	110	751	732	534	358	63	42	244	284	72	71	670	444
CNOT3	ENSG00000088038	2594	2250	2082	1734	2100	2168	2861	2749	2368	1936	2782	2026	1771	2017	1281	1775	2554	3051	1742	1850
GP6	ENSG00000088053	12	27	95	139	97	108	56	101	161	218	140	104	21	26	31	98	32	82	94	198
PTPN4	ENSG00000088179	302	240	218	226	228	264	963	905	902	731	1041	849	219	215	166	177	785	918	628	516
DDX18	ENSG00000088205	7318	5702	8157	6137	8254	7062	8977	9755	10274	8595	10481	8365	4466	3896	4152	5632	6750	7452	7750	6247
KHSRP	ENSG00000088247	18669	16583	12749	10234	14033	14690	19040	21372	14115	11947	16671	13295	12506	14010	7983	10039	18829	22419	11295	10700
GNA11	ENSG00000088256	3418	3147	2237	1844	2437	2888	4185	4252	2699	2257	3415	2658	3119	3585	1807	2746	5572	6028	2452	2187
ASAP3	ENSG00000088280	207	199	227	222	211	246	270	233	398	338	412	246	174	164	165	178	244	244	246	289
EDEM2	ENSG00000088298	634	539	2712	2008	1950	1684	607	630	2376	2031	1624	1144	667	574	1868	2159	594	632	1630	1674
DNMT3B	ENSG00000088305	119	146	115	134	84	151	879	814	971	929	1058	806	103	153	96	147	741	1059	603	763
REM1	ENSG00000088320	0	1	0	0	2	0	3	0	0	0	1	0	0	1	0	0	3	0	0	0
TPX2	ENSG00000088325	9531	8258	9696	8577	9365	9923	18088	19906	23844	22072	22141	18281	5217	7232	4486	8187	13947	17975	18184	18627
PDRG1	ENSG00000088356	791	547	432	238	547	345	5072	4881	2989	2308	4025	3145	495	674	176	452	4329	4976	2002	1794
EPB41L1	ENSG00000088367	5694	5430	2681	2332	3502	4264	4807	4956	2231	1835	3599	2923	3487	3261	1380	1438	3250	3731	1321	1355
SLC15A1	ENSG00000088386	0	0	0	0	2	1	0	0	4	3	4	2	0	0	1	0	0	0	15	6
DOCK9	ENSG00000088387	348	278	505	415	325	322	403	366	446	409	427	357	251	204	269	280	575	578	510	422
ANKRD10	ENSG00000088448	397	293	678	863	505	636	524	493	1433	1975	1347	1089	247	281	790	794	487	548	1987	1768
TGDS	ENSG00000088451	236	99	173	98	157	130	473	500	515	405	623	376	194	148	136	132	487	507	454	299
DOCK3	ENSG00000088538	150	123	360	623	345	423	378	295	556	474	511	362	61	79	333	279	252	268	335	328
C3orf18	ENSG00000088543	452	386	144	115	211	268	792	682	529	371	641	413	265	330	73	123	587	676	351	352
COQ9	ENSG00000088682	2357	1692	1329	912	1700	1454	3022	2489	2295	1780	2599	1728	1501	1512	554	1074	2363	2588	1487	1447
TMEM40	ENSG00000088726	30	20	16	15	21	22	30	32	47	40	59	38	7	6	6	8	18	34	32	32
KIF9	ENSG00000088727	291	162	132	50	159	105	237	219	149	118	192	141	179	120	69	113	307	356	169	182
ARHGAP28	ENSG00000088756	150	137	139	126	113	144	487	458	410	302	468	366	91	92	80	77	374	378	280	227
CRLS1	ENSG00000088766	1332	864	589	425	790	736	1741	1708	941	796	1481	1150	689	808	266	383	1359	1600	576	464
DEFB127	ENSG00000088782	0	0	0	0	0	0	0	0	0	0	0	0	0	0	0	0	0	0	0	0
PPP1R13B	ENSG00000088808	148	113	147	140	165	121	743	706	866	723	934	621	77	59	69	69	372	421	306	286
ATRN	ENSG00000088812	263	248	3212	3587	2228	2495	483	481	6158	5958	3667	2802	302	252	3097	2799	381	505	4719	4470
SMOX	ENSG00000088826	242	161	172	104	163	138	883	803	667	590	807	540	167	156	83	125	591	774	351	336
SIGLEC1	ENSG00000088827	0	0	0	3	0	0	0	0	1	0	7	5	0	1	0	2	0	5	0	2
FKBP1A	ENSG00000088832	18400	13076	8958	6151	12392	10596	11017	10449	5733	4106	9043	6025	11806	9646	4117	5400	8730	9444	3504	2331
NSFL1C	ENSG00000088833	6634	6608	4647	4230	5148	5852	6962	7289	5565	5058	6097	5324	3726	3833	2010	3647	4839	5794	3606	3424
SLC4A11	ENSG00000088836	202	112	806	604	589	482	199	177	1194	1144	872	518	115	118	621	654	122	136	721	845
C20orf194	ENSG00000088854	539	413	957	1016	806	839	573	506	727	562	727	479	360	294	651	584	397	388	379	366
ZNF343	ENSG00000088876	89	79	160	184	117	98	616	663	744	739	695	608	61	46	134	148	457	500	542	468
EBF4	ENSG00000088881	57	59	41	69	42	48	38	29	47	56	56	39	79	66	87	62	48	48	59	62
CPXM1	ENSG00000088882	2	0	0	2	0	0	0	0	0	1	0	0	0	0	0	0	0	0	0	0
MAVS	ENSG00000088888	821	685	839	1027	777	881	3431	2865	4115	3731	4177	2833	225	310	537	496	1804	1868	1813	1930
LZTS3	ENSG00000088899	1612	1706	1239	1392	1275	1818	1671	1828	1814	1876	1930	1541	599	889	586	962	967	1449	901	1115
F11	ENSG00000088926	0	0	0	2	0	0	0	0	0	0	0	0	0	0	0	0	0	0	0	0
XRN2	ENSG00000088930	6931	5225	7251	5663	6981	6606	6990	7237	8494	7106	8384	6299	3919	3694	4220	5264	4992	5856	6237	5584
KIZ	ENSG00000088970	121	160	93	98	97	142	365	331	407	438	475	364	127	144	86	120	306	316	283	271
DYNLL1	ENSG00000088986	8117	6212	4502	3173	5558	5247	9261	9142	5638	4020	7350	5591	4114	3969	1503	2351	7214	9236	3625	3477
TESC	ENSG00000088992	35	17	18	14	27	26	32	13	17	6	12	9	30	19	13	13	21	21	10	2
SNX5	ENSG00000089006	5163	4523	2803	2436	3791	3883	5998	6157	4910	4738	6011	4679	2163	2275	758	1095	2898	3672	2254	1978
RPL6	ENSG00000089009	62863	50460	42803	34165	49473	47107	48088	47287	30282	24287	39135	30725	44521	39427	24093	37257	39973	44556	22965	21690
SIRPG	ENSG00000089012	0	0	0	3	0	0	0	0	1	0	0	0	0	1	2	0	0	0	0	0
MAPKAPK5	ENSG00000089022	969	807	487	439	600	639	1709	1818	1460	1522	1744	1338	872	962	366	494	1573	1878	1289	1215
P2RX7	ENSG00000089041	6	5	5	6	8	7	10	5	12	14	16	10	2	3	1	4	2	4	16	19
ESF1	ENSG00000089048	820	643	910	773	912	868	2386	2563	2552	2479	2593	2152	516	427	470	942	1776	1812	2009	1700
RBBP9	ENSG00000089050	1075	829	686	507	731	795	1165	1084	898	542	1147	764	736	660	324	434	978	996	552	413
ANAPC5	ENSG00000089053	5965	4846	3153	2534	3929	4309	4462	4749	3170	2951	4231	3125	5355	5595	2443	2597	4950	5700	2891	2389
SLC23A2	ENSG00000089057	485	492	2065	2041	1453	1743	366	482	2195	2224	1446	1086	374	267	1356	1178	271	362	1510	1342
SLC8B1	ENSG00000089060	33	16	79	65	30	48	65	73	516	484	353	240	24	19	75	102	61	66	416	408
TMEM230	ENSG00000089063	5103	3157	2459	1685	3363	2930	2998	2768	1745	1104	2492	1601	2737	2136	1229	1269	1756	1962	1025	774
DZANK1	ENSG00000089091	5	16	5	16	14	2	6	0	37	54	69	24	7	12	8	12	26	36	41	30
KDM2B	ENSG00000089094	659	602	363	328	456	500	2086	2062	1481	1212	1830	1400	512	755	282	373	2424	2854	1139	1126
CFAP61	ENSG00000089101	5	1	1	5	0	0	4	10	5	3	5	1	5	2	4	0	0	1	3	3
LHX5	ENSG00000089116	5	3	4	8	5	1	70	45	23	28	56	27	0	4	1	4	90	99	57	46
TASP1	ENSG00000089123	175	127	143	147	156	142	392	333	225	197	273	221	93	116	156	177	253	258	162	80
OAS1	ENSG00000089127	43	10	18	7	53	7	36	5	23	4	48	7	21	23	17	9	24	26	41	26
GCN1	ENSG00000089154	6966	5493	10394	8826	9147	9207	6536	6384	15539	14795	12387	8985	4721	4556	8396	8704	5968	6512	12427	13550
RPLP0	ENSG00000089157	231863	179403	63788	40080	116914	115621	125850	124676	43823	31796	84591	67606	172410	151619	33664	40722	111897	119785	26310	23859
PXN	ENSG00000089159	12694	7640	8938	5326	9976	7545	10880	9147	9972	8249	11510	7244	6142	5716	5133	4991	8948	10055	6823	7950
SIRT4	ENSG00000089163	8	2	3	0	0	5	94	57	103	81	97	65	2	5	2	3	79	78	69	71
RPH3A	ENSG00000089169	1	3	4	15	8	23	4	8	14	20	14	7	0	1	22	8	3	13	29	29
KIF16B	ENSG00000089177	152	142	151	132	150	159	709	661	707	523	700	495	101	105	131	146	616	650	472	419
TRMT6	ENSG00000089195	1498	1178	1124	767	1180	1057	2533	2529	2035	1717	2264	1900	788	843	417	664	1914	2009	1574	1151
CHGB	ENSG00000089199	76	98	657	585	477	406	47	60	506	382	341	228	62	28	340	331	32	56	292	221
PEBP1	ENSG00000089220	10513	7654	7717	5103	8711	7377	6964	6973	4659	3362	6064	4279	8062	6417	4500	5498	6012	6963	3103	2693
TBX5	ENSG00000089225	2	2	0	1	0	1	19	28	21	18	27	17	3	0	0	3	34	30	19	12
BRAP	ENSG00000089234	280	206	117	91	185	123	1744	1727	1197	935	1525	1141	285	359	81	130	1828	1927	989	892
ERP29	ENSG00000089248	2373	2115	13370	12949	10248	9950	1961	1879	10637	10302	7231	5361	2390	1534	9648	11406	1612	1705	7190	7402
NOS1	ENSG00000089250	311	147	290	204	305	240	231	114	308	151	275	92	60	53	99	67	67	49	89	72
FUS	ENSG00000089280	35860	36025	37914	35580	38253	41177	29104	33520	36338	37177	33465	30162	28697	25576	26908	38612	31775	34730	34787	32129
IGBP1	ENSG00000089289	1556	1192	1141	901	1293	1200	2219	2335	1669	1272	1985	1501	850	838	503	809	1956	2146	1131	954
FXYD5	ENSG00000089327	2714	2115	9400	7810	7471	6808	2074	2161	7890	6919	5359	4027	1524	1432	4661	5747	1233	1409	3141	4053
ZNF302	ENSG00000089335	115	93	116	85	116	95	746	774	1130	1001	1125	746	376	373	189	228	874	1058	977	776
GRAMD1A	ENSG00000089351	155	130	77	80	154	141	278	218	748	715	736	497	84	77	26	58	55	255	410	577
FXYD3	ENSG00000089356	0	1	5	1	1	2	1	0	5	3	2	0	0	5	0	1	1	4	2	3
HEPH	ENSG00000089472	16	13	108	154	96	119	5	3	97	86	55	51	0	0	18	0	0	3	7	5
CDIP1	ENSG00000089486	1384	849	830	502	903	779	1702	1593	1211	931	1761	1214	548	739	290	426	1456	1573	650	740
CMTM1	ENSG00000089505	144	104	118	131	120	160	208	251	207	242	205	192	163	156	106	109	264	335	264	232
KCNH4	ENSG00000089558	3	5	4	1	4	6	2	6	13	3	4	3	9	12	5	6	12	17	24	18
GANAB	ENSG00000089597	5465	4442	47586	47766	35071	35414	3626	3752	44355	44306	27787	20674	5462	4342	45007	45147	3973	4661	37243	40161
GMIP	ENSG00000089639	117	115	300	344	232	247	218	137	421	458	369	251	128	132	319	251	239	253	441	404
RBM41	ENSG00000089682	203	173	198	193	197	206	262	210	296	257	242	191	108	114	120	103	175	166	211	160
BIRC5	ENSG00000089685	16996	13337	8650	6302	11065	10760	15234	16415	7980	6369	11880	9858	10648	10842	4305	7231	11904	15906	5437	5020
LAG3	ENSG00000089692	20	16	13	16	15	15	26	21	134	201	143	104	2	13	10	3	16	17	78	118
MLF2	ENSG00000089693	17718	14539	10804	8313	12565	12309	14024	14177	9660	7652	12268	9035	12117	11652	6034	8874	14869	17566	6821	6838
OTUB2	ENSG00000089723	86	34	28	43	75	43	314	200	227	138	247	170	16	16	6	7	126	156	52	17
DDX24	ENSG00000089737	57	87	91	184	117	154	238	216	789	872	494	415	39	24	79	90	100	108	496	405
ZBTB25	ENSG00000089775	115	89	190	288	131	228	542	471	851	853	820	555	93	74	218	174	451	500	948	741
NECAP1	ENSG00000089818	1580	1378	1248	1030	1249	1393	2185	2376	2660	2116	2685	1796	863	896	529	840	2373	2419	2042	1899
ARHGAP4	ENSG00000089820	36	20	44	17	25	32	25	25	40	45	50	19	37	20	36	32	26	15	28	28
ANKRD24	ENSG00000089847	27	20	23	29	37	24	21	21	30	35	39	18	4	17	21	21	16	17	24	26
DHX32	ENSG00000089876	179	119	124	150	161	154	1000	925	1043	699	1077	762	110	126	143	182	942	1190	918	799
RCOR1	ENSG00000089902	335	238	326	278	315	308	1949	2009	1937	1531	2026	1433	183	176	178	186	1082	1307	861	865
GPATCH2L	ENSG00000089916	601	401	1045	1290	850	913	1570	1547	2234	2364	2130	1661	101	143	322	310	511	590	611	624
LTBP4	ENSG00000090006	1885	1874	9050	10553	6456	8624	1279	1575	9123	13019	6841	6283	1567	1401	11415	10946	1339	1643	9167	11021
BLVRB	ENSG00000090013	3625	2616	2852	2067	3014	2891	2449	2669	2041	1584	2222	1787	2355	2373	1509	2208	2171	2757	1120	1288
SLC9A1	ENSG00000090020	278	182	1311	1236	1101	944	749	770	3067	2704	2178	1541	108	116	594	656	365	524	1254	1543
SPTLC1	ENSG00000090054	907	760	4042	3867	3034	2983	729	799	4703	4379	3088	2440	694	526	2683	2976	515	710	3624	3199
PAPOLA	ENSG00000090060	11249	9421	4687	3521	6581	7157	8770	8723	4085	3003	6678	5105	5989	5956	1779	1770	5606	6617	2265	1601
CCNK	ENSG00000090061	2058	1663	1228	1141	1400	1693	3797	3614	2748	2173	3287	2450	558	875	403	615	1837	2188	984	1012
PCBP4	ENSG00000090097	9061	6563	3540	2750	5109	4979	6558	6613	3929	3841	5846	4335	4980	5416	1590	2200	5197	6150	2385	2723
RGS1	ENSG00000090104	0	0	0	0	0	0	0	1	0	0	0	0	0	0	0	0	0	0	0	0
YPEL3	ENSG00000090238	265	235	69	83	121	135	304	192	322	187	294	139	180	253	62	94	238	210	195	219
MRPS33	ENSG00000090263	1423	1050	862	598	1042	833	1243	1077	815	541	969	756	983	822	393	604	996	1144	547	441
NDUFB2	ENSG00000090266	3764	2914	1945	1515	2313	2322	2496	2176	1191	905	1573	1249	3414	2381	1132	1644	2211	2293	984	830
NUDC	ENSG00000090273	17597	16419	11929	9724	13910	13594	14683	15616	11149	9639	13055	10492	10693	10791	5612	8657	13408	14529	8075	7350
MAEA	ENSG00000090316	2004	1663	1756	1490	1722	1861	2602	2407	2851	2504	2947	2009	1033	1246	1024	1469	2213	2469	2070	2157
ICAM1	ENSG00000090339	6	1	2	10	11	15	4	0	6	11	11	7	5	8	6	13	8	17	6	19
STRN4	ENSG00000090372	9230	8458	4400	3838	6030	6854	8011	8647	5485	4960	7293	5643	4111	5051	1677	2451	5719	6534	2665	2784
IRAK3	ENSG00000090376	0	1	0	0	0	2	2	0	3	7	1	3	0	0	0	0	0	2	4	3
LYZ	ENSG00000090382	0	0	2	6	0	2	2	0	0	1	1	1	0	1	0	2	1	0	0	0
SI	ENSG00000090402	0	0	0	0	0	0	0	0	0	0	0	0	0	0	0	0	0	0	0	0
MUL1	ENSG00000090432	152	95	169	115	162	117	1020	1088	3220	3033	2352	1833	77	74	42	56	927	1137	2057	1894
TFAP4	ENSG00000090447	37	18	57	30	42	56	771	926	719	787	793	742	14	12	47	61	1112	1095	818	774
PDCD7	ENSG00000090470	1367	949	681	521	897	685	2246	2082	1557	1264	2122	1496	1650	1272	892	727	2881	2726	1613	1260
SPG21	ENSG00000090487	5345	3855	1701	1191	2563	2781	4509	4429	1725	1330	3278	2492	4930	4723	1176	1520	5212	5690	1632	1223
FETUB	ENSG00000090512	0	0	0	0	0	0	2	1	5	3	4	0	0	0	0	1	0	1	0	0
DNAJB11	ENSG00000090520	1990	1864	10052	8227	6938	6384	1445	1925	8556	8856	5759	4562	2387	1836	8743	10967	1402	1992	10180	8671
P3H2	ENSG00000090530	455	289	2939	1910	2286	1411	339	300	2032	1645	1370	828	408	341	2060	2101	277	361	1524	1697
THPO	ENSG00000090534	15	11	14	10	8	5	8	10	26	12	20	6	8	12	18	14	12	19	20	16
CHRD	ENSG00000090539	61	53	447	481	250	340	35	46	491	526	304	237	79	73	558	681	50	61	557	649
FLT3LG	ENSG00000090554	16	8	20	21	12	6	35	23	65	52	62	26	7	14	14	8	26	24	30	31
RAB11FIP3	ENSG00000090565	440	360	309	298	419	366	723	600	398	340	369	363	402	457	167	273	711	1106	140	400
GNPTG	ENSG00000090581	541	437	1048	713	809	721	412	360	1177	1206	845	638	744	493	1107	1101	518	510	1013	1094
ZNF268	ENSG00000090612	996	732	752	576	870	744	1382	1174	1513	1114	1423	992	330	261	252	268	724	737	773	711
GOLGA3	ENSG00000090615	1435	1400	1586	1571	1647	1217	2224	2326	3197	2794	2574	1897	1538	1375	1346	1448	2788	2744	2300	2101
PABPC4	ENSG00000090621	31051	24202	9300	5884	15653	16529	15916	16115	10685	9429	13832	10709	22447	22416	5326	5676	16416	19240	9366	9316
CD209	ENSG00000090659	0	0	1	0	0	0	0	1	4	0	0	0	0	0	1	4	0	2	5	0
CERS4	ENSG00000090661	214	148	202	171	242	173	176	165	326	204	298	171	128	124	135	170	125	129	206	182
MCOLN1	ENSG00000090674	317	290	796	711	688	649	283	302	1064	966	819	543	427	420	1087	1114	465	617	1007	1301
USP48	ENSG00000090686	1914	1972	1561	1771	1651	2158	2423	2484	2824	2664	2940	2279	1698	1677	1276	1679	2475	2675	2657	1821
EFNB1	ENSG00000090776	150	98	305	181	230	212	540	618	1828	1227	1465	869	96	107	209	191	634	891	1370	1474
PDPR	ENSG00000090857	946	682	5154	4911	3895	3817	2033	2122	10073	9809	7183	4968	776	790	3877	3825	2280	2727	8379	8884
AARS1	ENSG00000090861	6104	5419	5942	5261	5953	6086	8755	8024	12045	9804	10640	7243	4032	4342	3946	5237	6953	6911	8763	7714
GLG1	ENSG00000090863	1300	1090	18069	19069	13043	13792	1105	965	21191	19438	12673	9252	1994	1336	23041	23462	1516	1660	24314	23737
KIF4A	ENSG00000090889	6356	5784	3958	3590	4766	5155	6053	6637	6763	5902	6852	5157	5221	6077	2752	3819	5653	6974	6041	6111
TNRC6A	ENSG00000090905	567	440	1150	1206	927	871	3412	3394	4168	4038	4108	3221	299	371	1125	1203	3162	3471	3557	3444
PLEKHG2	ENSG00000090924	724	602	541	519	581	660	1866	2097	2623	2605	2664	2003	443	539	370	402	1623	1734	1549	1478
DLL3	ENSG00000090932	214	154	87	48	132	107	211	210	109	94	163	109	89	102	20	38	103	182	64	45
NAT14	ENSG00000090971	497	385	672	570	598	554	782	671	977	905	925	692	564	450	653	934	638	744	870	943
PITPNM2	ENSG00000090975	276	181	237	311	263	260	489	604	771	931	796	647	154	164	140	179	500	575	557	582
EXOC1	ENSG00000090989	842	661	1165	1011	1096	974	1624	1636	2396	1806	2355	1488	644	638	939	1027	1366	1630	2226	1801
RBM27	ENSG00000091009	723	583	599	503	679	725	2252	2471	2132	1648	2430	1764	623	631	452	644	2383	2521	2094	1438
POU4F3	ENSG00000091010	5	2	4	11	2	7	16	18	11	16	18	9	3	0	1	6	15	13	8	14
OSBPL8	ENSG00000091039	4131	3553	3169	2563	3353	3620	3857	3813	2929	2235	3557	2783	3429	2954	2171	2188	3939	4542	3028	2022
DTX2	ENSG00000091073	67	31	45	64	57	41	1118	1105	1565	1245	1531	1180	37	63	56	59	916	1136	915	1153
NLRC4	ENSG00000091106	0	2	1	2	1	0	0	0	0	1	0	0	0	0	0	3	0	0	2	2
PUS7	ENSG00000091127	1459	1025	1247	976	1232	1226	1807	1988	1752	1714	1839	1602	966	879	744	950	1822	1985	1325	1228
LAMB4	ENSG00000091128	4	1	0	2	0	1	0	4	1	6	1	0	0	0	1	1	0	0	0	0
NRCAM	ENSG00000091129	21	20	91	59	56	63	34	26	78	75	63	41	25	30	99	87	17	28	88	67
LAMB1	ENSG00000091136	1024	827	11167	10658	8238	7885	886	1049	9564	9512	6722	4531	1107	886	11504	10163	772	776	10141	8743
SLC26A4	ENSG00000091137	3	4	18	11	7	3	10	9	23	18	27	13	0	1	4	3	1	4	7	4
SLC26A3	ENSG00000091138	0	3	0	2	0	0	0	0	0	0	0	0	0	0	0	0	0	0	0	0
DLD	ENSG00000091140	4036	3548	3698	3029	3934	3630	3782	3589	4290	3215	4330	2835	3814	3403	2534	3360	3789	4255	3599	2840
WDR7	ENSG00000091157	362	312	586	573	505	493	852	835	1025	810	1023	708	352	330	621	514	1049	1124	1115	1096
TXNL1	ENSG00000091164	1577	1282	984	823	1081	1251	2596	2900	1872	1481	2252	1838	932	1003	415	724	2734	3275	1757	1567
IL5RA	ENSG00000091181	8	9	4	3	5	1	3	3	7	4	0	0	13	0	3	1	3	1	3	3
ABCC6	ENSG00000091262	6	4	12	4	3	6	4	3	10	4	3	2	3	2	6	3	2	2	3	8
CMTM6	ENSG00000091317	3076	2302	5014	3432	4566	3691	2576	2337	4259	2713	3802	2405	3528	2208	3819	3964	2363	2827	4323	2766
ITGA6	ENSG00000091409	242	166	2398	2111	1321	1508	267	334	3147	3173	1967	1305	70	60	529	369	92	117	495	771
RAPGEF4	ENSG00000091428	14	10	33	57	17	47	25	23	28	48	28	24	4	4	18	15	8	6	19	29
MAP3K20	ENSG00000091436	10865	7901	7374	5720	8670	8303	8246	7774	6478	4869	7811	5420	8061	8100	4933	5403	7558	8769	5234	3907
SMPX	ENSG00000091482	1	0	1	2	0	0	0	0	3	4	6	0	1	0	1	3	0	4	3	4
FH	ENSG00000091483	4707	3870	4228	3292	4423	4218	4808	5157	4512	3541	4899	3737	4265	3981	2905	4258	5589	6324	3971	3580
SEL1L3	ENSG00000091490	2003	1823	3841	2947	3272	2981	1458	1791	3078	2470	2337	1795	1816	1853	2840	2904	1403	1864	2689	2424
TF	ENSG00000091513	420	395	300	319	311	386	993	970	1020	829	1065	802	397	260	250	223	772	817	887	616
CDV3	ENSG00000091527	3546	2646	1611	1226	2352	2317	16558	17094	10512	8274	13640	10762	4610	4916	1757	2846	24506	28878	13427	10571
MYO15A	ENSG00000091536	5	2	7	15	9	5	3	2	20	35	18	10	3	3	5	8	1	0	21	25
ALKBH5	ENSG00000091542	1752	1346	786	583	935	1088	5500	5499	2997	2228	4412	3057	701	932	280	548	5740	6092	2156	1781
APOH	ENSG00000091583	0	0	0	0	0	0	1	0	1	0	5	2	0	0	0	1	0	1	1	0
NLRP1	ENSG00000091592	76	19	96	58	124	23	214	149	444	445	290	194	183	312	363	367	313	581	1110	1499
PITPNM3	ENSG00000091622	759	608	785	896	674	811	787	1048	816	1000	787	816	828	853	896	949	1128	1604	838	1086
SPAG7	ENSG00000091640	782	665	494	503	607	611	1085	1155	800	852	1044	798	328	421	162	386	795	963	514	508
ORC6	ENSG00000091651	900	778	659	494	673	682	2267	2469	2261	2436	2703	2059	1178	1132	666	959	2553	2921	2630	2153
ZFHX4	ENSG00000091656	98	125	317	618	231	386	1390	1125	2166	1801	1810	1246	43	52	206	174	642	564	1237	961
SLC17A6	ENSG00000091664	0	0	0	4	1	7	0	0	7	2	0	2	1	0	2	0	0	0	3	1
CPA1	ENSG00000091704	1	0	4	6	2	6	2	1	7	3	1	1	0	0	6	3	0	0	0	0
ZC3HC1	ENSG00000091732	353	247	273	283	310	288	654	723	653	618	717	592	257	240	175	252	610	708	474	466
ESR1	ENSG00000091831	2	3	13	14	6	22	7	13	22	14	17	5	1	2	19	22	6	14	16	14
RGS17	ENSG00000091844	64	73	52	68	44	70	143	146	122	105	144	99	30	34	29	39	115	98	101	59
ANGPT2	ENSG00000091879	2	4	3	1	6	2	0	3	6	8	4	0	5	4	4	0	0	1	4	8
TMEM101	ENSG00000091947	357	228	853	606	657	547	686	619	2148	1799	1519	975	417	351	819	1376	573	741	1833	1850
CD200	ENSG00000091972	20	27	59	97	60	93	32	26	50	48	64	35	49	44	122	170	59	40	115	95
CCDC80	ENSG00000091986	2364	2220	10945	11206	8496	8936	1969	2133	10362	10218	6829	5138	2976	2332	14050	14122	2366	2356	11837	9574
CMA1	ENSG00000092009	0	0	0	0	0	0	0	0	0	0	0	0	0	0	0	0	0	0	0	0
PSME1	ENSG00000092010	2413	1677	1900	1229	2046	1664	1420	1210	1161	768	1272	824	2290	1673	1390	1693	1381	1388	881	764
PPP2R3C	ENSG00000092020	821	721	443	389	565	612	869	1039	600	530	875	692	667	801	276	439	1184	1238	703	471
HAUS4	ENSG00000092036	1231	1175	928	784	935	1077	1090	1103	1062	929	1200	787	821	1016	509	831	1199	1157	819	704
JPH4	ENSG00000092051	1687	1274	1005	873	1118	1259	2382	2352	2017	1685	2248	1686	1315	1343	814	1066	3176	3355	2110	2087
MYH7	ENSG00000092054	1	0	0	0	1	0	0	0	0	0	0	0	0	0	0	3	2	0	0	0
CEBPE	ENSG00000092067	0	0	0	0	0	0	0	0	0	0	0	0	0	0	0	0	0	0	0	0
SLC7A8	ENSG00000092068	101	33	111	49	118	40	37	27	105	55	62	27	118	73	124	116	63	40	110	84
OSGEP	ENSG00000092094	968	729	700	465	734	703	882	836	1107	1213	1119	807	541	500	318	460	652	742	971	885
SLC22A17	ENSG00000092096	172	160	1060	1028	702	760	116	158	992	873	678	534	259	162	1552	1328	182	188	1042	1027
RNF31	ENSG00000092098	286	209	175	165	189	224	899	751	648	487	762	601	191	268	155	174	788	766	299	223
SCFD1	ENSG00000092108	2565	2155	1601	1329	1974	1966	2086	2302	1715	1203	2138	1556	2116	1693	881	1106	1854	2122	1399	956
G2E3	ENSG00000092140	335	309	308	258	271	347	1314	1538	1940	1869	1986	1673	282	377	185	327	1235	1551	1684	1394
HECTD1	ENSG00000092148	2154	1877	2477	2332	2694	2396	3232	3213	5616	5121	4324	3447	1315	1086	1873	1235	2404	2778	4578	4123
HNRNPC	ENSG00000092199	32030	27356	28316	22483	30513	28939	25420	27354	21595	18214	24602	19927	23453	20160	16868	22377	20977	26068	16594	14744
RPGRIP1	ENSG00000092200	7	4	2	0	0	0	5	9	5	6	21	4	7	0	1	1	3	6	9	7
SUPT16H	ENSG00000092201	8495	8622	8777	9062	8602	10643	10625	11753	12659	11081	12444	9903	5459	5584	5757	7834	10110	10720	11931	9226
TOX4	ENSG00000092203	2138	1762	1411	1294	1513	1561	3935	3744	3568	2591	3810	2717	1115	1272	665	889	3142	3616	2298	2047
GEMIN2	ENSG00000092208	115	72	67	55	111	60	706	727	640	493	689	558	50	53	25	49	477	607	356	295
TGM1	ENSG00000092295	120	81	64	44	89	69	199	197	194	179	204	165	80	84	30	56	112	162	112	124
TINF2	ENSG00000092330	290	182	159	107	194	177	694	621	411	277	581	373	83	89	40	41	588	634	271	220
DAZL	ENSG00000092345	0	0	0	0	2	0	0	0	0	0	0	1	0	0	1	0	0	0	0	0
TBL1Y	ENSG00000092377	0	0	0	0	0	0	0	0	0	0	0	0	0	0	0	0	0	0	0	0
SEMA6A	ENSG00000092421	14	9	37	65	36	33	51	75	230	266	157	102	18	15	50	45	61	62	310	324
TRPM7	ENSG00000092439	496	542	1038	958	832	935	884	917	1558	1288	1270	984	469	518	737	686	748	945	1281	864
TYRO3	ENSG00000092445	958	974	1423	1476	1294	1503	1001	1212	1850	1680	1596	1193	882	966	1496	1952	1038	1346	1667	1612
WDR76	ENSG00000092470	425	450	341	392	300	452	905	918	814	704	911	634	471	504	265	340	1101	975	888	662
CAPN3	ENSG00000092529	0	2	6	15	9	16	3	1	27	34	14	13	1	1	9	20	9	5	47	26
SNAP23	ENSG00000092531	3059	2753	2163	1840	2518	2491	2266	2125	1830	1316	2117	1499	2434	1983	1198	1402	1765	2026	1185	894
TBX15	ENSG00000092607	50	49	41	31	32	40	538	448	429	293	496	342	34	35	22	28	348	417	255	213
PHGDH	ENSG00000092621	12890	11653	11353	10540	11971	12400	9538	10419	9774	10288	10040	8682	6827	5768	5317	7956	5561	5885	4595	5443
COL9A3	ENSG00000092758	0	4	6	6	3	4	6	3	7	12	8	2	16	14	13	14	18	11	21	11
EZR	ENSG00000092820	13180	10913	20663	15952	18629	16251	23105	25553	46812	47676	38096	31241	14221	12610	17439	22316	26081	29122	43354	37021
MYL6	ENSG00000092841	26356	25220	18283	17198	20389	23444	17932	19952	13670	11110	14878	13218	19251	20611	8685	18870	14703	19065	9463	8763
AGO1	ENSG00000092847	3160	2548	2870	2809	2973	3069	5875	5684	5419	5171	5806	4412	3452	3289	2780	2988	7024	7119	4610	4130
TEKT2	ENSG00000092850	3	4	23	24	15	18	3	2	7	7	5	3	6	3	38	30	0	5	5	10
CLSPN	ENSG00000092853	1555	1670	1640	1834	1555	1897	4186	3688	5299	4267	4889	3284	1417	1442	1115	1862	4438	3902	5163	3603
RFFL	ENSG00000092871	355	270	246	176	281	217	1130	1001	747	546	978	680	318	311	203	265	968	1049	479	411
UNC13D	ENSG00000092929	2923	2285	2993	2441	2934	2730	2522	2545	3578	3644	3505	2531	1482	1642	1729	2288	1645	2279	1990	2786
MFSD11	ENSG00000092931	159	154	567	586	347	451	191	201	755	761	587	466	139	102	457	418	185	231	717	688
DPYSL2	ENSG00000092964	1995	1402	1895	1332	1900	1545	3226	2826	3825	2389	3446	2289	1159	971	1290	1468	2844	2780	2571	2199
TGFB2	ENSG00000092969	531	656	3283	4053	2559	3406	1359	1782	9392	11596	6372	5911	736	762	3536	5113	1678	2051	12996	11569
GPATCH2	ENSG00000092978	67	45	150	145	86	100	770	746	750	701	819	638	36	58	170	182	740	777	839	641
NUP50	ENSG00000093000	3782	2687	2366	1699	2726	2708	9574	10089	8064	6533	9087	6980	2268	2355	1195	1544	8379	9267	5509	4481
CDC45	ENSG00000093009	4118	4390	4007	3912	4200	4689	3598	4033	4026	3770	4089	3345	3490	3240	2763	3624	3587	3676	3346	2822
COMT	ENSG00000093010	4389	3666	6289	5368	5668	5575	3086	3638	4575	4199	3979	3474	3340	3373	4525	6812	2921	4169	3659	4678
ADA2	ENSG00000093072	1	3	0	0	0	0	0	6	7	3	5	1	2	2	1	0	1	1	0	0
VNN3	ENSG00000093134	2	0	0	3	1	1	1	0	8	10	5	3	2	0	2	2	0	0	7	9
ECHDC1	ENSG00000093144	3610	2575	2334	1652	2661	2277	3243	3221	2257	1698	3035	2104	2426	2195	1086	1509	3153	3497	1942	1418
LRRFIP2	ENSG00000093167	1830	1871	879	943	1169	1516	3390	3440	2183	1908	2695	2141	2608	2794	1423	2264	3793	4339	3914	3282
SEC22C	ENSG00000093183	1205	1003	1255	1275	1327	1339	1924	2000	2745	2612	2667	1892	444	563	569	824	1369	1805	2064	1871
XYLB	ENSG00000093217	658	514	645	687	604	566	835	691	903	814	874	671	293	254	442	330	477	481	523	467
HDAC6	ENSG00000094631	2551	2171	1859	1919	1931	2287	1692	1829	2172	2429	2262	1628	832	850	767	811	798	830	830	942
OR1I1	ENSG00000094661	9	8	13	9	4	10	16	5	50	41	43	36	10	9	4	16	5	11	57	37
GABRP	ENSG00000094755	13	14	17	45	20	24	13	4	55	106	66	41	7	2	33	39	5	12	117	87
KRT31	ENSG00000094796	0	0	0	0	0	0	0	0	0	0	0	0	0	0	0	0	0	0	0	0
CDC6	ENSG00000094804	1401	1215	1509	1475	1541	1611	5797	5851	6591	5458	6508	4925	1150	1246	1007	1830	7272	7278	6936	5550
UPRT	ENSG00000094841	202	180	142	105	147	157	497	531	436	290	431	316	106	127	71	102	495	484	318	270
CDC23	ENSG00000094880	718	492	580	499	641	605	1700	1575	1710	1389	1785	1222	386	503	350	626	1321	1562	1403	1251
AAAS	ENSG00000094914	1985	1620	1704	1344	1915	1780	1579	1595	1791	1480	1726	1315	1234	1247	1064	1507	1232	1627	1179	1239
CBX5	ENSG00000094916	3507	3346	2552	3214	2684	3571	5583	6016	5990	6151	6022	5028	2972	2907	1961	2570	6243	6618	5651	4813
FMO2	ENSG00000094963	0	0	0	0	0	0	0	0	0	0	0	0	0	0	0	0	0	0	0	0
[truncated: 20,473 more rows]

## Sheet: ERCC-normalized counts
	ERCC-normalized gene-level counts from U2OS or U2OS-PTBP1-KO cells treated with or without 1 µM triptolide for 8 hours. CYT, cytolasmic lysate; NUC, nuclear lysate; WCL, whole cell lysate
genes	ensembl	U2OS_TRT_CYT_Rep_1	U2OS_TRT_CYT_Rep_2	U2OS_TRT_NUC_Rep_1	U2OS_TRT_NUC_Rep_2	U2OS_TRT_WCL_Rep_1	U2OS_TRT_WCL_Rep_2	U2OS_UNT_CYT_Rep_1	U2OS_UNT_CYT_Rep_2	U2OS_UNT_NUC_Rep_1	U2OS_UNT_NUC_Rep_2	U2OS_UNT_WCL_Rep_1	U2OS_UNT_WCL_Rep_2	U2OS-PTBP1-KO_TRT_CYT_Rep_1	U2OS-PTBP1-KO_TRT_CYT_Rep_2	U2OS-PTBP1-KO_TRT_NUC_Rep_1	U2OS-PTBP1-KO_TRT_NUC_Rep_2	U2OS-PTBP1-KO_UNT_CYT_Rep_1	U2OS-PTBP1-KO_UNT_CYT_Rep_2	U2OS-PTBP1-KO_UNT_NUC_Rep_1	U2OS-PTBP1-KO_UNT_NUC_Rep_2
TSPAN6	ENSG00000000003	410.345	373.315	2487.95	1773.66	3822.17	2163.54	865.731	773.335	3397.6	2668.97	4734.33	3416.91	370.497	388.388	1342.3	1444.51	679.93	604.984	2674.77	2269.16
TNMD	ENSG00000000005	0	0	0	0	0	0	0	0	0	0	0	0	0	0	0	0	0	0	0	0
DPM1	ENSG00000000419	1503.46	1516.31	2479.7	1840.65	4889.59	3306.33	3358.58	4175.06	3551.89	3200.47	7691.85	6714	1158.46	1646.45	1086.08	1823.86	3824.27	3523.69	3678.62	2891.82
SCYL3	ENSG00000000457	9.01342	5.26101	14.7134	28.1384	66.3732	23.2066	319.579	209.631	523.658	404.596	762.129	645.184	11.054	7.10368	18.0157	24.1834	156.309	213.241	352.23	375.426
C1orf112	ENSG00000000460	248.894	253.991	613.487	439.949	899.562	806.625	985.972	1138.29	1879.08	1849.97	3476.41	3155.93	75.8957	158.941	214.688	235.775	498.75	438.347	1145.67	992.479
FGR	ENSG00000000938	0	0	0	0	0	1.77897	0	0	0	0	0	0	0	0	0	0	0	0	0	0
CFH	ENSG00000000971	0	0	295.053	175.836	434.542	122.268	0	0	261.81	80.4113	297.663	85.8502	22.1999	8.84955	387.387	193.63	25.7921	0	706.225	278.359
FUCA2	ENSG00000001036	494.142	456.028	6705.07	4987.72	9517.78	5655.26	900.478	1037.84	8492.65	7298.48	9572.73	8112.18	790.7	856.638	4700.96	6544.79	1218.04	1388.61	9392.21	9696.11
GCLC	ENSG00000001084	131.639	92.2744	95.6604	68.1465	237.45	160.706	2710.92	3014.94	2465.43	2364.46	4727.71	5551.32	76.8163	285.616	48.3186	176.081	3578.52	2815.79	2344.88	1753.09
NFYA	ENSG00000001167	122.268	109.873	265.869	248.727	521.964	362.302	6234.91	7478.16	7096.6	6882.23	13653	14302.9	84.6555	126.442	134.836	98.3885	4963.51	5078.95	4405.59	5036.46
STPG1	ENSG00000001460	116.172	126.241	143.798	167.864	295.6	322.389	703.6	597.049	649.999	545.586	1282.62	1017.28	31.4438	94.9806	27.3426	78.265	379.757	430.787	353.395	232.455
NIPAL3	ENSG00000001461	674.286	780.479	956.858	1091.53	1877.31	1945.17	2211.04	2184.19	2609.23	2482.63	5256.84	4166.22	325.155	720.791	514.738	806.455	1934.19	1652.68	1879.7	1856.97
LAS1L	ENSG00000001497	2590.81	2756.54	3904.84	3049.21	7714.7	6076.55	4593.61	5361.48	4330.39	4035.21	9200.79	8522.99	1393.68	2517.45	1430.51	2862.07	3790.56	3327.73	3020.23	3121.22
ENPP4	ENSG00000001561	34.9921	44.7761	845.501	865.504	1080.37	1016	124.728	106.922	1413.96	1206.53	1646.41	1214.26	39.2064	63.0105	434.317	591.376	114.315	93.1329	1273	1123.98
SEMA3F	ENSG00000001617	576.059	639.112	2588.01	2239.83	3889.18	3203.16	637.72	1005.4	3032.36	2752.3	4004.62	3713.02	742.942	795.089	3046.76	2637.39	1259.07	1162.56	3441.37	3603.82
CFTR	ENSG00000001626	1.4983	0	2.91722	0	5.29706	0	0.06509	0	0	8.14134	7.92882	19.3845	1.35516	0	0	0.0933733	0	0	4.07239	4.27214
ANKIB1	ENSG00000001629	1609.29	1441.17	1902.53	1819.72	4156.1	4344.37	5586.96	5931.45	5369.8	3975.3	8414.17	9114.09	1292.1	2202.11	1210.5	1635.09	6243.43	5361.29	4563.8	4354.36
CYP51A1	ENSG00000001630	945.455	555.278	4208.99	2470.49	6791.36	3275.38	2503.69	2333.54	9596.98	6507.95	12299	8560.77	459.869	505.205	1678.97	1819.07	1602.7	1539.56	6149	4519.52
KRIT1	ENSG00000001631	78.6738	95.8316	54.1789	230.703	257.625	274.827	789.402	706.999	945.065	697.152	1527.64	1482.03	45.2004	96.9899	108.153	94.4997	808.123	651.745	580.784	792.56
RAD52	ENSG00000002016	35.8884	53.0629	83.446	90.4264	159.509	110.971	517.262	553.232	2023	2471.08	2564.16	2459.59	16.3922	46.4962	47.1177	46.5019	390.325	402.321	1504.36	1926.83
BAD	ENSG00000002330	942.139	978.329	727.589	439.011	1787.32	1460.99	2227.14	2301.1	1024.43	645.898	2727.7	2809.45	885.672	1533.22	383.686	757.002	2579.88	2341.97	866.327	769.081
LAP3	ENSG00000002549	2084.97	2091.22	3464.99	2717.49	6774.51	5144.46	4198.14	4631.33	4307.92	3406.7	8403.36	7830.48	1443.33	1861.78	1764.35	2080.24	3526.1	3067.53	2762.41	2543.47
CD99	ENSG00000002586	572.106	650.259	2612.13	2222.66	3836.93	2688.73	819.993	1026.82	2483.21	2323.58	3426.79	3029.02	667.707	720.081	1663.43	2092.41	905.039	842.711	2075.89	1770.58
HS3ST1	ENSG00000002587	0	0.415861	0.665044	0	2.5005	0	0.801373	0	0	0	0	2.03366	0	0	0	0.575073	0	0	0	1.91618
AOC1	ENSG00000002726	0	0	5.41521	0	1.49651	0	0	0	0	0	0	10.4776	0	0	0	1.46412	0	0	2.36791	1.07237
WNT16	ENSG00000002745	0	0	0	0	0	0.957017	0	0	0	0	0	0	0	0	0	0	0	0	0	0
HECW1	ENSG00000002746	19.6502	26.6766	51.3162	11.2293	81.9723	63.1186	111.38	116.877	137.734	104.601	286.59	157.72	24.3798	43.6366	20.4689	54.1528	158.381	160.454	240.283	276.733
MAD1L1	ENSG00000002822	2464.49	1882.95	3139.36	2840.79	7015.72	4662.19	8127.54	8295.42	7400.02	6419.69	14932.3	13035.8	1370.11	1944.32	1577.82	2645.86	5724.37	5184.44	4708.63	4871.27
LASP1	ENSG00000002834	19243.5	15811	28970.5	19064.9	54984.3	36188.6	44754.8	45624.8	42543	31014.5	86810.4	70325.5	4666.8	8124.86	5802.19	8682.14	30097.8	29099.4	19290.7	20698.8
SNX11	ENSG00000002919	139.089	110.332	131.759	132.326	233.953	219.695	1908.36	2360.5	1597.94	1460.19	3274.82	3532.89	39.042	100.517	61.2483	99.5552	2382.65	1994.83	1345.55	1029.06
TMEM176A	ENSG00000002933	37.7415	22.6945	110.404	51.7209	183.686	101.985	41.8109	36.9675	128.33	54.224	140.137	133.893	85.4945	80.6669	226.448	197.046	121.395	105.734	272.382	256.607
M6PR	ENSG00000003056	1316.91	1371.01	11856.4	9651.93	16300.6	11499	3802.31	4534.28	22512.8	20952.3	26050.5	24501.8	1804.74	2140.81	9556.45	12180.5	4161.82	4349.9	21827.1	22916.4
KLHL13	ENSG00000003096	82.7411	124.06	178.944	200.798	312.149	263.567	223.036	265.423	226.884	170.125	442.912	391.388	90.4145	128.496	134.494	217.571	300.978	241.105	275.261	273.601
CYP26B1	ENSG00000003137	183.37	215.521	822.043	1094.42	1142.74	933.904	1871.03	2073.66	3049.96	2838.89	4881.94	4571.59	69.2382	173.397	634.777	655.244	1687.03	1723.57	2402.33	2725.42
ICA1	ENSG00000003147	24.9392	28.414	50.6481	28.1568	89.6006	79.5178	108.114	93.2755	91.4762	82.7118	286.503	95.671	22.8231	25.145	27.3907	26.2439	60.2275	95.2943	64.6921	67.0422
DBNDD1	ENSG00000003249	188.49	205.322	102.075	80.1039	350.812	303.339	371.257	419.9	145.006	125.789	506.497	557.576	287.673	667.229	134.428	223.539	722.536	961.387	220.228	249.708
ALS2	ENSG00000003393	79.573	95.1934	111.167	162.695	207.775	349.989	412.667	663.434	285.704	276.749	753.433	551.559	8.24907	52.2708	48.3693	73.8957	320.142	261.048	293.905	195.146
CASP10	ENSG00000003400	11.1398	12.4096	41.9568	10.2927	53.847	17.3389	41.7354	9.76096	148.207	64.1966	100.276	73.3583	2.97854	8.73681	7.55413	3.14128	16.3318	10.5853	46.2968	30.3704
CFLAR	ENSG00000003402	536.716	409.419	421.538	521.102	1190.74	964.376	2398.8	3024.52	2767.09	2900.33	5596.2	5691.67	259.915	343.493	270.57	334.601	2336.3	1999.5	2331.87	2058.3
TFPI	ENSG00000003436	142.021	149.435	1373.81	1320.26	1828.39	1661.86	398.68	339.973	2352.4	2198.61	2524.53	2820.43	88.1455	172.296	710.222	841.049	265.883	202.796	1547.02	1356.76
NDUFAF7	ENSG00000003509	155.723	138.106	225.637	182.53	497.096	285.902	797.49	730.185	2020.53	1904.53	2448.32	2332.81	135.566	194.379	82.1281	168.992	939.289	945.029	1916.25	1559.68
RBM5	ENSG00000003756	45.1678	34.4771	94.7451	77.4655	118.906	119.414	2329.95	2124.42	9532.76	11591.7	12389.4	12321.6	17.5024	32.8128	42.4321	98.2597	1791.84	2185.27	8497.54	8284.49
MTMR7	ENSG00000003987	0	0.981544	13.4319	7.62659	0.737582	9.73334	0.946257	4.74498	29.1655	0	18.5055	3.12751	0.40196	0	0	1.01763	2.94067	7.32439	6.30684	20.5716
SLC7A2	ENSG00000003989	111.189	91.3832	1595.29	1373.59	2068.72	1746.21	396.765	635.304	3810.02	3546.71	4156.07	4055.5	101.82	142.615	1115.99	1095.28	413.459	422.975	3029.02	2976.61
ARF5	ENSG00000004059	3137.4	2884.66	3445.23	2058.03	7420.53	5168.12	4517.29	4925.83	2879.8	2253.16	7482.07	6091.8	2520.52	3523.23	1774.82	2418.09	4663	3981.38	2046.56	2078.08
SARM1	ENSG00000004139	9.20991	6.91993	76.0506	68.8715	101.179	60.3035	57.7604	69.9753	237.86	295.021	202.841	250.192	5.1723	7.72976	148.945	87.9013	58.4706	102.238	373.991	443.765
POLDIP2	ENSG00000004142	4250.69	3584.08	3612.12	2261.25	9504	6323.56	7589.84	7926.21	4620.33	3353.46	12646.6	10988.9	2702.56	4314.38	1409.4	2244.08	7376.21	7188.14	2692.09	2843.96
PLXND1	ENSG00000004399	1027.56	1271.26	4592.21	3734.59	6754.61	5775.76	2339.24	3383.37	8345.69	8333.41	10827.2	10988.4	3409.39	5287.98	11236.4	15325.1	8043.84	8825.1	21393	23491.5
AK2	ENSG00000004455	6268.58	6028.86	8407.27	6328.58	16819.1	13112	12245	13472.8	10468.1	8654.74	21547.4	20201.3	4700.05	7453.67	3872.95	6891.99	14739.7	13787.9	8403.94	8341.63
CD38	ENSG00000004468	0.389476	4.0758	0	6.98231	11.2884	9.2472	0.440258	15.0984	4.1678	2.05737	7.39014	7.72225	0.561326	1.15073	0.87611	0.631472	8.59301	13.8918	9.30622	9.77755
FKBP4	ENSG00000004478	14271.3	15343.9	21555.4	17546	44079.8	33233.8	25034.8	29595.8	30364.1	27978.8	56426.6	55404.8	9373.95	14833.7	10191.8	16435.8	27162.1	26280	26452.5	29219.4
KDM1A	ENSG00000004487	2291.4	2321.4	3201.18	2355.88	6879.12	4689.03	5747.96	6908.38	5999.8	4745.96	11429.6	11106	1475.06	2459.21	1453.38	2466.85	5351.77	4929.28	4398.69	3948.67
RBM6	ENSG00000004534	1304.92	1411.39	2178.99	2043.7	4129.84	3230.23	3666.59	4680.86	7286.11	8542.82	11990.8	11955.7	847.855	1279.92	1752.14	2093.96	3912.6	3865.92	8979.89	8203.77
CAMKK1	ENSG00000004660	71.8069	82.6418	86.1663	109.248	177.878	173.297	1199.5	1483.73	1763.07	1979.32	3341.91	3033.8	58.7012	88.4251	77.6383	86.018	1218.75	1263.31	1229.47	1453.49
RECQL	ENSG00000004700	2493.05	2329.33	6127.92	4844.06	10153.9	7635.38	4944.72	5046.85	7456.33	6270.55	13470.5	11365.5	2023.19	2428.42	4267.31	4313.42	4736.11	3948.81	7563.04	5791.33
VPS50	ENSG00000004766	255.335	289.421	406.368	333.155	913.093	703.733	975.472	746.025	1242.52	1026.94	1859.41	1936.69	185.187	266.027	241.41	245.422	670.225	562.577	1232.46	846.383
HSPB6	ENSG00000004776	22.8746	15.8891	12.412	20.2055	92.6426	24.298	31.0655	35.7048	61.5677	23.4862	69.2727	80.0052	8.9632	21.5375	4.50627	2.68416	25.351	31.4211	9.01079	11.6209
ARHGAP33	ENSG00000004777	272.159	89.5792	616.158	749.532	838.104	1024.96	336.394	296.118	2770.65	4546.14	5928.89	4983.3	91.1605	181.533	421.879	743.746	247.831	325.499	3098.37	3144.27
NDUFAB1	ENSG00000004779	1067.62	1007.79	1322.53	878.431	2977.81	2031.79	2066.86	2094.4	1495.84	1125.88	3597.49	3297.59	805.354	1321.04	529.076	1065.11	2218.24	2033.99	1063.33	1097.56
PDK4	ENSG00000004799	0.395258	0	0.741926	0	2.51013	0	11.6348	17.507	25.3699	9.62097	47.3091	39.5489	1.36229	0	0.593493	7.65086	35.2533	33.4069	39.0595	32.8408
SLC22A16	ENSG00000004809	0	0	6.82406	2.51859	2.54837	2.87229	2.7672	6.52921	10.5535	6.55219	14.0004	8.07922	0	0	1.09698	1.69763	3.68606	4.71477	7.49681	9.60829
ZMYND10	ENSG00000004838	15.4041	9.94913	10.6645	15.7157	40.5403	17.3979	30.2289	31.6893	134.988	212.17	186.474	257.703	13.3248	14.0399	4.42663	12.269	37.3229	51.1504	129.063	272.315
ABCB5	ENSG00000004846	1.32796	1.0901	6.96389	4.68308	15.6997	3.26209	4.65915	0.780611	21.5773	24.829	12.0116	12.4438	0.595312	0.465816	0.92936	1.50698	2.17693	0	8.5367	11.0851
ARX	ENSG00000004848	0	0	0	0.653283	0	0	3.3805	0	2.99054	2.01819	1.78929	10.7209	0	0.562526	1.12063	0.604311	0	0	0	135.886
SLC25A13	ENSG00000004864	888.313	1020.56	1703.55	1352.34	3162.03	2327.79	3530.26	3795.93	3315.62	2697.29	6425.5	6563.76	747.158	1263.42	1015.35	1240.89	3411.09	3225.63	2539.51	2546.21
ST7	ENSG00000004866	314.199	233.121	410.757	311.407	792.613	696.941	609.436	659.494	1059.21	989.852	1655.44	1453.05	236.496	399.402	138.219	295.73	644.191	689.331	786.836	762.867
CDC27	ENSG00000004897	1393.91	1517.31	1889.37	1971.99	3872.77	3931.48	6134.27	6642.21	7170.05	5982.95	12733.3	12063.7	893.198	1615.31	994.05	1526.2	6448.18	6001.86	6768.57	5105.95
SLC4A1	ENSG00000004939	2.43287	0.435754	6.41558	2.55899	5.14654	6.84556	0	1.87262	3.90413	9.31643	9.31233	4.26424	1.42744	2.79375	6.57391	18.6445	0	0	1.26507	4.01774
CALCR	ENSG00000004948	0	0	3.89845	0	0	9.84161	1.88111	2.95666	5.55429	2.50837	8.94831	9.54593	0	1.40229	2.31226	0	0	0	6.07156	1.1242
HCCS	ENSG00000004961	305.607	343.865	418.884	355.282	888.908	640.415	1271.64	1423.91	1330	1033.76	2345.15	2195.95	143.147	224.446	123.851	310.023	958.722	976.927	1031.96	947.164
DVL2	ENSG00000004975	450.355	558.967	693.633	549.101	1357.43	1143.14	1837.94	1816.54	2062.92	2105.67	4797.54	3254.21	477.682	816.399	505.147	695.424	2451.62	1931.03	2153.41	1751.4
PRSS22	ENSG00000005001	0	0	0	0	2.01855	0	0	0	1.52464	0	0	0	0	0	0	0.795232	0	0	8.66389	2.40739
UPF1	ENSG00000005007	1523.93	1482.6	3721.68	2734	6420.48	4338.65	5922.86	7010.28	10151.5	8677.67	14604.3	14430.6	862.519	1311.38	2075.91	2241.24	5274.33	5016.1	8122.43	7828.3
SKAP2	ENSG00000005020	4.56234	0.797973	5.74421	1.78848	16.0234	3.58097	15.9566	19.9882	3.63814	10.1152	8.13584	27.4181	8.00378	8.43047	9.7971	7.99473	11.3471	3.31985	34.9599	6.44103
SLC25A5	ENSG00000005022	11625.1	10669.7	16145.1	11534.8	33804	23311.2	20769.8	23098.8	17626	13332.7	37693.6	33742	8030.09	11028	7817.66	11998.5	20149.1	18371.9	12511.4	12159
MCUB	ENSG00000005059	388.57	448.665	356.302	231.345	846.895	712.516	570.139	962.422	185.121	309.393	963.123	886.883	207.196	395.475	101.477	140.845	495.817	531.93	245.301	270.233
HOXA11	ENSG00000005073	5.85925	8.88249	13.1234	10.1856	23.8402	42.8936	1020.17	1376.1	869.974	719.623	1802.15	1930.57	9.46385	14.0852	3.50297	12.2546	1369.34	1247.5	778.15	761.004
POLR2J	ENSG00000005075	2732.05	2571.19	1246.86	932.572	4709	3864.7	4607.76	4819.21	1414.23	1021.57	5471.45	5535.14	1893.77	2908.1	520.408	958.558	4328.35	3979.53	867.997	988.299
DHX33	ENSG00000005100	469.912	353.225	632.572	431.657	1219.03	835.078	3786.37	4626.64	4301.64	4168.05	8294.36	8148.75	375.376	617.618	415.692	524.718	4382.72	4360.96	3537.4	3249.66
MEOX1	ENSG00000005102	0.424579	0	2.24424	0.743861	1.49719	0	10.5921	15.0324	14.7566	6.89742	25.4194	32.4238	0	0	0	0	2.99689	4.14856	0	9.1598
THSD7A	ENSG00000005108	0.710446	0	5.02243	4.36259	6.26062	7.02883	3.20835	1.78694	39.609	36.2238	5.07141	14.249	0	0.533046	3.19304	0	0	0	36.1353	1.91804
LIG3	ENSG00000005156	605.451	491.922	1131.72	1079.53	1989.99	1688.12	1745.83	2299.69	3975.33	4057.51	6036.62	5878.61	422.281	531.05	743.269	950.381	2154.74	1903.03	3429.88	3305.44
RPAP3	ENSG00000005175	1021.37	1012.73	1345.68	1009.41	3208.82	2195.13	3145.52	3617.88	3339.05	3210.21	6662.16	6372.37	1027.29	1412.89	853.755	1465.44	3643.74	3255.08	3380.22	2902.09
ACSM3	ENSG00000005187	20.5886	7.26455	18.3069	12.6666	54.6471	22.2089	32.751	35.6928	202.835	135.681	289.422	137.565	5.2908	25.1871	15.2994	13.2545	43.3874	32.0015	179.734	101.114
REXO5	ENSG00000005189	161.682	139.249	331.068	183.641	433.769	345.7	443.373	382.237	538.737	514.916	941.074	767.156	352.981	393.665	329.615	423.364	729.977	640.303	1001.11	839.69
CIAPIN1	ENSG00000005194	699.977	629.201	921.324	648.341	2136.73	1429.8	3665.56	4413.83	4153.1	3750.69	8405.44	7804.81	491.991	1056.67	490.974	1046.82	3504.46	3628.25	3345.02	3662.92
SPPL2B	ENSG00000005206	60.7267	94.5855	738.783	715.669	801.94	616.601	305.238	346.402	3011.79	4331.52	4131.77	4094.95	53.82	115.001	597.407	687.174	197.896	176.171	3165.28	3921.79
FAM214B	ENSG00000005238	159.495	225.416	148.316	144.547	420.163	331.403	2423.77	2335.54	2561.33	2004.63	5161.19	4110.09	93.4348	342.12	58.9752	161.809	1929.88	1995.44	1243.51	1555.57
COPZ2	ENSG00000005243	412.252	364.229	351.75	215.814	964.29	582.52	509.323	544.038	404.117	330.849	978.951	660.397	466.06	565.571	288.614	402.608	803.232	637.778	498.727	454.068
PRKAR2B	ENSG00000005249	1138.01	1171.1	1210.17	925.902	2577.68	2387.72	2233.39	2600.4	1123.59	775.225	3580.78	3256.48	781.959	1157.07	415.208	585.726	1941.98	1884.79	741.151	541.932
MSL3	ENSG00000005302	1282.84	1149.75	1111.61	989.671	3072.13	2270.44	2241.21	2329.08	1834.93	1397.23	3945.31	3657.17	812.633	1133.69	457.077	705.941	2015.45	1928.74	1300.44	1251.38
CREBBP	ENSG00000005339	270.857	201.585	592.279	261.926	775.103	802.482	6930.8	7445.63	10969.6	11253.4	15544.5	14304.2	277.855	511.791	244.984	371.1	8016.43	7504.88	7426.09	9615.2
TSPOAP1	ENSG00000005379	11.1431	46.5591	14.6045	14.9221	28.6956	95.5614	74.0754	51.058	50.3174	188.55	169.538	127.741	22.0538	63.1061	43.1403	22.1969	81.6369	46.3502	117.909	132.741
MPO	ENSG00000005381	0	0.726265	0	0	0	1.0862	0	22.5592	0	0	0	0	0	0	0	0	0	0	0	0
PON1	ENSG00000005421	0	0	0	0	0	0	0	0	0	0	0	0	0	0	0	0	0	0	0	1.43223
GCFC2	ENSG00000005436	548.629	433.25	501.232	268.28	1296.53	879.056	1354.7	1431.51	980.994	800.617	1931.54	1956.2	457.177	621.493	272.49	350.459	1401.34	1411.5	647.725	532.259
WDR54	ENSG00000005448	1032.38	948.086	1727.94	1234.28	3246.51	2502.78	1659.33	1772.37	2178.3	1959.18	3942.98	3837.33	1042.06	1407.34	1078.49	1676.37	2210.62	2142.06	2064.68	2159.44
CROT	ENSG00000005469	89.0059	66.6445	114.689	138.52	234.002	164.42	257.592	267.981	939.343	997.581	1436.96	1139.03	27.7791	63.3704	72.7692	85.8272	174.701	149.302	779.638	629.725
ABCB4	ENSG00000005471	26.976	21.6357	90.3119	105.926	113.004	70.3861	40.3494	56.3563	173.19	192.523	170.415	195.792	15.6021	23.4061	36.8081	72.294	47.5427	88.2309	193.991	137.726
KMT2E	ENSG00000005483	204.414	220.971	147.819	123.717	509.635	325.426	2884.13	3178.81	3352.48	3102.13	6444.67	5904.5	118.884	248.484	78.8994	115.365	2246.75	2000.25	2187.52	1896.02
RHBDD2	ENSG00000005486	801.711	700.894	3714.39	2297.32	5684.31	3396.75	1664.18	1938.4	5090.79	3787.14	6973.41	5938.39	1209.95	1314.13	4821.36	4674.49	2388.07	2187.08	5548.26	5516.33
SOX8	ENSG00000005513	6.7935	5.97992	22.7731	21.8913	47.6981	20.8672	44.6619	46.3417	87.8044	60.9167	134.53	56.5403	19.1323	16.2213	68.0473	32.0944	92.5822	87.8048	151.144	186.303
IBTK	ENSG00000005700	387.546	353.541	617.831	487.843	1214.62	902.212	1088.54	1020.55	1190.92	1048.75	2628.05	1931.41	260.091	334.992	295.254	315.201	1002.47	857.653	1060.57	744.861
ZNF195	ENSG00000005801	42.8836	74.7027	410.949	414.953	368.24	418.835	822.659	1011.06	1788.92	2202.7	3027.83	2751.86	54.1749	80.1054	547.868	523.154	928.451	893.843	1961.98	2220.99
MYCBP2	ENSG00000005810	275.103	315.19	544.801	848.222	1072.74	1369.5	1758.46	1689.82	2495.4	2012.55	3886.62	2334.13	366.667	417.68	440.866	644.754	1676.38	1250.92	1913.75	1532.49
FBXL3	ENSG00000005812	77.4974	53.1311	118.211	93.6472	178.38	193.736	1782.05	1818.59	1436.34	1125.28	3253.87	3085.28	67.327	124.328	45.7498	85.7402	1628.4	1701.34	1032.01	983.763
ITGAL	ENSG00000005844	0	0	1.39378	0	0.475172	0	0	0	0	0	3.72269	0	0	0	0	0	1.81205	0	0	0
PDK2	ENSG00000005882	748.254	603.5	678.763	478.723	1697.73	1225.99	1625.26	1717.25	1734.4	1159.04	3372.13	2437.66	629.599	1059.77	456.981	716.253	1564.58	1960.28	1281.52	1529
ITGA3	ENSG00000005884	3550.9	3333.67	51906.1	39032	72075.8	45077.1	5453.46	7010.55	68107.5	62552.4	80462.3	67732.3	5760.31	6740.47	74373	58084	9165.46	9937.59	96147.7	93988.4
ZFX	ENSG00000005889	42.1778	48.2554	168.116	50.3118	181.788	133.177	1124.34	1423.12	1954.36	1420.09	3023.77	2301.62	27.3785	121.073	50.7432	86.3302	1083.47	816.983	1231.82	1195.76
LAMP2	ENSG00000005893	390.825	480.396	11136	9411.36	16158.4	10689.7	690.976	1081.73	14387.1	11770.9	15410	12039.6	562.264	561.217	8091.64	7868.79	949.247	942.641	12734.9	12518.9
ITGA2B	ENSG00000005961	5.27983	1.54968	20.0745	69.2207	65.2105	44.0049	3.992	7.16286	44.2402	141.477	68.9868	63.833	3.9035	3.98667	44.555	27.5778	11.8328	6.87902	29.8623	25.4604
ASB4	ENSG00000005981	1.40912	0	4.40788	4.11702	19.9562	8.65567	3.18997	3.35105	65.6378	25.4031	22.4775	40.4706	0.450811	1.41476	2.82062	3.80726	3.30629	3.66842	23.2044	49.9118
GDE1	ENSG00000006007	1628.13	1424.38	2727.77	1622.78	4845.98	3286.91	4226.29	3787.85	2815.52	2088.15	7064.78	5552.81	1470.92	2036.03	1084.91	1561.99	3530.54	2939.76	2163.69	1466.99
REX1BD	ENSG00000006015	610.177	561.929	718.872	382.089	1336.32	1051.9	949.415	926.765	892.696	836.654	1629.98	1636.45	419.586	670.184	332.574	568.357	846.458	693.521	800.648	797.669
CRLF1	ENSG00000006016	18.8671	16.043	58.7705	97.2491	123.143	81.1595	28.5622	18.5453	117.328	90.4897	36.8486	57.4768	9.13978	27.2091	97.6653	165.577	32.7591	25.0144	123.185	99.678
OSBPL7	ENSG00000006025	72.7882	65.2934	244.903	354.189	301.959	263.503	161.641	167.031	1716.81	2065.53	2151.67	2459.05	35.3183	31.5012	195.722	229.676	173.488	225.018	1239.04	2084.45
TMEM98	ENSG00000006042	1058.32	1091.26	2539.11	2119.36	4377.48	3297.86	1687.82	2030.41	3460.98	2819.76	5558.97	4864.24	1273.62	1542.98	2043.87	2622.54	2201.92	1955.23	3267.57	3548.62
YBX2	ENSG00000006047	103.415	94.1528	100.44	74.5008	266.285	154.638	135.246	159.053	124.181	136.498	277.867	302.58	134.939	243.305	81.1306	120.326	277.038	249.765	181.587	209.254
KRT33A	ENSG00000006059	0	0	0	0	0	0	0	0	1.40536	0	0	0	0	0	0	0	0	0	0	0
MAP3K14	ENSG00000006062	68.5882	47.4126	107.212	40.6445	156.077	93.3085	2533.66	2857.16	3503.66	3348.52	6458.13	5521.43	59.5813	85.239	59.6532	74.2762	3848.22	3505.41	3226.08	3771.95
ABCC8	ENSG00000006071	3.04194	2.47429	16.0433	37.9006	10.4797	14.4807	38.5601	3.10611	18.767	64.9937	58.7154	131.029	1.10382	2.95919	30.255	21.2798	3.38504	1.8814	21.2372	16.7331
CACNG3	ENSG00000006116	0	0	0	0	0	0	0	0	0	0	0	0	0	0	0	0	0	0	0	0
TMEM132A	ENSG00000006118	863.979	838.14	9350.07	7252.18	12959.5	8465.73	1709.99	2043.41	13881.5	14087.4	17971.8	15497	785.177	877.283	6443.59	7691.45	1823.77	1823.52	10533.3	13343
AP2B1	ENSG00000006125	8143.5	7735.61	14003.9	11260.3	25561.4	19809.9	15287.7	17104.3	17425.9	13821.8	31790.2	29000.7	5450.71	8015.15	7727.37	8217.21	14050.3	13652.4	12837.1	13287.9
TAC1	ENSG00000006128	0	0.639957	0	0	0	0	0	0	0	1.3125	2.69099	0	0	0	0	0	0	0	0	1.41196
ZNF263	ENSG00000006194	31.9379	26.4261	32.6158	34.1115	80.4325	51.1895	1681.45	2204.29	2359.38	2321.63	4186.65	4310.22	20.5706	37.9046	22.8114	23.6879	1854.94	1784.85	2043.91	2168.58
CX3CL1	ENSG00000006210	13.9948	9.31964	229.499	116.558	229.706	143.108	79.5849	88.408	624.627	449.156	857.599	493.609	11.7966	14.1813	151.451	137.566	73.7009	73.486	404.175	654.032
SPATA20	ENSG00000006282	2730.91	2152.11	3605.25	2309.24	7306.87	4508.51	3755.33	3714.38	6161.37	5872.48	10681.1	8021.09	2128.21	2876.59	2270.59	2221.36	3743.48	2980.94	3729.24	4555.03
CACNA1G	ENSG00000006283	52.1714	42.2362	94.6349	87.1122	184.555	155.53	104.386	89.1942	254.924	182.383	376.474	292.964	26.6534	44.4795	161.112	143.581	109.573	114.797	258.752	268.735
TNFRSF12A	ENSG00000006327	999.701	1074.79	2758.93	2122.15	4071.27	3247.65	8090.71	10191	20285.1	21076.6	29154	28767.1	735.797	1588.8	1743.32	3143.8	9732.58	10536.8	19961.3	23800
DLX6	ENSG00000006377	0.528247	0	0	0	0	0	0	0	1.41197	1.43131	0	3.04246	0	0	0	0	0	1.03283	0	4.29912
MAP3K9	ENSG00000006432	83.3111	83.7537	178.199	142.986	303.897	218.143	2345.62	1741.86	2692.87	1867.01	4795.55	3491.48	23.7598	57.6707	55.6262	53.5352	1212.6	1230.52	937.321	1205.65
RALA	ENSG00000006451	802.818	1007.98	859.084	631.32	2400.65	1838.53	2850.76	3156.91	2163.38	1649.69	5227.84	4644.23	554.428	758.254	309.991	548.074	2780.58	2390.93	1940.39	1345.11
BAIAP2L1	ENSG00000006453	1165.21	1163.98	1591.58	949.285	3427.26	2268.64	2731.74	2526.79	2200.37	1815.21	4726.41	3839.49	1087.65	1753.58	877.377	1145.59	2962.78	2777.96	2417.42	1927.67
KDM7A	ENSG00000006459	90.018	81.5653	92.5623	187.913	430.596	257.915	439.879	511.575	872.954	747.522	1389.06	617.7	84.2258	65.7058	80.7976	124.053	582.132	318.663	469.882	379.004
ETV1	ENSG00000006468	34.7489	30.0543	80.252	46.8674	154.609	50.9469	106.896	74.6137	166.406	102.841	364.219	259.882	22.9156	58.5547	62.9371	56.5865	136.946	137.641	254.101	180.351
AGK	ENSG00000006530	466.488	370.544	958.362	707.53	1436	996.2	1279.09	1174.4	2029.96	1913.95	3295.33	2528.21	352.303	365.969	428.009	522.352	1213.11	988	1395.16	1408.06
ALDH3B1	ENSG00000006534	1678.71	1137.51	1731.02	1042.75	3714.38	2268.09	1858.98	2007.71	2630.66	2410.35	4953.21	3727.43	978.736	1276.58	994.47	1328.2	1980.75	1663.61	2220.81	2238
TTC22	ENSG00000006555	0	0	0	0	1.57884	0	0	0	8.22607	8.74727	0	17.1151	0	1.34965	2.46467	1.21871	2.10286	0	1.16472	12.754
PHTF2	ENSG00000006576	785.826	767.907	2868.96	2599.25	4216.31	3793.71	1444.16	2106.99	4771.39	4361.89	6377.05	5905.09	890.164	1114.48	2395.85	2458.26	2001.65	1926.85	5563.74	4822.11
CCL26	ENSG00000006606	161.951	34.7709	623.082	125.51	864.855	199.585	210.619	100.494	455.33	147.633	669.853	296.351	23.3243	22.5258	39.198	36.6788	31.8765	32.4128	75.1569	68.2665
FARP2	ENSG00000006607	393.397	355.436	911.971	774.932	1743.15	1350.55	1856.26	2144.91	2286.82	2624.9	3854.89	3796.61	192.742	301.091	438.481	504.457	1285.67	1110.89	1377.29	1393.33
USH1C	ENSG00000006611	3.23085	7.04783	4.98128	5.41424	12.4609	8.46277	3.08093	8.93508	8.26331	18.624	28.6346	25.4118	12.494	16.9953	13.7919	10.8597	16.6595	15.6789	10.9044	30.5772
GGCT	ENSG00000006625	2819.93	2822.3	2449.51	1543.37	6097.51	4351.44	5350.12	5549.53	2878.76	2084.23	8402.02	7131.96	2083.15	2977.88	1047.49	1652.06	5400.05	4419.11	2653.83	1919.05
DBF4	ENSG00000006634	242.222	148.874	132.284	80.5349	442.923	291.567	3550.45	4044.96	2443.93	2412.89	6284.98	5934.29	181	279.482	88.4622	109.518	3634.44	3635.85	2446.84	1917.8
TBXA2R	ENSG00000006638	4.25128	5.36827	9.44913	13.0731	11.2871	26.0677	28.5506	31.1144	105.132	113.918	90.0852	89.9825	6.35781	9.66656	9.50511	25.1985	56.0418	58.9779	129.782	186.752
IFRD1	ENSG00000006652	144.726	116.109	204.876	148.841	318.704	360.987	1842.34	2343.45	2217.99	1803.26	4463.21	4141.42	131.838	203.663	141.547	249.548	2399.73	2286.24	2218.21	1893.44
LGALS14	ENSG00000006659	1.90933	0	0	1.11238	2.24391	2.17493	0	0	4.38777	0	4.1484	0	1.19038	0.642198	0	0	5.9936	3.3663	5.60884	3.42159
COX10	ENSG00000006695	145.402	95.9715	99.625	38.5765	210.877	140.483	1125.75	1264.39	800.183	785.465	1828.32	1988.23	72.3936	234.729	43.0819	66.4676	1510.17	1342.47	641.675	587.531
GTF2IRD1	ENSG00000006704	179.107	156.613	316.635	303.04	546.23	527.999	1230.96	1370.04	1461.42	1542.26	3153.3	3016.98	110.483	294.507	226.805	322.327	1462.06	1529.12	1429.64	1470.11
PAF1	ENSG00000006712	1343.65	1433.47	2010.8	1706.18	4128.4	3392.53	6236.64	6509.83	6983.67	6245.29	12364.2	12137.5	436.469	880.979	451.498	1091.92	3827.93	3730.85	3452.13	3501.53
VPS41	ENSG00000006715	1605.82	1589.04	2561.41	2009.81	4700.8	3386.76	2485.03	2418	3322.28	2629.93	5345.6	4677.34	1627.89	1893.69	2266.44	1830.64	3145.98	2282.38	3498.6	2506.58
ARHGAP44	ENSG00000006740	142.228	159.05	216.147	225.497	438.743	308.054	389.305	541.34	280.753	337.718	845.691	857.342	122.283	347.099	136.006	189.915	626.887	557.999	412.866	344.755
ELAC2	ENSG00000006744	1468.4	1121.97	3028.58	1970.71	5187.85	3864.33	4353.31	4659.54	7090.36	6320.26	11877.6	11094.1	784.242	1199.46	1391.51	1802.91	3351.93	3508.02	4379.96	5731.82
SCIN	ENSG00000006747	24.6815	16.0525	33.757	80.5504	63.3911	27.3814	32.9889	34.8313	95.9174	66.2792	132.213	125.471	5.17676	16.149	11.2861	52.6902	56.1698	8.60254	74.9615	29.0744
ARSD	ENSG00000006756	1.44525	3.29757	6.7909	11.1423	30.7067	13.8416	2.11932	16.044	25.9263	37.7316	135.393	99.694	2.1007	3.03896	7.72102	5.57977	4.13508	1.21929	53.0084	66.4322
PNPLA4	ENSG00000006757	195.611	243.692	228.369	129.872	446.702	362.182	473.481	491.785	267.844	186.023	754.135	582.044	150.956	248.937	89.364	180.802	487.068	337.336	231.355	170.728
MYH13	ENSG00000006788	1.06162	2.48993	0	0	0	1.39716	1.19989	0	8.5206	5.73575	5.06417	6.08975	0.510073	0	0	0	1.2427	1.03569	19.3002	1.43446
ADIPOR2	ENSG00000006831	1521.28	1321.67	1637.44	1080.61	3636.03	2668.07	4800.81	5231.85	3729.75	3121.92	8800.31	7698.38	1226.33	1781.33	760.728	1094.64	5235.61	4942.83	3395.76	2849.53
CDKL3	ENSG00000006837	13.6157	7.39623	7.80768	5.22806	11.5557	22.6955	40.9208	40.6677	52.4488	88.2139	106.218	104.541	11.0185	33.078	11.3858	21.5232	69.7762	72.3282	34.2473	42.603
UPP2	ENSG00000007001	0	0	0	0	0	0	0	0	0	1.44291	2.52771	0	0	0	0.790338	0	0	0	4.10607	0
PRSS21	ENSG00000007038	1.01093	1.53288	3.84604	1.88065	4.3628	8.75167	2.54123	10.9303	6.73687	3.56374	26.0664	14.2872	0	0	2.30505	0	0	0	0	3.0219
MARK4	ENSG00000007047	651.922	635.129	632.558	556.729	1691.25	1283.96	1894.24	1943.81	1771.79	1543.5	3352.1	3551.5	416.228	627.778	222.766	273.737	1324.68	1326.37	1134.58	869.811
PROM1	ENSG00000007062	0	0.423431	12.3807	2.78453	1.45678	0.884684	0	0	8.63026	0	2.0287	9.41191	0.643678	0	2.4551	3.66406	0	3.1675	0.469071	0
CCDC124	ENSG00000007080	5946.32	6615.2	5315.57	4180.95	12791.6	9847.4	8573.28	9757.95	4874.48	4250.69	12294.4	12337.4	4930.38	7482.26	2863.78	4565.85	9670.32	8464.3	4212.13	3821.82
CEACAM21	ENSG00000007129	0	0	3.84532	0.891507	4.70671	0	0	0	0	0	2.3453	0	0	0	0	0.826044	0	0	1.3351	0
PAFAH1B1	ENSG00000007168	720.066	670.163	758.979	626.835	1607.31	1279.86	5272.96	5710.87	6345.74	5911.35	11546.6	10963.1	392.266	822.044	309.459	663.999	4754.21	4827.2	4588.34	4286.86
NOS2	ENSG00000007171	10.4125	14.3594	41.6839	0	78.3997	22.4144	84.3109	82.806	42.7002	90.6458	162.132	85.5723	24.5206	0.80119	15.9755	39.685	133.01	146.49	142.889	99.3389
DNAH9	ENSG00000007174	3.7175	2.70337	0.165381	2.70123	11.183	11.7153	5.90122	1.97334	39.613	2.73346	32.2463	4.18267	2.2799	1.09901	0	5.88017	1.91928	4.05296	12.418	14.7721
KIAA0100	ENSG00000007202	9330.12	8272.95	19661.1	15642.5	36373	25872.8	15428.3	16212.8	29417.2	25665.8	43909	38987.2	9753.14	13475.5	14766.9	17020	19515.2	19298.7	25875.1	24086.1
SLC13A2	ENSG00000007216	0	0	1.01327	0	0	4.04058	0	0	0	0	0	6.21077	0	0	0	0	0	0	0	0
GAS7	ENSG00000007237	324.757	251.635	254.082	200.803	745.387	514.725	592.881	429.426	305.745	171.047	895.607	721.105	232.124	256.279	234.086	136.943	581.868	452.717	300.332	167.955
TRAPPC6A	ENSG00000007255	332.822	203.816	341.887	186.993	783.044	418.82	406.174	277.088	255.02	204.077	702.71	420.082	211.225	180.87	147.479	134.303	257.415	167.67	161.956	113.977
MATK	ENSG00000007264	16.3007	10.5695	17.5259	8.56873	47.0537	18.0279	35.7564	33.7221	26.7362	16.5936	47.8355	37.2049	13.5819	23.7777	10.4481	12.0959	32.4997	39.9946	34.1503	20.1659
CEACAM7	ENSG00000007306	0	0	0	0	0	0	0	0	0	0	0	0	0	0	0	0	0	0	0	0
CD79B	ENSG00000007312	0.431848	0.50843	5.89301	4.06741	3.07399	0	0	0	0	0	4.71556	0	0	0	0	0	0	0	1.25959	0
SCN4A	ENSG00000007314	11.0504	3.42663	21.1237	12.4508	25.0199	4.39547	27.0239	10.5079	29.5648	41.7139	31.8244	113.798	0	1.25391	5.00596	1.35396	0	3.25758	4.33532	6.7661
ST7L	ENSG00000007341	131.473	149.437	555.403	389.888	847.066	512.996	448.065	359.939	1439.09	1216.66	1849.46	1641.52	128.414	152.146	357.342	480.112	417.39	374.544	1486.12	1393.45
TKTL1	ENSG00000007350	2.12259	3.9027	6.69155	0.74366	12.0967	3.31809	0.96317	3.22239	0	10.3475	3.9948	9.56529	3.6868	5.67984	0	2.02033	0.999431	5.80827	1.0821	49.6396
PAX6	ENSG00000007372	0	1.34754	0.824014	0	5.09844	13.8159	1.80936	4.44392	3.13966	6.27528	4.04822	22.5034	0	0	3.12825	9.87777	6.34789	0.857169	3.91719	9.39364
RPUSD1	ENSG00000007376	529.066	480.475	419.589	322.912	1089.71	871.142	2717.31	3087.88	1776.48	1706.57	4647.27	4042.19	268.162	735.457	155.06	322.381	2902.85	2819.04	1357.35	1592.42
RHBDF1	ENSG00000007384	163.146	201.289	868.158	685.299	1263.47	916.982	403.181	475.368	3848.42	4132.66	4903.18	4328.98	91.6973	178.106	501.544	624.501	317.911	352.797	2336.63	3005.88
LUC7L	ENSG00000007392	173.063	226.863	270.827	203.41	562.872	409.111	1915.93	2437.17	2390.01	2783.27	4664.95	4649.13	157.471	272.387	182.193	319.023	1757.36	1783.65	2477.23	2315.32
CACNA2D2	ENSG00000007402	38.1339	29.8096	169.775	144.718	167.076	124.834	66.0232	85.2514	129.721	197.231	302.864	232.071	13.0601	32.2124	142.047	115.742	28.6558	43.9483	169.464	168.823
BAIAP3	ENSG00000007516	45.2341	41.8417	218.601	151.825	319.129	197.06	102.747	23.6471	468.278	348.792	686.142	357.847	77.9629	72.7502	266.429	177.857	131.91	65.821	160.668	368.767
TSR3	ENSG00000007520	2644.89	2228.64	1850.97	1107.63	5026.64	3531.76	4807.62	5024.38	1947.61	1510.05	6125.27	5592.2	1791.09	3122.67	729.784	1142.61	5056.08	4988.9	1456.49	1352.84
PIGQ	ENSG00000007541	390.433	374.935	985.371	799.078	1679.27	1327.13	897.594	935.168	2857.19	2713.87	4288.84	3619.69	326.049	573.288	665.749	1052.31	1038.89	954.873	2492.31	2613.37
CRAMP1	ENSG00000007545	68.2594	88.0941	332.763	307.371	384.058	386.38	1882.69	2226.72	4748.6	6485.85	7032.84	6956.2	105.368	158.441	530.55	1220.37	2095.33	1857.9	4712.8	4674.58
TEAD3	ENSG00000007866	634.513	671.484	651.345	693.808	1563.75	1338.19	3517.06	3818.19	3561.55	3284.97	6990.32	6482.01	990.61	2079.36	1269.73	2014.89	6280.55	6191.57	5290.16	5839.6
SELE	ENSG00000007908	0	0	0	3.43856	0	0	0	0	0	0	0	0	0	0.855508	1.60729	0	0	0	0	0
DNAJC11	ENSG00000007923	1610.83	2036.5	2742.29	2233.52	4762.86	4288.22	3973.12	4234.04	3674.5	3417.35	6547.14	6285.18	862.09	1405.2	1199.84	1762.5	3208.95	2830.92	2635.87	2005.76
FMO3	ENSG00000007933	1.68974	0	4.43823	3.63263	6.88679	1.35251	8.12845	14.9979	24.0845	42.0841	54.199	63.8304	0	0.796051	1.76317	4.6987	7.46337	12.1384	32.516	24.057
MYLIP	ENSG00000007944	6.85937	7.43133	33.6874	32.6183	31.6284	31.9517	541.643	569.207	645.874	733.084	1316.38	1230.56	7.72367	7.16176	30.1256	18.8165	567.881	567.439	756.834	777.024
NOX1	ENSG00000007952	0	0	0.643606	0	7.1477	0	0	0.866894	0	0	7.36127	0	0	0	2.83285	1.11017	0	0	0.892247	5.60807
E2F2	ENSG00000007968	17.6355	19.0065	91.197	133.736	122.663	114.169	593.869	540.321	986.693	975.985	1646.21	1287.46	16.4837	27.951	170.863	221.012	1027.15	718.068	1198.86	907.056
PSMB1	ENSG00000008018	4361.82	3993.68	6265.89	4296.16	13511.7	9358.92	8450.7	10219.7	8184.94	6523.84	17184.8	15362.5	2826.59	4484.28	2655.67	4518.02	7913.45	8077.78	6024.89	5553.2
SYN1	ENSG00000008056	189.255	119.574	313.995	216.549	657.34	374.572	284.927	386.281	390.11	257.563	720.746	596.043	88.2837	132.573	111.141	109.463	232.768	436.857	247.311	162.172
JARID2	ENSG00000008083	83.0495	99.4715	374.501	517.105	558.261	497.036	1252.75	1516.73	1946.86	1802.66	3098.2	2933.34	74.5274	173.744	360.819	443.918	1386.44	1239.78	1883.91	1667.49
CDKL5	ENSG00000008086	100.139	84.4539	199.569	184.527	222.306	336.289	419.984	355.348	672.96	501.195	1101.14	805.213	52.2516	58.3321	110.501	248.039	353.254	254.63	397.336	196.861
CAMK1G	ENSG00000008118	0	2.23543	0	0	0	2.33248	8.761	3.13341	5.48934	9.43727	41.9079	5.90123	0	0	0.514055	0	4.59947	3.73783	11.0533	18.0282
CDK11A	ENSG00000008128	636.267	674.378	1810.21	1786.16	3068.55	2377.65	1640.54	1719.8	4957.73	5812.84	7616.88	7329.36	364.978	549.768	892.957	1387.77	1202.94	1057.46	3606.87	3489.95
NADK	ENSG00000008130	1127.93	1086.2	1030.88	1056.51	2689.89	2190	2589.67	2446	3511.31	3051.4	6276.24	5421.91	779.143	1059.11	369.15	651.506	2070.73	1621.93	1954.77	1828.5
TFAP2B	ENSG00000008196	0	0	0	0	3.74709	0	0	0	0	0	0	0	0	0	0	0	0	0	0	0
TFAP2D	ENSG00000008197	0	0	0.907328	2.53448	1.70181	0	0	2.44663	1.28949	0	2.32833	0	0	0	0	0	1.13874	0.943835	0	5.96555
DLEC1	ENSG00000008226	2.56511	0	7.91538	5.93021	10.5992	7.52736	0	2.18212	12.0553	5.46209	10.8238	0	3.46164	0	0	4.90005	0	2.93676	19.5607	8.14415
CYTH3	ENSG00000008256	944.12	867.118	1344.68	1248.87	2286.17	2108.63	5458.86	6590.94	9996.14	12829.1	18748.1	18254.9	767.409	1180.96	1235.61	1231.21	4431.37	4120.08	8391.46	11284.5
ADAM22	ENSG00000008277	63.8114	58.9179	182.195	203.43	303.408	262.539	130.053	129.201	335.55	278.146	577.07	234.898	71.6072	61.8164	180.113	193.913	119.651	127.994	414.436	325.836
SYPL1	ENSG00000008282	572.006	434.649	3747.74	2575.83	5921.27	3629.58	1306.25	1525.02	6937.81	5920.31	9049.78	7725.58	509.177	609.505	2325.05	2994.52	1227.23	1342.36	7008.26	6580.97
CYB561	ENSG00000008283	642.297	602.688	1648.67	1040.61	2596.3	2178.73	1911.92	2469.03	3653.58	3975.66	5944.47	6424.18	537.695	760.082	1179.33	1491.1	2083.14	2367.11	3818.69	4939.9
SPAG9	ENSG00000008294	2632.04	2791.59	4493.25	3670.72	8322.57	6355.26	6154.35	7729.94	9881.32	9512.11	17050.8	15815	1477.66	2479.55	1732.42	2199.38	5078.35	4789.16	4940.83	4592.93
CELSR3	ENSG00000008300	78.1377	118.545	941.058	923.384	1141.11	884.655	638.413	849.79	4038.3	4275.87	5875.64	4439.78	57.6384	76.7285	571.841	935.261	633.305	563.843	2540.56	3625.28
AASS	ENSG00000008311	23.8428	36.5455	513.861	609.165	711.725	562.008	68.7969	148.927	789.234	722.486	936.474	728.45	47.0129	81.1558	498.382	326.822	67.983	45.8016	853.208	554.587
PLEKHG6	ENSG00000008323	1.12779	0.663411	0	2.95778	0	0	0	4.31233	46.4085	27.3087	71.4676	32.6884	0.874563	1.39047	0	2.41179	1.15114	4.42123	7.37772	27.6951
SS18L2	ENSG00000008324	54.5023	58.1065	46.1138	33.2545	115.598	101.34	1165.01	1336.55	713.26	555.913	1991.47	1678.14	17.7273	47.8416	17.3911	26.3409	1174.1	1166.41	582.967	529.559
MPND	ENSG00000008382	369.872	346.879	385.789	263.463	1092.13	733.228	633.102	516.213	355.055	291.729	893.245	921.251	369.6	510.157	261.017	308.511	690.27	594.501	389.177	378.291
MGST1	ENSG00000008394	198.529	133.176	544.81	354.184	897.461	602.98	287.224	351.884	680.009	688.692	1056.83	929.424	205.763	311.404	362.18	526.554	364.708	393.306	845.393	776.661
CRY1	ENSG00000008405	425.744	379.253	690.604	499.981	1396.44	1005.21	1943.17	2512.94	2397.97	2744.9	4739.83	5505.02	233.518	492.115	313.144	591.935	2212.68	2254.53	2588.69	2592.58
PGLYRP1	ENSG00000008438	0	0	0	0	0	0	0	0	0	0	0	0	0	0	0	0	0	0	0	0
NFIX	ENSG00000008441	3214.42	2261.19	3022.5	2807.86	7001.56	5779.84	7263.1	7370.49	5391.88	2881.82	9174.27	11001.2	5816.14	7758.91	3692.63	4894.98	14596	15321.1	6620.28	6403.47
ST3GAL1	ENSG00000008513	579.593	449.599	675.288	386.353	1288.51	1232.28	3464.32	4085.49	6455.62	6587.5	9532.18	10092.7	219.94	422.167	279.574	418.174	2704.23	2536.86	5256.23	5366.95
MMP25	ENSG00000008516	5.26104	4.14394	20.4146	29.0066	51.8656	35.1073	25.1793	16.1905	37.3918	40.8774	135.96	213.129	21.9948	18.5163	63.8806	83.1028	33.1005	49.3061	104.66	241.705
IL32	ENSG00000008517	1717.67	2007.73	2395.1	1968.61	4684.55	4159.44	2480.24	3402.72	2019.99	1838.61	4560.27	4648.9	2091.07	3292.32	1629.24	2856.34	4284.92	3795.44	2129.12	1871
PKD1	ENSG00000008710	573.802	428.18	1715.96	1787.01	2263.12	2292.29	2231.86	3263.79	12541.6	16311.7	19681.5	17907.9	293.166	536.529	1387.35	2132.49	2508.1	2827.09	10045.6	14607.3
MAPK8IP2	ENSG00000008735	12.6892	5.6902	26.7747	11.1271	55.9161	32.008	46.6152	30.6318	43.8483	20.391	70.633	78.861	3.04811	9.53659	11.2492	11.363	16.0936	19.6013	11.2024	24.2916
MED24	ENSG00000008838	1452.69	1300.61	3000.18	2517.09	5735.51	4030.93	2311.95	3189.16	7075.38	8113.88	11472.7	10160.1	967.92	1637.11	2059.99	2515.72	2361.21	2346.74	5410.93	7033.33
RHOBTB2	ENSG00000008853	825.183	527.835	832.071	536.663	1838.16	1101.72	2356.29	2127.14	2331.49	1279.8	4479.35	3657.33	474.801	716.89	403.121	433.938	2796.1	2420.53	1354.17	1469.86
HEATR5B	ENSG00000008869	146.523	130.606	473.094	524.806	672.179	524.902	928.349	940.632	3089.99	2988.44	4259.76	3488.31	93.7897	128.694	307.828	292.034	757.305	859.573	2608.16	2502.11
SEC62	ENSG00000008952	548.532	577.581	2166.35	1859.31	3306.95	2643.17	1944.41	2145.86	5727.08	6171.74	8108.54	7128.81	525.23	645.982	1408.84	2425.38	1764.52	1592.29	6744.59	5234.83
RPS20	ENSG00000008988	55372.6	50745.6	20242.5	12518.9	87930	70822.4	69041.2	69855.5	16932.1	12790.5	79533.5	82054.4	46881.7	57014	9481.22	12438.2	69398.3	59049.9	12991.5	10974
CSDE1	ENSG00000009307	44984.6	48006.9	55474.1	49001.6	114479	102464	75801.4	83754	61413	48214.7	113915	128229	42386.9	49058.2	30044.5	34754.7	77181.4	68944.4	51363.7	40930.3
UBE3C	ENSG00000009335	1917.63	1686.27	2014.14	1432.11	4745.94	3527.13	3631.58	4047.09	3036	2379.64	6976.61	6697.95	1085.52	1823.84	922.575	978.918	3527.14	3140.14	2323.7	2045.82
REV3L	ENSG00000009413	90.9793	100.719	320.556	343.238	459.554	752.188	1466.3	1213.91	1580.92	1298.3	3758.51	2818.19	312.633	164.284	525.896	412.936	1792.07	1642.14	1804.03	1517.52
TENM1	ENSG00000009694	3.12819	2.44453	20.5209	13.0256	44.1053	19.2092	1.17696	2.62197	29.1371	24.8132	14.8794	26.2618	1.00308	3.12843	31.2373	8.45431	6.09069	4.06647	35.1692	18.2946
PAX7	ENSG00000009709	195.449	180.466	134.113	181.014	361.122	362.443	689.087	741.694	449.72	420.755	1299.35	1011.39	137.818	235.743	178.095	134.141	582.494	585.97	357.425	376.012
MASP2	ENSG00000009724	1.37937	0.540049	2.59308	5.98056	3.24314	0	4.76697	1.16491	3.53552	2.49233	8.86419	2.32053	0.826475	0	1.29843	0	1.08421	0.899145	7.01299	11.2299
IYD	ENSG00000009765	2.27856	24.2342	41.5728	0.571037	42.0658	0	1.47046	0.819056	4.35493	17.093	59.446	1.86585	4.1199	0.56407	0.56296	5.01647	0.761161	1.26976	16.0527	21.4854
FAM76A	ENSG00000009780	37.2621	25.1566	70.7423	64.5745	129.064	110.439	253.79	346.207	455.257	484.577	806.977	806.505	10.4639	17.6678	67.4254	81.6876	218.896	169.866	189.203	136.664
TRAF3IP3	ENSG00000009790	1.58187	1.48778	1.02803	0	0	2.78222	2.48479	0	3.08637	3.4594	1.53191	2.40171	0	3.06656	0	0	0	0.624374	12.6456	1.13129
POMT2	ENSG00000009830	350.499	374.862	1423.6	1645.52	1725.66	1407.66	577.241	1054.46	3877.83	4284.97	4947.87	5295.15	256.014	356.911	653.514	914.364	605.017	665.635	2222.25	2093.49
VTA1	ENSG00000009844	1524.89	1347.36	2545.29	1746.58	4993.86	3268.2	4351.49	5249.3	4128.04	3159.35	9094.67	7994.71	1191.11	1689.32	1423.98	1837.87	4718.53	4594.63	3233.11	3175.48
MLXIPL	ENSG00000009950	9.45226	2.78076	8.13108	10.7037	14.9305	19.9955	12.5665	8.3611	23.986	15.917	7.73765	25.2594	5.75056	8.08908	3.41235	8.57398	10.5453	6.39853	9.53942	29.8294
BAZ1B	ENSG00000009954	2347	2426.56	3235.52	3023.53	6916.01	5894.96	13361.9	15996.4	16373.5	14752.7	28751.5	28234.1	2038.8	3541.22	1882.68	3012.16	15865.1	14044.1	15640.9	12717.6
RANBP9	ENSG00000010017	874.739	890.055	1131.32	807.081	2446.97	1897.94	2746.35	3059.71	2603.87	2037.24	5080.75	5078.78	708.673	977.056	541.363	737.093	2758.56	2543.41	2110.24	1833.17
ETV7	ENSG00000010030	0.599509	2.82287	3.61243	4.05262	8.45816	6.04829	12.1151	12.3388	23.7635	4.89699	26.0879	22.3429	9.03326	8.86817	5.02928	8.59641	45.5592	40.3863	13.9389	14.0209
SPRTN	ENSG00000010072	171.766	224.122	185.024	173.517	353.876	402.503	1209.36	1308.01	1387.9	1384.33	2694.37	2595.61	117.72	118.655	115.339	105.558	1133.51	1078.55	1301.12	1330.22
EEF1AKNMT	ENSG00000010165	491.893	411.696	592.518	379.147	1163.32	842.694	4819.25	5156.77	5548.03	4739.86	10326.6	9345.21	211.376	282.11	141.398	244.834	4676.05	4607.25	4240.08	4581.45
DYRK4	ENSG00000010219	362.674	299.512	425.745	395.64	949.13	632.741	1011.63	968.398	1531.97	1725.3	2855.56	2941.11	307.425	428.931	324.719	387.607	1036.87	887.574	1727.84	1922.25
ZNF207	ENSG00000010244	3237.52	3053.63	5424.88	4072.77	10375.5	7233.14	10975.5	13439.4	14459.1	13950.5	27862.1	25344.4	2273.42	3281.03	2773.69	3410.68	10496.9	10172.7	11623.5	10842.8
UQCRC1	ENSG00000010256	5694.25	5611.61	11311.7	9576.24	21076.1	16104.6	11279.1	11699.4	12070.1	9867.89	23436.1	22307.9	5667.75	7172.37	5549.87	9810.75	12206.3	10492.4	8872.82	9069.62
STARD3NL	ENSG00000010270	1257.23	1190.3	1118.67	868.737	3006.23	2219.36	2821.94	3040.29	2139.5	1852.63	5027.19	4735.75	937.208	1652.82	497.468	959.208	3112.67	3176.92	1949.92	1821.2
CD9	ENSG00000010278	737.481	526.365	7529.55	4735.33	10087.5	5553.9	875.252	1050.4	7566.57	6798.63	8851.29	7870.06	882.85	791.662	5623.35	5883.66	776.43	899.848	6703.77	7445.26
HHATL	ENSG00000010282	0.771364	0	0.293988	3.86492	0	0	0	0	3.56865	0	0	6.59977	0	0	1.76245	0.599269	0	0	0	9.96792
NCAPD2	ENSG00000010292	5216.81	5191.15	10507.3	8493.8	19210.5	14124.6	17377.2	18952.1	29822.8	27631.5	49454.5	42010.5	3421.22	6375.47	6110.45	9082.76	16623.5	16580.6	23129.2	27558.5
IFFO1	ENSG00000010295	20.4668	9.88851	27.1639	25.6487	77.6945	30.7982	268.671	185.942	202.164	173.287	449.142	341.601	6.5196	13.7006	9.23633	9.94861	103.772	81.6136	73.9445	97.7968
GIPR	ENSG00000010310	1.95522	3.24499	14.4129	17.2733	21.2832	32.6369	5.74244	12.0539	57.1107	121.45	117.224	68.8994	4.34477	1.09375	15.062	6.43683	2.48683	2.00521	45.944	56.6691
PHF7	ENSG00000010318	115.608	103.631	139.639	91.6519	349.315	168.736	339.97	385.903	381.963	443.693	1088.42	724.705	67.3947	107.092	59.2623	92.2455	268.6	211.721	348.276	312.624
SEMA3G	ENSG00000010319	4.45116	8.12108	128.035	98.8694	274.003	146.946	19.7452	23.6815	316.913	251.184	281.034	170.295	8.06436	5.95032	74.1887	82.59	11.5869	16.858	114.36	216.501
NISCH	ENSG00000010322	389.107	317.25	831.122	861.595	1458.37	1144.1	2321.83	2390.92	9259.66	11629.7	14408.1	13749.6	245.398	530.154	1056.67	962.749	2109.43	1946.13	8037.89	9305
STAB1	ENSG00000010327	0.141247	1.06159	5.10065	11.0129	35.2339	2.60225	2.17017	0	2.65515	2.64247	9.12376	21.9293	2.72535	1.474	21.2022	3.71707	0.33036	0	1.24568	7.25271
FUZ	ENSG00000010361	204.994	203.378	310.76	212.702	605.883	386.164	577.201	500.072	653.921	619.783	1155.05	1026.05	87.4522	133.254	75.3644	145.346	310.111	289.306	350.6	297.337
SLC6A13	ENSG00000010379	2.93463	1.73217	9.94584	23.0781	33.2182	32.2338	11.9403	8.02409	42.2648	53.9121	53.3365	54.7258	4.77872	2.87615	19.7604	22.4899	18.7626	7.83795	25.374	17.0563
IDS	ENSG00000010404	6472.02	4901.75	5579.93	3566.92	13397.2	9935.72	9308.29	9655.89	5658.25	4627.9	15332.6	12225.7	6053.44	7849.4	4091.7	3475.59	12282.7	10317.3	4331.36	4454.49
PRSS3	ENSG00000010438	0	0	0	0	0	0	0	0	0	0	0	0	0	0	0	0	0	0	0	0
ZNF200	ENSG00000010539	39.3354	32.0833	25.0439	19.8205	81.7028	31.1256	887.595	1206.09	1444.26	1248.12	2242.4	2216.89	8.03065	30.0996	12.2047	13.247	979.593	785.827	1049.44	1004.85
CD4	ENSG00000010610	0	0	4.31143	0.442168	1.77936	4.0261	0	0	1.34937	6.83815	53.9307	32.4129	0	0	0	0.619352	0	0	5.97317	2.52912
LRRC23	ENSG00000010626	348.812	334.877	343.827	252.368	775.428	634.44	557.855	609.201	421.192	417.869	1045.97	837.957	496.034	619.673	294.28	402.505	930.803	747.202	488.713	471.813
BTK	ENSG00000010671	0	1.15376	0	0	0	0	0.755535	0	0	5.62763	3.19366	5.75127	0	3.79185	0	0	0	0	6.95928	2.66325
HFE	ENSG00000010704	2.0276	0.868203	8.73972	5.09997	19.9127	4.27385	4.52046	6.55308	1.98028	9.38164	6.41049	7.4248	0.23704	1.30524	0	1.20018	9.25719	1.4446	1.92309	1.78357
SCMH1	ENSG00000010803	444.558	494.697	432.022	526.256	1073.56	935.636	693.367	998.262	875.624	1063.08	1853.58	1719.93	658.475	1015.39	463.785	621.841	1415.78	1257.78	1020.63	655.914
FYN	ENSG00000010810	251.943	270.124	320.801	225.903	685.222	726.503	1498.9	1450.01	1480.35	1257.89	2519.98	2358.28	163.411	230.188	69.348	180.663	922.011	785.819	391.333	636.006
HIVEP2	ENSG00000010818	36.2932	19.2686	88.9112	104.49	193.509	165.908	525.549	578.457	908.763	339.482	1703.33	1519.36	49.5527	118.507	66.066	59.6455	853.647	1037.6	706.945	854.462
FMO1	ENSG00000010932	0	0	0	0	3.73454	1.39426	0	1.33774	1.41609	0	5.07834	6.0889	0	0.798545	0	0.858427	0	1.03444	4.13369	0
ELOA	ENSG00000011007	4498.63	3927.76	3383.43	1921.85	9195.28	6263.36	8659.45	9267.74	6053.29	4764.9	15279.9	12753.3	3299.06	4782.1	1410.01	1567.19	8603.42	7690.6	4240.83	4023.99
LYPLA2	ENSG00000011009	1853.7	1491.89	2333.13	1315.18	4790.39	2857.31	4505.02	4718.11	4521.13	3740.98	9206.26	7846.94	525.874	1038.34	482.062	827.252	3268.31	3171.96	2463.29	2672.13
CLCN6	ENSG00000011021	93.3828	103.466	843.609	655.693	1377.7	823.1	478.983	489.994	3953.04	4219.79	5599.13	3663.19	78.5685	106.671	591.177	579.063	331.446	393.279	2763.11	2832.12
MRC2	ENSG00000011028	935.802	1095.91	21533.4	21751.1	30576.8	23281.1	1939.98	1885.91	32860.4	30884.9	37680.7	34573.6	1036.61	1167.61	21025.1	21528.5	1871.36	1699.97	27926.9	28190.8
NME1-NME2	ENSG00000011052	175.986	125.411	182.925	124.318	455.465	252.373	218.889	233.849	110.946	139.28	432.813	278.744	75.3365	74.4122	32.546	101.591	137.437	126.893	53.3632	67.0362
SLC6A7	ENSG00000011083	0	0	0	0	0	0	0	0	0	0	0	0	0	0	0	0.565876	0	0	0	0
TSPAN9	ENSG00000011105	530.475	417.606	2765.89	2120.99	3700.33	2382.45	1255.43	1501.49	4476.76	3782.32	5685.39	4805.66	564.016	551.36	2539.86	2323.89	1251.98	1204.37	3642.69	4168.78
BTBD7	ENSG00000011114	187.882	157.802	147.055	109.017	375.66	278	820.416	677.023	845.326	932.599	1598.55	1660.81	59.267	98.4369	69.9212	44.5404	313.657	526.479	286.658	323.12
APBA3	ENSG00000011132	161.385	109.726	199.07	136.955	344.762	229.786	750.553	703.12	1298.47	1259.63	2060.12	1772.94	62.0847	94.8065	52.9918	127.283	515.653	518.411	753.583	1036.58
MKS1	ENSG00000011143	209.274	193.795	319.664	235.631	594.742	450.633	810.064	748.35	870.835	784.097	1613.28	1698.3	80.6957	170.51	94.3452	168.066	630.132	576.361	549.786	498.601
ABHD5	ENSG00000011198	554.166	566.781	645.431	502.828	1276.31	951.25	1862.06	1826.21	1371.72	1008.62	3272.3	2771.43	302.817	435.592	243.243	306.786	1449.31	1322.73	873.296	673.716
ANOS1	ENSG00000011201	539.219	551.135	7040.73	4826.69	9430.79	5903.12	1168.29	1318.18	7735.71	5652.7	8566.83	6740.19	494.695	521.407	4612.93	3936.94	1192.16	1024.03	6894.44	6373.35
AKAP8L	ENSG00000011243	283.745	253.502	382.626	365.085	937.761	733.352	1425.44	1512.53	2137.03	1803.72	3195.01	3274.2	93.5942	265.967	186.704	429.911	992.455	825.382	1273.54	1408.13
MBTD1	ENSG00000011258	70.2072	70.3786	178.403	106.974	235.751	217.755	615.94	487.346	1123.13	1104.23	1792.17	1504.25	65.6714	135.331	150.933	153.71	778.395	662.757	1001.07	977.249
UTP18	ENSG00000011260	1293.21	1110.33	1363.7	917.969	3271.41	2237.59	5516.18	6429.07	4945.08	4731.86	10644.2	10386.1	558.676	958.503	351.617	688.921	4673.82	4319.54	3805.73	3166.51
RNF216	ENSG00000011275	1261.15	1127.62	2477.31	2421.8	4355.92	3676.36	7778.11	8742.75	9752.84	8753.47	17669.8	16255.1	519.331	830.895	1944.8	2485.29	6267.06	5619.47	7350.71	8101.71
TTC19	ENSG00000011295	196.085	202.613	620.765	460.518	858.449	691.215	597.561	865.594	1162.22	1204.4	1713.37	1526.67	432.024	536.623	560.414	773.324	1192.1	1351.58	1448.06	1216.88
PTBP1	ENSG00000011304	9087.74	8178.67	15375.1	10918.5	29279.8	21616.8	23715.1	27836.2	27312.1	24590	52225.5	50917.6	337.352	434.612	638.24	676.387	4092.7	3429.16	3718.83	4990.43
DPF1	ENSG00000011332	27.3341	15.3701	15.2724	23.8026	68.307	49.4596	319.999	274.861	482.28	477.892	868.078	831.969	9.92834	14.5688	15.127	20.668	188.265	188.69	199.104	245.122
SYT7	ENSG00000011347	99.5797	97.846	202.91	174.821	410.986	324.476	219.727	196.626	216.762	191.493	495.638	579.96	116.278	124.46	144.091	206.61	262.287	283.781	274.637	401.832
LARS2	ENSG00000011376	300.68	226.294	1455.39	1514.77	2283.97	1919.79	914.654	988.61	4394.84	3868.5	5032.72	4243.89	191.013	231.715	798.709	1059.33	843.748	703.232	2874.69	2932.5
PIK3C2A	ENSG00000011405	47.0223	52.05	78.589	116.491	178.808	180.763	235.427	74.7325	156.86	181.436	108.846	90.1347	33.975	14.6578	56.3179	1.61782	138.618	52.1359	144.468	97.4432
PLAUR	ENSG00000011422	518.624	484.49	7869.99	5327.26	10286.7	6243.16	902.167	1292.07	9340.71	10354.7	10871.9	11003	377.739	520.467	3339.92	4298.28	706.682	850.834	5216.22	7226.57
ANLN	ENSG00000011426	3298.68	2965.46	27734.4	28889.8	39566.7	33382.3	9233.5	12021.8	52979.7	55427.7	64454.8	61454.9	2136.32	3767.25	16744.4	24399.3	8124.65	9793.13	51502.7	53049.5
WIZ	ENSG00000011451	1876.15	1606.74	1459.69	892.974	3875.09	2784.18	3457.61	4084.35	3092.32	3021.4	6643.5	7026.24	1532.55	2561.38	1000.03	987.954	4795.44	4477.67	2844.03	3191.74
RABGAP1	ENSG00000011454	213.398	360.381	570.2	518.875	1054.16	801.588	1521.56	1477.16	2125.9	1948.61	3658.53	2864.95	193.083	386.655	382.579	403.318	1112.95	925.733	1526.33	1730.75
DCN	ENSG00000011465	7.8265	0.650721	0.830972	5.70353	6.95691	3.43875	0	0.445675	3.71128	13.3606	34.6957	27.7529	2.74617	9.32133	6.71193	1.82811	0	3.93068	9.3728	6.25182
QPCTL	ENSG00000011478	168.959	167.684	1710.47	1184.65	2276.83	1503.59	428.521	456.537	2597.1	2436.95	3755.54	2699.21	124.293	159.797	765.609	952.543	215.637	347.844	1351.23	1610.32
PPP5C	ENSG00000011485	3690.03	3854.12	5162.81	4180.8	10455.4	8361.94	6851.3	7983.11	8715.27	9119.85	16966.3	16185.8	1957.5	3263.54	2268	3611.51	5581.26	5083.35	5526.97	6826.19
CEP68	ENSG00000011523	35.6673	31.2202	65.1697	34.7145	167.865	131.995	404.014	483.223	457.393	434.96	1106.59	760.653	34.2842	47.7081	0	84.7177	464.599	415.878	392.544	177.029
MAP4K3	ENSG00000011566	159.911	241.277	742.05	565.518	1351.28	603.181	1807.57	1866.39	1966.68	1819.41	3631.98	4109.55	95.9697	264.131	457.831	557.603	1373.01	1282.74	1666.35	1372.33
ZBTB32	ENSG00000011590	0	0	0	0	0	0	0	0.710807	0	0	0	0	0	0	0	0	0	0	2.51853	0
TYROBP	ENSG00000011600	0	0	0	0	0	0	0	0	0	0	0	0	0	0	0	0	0	0	0	0
TMEM159	ENSG00000011638	76.4408	106.52	155.654	109.081	219.396	206.253	536.034	637.216	629.803	285.08	1128.26	754.535	74.6484	107.41	43.2002	93.6304	387.811	400.847	248.633	365.725
GABRA3	ENSG00000011677	306.907	293.337	794.373	602.805	1192.76	958.173	541.153	713.344	1051.75	1058.83	1731.09	1490	369.924	419.916	669.55	690.751	599.91	593.894	1124.19	1006.8
BRCA1	ENSG00000012048	451.358	414.085	1105.57	1496.77	1812.94	1408.25	2874.87	3071.04	4325.25	3616.03	6634.98	5870.07	539.764	861.902	1249.4	1539.71	3599.55	3073.3	4705.37	3616.11
ERCC1	ENSG00000012061	2703.67	2578.45	2928.57	2040.42	6306.25	4678.78	5445.78	5908.51	4313.3	3590.55	9525.54	8619.18	1385.05	1794.98	920.192	1378.03	3580.85	3240.69	1891.76	1838.73
CD22	ENSG00000012124	17.4707	3.04347	39.6585	15.1447	48.3089	74.9284	28.6884	91.0553	115.809	81.3024	198.642	65.8968	0	1.27267	5.1932	0.911071	2.77329	4.94798	10.3919	12.3176
SEMA3B	ENSG00000012171	106.782	108.437	976.596	792.153	1348.46	939.555	177.804	174.267	1518.72	1615.88	1981.77	1418.57	152.951	173.291	829.342	759.963	182.797	182.776	992.722	1425.83
MBTPS2	ENSG00000012174	92.9504	89.2536	1120.24	989.379	1408.96	1162.41	240.424	358.519	1917.91	1547.99	2207.25	1650.33	81.6449	93.7333	687.898	756.439	242.794	267.898	2003.86	1586.96
PRICKLE3	ENSG00000012211	83.5381	58.3502	59.3639	60.6397	194.16	110.675	695.592	751.297	950.865	908.82	1704.16	1324.59	37.5459	34.7299	18.0595	37.142	464.594	451.049	413.864	441.017
LTF	ENSG00000012223	14.1219	9.06356	17.538	6.97844	41.3605	21.3972	85.1066	31.4372	21.9124	21.9668	120.572	21.9713	5.39189	2.30661	0.689326	6.67781	0	3.47229	7.54796	2.06973
EXTL3	ENSG00000012232	1.17502	4.528	13.9247	20.3261	6.5635	40.4133	15.4224	9.38687	16.1368	48.0171	54.4078	40.4948	2.27049	6.34788	23.5379	7.0679	34.8628	14.0811	76.0409	71.8907
NR1H4	ENSG00000012504	2.02758	0.663815	0.773963	1.2844	0.664708	0.964864	2.8114	0	11.3484	10.5745	19.3242	0	0.236436	0	0	0	3.20754	1.90029	2.54657	10.6398
ELOVL5	ENSG00000012660	1209.25	1167.15	8271.49	7113.66	12628.4	8294.68	3541.71	4286.35	16848.9	15238.7	21877.7	18413.2	863.378	1317.27	5291.06	6121.98	3201.6	3295.03	16450.4	13701.3
ALOX5	ENSG00000012779	26.5803	113.045	202.319	78.5712	175.34	64.8967	116.634	176.03	246.6	511.27	663.441	317.63	40.3923	32.1769	25.8186	92.6661	101.227	137.177	263.071	416.384
KDM5D	ENSG00000012817	0	0	2.52051	1.15775	0	0.5479	0	6.87774	5.4947	16.5832	4.31757	7.78106	1.25489	0	0	1.07555	1.60991	1.311	11.1	5.68542
CALCOCO1	ENSG00000012822	622.278	546.471	1480.8	1359.9	2422.02	1871.6	1731.98	1357.6	3541.76	2917.96	5192.51	3603.16	567.554	840.478	1306.83	1504.17	2102.19	1375.71	3238.83	2974.66
UBR7	ENSG00000012963	459.873	483.301	733.537	486.749	1524.91	1111.29	2211.48	2286.64	1893.75	1336.22	4544.74	3628.83	183.934	279.043	143.562	250.86	1239.17	1357.95	1007.56	720.008
MAP4K5	ENSG00000012983	1648.27	1398.74	2005.93	1431.72	3713.54	3074.29	3454.32	3730.74	4292.91	3408.2	6899.85	6300.69	926.76	1279.51	960.711	925.565	2572.9	2631.82	2866.61	2555.93
EHD3	ENSG00000013016	771.497	613.224	993.756	626.675	2177.76	1281.29	1706.58	1651.86	1482.23	947.188	3413.84	2334.15	244.964	311.841	256.137	246.722	839.896	814.433	478.069	504.644
PSMC4	ENSG00000013275	2478.16	2768.73	4066.2	3233.38	7485.84	5835.36	4678.44	5343.95	4846.37	4171.91	9956.33	9168.11	1128.21	1729.93	1235.17	1935.96	3393.96	3003.93	2406.06	2392.64
MAN2B2	ENSG00000013288	206.121	143.296	3126.39	2186.38	4188.2	2499.21	324.043	347.431	3797.93	3231.54	4270.01	3419.58	124.89	136.021	1959.55	1432.75	276.764	250.055	2143.79	2487.45
SLC7A14	ENSG00000013293	1.44658	1.51602	2.45152	0.316638	17.915	3.53175	9.32352	17.2188	21.1725	37.4936	45.5327	57.5143	1.24229	4.17072	5.9952	12.9621	9.67862	10.6011	56.2016	59.0937
CLDN11	ENSG00000013297	0	0	3.19335	17.9874	9.59173	11.3494	3.85489	2.57902	59.7325	75.2776	65.4531	55.9395	0	0.816679	21.6664	9.6444	5.09231	1.05405	30.8945	38.2417
SLC25A39	ENSG00000013306	10770.8	9095.45	7166.51	4277.92	20925	14672.9	13444.5	14363.7	8658.45	8508.38	22914.5	21177.5	10011.4	15681.7	4351.03	5950.09	18243.5	17802.6	7469.6	9255.61
MVP	ENSG00000013364	3926.22	3366.78	8423.3	5722.25	15427.4	9407.81	7421.52	7132.45	12131.8	8919.81	19854.9	14379.5	2409.47	3174.04	4844.56	5872.4	5463.79	4499.67	8272.35	8110
NUB1	ENSG00000013374	364.893	328.695	615.763	471.919	891.827	691.315	1141.61	1278.13	1029.1	869.287	2206.8	1794.74	177.1	394.276	168.68	373.42	941.141	841.471	837.171	808.777
PGM3	ENSG00000013375	303.065	385.507	665.724	630.291	1200.53	1012.75	1638.41	2039.82	2356.69	2203.63	4293.27	4364.59	106.401	265.45	173.672	358.804	1303.63	720.575	1430.73	1349.93
RWDD2A	ENSG00000013392	5.82812	2.48655	7.95542	9.28796	3.73606	8.36882	142.735	151.073	246.564	153.305	413.296	343.909	3.55956	4.78768	1.59086	2.57675	129.293	128.279	191.49	149.104
CLK1	ENSG00000013441	23.5765	27.0255	141.185	123.998	119.619	157.066	1069.96	1293.52	2793.79	2927.26	4459.76	3959.29	13.212	22.0004	94.8819	82.7962	758.33	621.18	1878.42	1394.87
POLR3B	ENSG00000013503	77.9391	75.0617	171.273	85.3004	382.811	146.727	1574.56	1320.76	1641.21	1771.21	3194.52	3092.82	41.9128	59.7222	33.3187	73.3387	1080.8	911.966	1840.98	1259.58
ANGEL1	ENSG00000013523	126.015	98.6897	679.444	533.778	781.579	536.04	410.042	534.072	1985.05	1935.96	3021.67	2224.21	45.749	44.6044	212.105	146.304	137.067	252.327	548.024	719.649
RNF14	ENSG00000013561	463.589	401.067	453.247	338.925	1088.17	573.929	1779.08	1941.57	1444.45	1224.63	3596.82	3137.7	214.409	346.87	198.429	199.843	1512.02	1297.46	782.626	859.524
DNASE1L1	ENSG00000013563	550.8	474.67	2215.43	1554.92	3379.76	2105.11	967.803	798.211	2628.12	1859.23	3843.19	2707.88	520.911	590.06	1149.6	1334.06	852.509	640.061	1639.24	1707.66
DDX11	ENSG00000013573	605.55	621.118	2059.8	2575.4	3180.11	2611.85	2228.81	2453.05	13834.5	16270.1	18269.3	19137.8	394.021	684.162	1785.05	1733.26	1850.45	1825.65	11162.4	12973.9
HEBP1	ENSG00000013583	792.086	744.13	1115.81	707.532	2237.81	1580.48	1852.09	1830.74	1537.69	1183.69	3432.65	2873.31	560.843	955.174	523.615	933.465	2282.7	1956.81	1246.79	1154.82
GPRC5A	ENSG00000013588	102.438	45.0383	1687.06	1109.8	2327.78	1052.18	912.245	707.84	9197.17	6111.7	9284.46	6023.31	88.6763	244.429	1272.06	2254.72	1043.74	863.372	7611.05	7486.04
MAMLD1	ENSG00000013619	67.5892	72.7115	151.999	70.3612	249.787	117.441	670.047	962.729	652.6	592.116	1175.47	1009.6	71.4248	101.437	93.9851	85.4822	824.915	724.248	422.345	480.171
CD6	ENSG00000013725	1.36326	2.8226	3.43957	8.98874	13.2745	6.89515	0	0	37.8277	32.0076	45.1844	7.67176	0.0866681	0	1.94497	8.44161	0	2.58769	11.7533	18.6611
TACC3	ENSG00000013810	2197.77	2041.54	3365.85	2448.97	6295.66	4571.11	9867.91	11498.5	14310	14288.2	24777.6	22157.8	829.373	1895.27	1083.74	2637.03	9015.22	8420.52	11190.1	12642.4
UFL1	ENSG00000014123	45.8096	45.0917	565.163	576.781	746.267	668.097	249.019	278.859	2473.13	2165.04	2940.29	2647.13	78.8652	110.95	526.28	659.861	382.742	300.14	3029.44	2486.72
POLA2	ENSG00000014138	314.882	368.371	767.518	590.602	1359.23	1204.86	1218.8	1329.14	1360.91	1288.76	3722.3	3027.52	172.627	348.901	257.72	508.365	1169.65	1277.34	1143.85	1114.77
ZC3H3	ENSG00000014164	219.945	181.591	197.242	205.194	454.379	369.236	2716.87	3298.85	3307.84	3057.44	6491.63	5916.63	119.639	303.038	146.091	221.238	2765.64	3215.85	2283.33	3225.02
CAPN1	ENSG00000014216	3521.59	2829.56	6428.64	3913.16	12507.2	7069.04	5481.33	5478.61	7584.05	5342.89	12698.6	9875.11	2760.03	3519.68	3784.27	3945.91	5116.38	4973.95	4387.89	5071.98
ACP3	ENSG00000014257	0	0	0	0	4.61161	0	1.97551	1.10118	33.8082	29.4897	35.5303	20.0491	0	0	0.654939	0	3.07262	0	22.6212	25.9719
MDH1	ENSG00000014641	4421.5	4079.19	8490	6229	15734.3	10951.2	8105.33	8829.63	10337.2	7788.55	19775.8	16413.3	3786.36	5321.71	4889.19	7580.12	8277.15	7636.12	9209.91	8595.52
SLC30A9	ENSG00000014824	1686.43	1529.38	1753.6	1368.87	4245.67	3278.94	3231.05	3687.38	2353.55	1878.2	5968.96	5342.76	1447.44	1827.22	1039.52	1173.54	3408.9	3087.97	1906.5	1671.46
MTMR11	ENSG00000014914	270.596	265.761	285.031	294.91	641.771	501.36	428.09	577.595	1796.13	2022.08	2505.7	2238.43	162.137	205.513	158.662	177.62	365.968	351.084	1276.21	1649.98
COX15	ENSG00000014919	509.606	508.915	837.683	614.215	1627.47	1330.17	1727.9	1841.23	2432.1	2626.6	4561.36	4063.4	415.352	677.694	569.026	774.248	1769.09	1679.28	3150.62	2341.43
CCDC88C	ENSG00000015133	33.8867	5.29143	1.25576	0.852536	14.6737	0	7.70861	8.59251	55.3897	18.0486	78.4755	5.58836	0	0	0.669208	0	6.28198	1.8994	1.73866	0.603008
YAF2	ENSG00000015153	231.505	245.145	179.282	235.92	570.893	536.933	857.588	1041.41	715.619	672.658	1752.82	1232.81	316.782	352.173	174.583	207.93	1032.93	1157.21	1053.19	584.844
ZMYND11	ENSG00000015171	1054.95	1172.42	874.007	704.525	2356.23	2099.05	1965.19	2386.45	1421.87	1091.66	3514.23	3571.86	1003.27	1562.9	531.632	580.89	2634.59	2218.42	1382.07	1124.16
WAS	ENSG00000015285	1.09026	0.643473	2.0781	0.392825	3.44507	4.15523	1.25601	0.569846	26.9744	4.47741	13.5601	21.1924	0	0	4.9993	0.882155	0.530622	0	11.4955	1.63221
DPEP1	ENSG00000015413	0	0	2.50037	0	1.5615	0	0	2.95863	2.3644	1.20241	0	0	0	0	0	1.43417	0	0	0	0
BID	ENSG00000015475	640.804	525.058	1041.33	590.766	2032.28	1434.68	999.683	1309.52	996.985	945.475	2147	1829.36	192.578	350.436	177.745	319.743	675.849	619.444	346.172	357.222
MATR3	ENSG00000015479	5183.76	5853.55	14979.2	13096.6	26162.2	19219.8	11788.4	13699.3	18029.6	15495.6	30699.9	25952.6	4770.32	6235.74	11659.8	15231.5	11431.9	10750.4	22906	17592.2
NPC1L1	ENSG00000015520	2.34964	0	3.31891	9.03877	5.0402	3.71089	2.12545	1.18423	8.98263	2.68465	2.24378	11.4111	0	0	3.69802	2.3979	4.66704	5.50252	10.9879	11.9969
XYLT2	ENSG00000015532	39.6845	74.7531	523.659	525.959	690.865	559.507	341.893	400.886	4150.19	3822.18	4471.77	3758.99	31.7373	86.7391	285.549	552.735	390.715	386.914	2886.5	3378.15
RGPD5	ENSG00000015568	82.5313	157.274	757.79	818.208	946.791	893.278	1071.35	827.851	2256.18	2196.99	2825.14	3305.34	92.8922	114.458	280.37	242.508	483.289	599.648	1048.22	987.69
STMN4	ENSG00000015592	0	0	0.690589	1.37052	0	0	0	2.72937	0	3.98218	0	15.7653	0	4.79533	1.18765	3.17211	8.05916	6.30026	9.71297	17.1785
NUDCD3	ENSG00000015676	2378.29	2317.65	3810.9	3316.46	6819.31	5651.48	5545.56	6192.11	5829.64	5862.24	11444.7	10353	1729.9	2207.21	2068.9	2401.06	5907.8	4794.33	5008.48	4417.87
ISL1	ENSG00000016082	0	0	0	0	0	0	2.59888	1.45222	2.03105	0	12.1444	0	0	0	0	0	2.32053	5.99728	4.9838	2.09143
CHDH	ENSG00000016391	26.6918	12.5554	36.1306	21.831	56.6064	39.0945	188.469	88.9163	145.153	245.916	454.847	211.904	17.3679	138.056	37.305	115.572	440.086	97.1025	449.247	174.759
IL20RA	ENSG00000016402	1.33724	1.08152	0	0	8.13942	0	3.13121	9.05145	16.0205	4.98625	4.41529	2.64824	0	0.694492	5.35508	0	9.73869	9.57524	8.39053	11.2274
CLCA1	ENSG00000016490	0	0	0	0	0	0	0	0	0	0	0	0	0	0	0	0	0	0	1.37802	0
CLCA4	ENSG00000016602	0	0	0	0	0	0	0	0	0	0	0	0	0	0	0	0	0	0	0	0
GLT8D1	ENSG00000016864	213.778	274.843	695.507	684.144	1046.15	866.001	816.807	906.429	2589.21	2366.78	3583.21	3090.99	203.598	358.014	479.925	732.763	822.149	789.061	2415.47	2142.05
ATP2C1	ENSG00000017260	926.156	1028.78	5073.63	4495.11	7626.01	5555.95	2130.61	2584.45	7461.58	6747.13	9731.58	9733.38	1030.87	1629.42	3107.86	4004.77	2690.67	2945.01	8312.16	7043.16
IGF1	ENSG00000017427	3.42065	0	7.66309	0	2.73574	1.0213	0.876737	0	0	18.2009	1.84915	8.89966	0	0	0.581633	14.6364	1.81561	0	4.02968	7.33737
SLC38A5	ENSG00000017483	6.50483	15.9077	15.1853	9.70764	19.7006	42.1476	31.0209	52.5179	43.2782	60.4999	133.306	69.0953	5.80979	8.4726	2.82307	3.90027	25.1289	12.2994	15.8409	32.6759
RALBP1	ENSG00000017797	6935.79	7253.97	6355.54	4061.93	15711.4	11700.5	16508.5	17529.9	9548.47	6524.14	25315.3	22690.4	5094.39	9320.56	2499.85	3990.49	18378.7	17017.6	8218.32	6198.45
RUFY3	ENSG00000018189	833.085	853.787	1260.82	1392.52	2488.16	2101.03	1603.61	1896.44	2955.3	3806.28	5490.95	5423.3	862.164	1227.51	1420.05	1695.32	2642.89	2260.23	3510.86	3586.87
CNTN1	ENSG00000018236	79.3888	107.894	113.191	126.073	213.105	272.852	286.261	496.697	171.008	229.543	641.766	945.522	27.9168	5.95893	38.6502	37.3022	29.1127	6.37014	45.3081	53.1037
SLC11A1	ENSG00000018280	9.11702	3.2488	32.9279	4.45503	9.24839	22.9441	11.7621	17.7296	24.3014	22.0531	48.1957	18.9261	14.6332	10.1689	18.7623	23.3115	15.9369	18.411	35.3814	23.6706
WWTR1	ENSG00000018408	517.596	306.289	820.083	549.062	1280.05	718.219	1276.25	1346.75	1495.45	1015.32	2912.03	2199.19	374.167	424.558	501.929	455.551	1609.67	1585.24	1075.56	1259.25
AGPS	ENSG00000018510	150.254	79.2912	51.4293	119.393	315.773	75.6698	473.516	452.91	162.988	458.88	673.97	800.013	51.3435	57.2531	26.0103	120.099	320.586	328.182	575.62	189.374
CXorf56	ENSG00000018610	267.295	242.575	387.923	307.666	779.729	620.334	879.426	878.115	907.99	791.264	1803.02	1746.62	219.575	280.745	276.309	351.849	984.673	849.258	812.004	667.094
ATP1A2	ENSG00000018625	2.64269	1.07923	26.8577	20.28	20.2583	17.7023	3.46679	23.7718	35.8636	104.131	124.399	39.6371	4.30817	5.06954	7.2395	12.4848	11.3491	5.47243	83.2517	40.4152
TTC27	ENSG00000018699	641.965	585.123	1053.55	752.87	2087.65	1515.35	2056.72	2360.73	2505.6	2074.11	4640.21	4220.66	250.589	494.912	339.492	571.235	1333.88	1326.14	1691.07	1348.49
ZNF582	ENSG00000018869	14.7412	13.4488	17.0806	18.2507	145.822	48.071	86.268	73.5183	143.839	231.234	211.408	224.319	6.9409	5.46369	2.33281	10.7501	39.1383	44.704	173.728	65.8161
VSIG2	ENSG00000019102	0.524655	0.618007	0.99049	3.66498	3.70356	1.38304	1.202	2.68721	0	2.81519	5.15387	0	0	0.803498	3.18123	2.54864	0	0	0	0
PHLDB1	ENSG00000019144	1021.49	1170.41	2774.55	2703.35	4367.37	3951.64	5635.85	7129.48	9589.23	9011.92	15886.1	14689	1104.04	1881.35	3619.38	3873.2	7976.2	6723.6	10426.2	10587.2
MARCO	ENSG00000019169	256.759	109.988	362.109	102.473	810.167	185.831	336.343	194.744	307.735	98.98	601.465	254.824	82.5679	111.16	75.9341	112.756	179.86	160.954	68.9037	70.4428
CYP24A1	ENSG00000019186	94.7499	73.9245	74.846	53.0957	175.461	93.7913	225.107	280.936	354.611	381.158	544.865	526.691	189.695	656.451	131.837	327.58	1059.74	1254.6	1097.25	1022.64
PRDM11	ENSG00000019485	244.614	238.818	259.101	180.662	576.485	432.233	1178.74	901.67	882.748	969.644	1964.35	2062.62	304.741	492.505	144.78	253.682	1291.49	1196.77	888.036	873.747
SYT13	ENSG00000019505	11.1213	3.71158	10.2363	3.68322	3.71263	12.2959	20.0593	9.19449	59.5935	20.5408	66.1291	20.938	0	1.59786	0.456086	1.47898	27.6425	8.24182	8.24552	6.57592
SNAI2	ENSG00000019549	2.60405	3.67038	1.95818	4.5601	3.67357	4.11473	658.342	732.178	486.935	421.797	1173.62	1195.1	1.99403	4.70204	0.78399	5.06415	579.081	503.554	590.953	317.642
CD74	ENSG00000019582	0.406528	2.4234	3.28655	3.74556	14.8399	11.327	0	0.513539	6.80897	3.00952	6.27404	0	0.552856	3.36039	6.12306	6.00771	0	0	3.22433	8.73395
HGF	ENSG00000019991	0	0.713476	4.56662	16.2763	12.2741	35.3456	0	0	0	0	0	0	0	8.70332	13.7055	11.4416	0	0	0	0
ZRANB1	ENSG00000019995	289.05	397.531	301.628	290.335	668.824	726.238	3294.6	4461.33	2935.94	2498.89	6526.09	6770.96	208.553	490.562	130.038	213.023	3917.03	3789.09	2487.7	2001.75
NCDN	ENSG00000020129	1025.39	741.094	1877.62	1131.29	3376.95	2176.05	3296.19	3310.63	5113.63	4394.6	9196.52	6997.58	591.519	876.381	1105.28	1107.81	2977	2956.49	3187.53	4385.8
ADGRA2	ENSG00000020181	204.936	234.338	720.434	650.442	1150.8	920.494	344.314	468.981	720.224	828.376	1310.33	1098.59	111.263	195.558	415.627	410.872	281.893	331.656	538.531	575.325
ZFP64	ENSG00000020256	156.535	110.474	140.843	113.419	416.666	228.351	2432.25	2567.02	2030.72	1671.66	4382.41	4038.41	75.8215	177.359	43.8801	89.5026	2722.34	2609.55	1538.37	1641.9
MNAT1	ENSG00000020426	904.809	892.459	1342.82	1214.05	2734.75	2364.19	2738.53	3065.72	2242.4	1787.99	5458.5	4565.2	499.887	736.427	454.132	852.617	2057.93	2010.83	1506.64	1417.96
SAMD4A	ENSG00000020577	1923.88	1897.07	5461.19	7735.63	8015.59	8976.71	10031.9	13457.6	13315.6	13339.9	23368.3	25517.5	756.762	1530.46	4201.95	3190.33	9217.3	9501.98	8044.77	9081.16
RUNX3	ENSG00000020633	81.6592	29.6755	87.1354	34.4554	74.2216	320.489	569.049	412.887	543.683	624.15	1631.97	934.545	11.8482	13.4054	25.0071	54.9037	714.14	557.037	444.116	577.895
MRE11	ENSG00000020922	569.699	644.713	1255.66	1617.06	2289.25	2131.64	1757.72	1962.74	3133.05	3532.07	5407.25	5192.73	334.944	442.843	776.771	1063.71	1129.67	1194.94	2740.63	2253.37
PLEKHB1	ENSG00000021300	89.7762	117.526	90.434	127.254	150.467	276.289	96.4929	151.545	90.4083	115.875	275.445	163.577	151.561	153.743	67.4961	107.206	219.491	113.187	98.3088	75.3954
SERPINB1	ENSG00000021355	169.38	146.47	314.33	127.164	473.192	354.267	540.282	567.543	555.246	432.38	1153.51	838.219	150.709	232.147	108.844	166.941	682.282	616.234	454.665	430.216
CYP3A43	ENSG00000021461	0.557881	1.28345	0	1.55138	1.96878	0	0.780988	7.18941	4.43091	23.3805	11.5095	11.7133	1.49877	0	2.11527	0	1.29629	2.66244	17.3504	16.6737
SLC7A9	ENSG00000021488	1.3558	6.4484	2.155	11.7299	13.2356	9.64248	0	9.61561	14.0661	26.2827	16.8338	44.8651	0	0.795011	3.11881	5.90216	3.71873	0.76288	9.85922	18.4624
SPAST	ENSG00000021574	261.766	220.477	389.18	206.742	777.596	741.038	1308.61	1663.77	2272.53	1609.4	3559.89	2863.22	282.563	410.562	172.39	362.416	1140.38	1168.01	1522.7	1427.03
NRXN3	ENSG00000021645	36.3182	52.0698	316.582	312.533	424.015	370.451	115.056	116.351	780.201	657.108	977.398	876.321	25.5247	15.2618	148.716	203.092	81.7728	124.672	508.123	438.845
OSBPL5	ENSG00000021762	282.893	242.86	534.497	472.238	993.273	833.569	1362.16	1318.7	2371.25	2899.89	4518.83	3205.95	169.782	244.875	526.049	511.211	1260.55	1094.36	2042.29	2664.49
AQR	ENSG00000021776	488.239	489.828	1113.58	996.899	2110.35	1681.01	1774.21	1985.06	3263.33	2754.73	6220.24	5118.5	325.181	521.193	649.177	668.544	1439.09	1452.05	2623.75	2409.18
CPS1	ENSG00000021826	296.671	371.158	1153.43	1169.99	1823.1	1682.61	478.275	675.846	1954.42	2073.16	2648.72	2257.38	294.615	502.668	791.893	853.713	520.966	541.302	1918.42	2058.71
C8B	ENSG00000021852	0	0	0	0	0	0	0	0	0	0	0	0	0	0	0	0	0	0	0	0
FHL1	ENSG00000022267	3765.77	2699.64	4608.01	3094.97	10247.4	6930.93	5976.42	5765.81	4908.95	3351.32	9737.02	8915.32	2767.6	4022.5	2599.89	3027.54	6553.19	6034.29	3459.02	3394.16
RTF2	ENSG00000022277	5915.58	5929.06	7496.47	5842.39	16291.3	12209.2	11323.2	12630.6	9706.44	7964.36	21131	19760.2	4439.55	6231.69	3536.94	5378.44	11043.6	10124.7	6684.59	6294.94
GABRA1	ENSG00000022355	41.5282	1.06995	78.8555	23.0875	37.3798	36.1846	33.591	13.07	232.214	76.0456	119.205	39.3121	6.37537	6.81601	26.7515	28.7645	29.762	0	38.7256	21.3035
NLRP2	ENSG00000022556	5.90284	3.13929	14.5769	10.3748	34.0459	14.1921	170.761	86.7329	102.91	146.958	281.916	245.917	6.84557	25.0711	23.9766	16.2818	66.8661	34.8478	160.187	135.218
SLC45A4	ENSG00000022567	62.2471	20.7346	128.683	105.968	194.544	171.237	525.223	397.33	906.129	737.495	1291.31	1319.16	43.6948	79.4839	124.523	153.025	361.692	468.939	1231.05	1203.5
RNF10	ENSG00000022840	3490.25	3673.03	3443.95	2585.08	8033.33	6408.12	8394.45	9989.34	7135.82	6065.6	17994.2	14516.8	2037.3	4042.6	1450.73	2301.81	7726.48	7814.69	4416.94	4118.72
ZNF839	ENSG00000022976	75.195	66.8424	137.491	110.024	196.197	145.117	420.587	551.657	859.448	866.132	1568.58	1122.29	35.154	130.096	135.933	132.876	545.652	340.137	495.295	670.44
ZDHHC6	ENSG00000023041	304.997	291.705	407.7	398.358	810.579	680.387	1346.84	1817.17	1256.06	1303.05	2747.63	3042.96	260.338	377.929	249.599	336.908	1817.71	1786.38	1559.08	1137.58
GRAMD1B	ENSG00000023171	52.8253	39.7198	89.6002	33.1434	98.5133	141.164	337.375	298.968	554.928	363.355	1037.5	463.513	28.6551	50.9387	51.527	55.2685	410.397	511.381	638.175	608.302
RNH1	ENSG00000023191	2055.86	1805.51	3213.56	2213.68	6273.07	4522.1	3317.58	3989.18	3753.87	3228.25	7771.01	6708.85	1528.8	2154.81	1958.91	2742.51	3923.64	3831.63	2862.86	3343.54
NDUFS1	ENSG00000023228	1318.87	1344.78	2263.13	1750.26	4660.02	3236.43	2549.67	2930.85	3180.38	2737.35	5680.55	5299.25	754.734	1158.98	959.775	1366.1	1952.92	1843.91	2123.62	2084.46
RB1CC1	ENSG00000023287	1607.04	1518.97	2235.82	1648.15	3708.81	3784.27	5030.68	5183.56	4766.36	3501.8	10507.4	9837.13	1327.97	2387.3	1342.53	1707.39	5716.98	6249.37	4189.56	3688.11
ERP44	ENSG00000023318	24.921	31.0964	868.414	829.358	1407.59	946.303	52.7687	54.7949	1407.03	1332.65	1587.92	1296.41	34.1211	26.3192	734.205	1013.53	68.3352	44.4987	1791.03	1595.65
ALAS1	ENSG00000023330	1155.37	927.707	1733.67	917.353	3456.72	2075.07	4131.01	4317.46	4747.28	3732.63	9324.77	7761.68	652.455	1064.78	611.526	843.288	3963.22	3834.43	3051.34	3080.75
BIRC3	ENSG00000023445	41.6624	22.3396	84.877	45.5228	126.133	42.9193	329.308	308.479	486.425	244.49	624.466	753.108	83.1459	116.029	112.317	108.909	823.123	709.87	528.978	537.625
AKAP11	ENSG00000023516	565.462	581.357	1329.74	1061.92	2002.57	1639.1	1721.76	2056.87	4753.87	4282.76	6899.48	6021.79	480.497	757.01	879.031	947.901	1434.77	1592.55	5133.98	4019.73
GLRX2	ENSG00000023572	90.6188	90.1843	97.9686	77.1433	221.971	166.798	346.207	386.937	253.91	162.61	619.662	440.146	32.7905	43.6007	25.8681	22.2942	248.776	254.69	161.226	122.883
SNAPC1	ENSG00000023608	1380.5	1839.38	2754.57	2605.65	4804.72	4788.25	8462.28	11362	12371.4	11656	21197.4	21313.5	373.521	758.888	482.786	1042.46	4307.2	3567.39	5399.47	3679.08
DERA	ENSG00000023697	810.244	799.042	796.289	703.708	1898.66	1437.92	1682.77	1814.28	1127.44	796.397	2982.93	2521.93	871.984	1122.65	389.586	615.414	2169.14	1772.1	1128.42	934.128
STRAP	ENSG00000023734	11153.3	10774.8	10904.4	7757.66	26132.8	20320.2	20384.4	23347.9	12736.3	9760.44	33870.8	32057.1	9684.27	13856.2	5228.72	8428.67	22702.2	20829.8	11468.5	10024.4
ABCC2	ENSG00000023839	28.8715	13.5933	80.4361	56.7317	143.328	87.9525	96.4083	50.7071	234.826	224.683	447.121	279.948	15.4055	15.8281	52.0307	70.7624	35.1575	41.725	253.405	195.695
DEF6	ENSG00000023892	133.132	96.1669	198.817	108.884	333.097	217.713	232.494	226.654	327.339	205.097	600.539	379.588	162.756	214.13	205.684	289.62	538.744	429.222	560.936	541.191
PLEKHO1	ENSG00000023902	682.404	789.99	436.256	377.206	1265.4	1192.42	3705.09	4048.23	2387.11	2197.51	6121.79	5647.91	311.982	1129.06	151.119	462.004	3511.89	3197.8	1742.97	1604.23
GCLM	ENSG00000023909	459.131	428.452	712.907	602.571	1322.29	1133.26	2736.59	2842.56	3011.15	2911.73	5912.92	5198.24	424.291	589.746	541.268	666.119	2513.85	2684.52	2848.76	2501.9
UBR2	ENSG00000024048	296.63	288.365	491.688	421.604	840.986	904.848	2090.97	2079.2	3991.94	3305.51	6124.09	5105.94	165.267	334.856	264.24	402.886	1639.91	1515.96	3056.7	2778.73
EHD2	ENSG00000024422	806.569	685.759	1275.86	847.747	2227.15	1616.84	1801.18	1795.06	2215.87	1496.88	4024.18	2833.25	183.953	205.136	331.588	278.022	617.423	479.039	560.403	574.875
DEPDC1	ENSG00000024526	1607.81	1311.09	1413.43	1025.98	3704.88	2673.7	4346.15	4215.55	4848.91	3214.88	9474.02	7321.02	902.312	1947.14	768.623	1141.49	4095.31	4743.34	4499.41	3652.55
CCDC28A	ENSG00000024862	215.292	181.145	152.56	110.093	442.897	250.504	703.971	724.884	503.1	326.106	1115.86	877.194	96.4442	103.532	54.8598	76.5349	256.639	284.388	297.32	196.475
RRAGD	ENSG00000025039	440.961	329.589	278.601	122.519	639.54	466.681	683.355	710.171	283.814	182.504	1233.17	722.68	350.44	538.462	116.946	220.663	1117.65	1030.09	376.823	287.422
HSF2	ENSG00000025156	23.0919	14.9706	20.5751	28.016	41.6573	42.6231	432.128	598.82	610.42	676.474	1540.85	1257.92	15.4284	27.5755	12.0348	39.521	474.997	544.636	739.281	606.516
PHF20	ENSG00000025293	221.185	203.615	301.019	202.858	453.444	429.856	3154.29	2852.25	2479.71	1995.32	5164.91	4173.6	73.2424	137.739	66.2123	119.422	2453.52	2143.24	1961.43	1362.45
HSD17B6	ENSG00000025423	18.6596	14.0495	27.3848	28.2914	32.7351	39.0044	39.4215	42.0144	56.0902	37.6304	124.838	79.5267	20.0263	45.1056	14.7987	61.944	46.8642	38.2837	101.249	95.9115
NR1H3	ENSG00000025434	120.816	144.307	141.184	76.8386	243.817	234.262	442.061	378.683	558.748	438.136	872.755	804.997	53.6809	89.8598	57.7849	69.6368	240.508	268.88	399.609	426.857
TYMP	ENSG00000025708	142.589	93.5419	189.88	83.7619	376.528	238.215	306.447	277.18	255.724	142.796	463.408	392.831	117.065	152.833	86.8255	136.495	336.251	290.666	150.308	253.231
NCAPH2	ENSG00000025770	4097.67	3786.72	5243.61	4114.63	10741.6	8255.43	7244.21	8736.54	9186.07	9073.43	17930.1	16851.6	2260.28	3835.7	2437.14	3781.03	6304.05	5970.64	6094.9	6339.65
TOMM34	ENSG00000025772	7028.92	6006.2	9123.96	6208.06	19728.5	13273.5	11835.2	12854.2	9830.13	7062.98	22804.3	19383.8	4814.78	7328.56	4382.06	6422.21	11667.6	11681.7	6341.92	6769.34
SEC63	ENSG00000025796	828.415	1016.1	4774.86	4710.31	7127.72	5206.86	1707.1	2075.31	9130.11	8470.1	9800.44	9973.68	1235.03	1099.71	2570.18	3658.12	1931.01	1965.68	8670.92	7585.94
KPNA6	ENSG00000025800	1241.53	1309.86	2141.7	1906.68	4075.41	3423.38	5867.16	6448.36	8078.31	6555.81	14136.2	11264.3	1073.5	1648.79	1189.72	1583.69	6916.25	5712.37	6206.59	6031.31
VIM	ENSG00000026025	69756.7	63677.1	144299	95947.7	258555	177581	129471	144598	161335	129480	304570	260908	38626.9	51980.9	70168	82405.4	102111	94788.9	97367.5	109199
FAS	ENSG00000026103	22.7972	18.5612	73.7041	32.8136	132.92	35.1307	128.499	174.959	461.05	190.901	377.38	428.934	3.42614	31.0577	44.2961	52.6819	92.4347	94.9559	275.021	175.87
RNASET2	ENSG00000026297	260.29	224.831	1158.29	688.219	1815.72	841.536	329.219	354.446	1321.77	1076.09	1881.78	1164.39	147.836	139.738	531.077	574.203	259.032	255.276	770.395	584.751
CD44	ENSG00000026508	1070.38	975.221	21602.8	16651.3	28217.8	19289.9	3506.32	2760.85	34336	30893.7	35677.1	31671.3	1433.45	1812.78	16340.5	16229.2	4325.43	3049.65	30335.5	34709.1
KCNG1	ENSG00000026559	510.257	394.308	729.665	435.844	1216.16	999.206	2133.44	2471.02	2453.78	2100.58	4528.93	4594.38	134.176	334.973	182.077	251.036	1370.47	1694.02	1302.43	1427.89
AGPAT4	ENSG00000026652	68.0973	43.7056	320.679	426.84	322.565	428.979	281.014	264.368	1230.06	1598.07	1898.97	1127.94	19.517	30.5331	160.558	409.414	276.543	238.581	1109.53	1288.71
SLAMF7	ENSG00000026751	41.3057	37.1462	659.415	223.699	1006.46	324.102	154.03	48.1503	1160.85	670.46	1360.97	700.119	6.8026	7.42248	74.064	75.6158	17.6903	6.74405	109.927	178.171
BTN3A1	ENSG00000026950	12.7204	14.8229	67.0827	37.9751	105.649	61.0973	47.9737	43.3421	389.778	203.719	397.557	271.438	22.9269	45.9448	121.74	76.8539	78.8049	71.9779	571.822	413.629
MIPEP	ENSG00000027001	318.651	283.62	579.288	465.373	1076.09	784.657	533.552	615.423	817.384	635.662	1656.38	1347.43	296.839	366.941	329.513	424.089	628.889	590.047	719.047	569.881
PRKCH	ENSG00000027075	300.308	350.205	543.712	382.932	1141.26	813.059	811.023	1342.8	1616.27	1428.37	2634.96	1729.52	172.906	241.415	209.659	260.04	729.213	816.011	824.446	1144.1
INSRR	ENSG00000027644	0	1.2454	4.97973	1.86215	9.3587	4.19261	0	0	7.10164	5.73848	0	6.09315	0	0	3.98177	3.44323	1.24365	1.03611	4.13786	10.0467
IFNGR1	ENSG00000027697	32.4356	41.5365	216.965	180.874	293.005	207.014	148.357	197.491	1960.14	2042.32	2485.03	2257.75	40.3062	65.6926	135.091	282.847	204.281	212.059	2213.45	1866.68
B4GALT7	ENSG00000027847	534.012	466.427	851.924	540.114	1819.9	1232.74	987.565	1118.24	1939.34	1883.81	3557.31	2823.17	478.897	644.531	564.889	715.072	1038.65	888.402	1552.9	1849.85
SH2D2A	ENSG00000027869	12.4263	9.58474	11.1039	6.38348	37.918	14.4181	31.6793	29.2158	37.1742	18.8271	81.0292	23.4766	7.50972	16.7333	6.46912	7.97315	43.4608	32.6995	21.1341	40.1408
VRK2	ENSG00000028116	1270.6	1443.41	1316.23	1313.77	3040.38	2882.57	3868.81	4287.53	3531.64	2833.67	7643.49	7080.46	1263.1	2185.76	749.708	1256.73	4686.88	4499.04	3292.84	2670.36
TNFRSF1B	ENSG00000028137	4.80476	4.5102	1.80379	5.89553	6.77624	10.1193	9.79168	6.06363	19.2747	20.7919	60.458	145.332	2.30529	2.89537	0.721464	1.55779	11.2777	0	16.2437	10.4032
VEZT	ENSG00000028203	303.918	451.396	652.496	478.746	1066.56	1010.38	1128.79	1340.58	1756.85	2000.9	2933.41	3215.72	407.534	538.858	423.822	658.026	1248.9	1116.86	2161.55	1758.56
POU2F2	ENSG00000028277	31.2593	15.8727	53.3241	59.7179	81.1778	30.8258	97.9664	123.854	339.335	197.323	428.317	330.527	3.85726	10.3779	16.9196	18.0374	44.0379	83.3963	50.1373	80.4024
BRD9	ENSG00000028310	494.924	471.065	1532.43	1635.49	2579.27	1880.96	1605.07	2033.75	4010.17	4595.23	5727.75	6252.6	506.3	762.996	1353.32	2012.03	2329.12	2013.58	5032.37	4912.67
SNX1	ENSG00000028528	3947.34	4029.35	5561.61	4499.43	10730.7	9371.86	7881.84	8564.71	11303.9	10129.7	17386.5	17410.1	2695.58	3158.36	2645.4	3664.98	6342.61	6204.97	7445.75	6586.61
TBPL1	ENSG00000028839	59.1995	45.9778	43.4502	23.0743	100.714	83.1277	1430.4	1650.92	1220.79	1075.92	2900.34	2659.04	12.0812	53.8564	8.28133	20.4239	1353.29	1075.6	939.571	846.282
ARNTL2	ENSG00000029153	2551.56	2814.6	1621.25	1381.15	4826.92	4800.2	4230.25	5417.02	1834.37	1269.32	6090.66	7116.01	1797.79	2804.57	818.047	793.57	4104.44	3531.1	1335.26	721.433
BCLAF1	ENSG00000029363	3582.01	3302.63	6673.2	5542.86	11778.1	9627.45	11602.8	12237.6	17173.6	15202.8	26216.7	26680.1	1919.22	3459.24	3204.76	5223.12	8717.14	8040.3	11818.9	11877.4
SLC39A9	ENSG00000029364	902.058	764.688	2943.55	2393.94	4207.37	3391.51	2441.98	2882.13	7811.88	6512.31	9918.92	8953.06	555.387	809.038	1563.71	1931.28	1760.25	1783.83	4056.78	4436.21
ANK1	ENSG00000029534	19.7411	14.9584	28.8443	33.6721	34.2137	23.3632	57.5633	24.9047	75.0089	77.0308	504.15	295.888	16.8809	35.3925	48.6988	66.3214	151.941	36.1815	95.0582	26.5375
IBSP	ENSG00000029559	0	0	0	1.84934	1.8649	1.39268	2.40971	1.34513	0	0	0	0	0	0.80373	0	0	0	0	0	0
TFB1M	ENSG00000029639	97.9529	64.612	139.699	147.796	273.864	276.79	744.047	445.001	767.27	697.102	1434.08	1352.49	65.6076	115.397	77.7793	105.757	562.392	378.168	685.948	515.183
RABEP1	ENSG00000029725	1277.61	1310.76	1100.57	783.191	2936.59	2076.96	3057.76	3737.92	2727.89	1646.37	5720.57	5409.81	1302.21	2095.59	769.744	1063.41	4553.85	3995.12	2893.1	2188.61
HMGB3	ENSG00000029993	1317.54	1592.68	1754.45	1577.89	3764.06	3050.12	3881.45	4302.24	3134.77	2962.99	6301.27	7183.11	1190.93	2020.37	909.378	2083.36	3481.54	3381.83	2356.63	2420.47
NUP160	ENSG00000030066	970.147	1065.28	1791.37	1513.77	3214.52	2969.01	3433.03	3819.64	6809.25	6559.54	10064.1	10423.5	832.392	1099.34	1308.9	1689.36	4029.67	3991.99	7100.34	6978.17
BAK1	ENSG00000030110	516.746	339.826	389.234	210.077	1048.33	566.516	4452.49	4934.98	3280.24	2374.49	8263.15	6601.96	178.198	386.275	102.496	226.031	3807.43	4044.4	1750.77	2264.16
MUSK	ENSG00000030304	0	0	0	0.56673	0	3.23316	0	0	0	0	0	0	0	0	0	0	0	0	0	0
IKZF2	ENSG00000030419	43.0624	36.9497	85.5304	112.424	130.655	87.6075	348.831	224.192	553.575	464.769	804.777	485.881	10.8343	51.34	63.8059	40.0227	244.61	121.131	201.594	333.546
GRN	ENSG00000030582	683.355	561.354	13078.5	9046.39	17310.1	11286.3	935.582	1006.95	15528.1	12858.6	17240.4	13175.9	926.161	911.785	11612.4	11040.5	1017.32	857.12	12148.2	14075.6
FAM13B	ENSG00000031003	132.894	153.751	251.823	194.668	516.958	293.49	656.758	602.697	836.273	1072.69	1793.93	1314.8	128.8	183.68	115.489	193.05	755.723	598.37	1062.15	681.867
ARHGAP31	ENSG00000031081	308.267	215.928	352.556	237.243	821.806	675.09	2292.2	2231.29	2378.79	1533.84	4605.95	3536.41	232.12	400.127	258.548	192.555	2677.73	2469.66	2371.81	2190.23
CENPQ	ENSG00000031691	393.397	371.295	675.858	524.155	1158.9	902.931	1238.86	1375.97	1215.79	1014.92	2738.02	2277.45	367.815	498.636	410.348	605.789	1250.26	1095.32	1167.73	901.944
SARS1	ENSG00000031698	5894.6	6115.12	8300.93	7416.57	17183.6	13758.8	15857.6	18873.5	16269.1	16139.1	32352.7	32386.4	2400.03	3680.2	2325.56	4012.01	12886.9	11423.5	10453.2	9656.13
RANBP3	ENSG00000031823	537.188	389.907	852.851	548.491	1773.13	1185.72	2870.76	2845.58	4006.3	3252.7	6625.11	6045.84	397.112	539.14	325.48	714.795	2970.2	2984.21	3138.71	3341.33
ARID4A	ENSG00000032219	67.2652	97.1758	358.524	442.274	366.257	371.627	985.087	1136.01	2467.44	2349.04	3693.21	2934.68	75.1613	76.6103	77.4372	85.4452	860.535	731.15	1634.54	1258.8
EIPR1	ENSG00000032389	409.434	409.402	403.409	303.297	1057.81	824.936	936.399	1183.33	660.097	478.944	1873.92	1850.97	357.118	635.813	257.755	411.639	1384.67	1354.96	660.794	566.902
PNPLA6	ENSG00000032444	1416.24	1067.52	4927.67	4034.14	7008.94	5758.38	2364.55	2634.85	7382.66	6592.24	10095.4	8281.39	660.96	989.695	3302.23	4591.45	1675.64	1946.02	5131.67	5812.44
IFT88	ENSG00000032742	149.522	145.964	207.767	176.249	433.522	322.612	300.616	425.245	507.123	487.171	1069.43	1076.36	119.755	148.365	136.947	166.773	496.164	360.333	625.599	432.324
ALG1	ENSG00000033011	91.4671	65.8623	735.334	655.441	1251.18	760.972	167.257	194.917	1649.25	1412.96	2134.3	1919.33	91.4053	97.9051	414.005	713.825	198.798	354.455	1325.18	1451.63
ZCCHC8	ENSG00000033030	42.5123	58.4381	160.712	105.642	195.33	151.414	988.564	1330.39	2914.29	3718.09	4934.37	4458.1	21.2887	41.0351	74.8012	129.131	1000.76	983.76	2785.17	2947.02
ABCF2	ENSG00000033050	860.988	929.932	1436.36	843.332	2668.52	2094.03	2570.79	2621	3420.47	2701.2	5834.58	6280.3	619.83	1234.65	773.035	1185.46	2943.3	3321.74	2767.74	3489.54
CHPF2	ENSG00000033100	50.9265	62.5869	798.366	661.043	1001.12	735.317	112.934	238.782	1397.89	1397.67	1729.15	1496.09	79.9962	82.7221	826.182	950.653	232.171	248.911	1408.7	1648.33
LRRC7	ENSG00000033122	4.84931	21.7498	15.973	54.0308	17.0614	32.1009	71.4247	88.627	52.4203	30.9582	99.0941	51.6277	6.15048	3.68572	4.75426	6.22288	14.9513	7.97993	375.471	25.7985
FUT8	ENSG00000033170	1019.83	832.808	1433.89	1285	2236.1	2514.03	1798.85	2214.93	5233.19	5074.15	7219.63	6083.21	270.144	576.462	379.606	721.279	1023.87	1191.43	2723.46	2800.98
UBA6	ENSG00000033178	1010.26	1303.83	2538.82	2641.06	4552.59	4240.89	5994.36	4186.94	6852.09	5694.49	10865	9365.09	1107.5	1203.26	2366.8	2427.57	6875.58	5124.78	6332.79	6348.11
GAB2	ENSG00000033327	93.4924	143.7	609.287	969.229	831.07	834.868	875.821	584.46	1006.78	713.849	1825.91	1382.45	130.738	255.794	558.467	674.656	550.993	547.493	345.977	439.744
ATP6V0A1	ENSG00000033627	19.9497	13.7212	29.5193	14.7944	42.7895	25.9004	28.5675	33.9262	92.3386	42.9795	178.118	232.843	9.9644	28.3996	21.2831	19.219	28.5729	30.7215	114.312	80.9569
PIAS1	ENSG00000033800	89.1582	60.3634	280.019	235.982	329.747	235.943	2815.7	2946.51	3221.96	2376.96	6124.72	5324.16	51.0165	83.9856	258.888	238.576	2531.98	1841.43	2031.72	2058.53
SLC4A7	ENSG00000033867	100.285	69.433	1598.29	1655.17	2085.27	1497.39	373.709	353.685	2985.9	3004.73	4044.08	3194.73	84.9742	94.4313	1322.04	1548.97	379.527	497.513	3273.81	2739.58
APBA2	ENSG00000034053	160.783	137.396	151.094	76.0418	389.898	193.71	463.121	591.098	612.494	383.924	1199.41	1013.41	191.099	285.566	169.812	179.419	583.599	602.239	486.218	360.323
MAP2K3	ENSG00000034152	1356.65	1034.48	1111.31	679.656	2511.38	2283.19	7646.31	8871.82	5480.56	4449.16	12704.9	12650.4	491.201	1069.9	396.807	872.595	6439.14	7395.15	3716.68	3477.83
EFCAB1	ENSG00000034239	31.6529	19.7239	10.2051	15.297	47.5734	16.5972	89.9552	39.9791	53.8367	43.0521	218.009	83.9789	2.35175	7.63387	5.12969	1.08995	28.4968	26.5624	14.6058	25.6026
TMSB10	ENSG00000034510	48727.9	39820.8	38748	24879.9	99601.8	72476	76107.5	69730.7	29616.9	18318.4	85858.9	86980.6	43306.2	46739.4	18280.6	29851.3	66201.3	58532.8	22188.4	15920.8
ASTE1	ENSG00000034533	7.59202	4.04126	8.08333	0	39.4081	4.74348	308.966	309.02	429.513	354.07	750.067	702.222	1.60579	6.05183	4.38647	5.39069	240.262	330.775	311.188	288.802
RNF19A	ENSG00000034677	56.8794	54.4841	177.698	138.182	201.07	143.469	1961.63	2221.19	3319.03	3439.18	5291.98	5242.36	32.4805	55.3761	167.652	107.452	1673.34	1825.08	2998.05	2893.24
PEX3	ENSG00000034693	246.395	225.029	654.934	518.143	1143.9	726.345	745.589	730.047	1147.92	1379.35	2357.04	2189.51	268.292	309.827	296.193	473.027	852.573	659.031	1521.82	1384.52
GABARAPL2	ENSG00000034713	2075.2	2053.61	2469.46	1724.79	5240.1	4001.87	3389.86	4178.62	2685.34	2199.7	6165.12	6030.48	2415.83	3601.25	1700.57	2825.34	5292.7	4863.87	3203.15	2756.21
MYOC	ENSG00000034971	0	0	0	0	0	0	0	0	0	0	0	0	0	0	0	0	0	0	0	0
SH3YL1	ENSG00000035115	24.9539	47.0505	52.8191	25.1325	95.5295	68.3293	144.865	136.631	264.322	297.377	487.324	376.387	22.1421	21.1735	32.305	21.4004	141.25	83.9681	339.639	478.859
FAM136A	ENSG00000035141	4386.09	3633.97	3126.26	1791.87	9083.66	5732.44	8067.09	8664.72	4357.07	3059.11	12141.4	10962.8	3546.31	5040.53	1346.68	2051.31	9962.8	8828.5	4002.51	2923.98
VCL	ENSG00000035403	774.951	670.91	17755.8	15984.4	24017.4	17743.9	1830.59	2303.44	30920.3	30687	32285.5	30582.8	443.4	624.375	7667.27	7599.84	1148.64	895.982	15649.7	15564.7
DEPDC1B	ENSG00000035499	1061.14	1121.4	1050.74	737.373	2385.17	1886.82	2238.8	2630.65	2002.82	1649	4242.47	4340.91	769.974	1280.67	424.153	641.527	1855.52	2092.81	1337.93	1243.57
DAPK2	ENSG00000035664	35.131	38.16	88.5063	122.259	131.085	129.905	57.1212	70.1828	181.502	238.899	280.783	219.733	14.7501	39.145	37.1496	39.0902	66.6559	53.3465	103.082	80.4863
NSMAF	ENSG00000035681	1362.43	1489.24	1575.1	1268.77	3591.5	3159.41	2582.47	3078.91	2571.97	2801.95	5150.27	5058.6	1145.62	1351.03	741.839	914.33	2376.72	2360.38	2444.77	1858.22
ADSS2	ENSG00000035687	618.361	623.068	898.821	617.57	1851.15	1267.97	2660.61	3087.84	2848.95	2547.35	5924.05	5484.9	229.178	418.895	230.126	404.618	2072.71	1996.96	2168.36	1614.81
STAP1	ENSG00000035720	0	0	0	0	0	0	0	0	0	0	0	0	0	0	0	0	0	0	0	0
TIMP2	ENSG00000035862	2317.29	2135.4	24372.5	17752.1	34958.2	19480.3	3826.32	4436.7	26019.3	20151.7	29932.3	22975.1	2916.5	3027.74	20749	19664.5	4582.5	4593.05	24497.5	21893.6
RFC1	ENSG00000035928	929.931	819.921	1618.45	1187.66	2942.56	2123.87	8146.93	8494.37	11244.5	8965.95	18748.9	15505.1	1081.22	1946.06	1297.85	2307.08	9570.59	8188.22	11587.2	9141.02
TBC1D23	ENSG00000036054	701.837	758.959	765.261	1031.92	1796.68	1604.99	2365.76	2789.02	3204.4	2930.07	5645.81	5735.43	471.543	767.763	560.591	737.862	2464.76	2571.58	3881.71	2621.2
CUL3	ENSG00000036257	888.809	834.041	959.222	821.627	2139.17	1836.37	5903.66	6978.34	5674.59	4698.57	11966.7	10789	372.497	820.167	341.582	668.747	3686.83	3763.83	3266.9	2691.64
MYOM2	ENSG00000036448	0	4.48699	3.33087	0	16.4962	10.3646	38.118	28.9417	24.2714	190.727	27.2105	20.6609	0	3.25499	4.29564	3.64776	19.14	14.1311	83.9959	17.7907
OTC	ENSG00000036473	2.72811	0	0	0	0.793566	0	0	0	0	0	0	0	0	3.23464	0	0	1.68503	0	0	0
CYP46A1	ENSG00000036530	18.4884	26.7512	58.2256	72.9978	116.628	138.403	59.3736	86.1808	227.151	217.245	372.421	309.215	21.2124	24.8523	38.4646	36.8084	78.5285	65.4937	216.031	211.497
ZZZ3	ENSG00000036549	492.632	252.034	394.266	283.976	705.652	722.476	3077.7	3738.13	3201.45	3337.87	6050.26	6649.32	164.225	313.785	234.19	212.624	2999.02	2662.39	2969.97	2433.9
SLC18A1	ENSG00000036565	0	0	0	0	0	0	0	0	0	0	0	0	0	0	0	0	0	1.01107	5.415	0
USP2	ENSG00000036672	0	2.99471	0	0.631696	1.27117	0	14.7092	8.5105	15.0684	14.5255	58.2998	14.513	0.639779	1.01686	0.541786	1.66946	49.6618	68.5512	51.6115	36.1988
CASR	ENSG00000036828	2.65485	4.3572	8.95806	13.9732	3.74326	2.79483	1.19902	13.3565	22.7332	44.434	48.0181	57.8151	0.510652	3.18744	3.9776	2.58294	3.72348	0	57.8723	31.5392
TUBG2	ENSG00000037042	11.7138	7.7815	5.75037	6.23896	28.6276	21.4652	24.282	19.3244	13.5515	17.9385	44.9133	29.3997	6.81368	9.27282	3.83949	13.9718	14.4555	12.96	10.6377	12.4615
RPL26L1	ENSG00000037241	1508.08	1464.73	2059.36	1414.99	4202.88	3086.79	2970.24	3549.92	2308.1	2051.23	5384.04	5625.94	1072.7	1917.49	844.639	1644.87	3275.75	2914.29	1754.45	1816.94
FLT4	ENSG00000037280	91.1625	133.215	376.812	522.614	640.177	869.134	239.456	290.303	975.785	913.264	1552.46	1536.43	129.227	140.071	274.688	397.327	406.777	309.036	785.462	1178.7
NSUN2	ENSG00000037474	4671.02	4233.86	7439.5	4842.61	14378.6	9231.45	10796.5	13551.5	17805.3	18727.6	30305.1	29926.5	4153.11	6115.14	4610.11	6316.7	15608.7	15245.1	19699.8	18326.3
FBXO42	ENSG00000037637	27.7261	16.3609	27.1149	20.6431	72.6256	64.5942	800.718	1021.31	923.376	838.22	1630.32	1902.14	4.98816	6.68092	38.896	29.8191	710.123	587.019	420.326	441.957
MFAP3	ENSG00000037749	258.907	375.578	923.069	1002.33	1634.54	1518.76	899.186	883.867	3474.37	3374.53	4270.6	3596.3	279.162	278.192	805.253	770.22	952.745	802.087	3189.07	3051.31
MRI1	ENSG00000037757	172.397	175.525	533.79	345.835	746.638	599.286	586.593	517.051	1329.18	1499.08	1936.51	1651.69	63.5366	73.6179	267.684	376.993	271.831	217.432	817.623	929.287
METTL1	ENSG00000037897	72.9403	45.2439	87.739	49.9236	189.92	83.8292	850.989	944.817	1340.65	1495.52	2544.39	2142.6	30.7851	88.3363	37.0533	64.1807	1036.05	952.156	1319.55	1326
HOXC8	ENSG00000037965	66.0879	61.4626	88.4246	64.8257	167.804	137.831	875.928	1047.83	774.49	716.09	1714.6	1543.32	66.8443	81.5027	52.493	112.252	1176.77	1200.97	836.06	716.902
AGA	ENSG00000038002	64.0094	70.4022	910.873	864.768	1372.17	1127.43	61.416	141.243	1139.49	1238.53	1436.86	1284.24	62.872	60.8569	593.972	701.209	64.5387	101.975	1024.6	848.706
PI4K2B	ENSG00000038210	368.169	371.734	436.155	420.674	855.816	967.955	701.591	820.062	633.417	536.015	1419.8	1076.53	476.67	611.873	312.8	373.145	809.707	832.829	609.515	358.548
BOD1L1	ENSG00000038219	473.794	461.752	1571.44	1557.23	2609.18	1859.89	2822.63	3378.66	6358.87	8677.23	12411.9	9223.43	359.462	546.701	1243.42	1562.81	2795.26	2539.36	6336.48	5588.84
MAT2B	ENSG00000038274	683.201	639.007	827.988	596.071	1849.9	1415.42	3029.23	3231.47	2723.62	1643.41	5814.16	4811.05	500.191	730.848	286.192	556.474	2933.19	2924.02	2112.45	1426.99
TLL1	ENSG00000038295	10.0268	7.46536	37.804	28.6853	68.1554	28.5784	8.25853	7.69342	81.9242	25.6223	69.3738	36.6576	5.3007	6.88132	25.593	47.9029	31.8106	35.7032	59.2163	71.6181
EDC4	ENSG00000038358	1539.73	1367.46	2723.39	1797.62	5082.22	3787.39	5088.83	4979.7	11176.2	11864.1	16688.5	14642.1	941.919	1706.05	1668.27	2253.76	4615.62	4499.54	8412.9	10977.7
TRIO	ENSG00000038382	4589.07	4467.96	10025	11814.1	17691	16315.4	14784.4	17856.7	29431.2	34779.4	48484.8	48843.7	5079.51	10096.9	12872.2	17179.5	22743.2	22471.9	42311.7	46130.7
VCAN	ENSG00000038427	1.09649	15.5773	18.8761	22.9636	125.494	34.819	22.8921	20.8217	51.5361	27.9184	18.036	19.8466	2.31286	15.3846	25.2215	12.1238	75.8676	18.2553	26.1817	15.621
CLEC16A	ENSG00000038532	418.907	290.578	468.521	291.185	1105.32	1115.05	887.955	1093.75	878.674	901.231	1689.59	1781.5	289.814	463.756	332.227	344.791	1130.84	1050.22	1048.13	894.568
MSR1	ENSG00000038945	3.71784	3.11329	17.2038	20.2869	24.3227	18.3372	9.99234	31.9389	39.8508	53.4486	52.1239	79.4322	5.58622	0.836969	6.63015	7.4352	25.6067	9.53559	22.9307	16.4616
CDH1	ENSG00000039068	69.9457	38.2042	33.1545	41.2265	193.94	101.843	182.635	164.195	316.618	156.361	152.395	266.56	51.7366	56.9082	19.372	67.538	152.682	128.606	200.321	114.477
MTREX	ENSG00000039123	1621.23	1775.91	3342.99	2840.47	5737.84	4841.56	6087.53	7028.49	8312.5	7621.42	14118.2	14139.7	1340.54	1914.51	2003.65	2913.78	6784.22	5686.78	9291.05	7699.81
DNAH5	ENSG00000039139	2.48774	0	0	8.34773	11.8695	4.21418	8.07548	3.43893	17.9506	87.6501	17.084	1.40083	0	0	0	0	9.00119	0	29.5317	23.6056
ZFYVE16	ENSG00000039319	111.987	204.121	1826.33	1261.27	2064.67	2363.36	642.602	1162.44	4620.15	4806.25	6021.22	6278.81	123.458	233.928	911.6	1335.79	434.037	475.35	4953.93	3332.32
RIPOR1	ENSG00000039523	3332.51	3468.1	4505.29	3786.51	9024.07	8100.57	7084.76	8482.67	9798.92	10289.1	17502.8	17885.8	2097.64	4863.2	2536.83	3883.04	7153.91	8081.74	8146.51	10886.5
C6	ENSG00000039537	0	0	0	0	0	0.56912	0	0	0	0	0	0	0	0	0.649172	0	0	0	0	0
RAI14	ENSG00000039560	6032.01	5863.89	7852.5	5803.98	14250.7	13064.9	10873.9	12692.4	8470.98	9821.67	15594.5	19639.4	8161.75	10884.9	6449.91	6557.06	18297.4	17139.9	11409	9192.59
SOX30	ENSG00000039600	1.4164	1.40739	0	1.23909	4.99657	1.86565	8.06494	5.40138	7.56702	1.92311	17.9485	20.4546	0	0	1.06844	0	6.7081	5.547	2.08086	3.85321
PNKP	ENSG00000039650	524.615	535.388	1382.97	1450.25	2128.9	1845.57	939.513	1093.22	4783.42	5830.22	6522.68	6021.12	402.774	538.746	1169.78	1245.32	1051.47	873.109	3789.58	4077.35
BEST2	ENSG00000039987	3.37573	0	0.418659	2.20005	12.542	0	0.506145	3.85792	38.9627	33.3924	71.7776	36.9271	0.212821	0	0.670731	3.12757	5.11512	0.870998	28.939	79.4434
PHLPP2	ENSG00000040199	192.012	151.155	472.417	497.93	714.57	645.49	2492.02	2359.13	3804.47	2950.75	5992.55	5053.22	117.599	265.753	423.962	351.017	2778.73	2653.04	3338.72	2995.93
SPDL1	ENSG00000040275	519.04	564.085	373.329	365.509	1092.14	896.865	3948.32	4124.85	4149.45	4821.27	8344.61	8738.06	347.247	539.921	231.791	460.283	4025.11	3851.29	4044.33	3713.97
STAU2	ENSG00000040341	1249.51	1410.31	2087.6	2099.46	3533.53	3368.74	3254.48	3603.54	3455.62	2695.66	5879.56	6203.25	1931.03	2617.61	2113.05	2622.93	5692.83	5035.38	4170.63	3858.08
SLC66A1	ENSG00000040487	32.1901	25.706	69.8953	74.4861	124.358	72.8562	524.65	566.601	1661.97	1477.66	2563.66	1971.19	21.6799	37.4475	56.4224	76.8335	519.099	460.957	1268.49	1428.48
CTNS	ENSG00000040531	62.7873	72.7346	190.021	123.312	236.114	173.918	277.898	240.776	1010.51	734.265	1325.81	874.622	42.8831	74.1756	72.4692	100.001	325.475	302.698	797.097	904.732
RTN4R	ENSG00000040608	90.613	95.9455	190.252	144.791	371.631	275.293	573.155	504.908	880.616	559.457	1508.67	985.666	43.3298	83.8186	79.3706	163.053	513.469	494.607	410.176	557.843
PHF23	ENSG00000040633	33.8441	45.945	37.3285	26.5786	67.4798	88.4484	2526.56	2836.02	2579.14	2188.68	4994.11	4485.93	29.1112	54.1494	16.2595	23.0828	2570.24	2435.38	2187.13	2199.73
CDH10	ENSG00000040731	1.90222	1.7177	55.102	13.4249	60.3931	33.621	15.0532	4.68282	96.9799	30.9913	125.041	35.8308	1.81683	5.77793	12.2831	6.16388	5.85595	1.62361	34.5777	36.2714
INPP4A	ENSG00000040933	1370.22	1353.07	1551.64	1445.71	3333.42	2957.38	3165.57	3433.63	3346.02	3325.78	6972.8	5684.6	597.752	995.582	726.879	908.863	1713.4	1885.04	1970.8	2543.6
RAB27B	ENSG00000041353	14.9469	44.3996	43.2795	13.1983	79.8079	60.421	213.888	39.8912	262.46	41.8347	153.825	135.039	5.22456	3.57185	11.6745	3.30482	56.1431	45.4009	14.1118	63.8438
PSMA4	ENSG00000041357	6020.35	6208.12	9176.54	6917.84	17947.1	12987	11272	12733.9	10657.5	8805.45	21967.1	20781.5	3475.31	4329.81	2822.29	4489.74	8414.98	7326.89	6713.43	5324.85
MYO16	ENSG00000041515	33.4698	23.6407	65.3747	39.6324	155.636	62.2497	154.48	111.848	209.049	184.316	439.543	300.335	14.7291	17.7331	23.2939	28.9183	107.053	66.5611	165.07	83.7964
LSG1	ENSG00000041802	350.111	318.868	1624.56	1340.82	2478.74	1696.19	1869.71	2289.36	7467.52	7260.86	10851.4	9316.4	202.588	416.982	728.552	995.748	1613.69	1904.07	5846.63	6251.07
PARP3	ENSG00000041880	307.1	235.585	467.914	291.016	856.209	555.218	626.412	668.295	1538.74	1345.15	2028.13	1735.82	264.078	348.141	245.99	348.986	679.332	543.42	936.382	1104.68
TNC	ENSG00000041982	157.934	315.516	9558.03	15766.1	12849.9	17501.4	253.781	466.925	13317.4	21681.6	14036.8	20592.8	101.211	224.929	3870	4615.15	354.308	390.065	7560.22	12775.4
THAP3	ENSG00000041988	10.3541	12.9189	4.4166	7.40916	19.2536	11.1201	493.486	571.875	586.37	546.37	1167.55	1151.8	1.14609	7.82726	3.38639	2.14719	328.132	282.368	350.411	334.768
RIPOR3	ENSG00000042062	1.02704	0.955572	0	0.899705	13.9426	2.70428	1.16457	0	0	1.39033	12.6479	2.95455	1.96862	0.775282	1.54408	0.832339	1.20812	3.01049	1.33703	1.39171
TDP1	ENSG00000042088	199.111	308.846	239.618	235.316	594.588	504.429	1197.64	1390.52	1250.82	1146.62	2215.36	1989.09	71.9336	194.936	78.3256	112.022	746.457	841.13	519.081	532.053
AIFM2	ENSG00000042286	1597.6	1614.71	2168.98	1584.54	4364.26	3101.54	4142.58	5118.18	3630.1	3476.82	7839.95	7820.19	1151.26	1957.31	916.417	1682.04	4363.89	4580.61	2678.77	3050.92
C2orf83	ENSG00000042304	0	0	0	0	0	0	0	0	0	0	0	0	0	0	0	0	0	0	0	0
SPATA7	ENSG00000042317	19.6987	15.5363	33.1045	18.28	52.6833	28.87	138.134	148.593	153.604	158.529	321.366	256.798	7.92543	13.2923	16.5008	16.0689	125.493	96.9098	153.175	81.1572
MED17	ENSG00000042429	46.4523	30.9516	82.777	55.3225	178.256	117.643	1262	1720.42	2693.74	2709.45	4586.06	3932.29	12.2895	14.1199	17.1745	19.7806	1228.49	1150.04	1865.26	1982.68
RETSAT	ENSG00000042445	83.8245	35.6019	1047.99	582.338	992.079	693.699	265.727	236.101	2046.12	1960.25	2534.08	1850.44	51.6366	50.916	471.107	430.555	150.859	175.251	967.273	1550.92
CAPG	ENSG00000042493	801.603	607.373	1129.11	650.713	2316.84	1305.53	1038.41	1003.15	835.998	690.373	2126.6	1700.03	636.963	750.272	580.2	730.572	949.024	803.229	721.706	541.251
AP2S1	ENSG00000042753	8917.7	7820.41	8768.65	5408.39	20743.6	13878.2	13141.6	14090	7904.34	5667.62	21096.8	18464.5	3776.91	5554.16	2299.64	3790.19	7939.8	7228.79	3676.52	3215.03
USH2A	ENSG00000042781	0.935322	0	0.876392	1.64127	0	6.15363	4.22137	14.5946	3.75469	3.91372	4.44549	0	0.449996	0	0	0.758367	6.78265	0	1.213	2.52381
ZPBP	ENSG00000042813	0	0	0	0	0	0	0	0	0	0	0	0	0	0	0	0	0	0	0	0
TG	ENSG00000042832	10.1289	11.0381	108.071	149.88	106.836	140.771	53.0152	5.17247	6.929	8.05761	17.5278	34.5226	28.8282	59.2331	114.749	44.4673	27.0145	20.3296	1.29065	1.6126
ADAM28	ENSG00000042980	11.277	1.54155	57.0384	29.747	106.96	5.05446	17.416	3.32813	85.0144	21.088	63.9439	19.8904	16.3861	3.1974	38.2277	33.7681	10.0416	6.94134	136.936	52.24
BARX2	ENSG00000043039	8.44869	9.38464	6.00934	3.58002	28.1699	12.6215	36.3258	33.5979	25.4208	15.6958	84.9204	26.0102	4.58209	12.1051	3.20919	5.06281	30.1911	26.9452	10.8944	12.2505
DCUN1D1	ENSG00000043093	338.618	294.52	348.482	336.046	561.664	667.058	1738.85	1623.5	1645.58	840.16	3532.83	2553.38	259.408	351.952	115.969	236.825	1704.49	1328.56	1099.73	952.704
JADE2	ENSG00000043143	129.565	97.9867	166.552	42.2893	208.836	171.632	811.316	810.26	752.193	572.442	1254.44	1104.16	138.033	228.922	68.6945	59.9187	776.314	732.993	600.965	466.301
ZIC2	ENSG00000043355	0	0	0	20.7865	0.816622	0.609764	0	24.5695	0	0.626783	64.5656	0	0	0	0	0	0	0.452446	13.0348	0
LCP2	ENSG00000043462	0.859201	0	0	0	5.08188	0	0	0	0	0	0	0	0	0	0	0	0	0	0.314318	0
TRIT1	ENSG00000043514	302.438	365.653	624.2	509.261	1072.86	805.072	1128.67	1284.06	2121.21	2104.24	3133.65	3021.41	246.081	329.898	319.191	462.4	1100.61	1102	1761.4	1709.37
ADRB1	ENSG00000043591	0	0	0	2.78186	0	1.39317	1.19915	0	4.24471	0	7.61401	0	0	0	0.795072	0	0	0	9.63871	2.86631
GUCA2B	ENSG00000044012	0	0	0	0	0	0	0	0	0	0	0	0	0	0	0	0	0	0	0	0
CUL7	ENSG00000044090	606.229	713.655	1617.39	1419.58	2505.84	2320.68	1744.26	1919.51	2335.92	2016.28	3367.86	3856.51	691.185	884.695	1761.43	1864.45	2342.22	1533.05	2602.11	2619.56
CTNNA1	ENSG00000044115	6393.55	6639.52	14579	11910.2	25155.3	18632.3	12687.1	13801.1	20700.9	17749.8	32563.3	29020.2	4885.49	6287.88	9678.02	11434.6	11148.9	10892	16915.3	18343.7
PHKA2	ENSG00000044446	249.132	295.661	545.732	687.134	1061.71	738.831	514.78	600.436	2083.26	2177.27	3574.73	2612.64	225.314	327.306	528.565	792.086	641.856	651.975	1995.63	1884.01
CNTLN	ENSG00000044459	137.601	151.135	177.75	197.795	336.181	355.437	437.552	465.443	539.226	424.759	959.818	765.125	133.844	192.819	125.761	212.771	502.271	360.641	541.673	304.517
EPHA3	ENSG00000044524	0	0	0	4.16887	3.67958	0	1.34763	0	1.97248	4.82802	5.70398	4.24663	0	0	0	0	0	0	0	2.00029
HSPA5	ENSG00000044574	600.38	557.035	16659.6	12972.2	23131	14009.7	1671.99	2392.95	34172.1	40810.2	39089.9	41603.3	679.044	881.652	11423.2	16359.8	1786.28	1739.11	31771.2	29617
DSG2	ENSG00000046604	126.647	157.845	2035.48	2116.11	2858.13	2387.8	227.61	329.699	3234.3	3000.59	3784.84	3373.9	115.579	177.62	1137.13	1310.21	209.688	238.846	2327.38	2404.55
GEMIN8	ENSG00000046647	20.7858	25.8566	46.7942	26.5322	49.9423	57.5333	102.596	107.275	229.555	186.305	292.633	238.726	10.2724	17.3617	7.94914	15.8019	58.3226	62.4363	160.35	138.233
OFD1	ENSG00000046651	27.9172	28.2416	102.153	51.7571	90.6602	77.0624	505.234	526.142	705.757	728.866	1354.61	1194.03	14.6263	51.4826	47.5472	81.1341	361.931	351.265	721.605	608.628
GPM6B	ENSG00000046653	11.237	6.45318	39.7321	39.4487	33.9546	30.1152	4.87828	7.06225	27.8435	72.779	45.0658	24.0036	4.87396	8.45069	17.3958	35.3009	6.01609	37.7898	37.8136	24.2974
MAGEC2	ENSG00000046774	1.58248	0	5.95226	4.61744	7.44195	5.5572	8.39358	0	5.63842	5.72195	12.7349	3.04159	0	1.59803	0.794563	0	0	0	1.37592	0
PREX2	ENSG00000046889	11.0729	12.1672	22.5405	25.6111	40.2084	22.4843	32.7613	23.5956	201.945	18.2689	81.2382	52.9858	7.19	32.0017	35.8268	33.4547	45.855	56.7038	165.168	56.3406
WDR37	ENSG00000047056	33.0428	22.9358	77.4557	23.8544	100.718	80.1204	221.12	238.712	172.458	196.741	398.847	507.747	13.377	21.9421	15.9649	27.0227	182.594	295.136	109.413	201.649
YTHDC2	ENSG00000047188	375.867	324.335	856.08	814.359	1207	1175.1	1116.72	1164.23	2130.17	2194.74	3909.57	3454.09	203.505	253.993	511.335	755.633	1056.62	817.973	1911.23	1646.01
CTPS2	ENSG00000047230	78.046	87.4753	161.159	191.086	539.497	268.634	230.491	239.016	291.808	316.593	491.934	528.306	66.3364	114.217	184.041	184.487	228.063	189.213	449.572	384.053
ATP6V1H	ENSG00000047249	685.205	658.853	1405.76	1076.9	2602.95	1898.08	1786.53	1943.98	2541.02	1977.51	4104.95	3736.52	483.475	680.475	766.804	1200.22	1437.37	1638.07	1921.98	1940.44
POLR2B	ENSG00000047315	3157.58	2830.88	7812.26	6592.57	13237.6	9024.82	10325.4	12012.9	17736	16746.3	28852.2	26005.3	2318.41	3520.18	4463.55	6004.01	10861.4	10364.8	17400.1	14734.7
FAM214A	ENSG00000047346	16.2388	20.382	64.5055	39.2563	65.2325	103.028	216.23	108.197	422.943	240.102	665.79	358.923	7.81099	42.3718	39.4769	44.6069	183.293	151.611	393.544	215.789
ARAP2	ENSG00000047365	291.017	290.578	308.809	359.566	1180.39	949.773	1352.95	1865.12	2416.53	1634.45	3598.02	3682.94	358.911	482.072	310.754	247.227	2077.36	2344.86	2707.79	2045.45
TPR	ENSG00000047410	1337.77	1300.16	3777.7	3308.02	6428.46	5204.94	7076.16	8204.66	21390.2	21446.9	31548.9	27576.3	771.505	1555.28	2154.91	3462.49	6008.76	6514.17	18376.7	18580.6
CP	ENSG00000047457	0.702361	0	11.2618	1.77553	22.09	15.8891	9.36902	10.4869	4.21035	4.0399	6.28108	4.78174	0.466329	3.59952	2.19757	0	0.330915	0	11.2839	7.49232
KIAA0556	ENSG00000047578	206.917	129.567	618.804	873.886	1027.51	924.997	692.315	473.23	1554.03	1409.34	2217.38	1756.11	122.269	150.472	577.433	401.753	528.335	479.37	1235.78	1397.57
DTNBP1	ENSG00000047579	163.267	185.565	149.61	97.29	349.458	245.888	733.071	812.769	554.697	488.198	1278.36	1325.04	103.631	195.572	43.7413	118.949	921.937	804.744	591.648	483.068
XK	ENSG00000047597	26.5168	17.416	76.6017	37.2007	104.699	75.3818	62.3609	92.2077	110.66	94.5788	194.95	133.9	15.7933	39.8726	25.4548	34.3933	62.1137	55.8868	107.464	97.4873
ANO2	ENSG00000047617	35.2672	24.7555	83.2446	106.105	101.11	138.064	112.838	73.013	172.354	247.812	169.606	299.122	48.6179	107.546	52.0819	148.807	167.62	209.871	177.635	384.213
C12orf4	ENSG00000047621	392.921	346.63	491.569	416.123	1005.48	915.643	2001.89	2267.49	2046.52	1553.39	4034.32	3624.26	203.11	509.661	153.041	331.626	1839.38	1773.47	1428.4	1341.8
SCML1	ENSG00000047634	362.298	305.53	520.042	390.808	974.646	716.48	519.499	615.862	776.376	829.085	1495.16	1336.84	273.854	453.043	370.383	445.933	683.227	691.851	942.83	709.643
WWC3	ENSG00000047644	834.69	558.163	802.306	420.185	1997.1	1297.08	1541.01	1337.99	931.62	592.74	2662.34	1819.75	326.369	402.263	224.417	273.938	759.869	607.382	415.677	501.414
ARHGAP6	ENSG00000047648	12.3384	24.2899	35.5425	47.9311	54.3713	54.6251	64.1668	70.0516	128.043	51.7571	136.907	152.546	17.3161	11.9254	39.6788	47.1127	61.9242	73.2829	120.442	68.5365
FAM184B	ENSG00000047662	2.65319	0.622215	8.95559	4.65374	7.48231	5.58659	1.19913	10.688	14.1972	30.0964	25.2959	36.5161	5.61035	1.59432	2.38645	7.74342	1.24172	6.2112	42.7121	8.60162
MAP4	ENSG00000047849	7862.01	7890.98	16617.3	15009.8	29435.8	23844.5	17579	20912	29828.6	28274.1	47120.7	46548	6585.01	11518.7	13506.7	17786.2	21502.8	21407.6	28267.5	31563.8
GOPC	ENSG00000047932	398.853	528.312	617.952	699.99	1158.59	1165.56	4102.04	5554.67	4677.23	5125.63	8892.35	10600.5	183.647	276.523	271.315	308.208	3051.46	2589.15	3510.49	2549.37
ROS1	ENSG00000047936	40.1468	55.2504	183.522	248.094	339.217	230.898	252.433	276.921	553.267	834.686	798.083	796.777	286.228	438.831	1474.11	1347.6	1861.12	1976.74	7098.89	7921.44
USP28	ENSG00000048028	989.937	959.617	1071.15	872.366	2395.48	2250.93	2879.47	3064.68	3342.65	2427.18	6532.43	5180.38	833.88	974.147	443.513	731.156	2363.12	2227.96	2143.7	1776.7
HDAC9	ENSG00000048052	162.193	128.676	383.093	345.475	843.247	571.935	1169.04	1318.73	1138.92	1077.83	2105.78	2187.79	159.056	237.329	493.75	357.58	1212.29	1169.8	945.382	765.718
TSPAN17	ENSG00000048140	5324.78	4382.56	4677.28	2765.77	11992.3	8086.67	8035.57	8247.84	5110.57	4286.51	13893.1	11557.2	4652.67	6077.88	2433.57	2916.48	8457.88	8197.84	3620.86	3644.97
NOP16	ENSG00000048162	115.81	97.6226	154.733	86.0392	393.738	200.448	4424.44	5658.36	3496.24	3215.67	7858.91	8327.23	44.6344	151.361	22.1077	97.8483	4171.21	4382.97	2804.94	2624.44
CC2D2A	ENSG00000048342	501.662	329.604	709.241	400.161	1537.27	736.479	1030.1	1008.41	965.06	875.587	2178.13	1775.19	300.886	472.544	315.082	383.383	859.447	769.965	639.804	577.756
RRM2B	ENSG00000048392	3608.93	2380.79	5093.55	2850.66	10475.1	5963.43	8439.26	6937.94	7986.85	5112.45	17421.9	11011.7	2211.95	2585.89	2512.48	2245.91	6128.13	5293.12	5151.43	4318.07
ZNF800	ENSG00000048405	67.4545	36.2155	137.361	181.502	379.257	155.57	773.579	835.542	1213.2	1125.13	2141.86	1785.54	28.1347	32.2775	122.185	84.8546	960.753	850.386	1037.63	1041.12
TNFRSF17	ENSG00000048462	0.715677	0.829209	0.526862	0	2.51703	0	1.03625	0	0	3.11906	7.8317	2.62262	0.671055	2.29658	0	0	0	2.91815	1.18261	2.05306
SNX29	ENSG00000048471	174.145	239.652	460.554	685.661	641.658	842.119	559.773	487.805	879.79	604.469	1154.81	746.633	165.97	295.681	593.646	602.526	609.183	590.802	573.041	512.234
LMO3	ENSG00000048540	1.8018	0	0	0	0	0	1.27997	0	1.03383	2.69938	8.29238	9.70612	0	1.23179	0	0	0	14.396	8.6017	0
MRPS10	ENSG00000048544	1565.56	1369.99	1581.06	1202.31	3861.74	2800.22	3263.09	3755.38	2360.22	1731.19	5908.19	5382.3	1128.15	1571.91	755.546	986.926	3743.58	3362.71	1948.8	1512.72
GUCA1A	ENSG00000048545	0	0	0	0	0	0	0	0	0	0	0	0	0	0	0	0	0	0	0	0
RSF1	ENSG00000048649	907.154	851.538	975.167	861.242	2253.41	1528.34	4169.4	3781.28	4661.03	3892.87	7674.93	7396.1	769.574	1144.14	594.524	1455.46	3907.13	4418.25	4798.55	3847.39
VPS13D	ENSG00000048707	402.594	368.048	1431.45	946.857	2313.93	1314.15	1793.64	1873.65	3572.49	4070.27	6032.99	5326.27	255.584	351.697	547.293	995.752	1724.74	1685.02	2294.18	1984.09
CELF2	ENSG00000048740	93.4169	86.7926	147.726	73.0569	313.05	149.984	275.116	182.789	179.743	79.4082	424.413	319.047	73.5849	142.156	103.087	99.1084	180.53	158.019	89.9806	61.5722
FAM120A	ENSG00000048828	5336.48	5271.28	6836.39	6222.48	15062.9	12169	10141.3	11711	8712.82	6568.72	18546.1	16494.6	4290.79	6461.84	4905.03	5289.25	11949.2	11958.9	6383.64	7043.67
R3HDM1	ENSG00000048991	1524.76	1322.66	1332.05	1208.59	3021.72	3128.81	3010.48	3501.02	2499.57	2307.63	5475.06	5361.08	595.294	886.958	512.612	389.06	1696.43	1730.9	1293.72	995.526
COL9A2	ENSG00000049089	315.003	313.307	971.457	1012.87	1454.73	1489.67	543.244	550.103	1213.67	1275.92	1954.36	2042.37	489.025	442.406	657.427	743.503	811.126	556.521	945.967	837.022
KITLG	ENSG00000049130	235.347	109.843	401.875	241.43	804.447	339.727	759.18	804.464	1172.15	764.984	2109.28	2002.66	116.334	121.05	114.497	171.542	449.925	411.035	733.809	489.989
ERCC8	ENSG00000049167	194.32	174.786	132.883	73.9779	282.319	272.535	415.593	444.939	167.302	199.772	669.676	685.957	69.3553	101.091	37.3733	55.2302	224.355	201.375	163.845	123.544
ADAMTS6	ENSG00000049192	99.5633	91.9648	160.2	256.723	338.689	368.253	1023.24	1102.83	1590.96	1914.29	2865.93	3013.46	125.37	244.25	403.671	500.392	3252.61	2800.04	3198.78	2993.83
H6PD	ENSG00000049239	107.671	96.5116	1094.2	655.876	1339.37	749.478	263.491	331.67	1709.02	1305.05	2002.07	1459.59	339.472	416.654	2563.27	1732.62	629.611	586.876	2829.1	2670.2
VAMP3	ENSG00000049245	1507.41	1280.35	1568.23	1044.12	3716.9	2411.11	3535.7	4146.56	2650.18	1904.39	6589.34	6025.77	684.315	928.475	474.802	614.405	2773.53	2529.51	1474.42	1082.09
PER3	ENSG00000049246	393.985	373.909	413.713	360.216	959.766	999.708	2493.97	3441.39	2179.15	2822.15	5412.49	5679.15	295.796	465.839	376.658	309.057	2248.39	1959.73	1744.52	1342.53
UTS2	ENSG00000049247	0	0	0	0.477315	0	0	1.24352	0.694106	0	0	0	7.12771	0	3.78791	0	1.32614	0	0	2.85224	0
TNFRSF9	ENSG00000049249	19.0603	32.9558	435.837	336.021	792.932	610.232	53.9631	123.786	1108.95	1085.51	1094.48	1501.85	14.3796	18.2794	268.655	238.018	20.5054	59.2409	412.713	325.236
EPN3	ENSG00000049283	7.31269	3.32613	4.3523	3.62843	7.0157	11.4891	18.962	28.3689	75.4298	21.2998	40.3126	72.0952	0	1.34504	0	12.8753	6.82263	7.68994	36.7282	25.5575
LTBP1	ENSG00000049323	309.861	516.856	7456.23	10415.9	10412.4	11380	412.075	619.618	10656.8	13020.7	11369.5	12622.8	246.853	437.516	4195.76	7795.53	448.056	583.232	9162.68	10528.1
RCN1	ENSG00000049449	2505.17	2326.2	23996.6	18201.7	33864.3	21569.6	4587.48	5804.68	27595.3	26495.6	32929.6	31748.7	2557.58	2839.84	14364	17825.9	4624.51	4655.24	24785.3	23433.6
ELN	ENSG00000049540	11.9278	7.00283	9.7823	12.5227	26.2068	11.6357	11.0843	12.9596	11.8264	18.2259	26.3289	32.1925	1.31802	0	2.22389	2.31594	2.34016	2.0627	16.4431	11.318
RFC2	ENSG00000049541	1688.22	1665	2208.32	1632.93	4476.59	3449.73	3945.3	4669.59	3411.52	2705.89	7378.24	6836.92	1418.25	2154.93	1165.02	1814.94	5327.84	4424.25	2976.27	2648.25
ARID1B	ENSG00000049618	1158.65	1162.2	1233.48	905.749	2462.41	2462.97	5421.94	5680.46	6098.54	5501.78	11312	9811.49	1001.91	1622.68	983.813	1273.84	6821.83	5647.42	5925.78	5289.28
CLPTM1L	ENSG00000049656	11090.7	15599.5	17721.3	19090	34602.1	35931	23552.5	30591.4	33959.8	34304	63710.8	63991.1	13252.1	27221.9	13942	27573.6	35548.5	37556.2	44224.6	44961.4
NEDD4L	ENSG00000049759	1095.19	863.457	1784.06	749.587	3147.24	2035.02	5454.99	5602.96	6279.44	4762.37	11444.9	9808.01	513.299	938.051	538.836	830.697	3905.29	3617.12	4102.93	4142.22
FOXP3	ENSG00000049768	18.9571	18.6922	19.7421	18.1897	92.0655	39.899	82.1347	75.1837	61.3332	35.1392	124.598	158.093	6.2296	10.682	6.20584	6.40509	72.1127	59.7965	20.0986	26.3569
PPP1R3F	ENSG00000049769	118.003	113.47	214.532	88.1636	346.664	211.424	206.231	203.98	266.85	273.572	468.676	380.684	80.9943	118.863	95.2213	135.798	186.922	164.552	140.278	153.708
HEXB	ENSG00000049860	130.889	104.246	1877.84	1489.51	2562.96	1528.31	228.514	193.734	2166.31	1907.18	2451.32	2157.29	180.095	160.991	1162.01	1667.9	198.888	215.58	1818.17	1853.86
PTCD2	ENSG00000049883	179.244	123.598	253.403	143.031	477.747	381.273	811.128	802.889	1013.93	871.686	1733.16	1529.98	90.2127	178.803	151.128	151.186	677.836	811.103	937.725	859.94
NEXMIF	ENSG00000050030	4.22384	7.42691	22.7616	39.8775	45.7844	48.6328	57.2172	75.6844	96.0776	77.034	152.122	87.7307	11.8663	7.92149	23.3535	31.9646	80.4664	60.7953	67.4005	75.4029
JKAMP	ENSG00000050130	301.089	286.722	1644.72	1320.26	2264.21	1844.73	1111.74	1505.36	6063.66	6241.78	8373.02	6895.64	169.122	314.197	737.514	1062.03	918.885	1023.76	5174.8	4784.54
DKK3	ENSG00000050165	2359.02	2406.08	10434.8	8891.27	14759.9	11181.6	4541.62	4948.08	10583.1	10069.1	14098.5	15764.7	2482.32	2932.95	7449.88	6677.9	4324.69	4424.89	7736.65	8908.77
ARHGEF5	ENSG00000050327	4.27556	4.7392	4.05554	13.4565	0	2.83643	65.181	90.772	18.0176	18.4514	62.4849	73.678	1.71369	9.80108	0.808051	0	59.3305	19.3764	11.4889	0
NFE2L3	ENSG00000050344	0.746936	3.19141	1.40194	0.654687	7.99267	48.148	0.845503	3.32833	2.99652	9.32322	12.6602	109.616	2.51623	4.96872	10.706	3.63262	0	4.37531	79.8623	15.8002
MCUR1	ENSG00000050393	1255.84	1303.88	939.261	625.389	2783.73	1902.27	2608.72	2978.88	1382.08	1020.77	4101.74	3446.33	949.164	1552.43	329.415	730.048	3022.16	2703.57	948.112	922.239
LIMA1	ENSG00000050405	3436.89	3171.8	8979.72	7529.98	15892.8	11314.4	8660.97	10067	17504.5	17063.7	28129.9	25957.9	2660.84	3502.32	6544.78	8477.31	8055.57	6880.41	18513.6	17601
LETMD1	ENSG00000050426	234.592	200.818	788.366	539.918	1212.88	686.021	808.117	747.203	2669.03	3330.8	4425.03	3741.68	322.467	493.21	602.15	725.853	786.541	831.006	2399.03	2644.41
SLC4A8	ENSG00000050438	85.9605	118.763	387.182	273.526	633.655	455.061	172.802	280.011	1170.57	896.055	1129.19	1081.63	154.152	135.386	325.282	429.27	293.599	223.957	899.955	1044.7
LAMC3	ENSG00000050555	117.842	72.7062	1522.35	1351.74	1760.41	1316.09	271.984	249.656	2305.19	3810.9	3209.62	3986.2	109.451	236.123	1436.48	1837.67	381.045	662.464	2596.9	3506.65
PTGER3	ENSG00000050628	10.1595	1.61484	32.6679	42.4257	39.5291	37.9349	26.8553	17.1842	28.8318	14.5067	32.7445	25.0901	2.28142	8.8307	10.7417	12.6622	6.43884	7.98944	2.86031	6.70804
TNIP3	ENSG00000050730	0.905967	1.76752	13.4331	2.60324	13.9061	14.3091	6.33431	10.8241	17.0871	14.8241	30.2063	31.6738	0.288322	3.00164	1.3774	0.692916	0.709104	3.34838	8.10655	2.44931
MAPK9	ENSG00000050748	2416.03	3155.42	2133.33	1929.68	5377.11	5469.51	4112.61	4901.1	2441.7	2467.45	6711.37	7240.11	1927.86	3214.74	1237.41	1609.77	4461.65	4321.63	2196.82	2127.8
COL23A1	ENSG00000050767	0	0	0	5.5574	13.0472	9.74221	0	0	4.24002	1.43069	2.59345	0	0	0	5.58569	6.02424	0	0	11.0064	11.4559
BCAR1	ENSG00000050820	559.108	467.966	1002.73	793.097	1786.89	1524	8388.29	9109.04	10742.6	9390.97	21294.2	16107.2	446.996	1090.18	911.724	1246.49	11669.7	10607.3	10074.1	10980.7
FAM160A2	ENSG00000051009	78.0479	79.3104	313.738	299.808	531.726	394.343	951.025	1345.54	2427.07	2428.35	3984.78	3413.86	47.059	113.537	325.661	262.427	1097.8	1348.62	2215.08	2555.28
HERPUD1	ENSG00000051108	106.982	77.4291	173.726	109.574	433.787	246.457	1604.6	2234.15	3379.92	3438.39	5292.38	5225.91	68.5527	111.586	62.9551	71.2567	1391.35	1895.75	2203.17	2428.13
HOMER3	ENSG00000051128	2006.38	1839.57	1537.81	924.574	4142.26	3057.92	3450.09	3387.23	1839.14	1598.11	5337.44	4793.69	1899.67	2812.27	920.881	1263.37	4148.06	3852.12	1847.6	1806.22
RAD51	ENSG00000051180	148.731	157.451	212.085	201.265	376.436	360.869	896.298	874.209	982.256	708.544	1873.62	1544.74	97.5327	179.176	88.3432	169.053	1127.7	857.706	869.113	815.158
POLQ	ENSG00000051341	242.104	304.978	926.055	1545.95	1286.34	1470	1440.07	1474.24	3877.13	4439.25	5894.41	6167.93	268.331	486.647	984.47	1005.91	1894.24	1827.22	3706.86	4034.91
PIK3CB	ENSG00000051382	352.311	371.412	319.837	235.603	752.407	800.427	1126.86	1714.68	1089.69	725.838	2826.79	1972.74	251.575	551.443	199.45	283.212	1608.23	1540.56	1038.41	888.138
CYBA	ENSG00000051523	0	3.60663	4.52145	1.97228	0	6.69815	2.67151	2.88546	14.009	12.5082	14.9206	33.3811	0	0	2.52816	0.665574	2.01482	0	6.64956	8.97209
THOC3	ENSG00000051596	2901.79	2544.48	3506.71	2493.58	7591.22	5028.05	6243.4	6293.63	5176.39	3914.59	11231.3	9930.46	1341.51	1907.2	1053.38	1589.97	4771.69	4235.66	2979.82	2400.47
HEBP2	ENSG00000051620	2722.05	2295.47	1869.17	1062.53	5349.65	4069.12	4069.28	4109.63	1684.54	1476.52	5402.15	5101.31	2337.9	3395.77	892.934	1486.3	4720.19	4220.67	1380.94	1358.23
MPHOSPH9	ENSG00000051825	516.37	590.872	1169.88	1375.56	1810.71	1933.54	2509.54	2976.81	3899.14	3709	6290.27	6472.63	416.7	771.915	737.79	1132.11	2790.1	2950.38	3773.44	3236.63
PLEKHA5	ENSG00000052126	362.657	321.436	503.653	432.428	1146.95	950.727	1283.74	1279.48	2376.09	2162.85	3985.58	2905.95	340.333	459.713	329.725	467.855	1201.29	1193.7	1610.63	1337.91
PRSS8	ENSG00000052344	0	2.79643	6.79602	1.94463	8.46767	6.50541	1.42953	1.88049	16.6404	27.4675	17.5976	46.5812	0	1.68491	3.35847	7.52843	7.1699	4.44604	7.86432	29.2951
SIKE1	ENSG00000052723	1534.84	1447.47	1287.93	912.266	3609.91	2743.18	4187.52	4250.59	3290.51	2149.18	5813.77	5619.78	980.776	1487.31	633.782	668.203	3890.21	3607.93	2106.41	1943.57
RRP12	ENSG00000052749	1536.9	1347.21	3060.51	2244.38	5877.88	3634.44	6638.36	8440.81	11368.9	12130.8	18474.7	19024.4	737.148	1278.5	1449.97	3035.89	6805.23	6543.8	10515.1	11062.7
FNIP2	ENSG00000052795	226.452	236.54	367.724	342.631	633.227	698.083	1154.29	1390.9	1421.32	824.469	1720.72	2442.5	379.932	439.018	277.77	295.766	1371.8	1160.39	881.553	718.062
MSMO1	ENSG00000052802	304.592	139.539	1738.89	680.84	2584.75	1014.68	1001.68	851.826	4448.91	3071.41	6060.45	3906.95	194.208	159.79	670.45	564.444	681.085	637.817	3593.92	2576.11
TTC17	ENSG00000052841	118.045	142.842	572.586	479.995	972.017	505.731	593.125	441.13	2860.9	3310.76	4654.54	4290.4	98.6934	96.2086	427.247	601.018	209.363	487.633	2880.81	2613.7
ALX4	ENSG00000052850	4.77649	6.84633	8.95872	17.6848	16.8385	18.1601	148.773	185.822	190.258	186.391	326.642	407.975	0.509951	3.98859	11.142	18.0702	108.11	109.769	107.519	130.523
FSTL4	ENSG00000053108	15.5986	5.73694	29.7491	3.69885	40.8905	35.1693	34.9932	39.0789	41.8693	25.4497	120.013	60.5717	17.6812	51.4481	22.39	18.8101	98.1271	38.2201	46.7938	60.7165
FOXN3	ENSG00000053254	704.723	743.211	932.1	753.674	1835.52	1750.93	3249.61	3141.41	1885.49	1622.76	5248.62	4712.69	285.414	616.639	305.341	504.725	1883.85	1655.85	692.773	680.665
METTL24	ENSG00000053328	2.91144	1.13894	0.911093	5.10248	34.6085	10.2203	17.5901	7.3537	22.0587	40.6997	53.5016	66.9446	5.5738	9.72773	7.28954	0.786572	3.41982	4.739	35.3489	21.0232
AKR7A2	ENSG00000053371	1727.92	1344.25	2472.64	1298.52	4810.79	2883.6	2616.53	2470.37	2198.68	1542.8	5254.22	3569.8	1112.04	1351.07	1015.94	1336.57	2297.44	1766.94	1276.11	1169.56
MRTO4	ENSG00000053372	2532.95	2241.13	3587.36	2469.66	7404.22	4870.85	8746.82	9844.95	7676.27	7811.53	17013.5	16350.7	1322.72	2358.01	1455.03	2622.02	7897.08	7527.98	5995.06	5896.11
NNAT	ENSG00000053438	0	0	0.812676	0	2.01302	0	0	0	0	4.69372	2.11062	2.49906	0	0.877862	0	8.17268	0	0	3.32211	3.12867
USE1	ENSG00000053501	408.409	334.321	359.095	216.173	924.321	617.82	798.124	765.599	541.214	497.779	1235.18	1256.81	285.503	464.024	175.139	331.41	1012.35	818.734	389.053	389.68
MCF2L2	ENSG00000053524	19.7483	16.1626	56.7722	44.7864	38.1516	42.9799	64.837	51.8977	89.2633	115.266	218.888	150.729	7.18324	9.01318	19.5524	48.0404	55.9414	53.011	139.915	144.36
NRIP2	ENSG00000053702	0	1.69342	0.903211	0	0	0	1.09032	2.43152	0	21.8954	0	0	0.460893	0.725816	0	0.779392	2.26205	0.939587	3.75549	1.303
LAMA3	ENSG00000053747	8.73333	33.0765	233.5	172.365	287.942	240.779	19.1362	12.2191	227.991	204.104	371.432	253.512	1.5523	15.0427	59.0859	74.922	6.57542	5.1604	76.6398	68.3048
AP5M1	ENSG00000053770	598.809	586.026	696.554	506.338	1345.69	1378.19	3117.61	3398.65	3383.97	3319.94	7242.44	6119.09	349.366	609.443	299.323	412.848	2940.45	2925.08	2557.74	2136.62
ANAPC4	ENSG00000053900	162.387	174.134	306.987	197.568	452.501	426.816	639.727	713.711	951.878	953.443	1726.17	1471.72	97.9748	178.195	140.666	202.741	701.094	649.34	1197.07	707.482
KCNQ1	ENSG00000053918	6.33342	6.08378	1.54081	2.72876	27.3695	3.43873	11.5574	3.93861	11.6607	62.6481	2.49399	13.8981	6.08654	9.53297	3.48485	9.59107	4.49098	3.31935	26.0883	13.9825
TRAPPC3	ENSG00000054116	1125.01	1015.25	1207.5	869.603	2664.21	1833.36	3984.19	4816.83	3436.26	2589.19	7954.48	6730.49	604.479	1338.14	436.644	919.44	4175	4154.17	2681.67	2478.05
THRAP3	ENSG00000054118	2281.51	2589.09	5320.61	5154.82	9659.26	7681.93	9882.87	12075.7	19652	17752.4	29997.5	26588.3	1763.47	2844.51	3942.89	5774.5	9594.21	8721.41	17162	15892.8
PHPT1	ENSG00000054148	3635.94	3155.35	4138.23	2389.85	9137.38	6329.55	5403.18	5047.1	3317.64	2597.39	7763.86	7326.34	2962.46	3017.09	2044.65	2430.34	4290.34	3153.27	2292.44	2136.02
ENTPD2	ENSG00000054179	0.902687	0	0	0	0	0	0	0	0	0	0	0	0.68949	0	1.09291	0	0	0	1.77555	0
LY75	ENSG00000054219	0	0	3.0417	3.41429	8.00533	5.12322	0	0	0	2.32491	0	1.86031	0	0	0.486313	3.53303	0	0	2.52695	0
ARID4B	ENSG00000054267	121.904	122.582	359.404	288.071	767.143	331.734	1861.68	2007.98	3879.63	3123.59	6613.75	5512.72	201.949	189.877	324.565	418.776	1932.1	1837.4	3072.71	2955.7
OPN3	ENSG00000054277	66.1914	60.1038	107.848	64.7167	182.51	193.453	154.954	151.99	191.398	229.165	266.982	336.684	20.719	39.4135	27.6176	48.7086	51.9599	66.3517	120.365	112.924
SDCCAG8	ENSG00000054282	61.6788	87.1144	114.789	48.2658	249.142	151.267	221.735	118.411	277.972	207.276	463.18	425.065	37.4924	77.0542	51.3374	31.2243	168.747	195.775	208.085	95.0588
PTPRN	ENSG00000054356	1065.86	1418.06	12870.5	13263.8	17671.2	15565	1883.57	2951.13	20503.7	25869	24972.8	25467.5	862.74	1164.65	7289.44	8896.8	1390.73	1924.21	11334.6	15173.2
HHAT	ENSG00000054392	227.921	185.7	486.84	370.889	839.274	710.89	518.849	672.485	705.594	577.473	1348.85	1132.64	286.959	462.418	405.625	498.485	936.375	931.794	968.688	864.649
KIF1B	ENSG00000054523	268.023	331.183	655.38	741.178	983.969	1035.63	4226.94	4789.51	5219.33	4368.67	9307.66	8601.98	334.39	623.347	846.452	770.812	4347.11	4120.49	5407.04	4588.49
FOXC1	ENSG00000054598	6.8891	9.94738	5.96705	10.2195	22.4202	20.9256	497.755	679.1	610.889	538.735	1242.05	1156.49	3.0522	7.97847	4.77261	11.1683	672.47	650.759	621.32	572.038
TBC1D22A	ENSG00000054611	974.914	851.747	1098.11	847.483	2307.65	1784.92	1964.14	2489.77	1855.36	1524.99	3687.51	3684.98	476.982	749.349	423.566	600.374	1529.62	1430.63	1201.32	1045.46
SYNE2	ENSG00000054654	781.107	559.397	2203.92	3327.52	3649.4	3335.18	1641.59	1890.8	5276.01	5088.93	7607.83	7102.36	686.62	772.438	1722.11	2189.58	2805.43	1521.62	5240.08	4334.38
PLEKHH1	ENSG00000054690	166.327	171.516	720.522	624.03	939.099	701.546	595.189	610.109	2673.64	2551.21	3946.93	3155.23	102.402	135.175	329.925	273.608	418.702	337.575	1183.42	1256.38
ATP9A	ENSG00000054793	570.971	582.886	1734.22	1436.58	2745.55	2056.91	1309.48	1585.29	3557.03	2803.39	4598.53	4166.05	470.948	628.399	874.825	922.127	1104.82	1073.92	2264.18	2023.18
SPO11	ENSG00000054796	0	0	0	0	0	0	0	0	0	0	0	0	0	0	0	0	0	0	0	0
CBLN4	ENSG00000054803	9.54254	6.84397	17.9177	13.9364	29.9084	19.5406	36.0351	21.4258	55.2875	32.992	45.7503	45.7142	5.59305	2.39808	5.57508	2.57806	23.6649	17.604	27.5868	22.9696
CHRDL2	ENSG00000054938	1.68676	0	0	2.51676	0	1.09304	0	0	0	0	0	0	0	5.36984	0.792246	0.225667	0	0	9.74616	0
FAM168A	ENSG00000054965	804.816	1063.41	1903.26	2460.21	2745.92	2839.19	3891.66	3698.38	4985.36	4280.99	8919.64	7441.02	599.557	1038.54	1356.07	1550.44	4255.06	3259.87	3836.97	4322.22
RELT	ENSG00000054967	36.5908	41.3899	204.364	193.03	306.233	192.61	583.905	829.643	2572.99	2959.73	3782	3830.04	47.0857	110.558	329.133	460.678	742.176	848.124	2542.64	3395.2
GALC	ENSG00000054983	151.822	176.41	1474.44	982.479	1639.54	1174.19	388.933	243.078	1859.36	1689.72	2401.48	1934.71	102.567	99.9842	530.007	490.527	172.488	298.981	1150.64	904.101
NOP58	ENSG00000055044	3778.66	3665.44	9212.32	6340.1	15439.2	9945.8	8577.31	10735.6	13524	13416.6	21753.3	23767.6	2610.14	3542.82	4068.32	5698.41	7295.63	7118.07	11057	10447
SZRD1	ENSG00000055070	15239.1	13807.1	12989.6	8348.98	32814.9	23831.7	24751.1	26485.6	12716.3	9926.1	37128.9	36160.3	11909.8	16402.8	6491.99	7876.31	24366.2	23232.7	8518.1	7673.99
KCNH2	ENSG00000055118	120.608	176.269	156.811	143.44	352.1	289.934	223.774	276.111	197.466	207.132	439.453	435.654	551.602	873.411	663.158	664.7	1172.26	1314.29	659.448	683.012
CUL1	ENSG00000055130	165.259	144.11	182.301	150.999	395.766	261.502	1658.96	1944.53	1726.63	1366.13	3682.89	3213.54	70.787	222.022	79.7021	165.551	1758.55	1789.09	1502.32	1266.13
FAM114A2	ENSG00000055147	327.457	323.876	537.369	503.634	1072.2	848.46	798.172	808.498	1551.12	1210.2	2136.03	1734.68	177.959	201.286	171.712	263.116	552.844	411.955	791.277	789.571
CYFIP2	ENSG00000055163	1697.38	1168.97	1865.4	933.875	4285.02	2312.93	2336.79	1996.46	2176.39	1648.94	4780.83	3715.5	1117.81	1896.77	1042.75	1441.73	2254.93	2403.01	1388.8	1548.6
TAB2	ENSG00000055208	1554.22	1510.27	1316.3	1092.25	3406.11	2943.78	6877.09	7185.02	6165.71	4164.4	13049.8	11506.8	1463.97	2713.17	729.146	1155.85	6815.27	6649.99	4482.59	3545.03
GINM1	ENSG00000055211	396.638	476.499	2748.74	2379.77	4006.32	3031.54	871.255	1023.26	3100.5	3019.44	4513.89	4097.65	508.517	581.843	1897	2550.38	913.142	828.105	3315.38	3004.63
EIF2AK2	ENSG00000055332	893.129	1037.24	1149.26	1045.72	2611.1	2381.02	2302.93	2528.04	2137.81	1628.36	4584.2	4102.91	784.874	1160.34	630.482	875.688	2537.92	2119.11	2087.52	1307.82
USP36	ENSG00000055483	306.796	356.062	965.286	900.055	2017.65	1274.85	4575.03	5426.97	7594.17	8481.05	13295.3	14433.7	165.28	400.742	1028.74	985.965	4780.29	4801.61	6217.97	6871.34
KMT2C	ENSG00000055609	917.016	803.755	765.143	562.364	1797.89	1394.7	1507.09	1657.06	853.386	628.498	2178.38	2144.14	579.903	1039.05	333.29	473.899	1508.48	1383.97	546.706	451.64
MCOLN3	ENSG00000055732	0.524014	0	0	0	10.9162	1.37976	1.18828	9.27506	19.2889	18.142	37.7531	3.01473	2.50108	2.96011	4.83211	10.1506	8.62879	11.9428	22.1796	14.2006
CCDC85A	ENSG00000055813	73.6683	113.159	111.39	174.686	199.933	253.92	444.973	398.35	323.205	236.418	669.076	599.541	47.3191	120.467	89.0891	130.599	498.406	369.367	296.197	192.112
PUM2	ENSG00000055917	652.363	583.946	779.799	755.777	1941.28	1330.41	6423.31	6477.94	5552.99	4725.76	11311.9	10414.3	396.496	740.278	497.21	523.581	5533.72	4791.4	4137.7	3141.7
MRPL43	ENSG00000055950	1073.12	882.559	1177.56	757.199	2528.33	1701.34	2939.24	2898.09	2118.68	1694.92	5192.35	4299.3	599.518	1157.88	424.311	868.433	2872.61	2520.15	1444.36	1530.67
ITIH4	ENSG00000055955	3.21224	4.75443	77.1911	76.8049	34.3092	59.4261	27.3689	3.35475	90.8862	38.1215	168.236	138.673	7.86577	10.4188	33.5294	31.6834	6.43259	22.1587	66.5858	65.8415
ITIH1	ENSG00000055957	3.12592	0	0.583548	1.16045	13.3443	3.17747	1.55516	0	0	0	0	4.64818	0.355417	1.04622	2.23383	1.00055	0	0	2.09756	0
HPF1	ENSG00000056050	235.358	245.894	309.761	331.094	611.134	726.617	1009.57	1349.41	885.384	738.879	1905.98	2191.81	222.218	312.629	121.538	369.922	1398.77	1172.06	1088.25	631.111
ZFR	ENSG00000056097	4309.13	4039.8	7507.57	5262.54	13906.5	10187.3	10115.8	10662.9	12252.4	10134.5	23182.1	19641.3	3527.11	5195	4809.66	5568.78	11173.8	10751.8	11775.7	10662.7
ZNF280C	ENSG00000056277	5.73201	3.36176	108.055	102.727	122.808	108.093	168.561	191.459	307.783	353.765	561.927	403.049	3.56855	7.51578	64.8318	46.9396	178.716	131.389	240.802	261.087
NPFFR2	ENSG00000056291	178.384	220.356	528.462	446.783	848.081	772.154	491.398	562.975	1186.43	892.449	1670.47	1565.59	280.169	367.905	502.338	743.775	777.838	738.26	1373.97	1317.73
PHF21B	ENSG00000056487	270.557	251.784	364.959	407.978	709.408	710.109	767.764	652.584	607.358	575.316	1193.16	1029.98	302.201	509.59	412.67	457.406	1132.1	1031.79	820.693	901.547
TRAF1	ENSG00000056558	15.6517	8.56829	42.0953	13.7211	53.3415	16.1039	394.72	318.381	404.099	259.5	752.454	516.562	8.21901	10.2071	21.1235	17.5515	287.455	321.822	139.668	259.643
RC3H2	ENSG00000056586	1696.03	1405.95	1412.97	1092.16	4002.65	2813.3	3177.07	3084.26	2525.49	2099.12	5661.83	4327.67	1767.05	2355.85	921.591	851.471	3082.59	3179.26	1714.9	1541.16
IL17RB	ENSG00000056736	8.62285	17.4362	49.404	71.5844	90.5543	76.1092	22.1718	23.9828	194.368	143.858	159.338	221.97	14.6713	15.1192	63.6883	89.695	31.4289	50.2795	349.101	222.528
TRAF3IP2	ENSG00000056972	33.0691	23.3898	16.6525	25.4651	38.8843	17.0397	314.474	290.186	359.037	235.768	578.546	426.035	8.41037	26.8237	8.65684	11.1087	455.199	383.776	289.857	285.419
GYG2	ENSG00000056998	106.718	110.155	124.407	111.566	262.267	280.379	374.646	318.082	275.367	202.44	642.53	753.034	129.982	223.824	127.309	155.166	427.066	454.197	308.294	353.168
DCBLD2	ENSG00000057019	3321.87	2953.41	13531.4	11948.4	20469.2	14550.4	10845	12033.6	30713.1	27656.6	39415.7	38052.7	3030.45	3741.36	10260.6	11069.8	10550.3	10407.5	28611.2	24109.9
SERPINB3	ENSG00000057149	2.50086	0.6673	3.76569	0	8.82195	1.49494	2.27771	0	3.03075	1.35794	2.75742	5.77692	1.08295	5.17834	1.50883	0.919219	10.655	5.87561	13.0632	1.54499
SOAT1	ENSG00000057252	286.285	317.561	4879.38	5429.21	7026.37	6317.92	790.007	944.625	8962.74	8504.87	9840.78	8462.08	325.474	420.207	2697.24	3017.96	838.548	687.233	6850.29	6131.05
PKP2	ENSG00000057294	304.729	374.393	344.844	424.306	907.489	774.746	1067.75	1171.75	1177.55	645.827	2429.51	1808.33	206.295	350.943	192.618	242.799	952.673	887.282	671.772	512.829
MSH4	ENSG00000057468	0	2.48547	23.8584	19.4879	22.4031	15.334	1.19946	9.36	41.0617	54.4338	58.3627	66.9527	2.53952	0.79816	9.54398	12.0162	3.73087	7.23907	46.8325	63.0777
F7	ENSG00000057593	0.423124	9.34875	0	0	0	0	2.87758	0	2.26267	0	0	4.86715	0.811294	0	0	0	0.994873	0.826695	0	0
GDI2	ENSG00000057608	7360.56	6434.19	11897.6	8360.83	23570.8	15710	15403.6	17699.8	17019.6	13591.2	34696.5	30016.7	4453.97	6553.72	5670.97	7948.63	15691.4	14214.1	14348.7	12434
PRDM1	ENSG00000057657	4.37555	15.5376	1.4686	7.73892	1.9324	1.44293	58.2012	60.3321	88.555	61.2114	148.472	85.1437	0	0.78483	0.391432	2.66456	41.268	43.9373	21.6364	72.938
ATG5	ENSG00000057663	591.834	558.743	429.436	317.554	1084.47	943.562	2147.67	2512.07	1445.48	1236.21	3780.25	3724.34	374.171	690.477	168.93	261.642	2044.94	2084.95	1217.56	982.818
TMCC3	ENSG00000057704	0.344075	0.293851	0	10.7215	17.8628	0.905738	39.0602	18.2248	13.8051	15.0311	121.571	11.8523	5.41149	0	2.06527	0.557819	4.03324	13.9897	32.7933	7.44465
PITHD1	ENSG00000057757	538.795	504.758	616.787	383.21	1260.44	834.094	3249.78	3767.27	2438.17	2092.76	5899.98	5114.62	265.882	533.605	189.733	364.328	3040.83	2643.79	1754.49	1467.99
MTA3	ENSG00000057935	1020.11	1050.56	760.775	640.717	2057.59	2034.38	2839.18	2989.98	2712.34	2334.84	5807.43	4955.16	1007.56	1302.51	497.107	655.742	2981.62	2625.59	2202.11	1735.5
USP13	ENSG00000058056	502.641	436.913	709.77	624.546	1356.77	1266.33	2230	2782.26	2032.95	1775.49	3895.52	3564.76	386.93	800.961	555.4	807.5	2628.34	2335.22	1867.73	1653.87
ATP11B	ENSG00000058063	2157.82	2430.87	4739.02	4301.33	8090.37	6481.14	3947.16	4388.17	7784.51	6235.93	10458.5	9404.35	2231.84	2656.41	2822.84	2638.04	3871.83	3810.03	6951.14	5274.92
LAMC2	ENSG00000058085	266.212	722.839	7937.14	16643.7	10528	18138	503.386	867.627	11065.4	18614.3	11912.3	18052.5	249.572	519.237	4302.23	7436.5	583.194	686.755	11300.3	12282.6
CDK14	ENSG00000058091	1659.93	1682.11	1949.01	1815.78	4112.45	4002.17	5257.39	6067.03	3731.9	3043.99	9500.25	9014.82	2088.25	2943.2	1801.12	1607.66	7089.06	6075.8	4110.84	2822.55
SEC61A1	ENSG00000058262	3299.45	3280.26	26707	22784.3	38815.4	27934.5	5934.68	6794.69	37734.9	35491.9	45916.1	40099.5	4039.58	5144.12	20778.4	26131.7	6956.99	6763.49	34737.7	37242.2
PPP1R12A	ENSG00000058272	270.693	293.212	640.529	457.816	1151.29	1053.42	3032.39	3161.88	5254.33	4836.63	7650.44	7206.05	170.883	290.164	391.874	736.984	2433.3	2392.19	4706.85	4924.58
RASGRF1	ENSG00000058335	1065.5	677.542	1591.78	877.137	3582.98	1733.3	3417.21	3653.59	3491.04	2437.29	7292.81	5690.77	750.953	1056.3	951.449	956.792	4961.46	3992.71	3090.57	2580.13
CAMK2B	ENSG00000058404	38.7066	10.6697	37.2049	32.4967	90.3186	52.6987	41.7712	76.4158	62.721	22.9752	95.7803	96.2064	24.7545	17.2575	111.497	99.0283	180.137	92.1624	131.813	190.649
CROCC	ENSG00000058453	161.627	135.799	473.689	401.172	654.034	544.327	665.829	550.427	3360.11	5399.7	6797.22	4934.5	77.0222	183.637	377.786	335.267	365.269	439.054	2467.01	3190.69
POLR3E	ENSG00000058600	574.107	605.843	649.074	543.136	1315.11	1151.57	2382.49	2748.4	2814.3	3676.19	5664.25	6188.67	490.683	870.027	461.064	685.062	3030.68	3293.08	2756.61	2807.63
ATP2B4	ENSG00000058668	203.605	154.14	1238.86	1595.27	2158.02	1683.03	383.621	449.263	4029.07	3960.41	6124.49	3411.13	157.362	217.94	1261.76	2112.21	358.348	335.201	6014.21	6341.92
ZC3H11A	ENSG00000058673	863.632	1018.68	1779.78	1738.85	3247.83	2753.87	6028.3	7238.96	12064.1	11100.6	18151	17305.9	681.335	1080.74	1294.02	1903.31	6513.84	6005.62	10073	9723.03
RIOK2	ENSG00000058729	97.9604	50.3304	100.479	63.7001	204.045	102.023	1497.47	1944.91	2612.6	2278.82	3919.75	4567.73	73.6472	133.122	47.4386	71.5096	1534.27	1496.7	2342.8	1798.98
YIPF1	ENSG00000058799	430.898	303.902	620.965	387.162	1286.97	814.454	800.134	799.212	1115.16	891.187	2320.96	1778.03	351.54	514.735	275.703	411.758	1002.95	870.748	829.238	763.064
NDC1	ENSG00000058804	764.16	766.159	2251.67	1883.61	3688.45	2972.18	1677.81	1962.86	5917.62	5461.66	8238.84	6899.19	772.323	1178.89	1357.2	1933	1944.88	2258.2	5939.17	5405.53
DGKG	ENSG00000058866	46.4261	39.2141	147.449	92.1325	125.473	168.132	356.808	425.427	309.105	182.333	482.358	405.571	42.5418	120.716	43.6506	100.34	601.757	638.958	230.361	412.786
FLYWCH1	ENSG00000059122	192.638	225.655	231.759	227.809	861.731	538.659	1442.86	1352.12	3632.23	3515.77	5946.03	4442.16	129.468	367.648	317.801	437.784	1438.39	1147	3459.28	4746.98
UNKL	ENSG00000059145	701.63	699.778	886.829	907.955	2014.27	1714.05	2151.68	2283.51	3646.59	3526.56	5654.23	5575.3	524.621	1119.78	649.858	1231.42	2347.32	2579.53	3398.29	4638.51
TBXAS1	ENSG00000059377	17.6042	25.6532	25.9459	10.6172	44.9862	43.3486	27.0457	31.6152	50.7827	41.4399	78.1864	164.1	17.1413	13.2087	11.7642	8.68383	30.0773	20.2182	18.4126	27.1182
PARP12	ENSG00000059378	282.559	198.65	500.631	301.228	746.616	480.811	957.505	898.776	1417.29	1910.33	3196.57	2654.25	273.69	309.255	276.97	412.863	872.384	834.694	2302.87	2425.72
ALDH18A1	ENSG00000059573	1151.92	1354.82	9130.2	6911.75	13279.8	9111	2654.9	3401.74	13343.7	13023.4	16416.5	15132.8	1339.16	1691.73	4741.45	4943.08	3076.84	3213.93	10238.7	10152.1
TARBP1	ENSG00000059588	68.6571	65.7259	113.099	88.5472	222.469	219.17	154.713	158.016	416.127	591.814	921.835	667.79	23.6281	32.7035	49.7754	77.1746	91.493	124.422	753.55	511.631
GATB	ENSG00000059691	426.046	325.89	493.773	404.971	1199.32	865.73	1007.53	901.585	943.02	696.063	1758.58	1732.85	268.91	407.771	314.436	558.914	648.129	726.702	570.454	762.002
MXD1	ENSG00000059728	1.34597	20.0706	72.581	35.2807	81.1805	49.029	229.43	207.395	407.622	378.371	818.296	522.407	13.2769	14.9954	21.6377	17.5108	175.692	180.996	315.811	280.306
CDK17	ENSG00000059758	84.3121	44.0659	103.379	85.6133	171.64	142.541	745.892	779.167	1076.41	898.932	1857.96	1439.08	49.8072	54.0537	54.9959	91.3436	745.536	670.91	952.346	743.613
DNAJC25	ENSG00000059769	108.696	116.927	419.311	353.827	658.971	397.883	297.979	340.369	758.09	698.751	1204.08	1157.84	97.1314	121.057	258.989	344.706	306.209	286.685	858.234	839.51
SLC2A3	ENSG00000059804	108.838	123.299	621.054	275.469	904.575	448.3	247.06	402.218	2768.64	2369.62	3474.41	2049.44	58.8976	88.4481	325.018	189.764	245.779	254.674	2598.84	2525.97
PSD	ENSG00000059915	280.678	239.641	202.277	165.633	457.437	411.511	406.527	478.643	312.825	394.597	847.724	819.564	320.36	344.447	176.8	198.997	613.81	549.032	413.759	500.704
CTDP1	ENSG00000060069	93.5465	69.5474	263.051	259.647	439.294	336.258	2759.04	3495.89	3624.2	2947.17	6190.85	6709.86	44.5784	92.7419	230.57	308.309	2958.94	2943.59	2863.89	2945.7
YBX3	ENSG00000060138	19110.4	16888.7	19184.9	13387.6	44255.2	32689.3	32717.1	33879.1	19088	16180.1	52017.5	47577.2	17326.7	26219	11569.8	15841.9	40760.1	35990.5	14848	15283.2
STYK1	ENSG00000060140	26.0989	38.305	50.3736	35.8539	97.8217	74.1727	97.1232	186.647	206.946	198.421	349.592	241.968	23.0326	27.3756	39.0899	111.613	66.2571	101.924	183.732	191.702
WNK1	ENSG00000060237	4116.84	4383.61	8473.21	7917.29	13426.5	12628.9	18755.6	18572.2	23002.2	19445.5	39080.9	32532.1	3013.54	4838.69	5688.54	7189.44	15639.6	15021.9	16005.4	16123.9
CCAR1	ENSG00000060339	1743.56	1719.36	3044.34	2445.86	5494.37	4790.9	7907.05	8180.3	12134.8	11899.3	20125.5	18890.5	1164.03	1705.95	1379.77	2392.28	5190.42	5053.41	8106.28	8150.58
OGFR	ENSG00000060491	611.185	482.382	1052.8	573.954	1843.32	1014.26	6895.76	7750.99	8672.36	7089.4	16193.8	14741.9	184.099	375.193	261.953	445.015	5949.54	5724.4	5634.6	6085.86
GNA15	ENSG00000060558	2.10805	0	0.990587	0	0	0	10.7697	9.34308	5.6346	4.28419	15.2303	30.3562	0	3.18807	0	0	4.96866	2.06092	4.12038	0
CREB3L3	ENSG00000060566	0	0.518223	0.82926	0	0	2.3245	0	2.23312	0	0	0	0	0	0	0	0	0	0	0	0
PIGV	ENSG00000060642	12.1387	15.3976	28.4067	34.1515	140.424	58.3705	42.0859	57.5293	200.384	141.92	478.61	129.701	10.2287	1.13901	25.9104	29.5179	4.09118	37.8625	122.951	136.081
PTPRU	ENSG00000060656	455.855	284.777	2499.11	1549.71	3360.9	2128.37	826.177	1064.15	5618.84	5073.25	6716.14	6134.78	413.422	616.044	2307.2	2269.03	1035.96	1181.25	4425.98	4722.27
SNRNP40	ENSG00000060688	989.619	814.219	1330.58	837.172	2568.62	1883.89	4717.51	5420.11	5034.4	4155.84	9776.14	9228.85	376.567	780.148	327.79	638.875	4072.93	4025.46	3565	3531.76
RIMBP2	ENSG00000060709	7.75148	13.5674	0	3.71876	22.5052	11.6707	76.4145	31.6432	14.5437	41.9018	29.2349	59.794	18.9587	37.0254	29.4007	12.2448	53.1118	69.7057	44.1461	21.9674
COL11A1	ENSG00000060718	311.82	326.832	4591.5	4702.51	5853.09	4579.77	420.382	250.713	5133.3	4325.87	5103.14	4281.62	130.81	226.214	1677.37	1054.22	112.259	146.129	1781.25	1245.88
QSER1	ENSG00000060749	2576.33	2208.01	2812.17	2241.95	6357.32	5001.06	8028.39	8923.33	9681.78	9134.73	17906.5	17593.9	2184.7	3474.36	1883.58	2156.71	10435.5	10089.1	10016.3	7955.55
MPC1	ENSG00000060762	656.235	607.036	591.024	415.464	1570.75	1018.57	1181.71	1280.01	818.338	569.215	1937.5	1807.29	540.855	785.028	349.279	514.481	1493.04	1285.59	814.978	695.241
ACAA1	ENSG00000060971	1152.27	917.227	1552.01	1112.81	3213.41	2069.94	1907.88	1687.55	2568.1	2165.12	4439.16	3506.98	885.153	1142.73	904.926	1156.48	1799.38	1489.56	1772.69	1979.65
BCAT1	ENSG00000060982	5323.97	5753.53	6669.34	7499.42	13637.4	13163.8	9157.3	11429.8	9758.43	8417.7	19029.7	19695.8	3201.22	3226.46	2849.21	3457.7	6609.72	5390.46	5512.75	4092.04
HDAC7	ENSG00000061273	1430.74	1296.46	3207.87	3033.18	5297.37	3957.01	11463.9	13502.9	14323.8	15140.3	28671.9	25333.9	624.335	1092.4	1797.17	2492.86	9006.28	8483.87	8134.06	9261.31
LZTS1	ENSG00000061337	6.75063	4.74087	48.6857	26.2154	20.3982	20.7173	477.453	465.196	592.105	461.17	966.253	849.221	1.90088	0.759648	9.01399	19.3534	300.321	242.742	278.375	238.48
PRDM6	ENSG00000061455	0.407741	10.7357	17.2822	53.3393	16.0272	36.0752	10.5953	11.8743	24.2155	21.9035	46.0129	2.337	0	0	1.22193	2.31403	11.1358	0.397615	4.23295	161.728
WNT8A	ENSG00000061492	0	0	0	0	0	0	0	0	0	0	0	0	0	0	0	0	0	0	0	0
SPAG4	ENSG00000061656	47.584	26.8336	89.9448	90.0671	156.784	133.263	92.8494	78.1873	251.052	242.801	368.581	197.756	15.9812	32.64	96.13	129.957	29.1756	15.074	153.805	191.458
NCKAP1	ENSG00000061676	4582.97	4858.69	6741.86	5022.28	14079.7	10657.3	8651.05	10846.3	11080.9	8036.01	22972.4	19529.5	1953.53	3178.87	1713.42	2100.35	4409.14	4698.75	5032.61	3622.61
MRPS35	ENSG00000061794	782.828	654.107	927.15	618.733	2071.32	1277.9	2664.26	3354.29	2279.53	1838.14	5652.04	4812.32	582.187	882.816	428.229	670.531	3087.49	2956.45	2051.98	1699.47
GUCY1B1	ENSG00000061918	69.4056	47.5096	56.1148	40.5284	161.506	98.572	150.113	118.143	132.927	120.749	281.537	189.092	28.4964	50.393	32.2627	30.5743	95.2756	84.7562	77.9788	46.5087
SFSWAP	ENSG00000061936	389.047	348.03	429.739	382.644	972.666	709.137	3723.84	3995.61	4371.08	4530.11	7762.16	7594.01	198.315	276.812	363.555	498.686	3085.47	2986.84	4525.13	4224.01
TNK2	ENSG00000061938	525.099	508.861	713.242	854.251	1387.04	1363.4	2268.1	2194.63	3739.05	4041.31	6612.8	6000.83	402.779	753.232	930.656	1136.35	2288.77	2493.63	4853.78	6082.83
MON2	ENSG00000061987	258.385	249.246	953.669	1041.48	1623.64	1335.44	1116.54	1318.6	3385.12	3145.34	5197.66	4839.71	182.006	359.565	687.755	598.031	1132.82	1100.52	3007.44	2390.1
CDH3	ENSG00000062038	0.587619	3.7382	14.3512	2.05913	49.9641	19.1451	21.844	6.99951	6.926	29.1071	78.9854	46.0671	4.79228	4.06744	15.404	5.6882	6.57554	1.35	34.5746	39.4103
ARSF	ENSG00000062096	0	0	0	0	0	1.51584	0	0	0	4.24185	5.02956	3.0059	0	0	0	0	2.46059	0	2.71987	1.41579
GPBP1	ENSG00000062194	194.432	206.035	249.701	205.527	387.983	389.576	3497.73	4272.08	5112.88	5107.94	9252.59	8723.03	171.472	287.528	131.112	315.432	4362.58	4195.81	6044.46	4459.41
DGAT2	ENSG00000062282	87.9514	119.409	340.809	231.645	472.325	359.056	346.895	475.933	897.175	731.761	1497	1148.56	129.435	230.356	275.453	481.901	540.531	646.224	955.436	964.062
ZNF112	ENSG00000062370	55.6506	28.1197	43.9867	21.6099	65.8959	80.7661	137.584	110.679	268.896	180.096	458.795	294.635	20.5597	47.4024	6.11752	29.5086	122.741	117.53	144.339	160.45
CS	ENSG00000062485	8175.43	7627.58	12241.6	9253.52	23910.4	19643.9	15607.7	18427.4	18387.7	15784.4	35326	32262.2	5913.82	9367.75	7008.93	9583.3	17138.7	17409.4	14393.6	15518.4
LTK	ENSG00000062524	5.37403	1.78994	8.09693	28.9077	19.2546	14.9745	26.3831	16.1413	58.5601	76.9768	67.6482	77.4146	1.55802	3.21394	19.4337	18.3122	18.4508	15.1244	69.7568	97.5763
MRPS24	ENSG00000062582	3570.85	3172.18	3185.51	2041.45	7886.83	5950.27	6705.75	7543.35	3466.54	2689.55	9809.97	9731.23	2388.16	3799.89	1421.61	2601.09	7043.47	6595.22	2789.9	2768.32
ELMO2	ENSG00000062598	521.76	499.824	843.658	558.394	1775.38	1139.85	3850.8	3861.61	5730.78	5499.39	10877.2	9194.53	270.343	522.776	321.61	561.662	3139.21	3228.06	3804.7	4654.02
WAPL	ENSG00000062650	409.157	396.504	644.703	492.027	1509.05	1223.22	8632.78	10507.4	9389.06	7635.9	17957.5	17201.4	510.068	761.977	366.362	676.971	9619.14	8976.89	8738.75	6617.98
VMP1	ENSG00000062716	726.231	879.859	6250.94	5527.91	8133.17	6408.41	1764.35	2121.33	15045.4	12938.4	17171.4	13583.5	913.949	1044.22	3864.79	4450.48	1900.92	2048.55	19358.9	13137.8
APPBP2	ENSG00000062725	327.709	407.051	757.16	572.922	1138.47	1011.42	4453.96	5108.85	6291.51	4324.06	10750.2	9287.52	217.626	367.463	515.509	337.989	4886.76	4143.53	5032.07	3768.96
POLD1	ENSG00000062822	3163.81	3124.37	5359.54	4593.1	9758.6	8126.73	6254.64	7499.82	11243.7	12519.9	19690.3	19952.5	1472	2376.36	2524.88	3487.55	4655.14	4368.08	6556.86	7903.63
SEZ6	ENSG00000063015	5.91326	0	2.14356	0.823211	5.23554	3.90918	0.840027	1.18563	10.048	0	6.09277	17.3492	2.78733	0	9.16891	6.09073	0.870433	0	32.8609	23.1189
EIF4B	ENSG00000063046	10787.2	9025.01	14628.4	11436.3	30648.8	21978.1	35512.5	35982.2	31566.8	26938	61855.4	56818.1	5991.94	9141.43	5944.03	11316.1	34146.7	31486.3	26168.8	26503.1
SLC6A16	ENSG00000063127	45.7097	28.7896	176.607	404.02	263.112	256.068	121.367	46.7981	358.521	464.137	827.462	900.243	25.8333	36.5919	46.4541	50.32	85.8875	42.3118	268.247	244.143
BICRA	ENSG00000063169	52.6386	36.2487	98.8447	95.537	196.175	134.583	1693.51	2023.91	2461.71	2744.64	4665.41	4240.51	11.6715	49.3343	68.7531	66.7519	1030.05	1033.51	1065.99	1441.27
SPHK2	ENSG00000063176	78.0148	58.6585	81.9918	62.2925	232.986	121.026	893.268	857.927	1161.96	1284	2538.33	1846.67	20.4484	78.7987	28.9653	49.4953	527.32	438.363	576.303	593.297
RPL18	ENSG00000063177	21715.5	21309.4	24388.8	18359.6	54649.5	41706.1	37892.5	44305.1	25523.2	21423.5	64464.9	61338.8	10387	15850.6	7599.18	13424.8	25481.5	23361.1	14007.9	13869.2
CA11	ENSG00000063180	1356.56	965.77	991.691	557.285	2900.09	1716.98	1343.58	1086.7	1542.16	1123.58	3269.59	2037.38	1491.05	1233.53	652.682	749.635	1332.43	984.037	1217.68	1032.7
ISOC2	ENSG00000063241	1234.96	924.935	1306.13	608.67	3150.62	1721.28	2671.28	2610.77	1741.23	1111.94	4783.28	3453.31	732.729	1346.68	528.861	805.572	2689.86	2593.28	1088.34	1190.99
U2AF2	ENSG00000063244	8327.58	7997.25	14644.3	10900.5	27732.1	19827.3	18463.8	20968.9	26199.7	23786.5	48318.4	42908.9	4564.73	7025.96	7012.19	9313.78	16157.1	15101.6	18362.6	20469.8
EPN1	ENSG00000063245	5805.98	4934.62	4214.28	2730.43	11172.5	8581.25	9044.28	9274.88	4063.6	2850.65	12742.8	11203.2	4430.1	6886.53	2350.17	3260.27	9827.81	8953.5	2556.87	2479.68
MED29	ENSG00000063322	705.253	793.076	1139.71	880.514	2203.27	1908.29	3380.9	3261.16	3129.13	2553.87	6210.64	6189.7	410.877	679.364	402.748	580.145	2133.34	1734.24	1545.12	1422.86
AHRR	ENSG00000063438	3.45366	6.63692	9.5349	44.1451	83.9942	41.9669	14.7588	23.9336	67.801	65.191	119.524	188.255	4.80682	4.6351	28.6541	20.1225	18.0553	30.4334	29.4415	55.0763
GSC2	ENSG00000063515	4.76658	3.10896	3.97991	1.85572	11.2057	9.76191	14.4155	12.0563	5.66368	11.4728	5.09031	3.04768	2.53756	2.39936	1.59271	0.858419	8.72435	12.4205	1.37914	0
ZNF275	ENSG00000063587	111.886	121.483	246.626	133.769	500.406	263.799	1558	1592.03	1771.18	1518.46	3506.28	2922.58	38.4077	121.281	103.116	127.22	1698.76	1770.28	1246.69	1225.57
MTMR1	ENSG00000063601	575.688	603.223	784.76	730.943	1545.35	1239.14	1473.65	1725.79	1822.19	1737	3377.02	3052.39	401.43	543.534	432.065	466.723	1334.08	1204.18	1932.12	1180.64
GPC1	ENSG00000063660	2990.06	2615.6	33712.2	24059.7	43715.9	28809.6	4484.91	5172.55	39399.3	34617.3	45756.7	37677.3	1721.12	2203.24	13610.1	14996.9	2857	3055.09	16170.2	19956.2
ADCK1	ENSG00000063761	60.9174	51.9173	133.831	105.794	359.851	239.396	213.028	199.137	283.635	192.598	488.218	338.76	37.5957	52.2505	38.3626	50.9653	109.596	143.083	182.853	209.033
HAGH	ENSG00000063854	918.258	897.314	931.956	720.836	2197.07	1760.81	1293.59	1322.78	1223.63	1098.91	2484.8	2333.67	728.525	1138.64	486.376	905.537	1289.62	1262.91	1076.48	1100.54
RNF4	ENSG00000063978	90.8353	79.3628	89.6739	89.7489	357.946	237.706	3495.28	3763.84	2869.19	2635.5	5735.07	5935.5	73.3541	163.085	137.772	112.608	3738.59	3460.96	2441.96	2651.46
CASP8	ENSG00000064012	94.4288	99.676	221.604	218.577	414.251	277.844	1191.3	938.297	1419.94	1247.53	2530.76	2014.53	57.0704	112.102	96.5219	122.802	664.615	559.954	803.734	691.311
LIMCH1	ENSG00000064042	2417.1	1530.46	4269.73	3446.82	8063.48	5352.05	4457.55	3488.91	6076.4	5131.13	10282.2	7333.13	1986.57	2122.41	2829.52	3168.94	3510.7	2717.35	4021.48	4165.39
INTS13	ENSG00000064102	567.173	556.221	616.858	509.145	1574.76	1207.6	2698.58	3319.3	2760.14	2522.32	6586.47	5557.71	366.712	598.877	287.184	587.971	2659.79	2335.78	2530.04	1961
TM7SF3	ENSG00000064115	1265.04	884.807	5781.67	3628.19	8083.92	4499.6	2130.01	1576.68	8004.56	4946.56	8447.7	5893.73	1011.35	1150.06	3553.64	3081.63	1409.52	1558.43	6263.92	5546.94
DLX3	ENSG00000064195	1.21335	0.474848	3.33177	0.708557	18.61	1.06498	77.1535	36.3918	65.492	29.5706	58.3165	60.5155	1.93774	0.610817	3.04088	1.31108	93.7419	92.482	69.6395	72.3585
SPA17	ENSG00000064199	404.749	380.553	502.402	297.348	847.444	582.735	526.86	756.176	684.921	654.206	1387.87	1103.41	368.253	351.058	491.722	325.806	918.562	946.903	684.36	639.923
TSPAN32	ENSG00000064201	0	0	2.00051	0	0	0	0	5.29066	0.808329	4.57941	3.21477	1.62462	0.824218	1.90115	3.22879	1.40775	0	4.18198	5.57834	1.53003
CCN5	ENSG00000064205	1.3662	0.807186	38.799	6.06368	35.3995	18.3284	18.317	5.25558	20.0645	30.3196	25.3124	31.935	0.492188	0.837493	4.83893	2.221	1.63356	0.709826	7.43209	6.94168
DMRT3	ENSG00000064218	0	0	0	0	0	0	10.7923	17.3851	16.9535	10.0196	40.6665	21.2951	0	0	0	0	17.4207	32.0231	22.0251	15.7623
ST3GAL6	ENSG00000064225	17.4845	15.5151	55.4877	45.1364	104.269	96.981	117.89	85.8587	367.259	290.627	458.38	394.139	27.9777	58.3192	72.0787	50.5574	128.965	98.9127	275.791	210.127
ATP2C2	ENSG00000064270	0.558877	8.79466	3.23532	30.3528	3.26968	46.751	0	0	4.8018	3.13039	3.67841	0	0	0	0	1.45674	1.89961	0	8.64208	21.6768
NGFR	ENSG00000064300	19.0736	22.987	244.842	120.172	345.343	133.001	39.6966	31.2362	317.076	181.278	392.638	281.427	19.2884	27.1902	101.421	82.7299	14.525	27.1822	89.8366	120.011
CDON	ENSG00000064309	61.0784	62.7985	350.033	395.883	609.969	536.058	197.288	145.365	818.302	499.136	778.392	760.671	54.8859	4.83052	114.496	145.912	32.9661	87.6142	304.688	318.971
TAF2	ENSG00000064313	788.177	885.547	1304.82	768.293	2058.46	1671.05	1431.2	2406.2	1629.98	1385.88	4881.02	4224.32	457.247	735.241	390.263	790.997	2174.82	1568.63	2531.02	1552.07
HIPK2	ENSG00000064393	1770.08	1788.87	1839.29	2252.44	4740.73	4339.3	4444.89	4853.97	3751.25	2812.75	7515.41	7288.42	1405.78	2383.02	1572.62	1355.81	5546.97	4617.64	2509.43	2297.28
TNPO3	ENSG00000064419	1434.5	1244.21	1537.96	1140.06	3571.41	2601.81	4344.12	4845.97	4258.3	3720.33	8809.53	7959.59	786.715	1567.02	649.17	1005.78	3964.55	3645.5	3423.51	3187.75
BORCS8-MEF2B	ENSG00000064489	141.491	133.724	89.2421	111.822	282.226	201.644	419.989	287.675	301.439	293.985	551.021	598.872	131.897	75.088	75.0047	87.3221	253.422	276.115	230.13	166.292
RFXANK	ENSG00000064490	296.022	386.556	459.955	400.794	723.653	816.336	1174.81	1216.35	1125.5	972.138	2356.48	2341.11	219.341	360.96	145.795	366.539	1195.05	1091.87	838.949	893.735
TMEM161A	ENSG00000064545	95.8871	84.0096	578.388	477.777	949.38	564.479	160.65	193.675	1195.23	1096.15	1472.1	1355.46	83.8758	117.387	441.571	574.544	141.184	183.064	834.855	1299.43
LPAR2	ENSG00000064547	8.39718	4.3277	137.635	182.397	132.641	114.188	30.0299	85.3416	493.27	404.591	457.211	332.577	3.17688	10.0051	129.616	136.62	48.0005	32.8222	248.514	323.619
CTSA	ENSG00000064601	607.435	547.484	10787.9	7622.6	14969.8	8692.31	925.447	888.401	11997.9	10006	14046.9	10411.7	580.685	676.72	7073.83	7231.66	994.124	841.822	8106.4	8886.12
SUGP2	ENSG00000064607	942.621	921.593	1600.28	1526.3	3162.11	2522.58	3636.2	3913.93	7471.12	8581.77	12890.8	11376.6	833.085	1811.09	2079.26	2572.14	5299.09	4747.38	8457.45	10387.4
SLC12A2	ENSG00000064651	514.901	493.702	3298.91	3007.53	4446.21	3463.91	1260.7	1442.57	7131.37	7121.99	8618.98	6868.67	337.766	535.633	2033.53	1775.11	993.621	1120.91	5787.09	5244.11
SNX24	ENSG00000064652	525.15	611.219	484.577	393.101	1215.04	1151.28	1422.76	1665.72	901.549	643.008	2423.8	2145.19	496.103	646.124	223.948	362.299	1342.6	1145.4	691.962	490.808
EYA2	ENSG00000064655	51.809	52.6265	58.7254	58.4289	122.16	141.342	246.457	245.164	232.424	187.299	499.021	449.531	74.2752	131.733	88.2698	145.528	527.253	517.313	415.278	410.262
CNN2	ENSG00000064666	5172.18	5079.72	6361.5	4661.7	13303.7	10082.8	10858.5	12542.4	10412.9	8679.27	20138.7	18923	3743.7	6357.58	3677.88	5790.43	13729.9	11150.9	7866.04	7781.4
ABCA7	ENSG00000064687	34.3272	15.256	266.843	363.055	485.731	295.925	104.503	26.1643	767.863	636.147	895.666	364.696	64.966	16.794	427.454	330.949	92.6743	127.43	757.523	1154.03
SNCAIP	ENSG00000064692	0.81952	0.963366	13.3224	1.27126	14.9718	8.15937	3.73192	3.97837	2.76429	1.79763	16.3259	16.7572	0	0	0.690486	3.3195	3.25707	1.34923	0.456696	10.2575
DDX20	ENSG00000064703	15.5723	32.5805	23.5266	24.8342	17.548	24.8656	1064.31	1306.39	1198.04	1001.63	2930.88	2529.52	0	8.28032	1.19058	28.7245	786.24	987.509	990.735	953.928
BTBD1	ENSG00000064726	2537.54	2330.98	3634.33	2349.41	7083.41	5099.9	4787.63	5101.03	3791.89	2522.52	9452.52	7705.5	1840.01	2279.5	1585.43	1720.98	4424.16	3806.07	2567.44	1616.42
FAR2	ENSG00000064763	11.6855	20.5572	30.2255	34.5105	45.3875	41.488	69.1678	55.1818	87.9236	84.1356	131.247	58.4242	23.3251	51.7063	31.118	23.2597	38.5962	65.3209	49.7559	94.8221
BCAS1	ENSG00000064787	0	0	0	0	9.57408	2.38293	8.30718	0	0	0	0	0	0	0	0	0	0	0	0	0
POU1F1	ENSG00000064835	0	0	0	0	0	0	0	0	0	2.8514	0	0	0	0	0	0	0	0	0	0
CHI3L2	ENSG00000064886	14.4552	18.8695	31.1575	9.63225	70.7497	32.1619	31.4208	46.4958	37.4144	44.3886	117.839	44.1563	9.62389	10.4225	4.85918	24.9551	12.9973	17.9208	12.3788	19.638
SBNO2	ENSG00000064932	320.007	268.525	593.403	491.112	1141.69	729.855	1453.85	1937.84	2512.11	2454.23	4642.14	4000.5	189.341	441.708	663.068	627.813	1994.36	2374.38	2120.75	2766.95
PMS1	ENSG00000064933	176.756	268.924	332.347	308.245	623.035	511.636	772.533	879.725	1275.3	1294.86	2256.93	2065.43	97.0677	160.523	146.358	176.125	527.614	489.335	975.077	748.535
HMG20B	ENSG00000064961	3956.39	3847.12	3865.18	2921.34	8758.26	6782.84	5778.48	6852.81	5830.27	6932.25	12629.6	12933.8	3776.95	5968.74	2792.12	4180.17	7312.75	7654.37	6450.64	7121.01
CALCRL	ENSG00000064989	2.48385	0	3.83514	3.5234	18.5914	7.49597	0	9.47535	5.79209	14.0782	18.296	0.801234	0	0	4.95527	0	0	0	0.307101	0
TAF11	ENSG00000064995	1204.68	1090.55	1260.55	946.051	3038.41	1987.35	4367.18	4829.51	2936.7	2068.65	7387.17	6902.8	791.155	1254.82	583.805	983.866	4478.95	4248.1	2258.88	1883.21
ANKS1A	ENSG00000064999	358.712	355.874	876.879	758.247	1403.05	1089.5	2339.75	2923.85	3113.03	2937.26	5530.55	5079.75	168.611	313.748	573.092	631.361	2270.8	2309.72	2474.58	2908.57
AP3D1	ENSG00000065000	1435.35	1436.93	2469.28	1653.28	4806.92	3523.89	3358.17	3822.32	4259.95	4102.65	7459.42	6877.33	926.901	1822.94	1570.58	1674.61	3352.82	3857.72	3022.76	3445
ZNF76	ENSG00000065029	276.356	271.833	213.373	161.598	603.072	417.406	1544.9	1577.82	2154.08	2011.62	4068.72	3442.58	360.62	798.848	183.525	318.99	2198.85	1978.59	1953.84	1954.47
SLC9A3R2	ENSG00000065054	557.252	540.586	478.63	332.872	1383.24	825.959	1899.5	1559.97	1134.37	875.672	3354.2	2379.12	421.202	844.57	271.978	564.343	2125.84	2077.8	921.319	1127.45
NTHL1	ENSG00000065057	359.858	298.64	433.372	302.808	863.176	632.233	791.354	770.249	864.526	930.521	1845.68	1469.3	175.809	343.143	133.533	282.343	711.492	643.967	694.512	821.482
UHRF1BP1	ENSG00000065060	1849.22	2057.72	2444.44	2344.45	5208.35	5175.63	5647.33	5982.42	5962.6	4883.28	11482.2	10564.8	1401.54	2818.55	1524.98	1968.02	5448.84	4923.56	3942.1	3500.78
GNAI3	ENSG00000065135	4275.24	3840.78	6062.14	4368.05	12500.7	8808.06	12101.7	14240	11401.4	8831.93	24514.1	22234.3	1737.25	3017.91	1649.86	2839.02	9236.25	9100.26	8060.52	6561.48
IPO5	ENSG00000065150	6717.04	7190.15	10633.8	8626.66	20645.3	17484.1	11821.3	15129.6	15909.5	14113.7	29256.9	27910.6	5097.41	7700.49	5846.54	7223.77	12759.3	12130.4	12810	12072.9
OAT	ENSG00000065154	2294.44	1886.21	4317.07	2689.56	7621.75	4684.01	4240.23	4618.06	5593.82	4393.44	10009.1	8609.45	1285.72	1872.77	1907.51	2580.27	3293.38	3173.77	4009.58	3454.91
WDR3	ENSG00000065183	1228.54	930.177	1861.22	1280.18	3209.6	2284.99	6089.48	7589.57	8641.46	8470.95	12166.9	14728.1	695.886	1160.9	778.397	1262.57	6734.81	5955.58	8628.94	7384.66
PKN2	ENSG00000065243	252.024	343.027	1331.59	1610.99	2110.72	1578.74	1576.3	1631.83	6016.32	6083.85	7335.27	6391.97	243.551	417.643	943.157	1243.31	1363.78	1493.12	6327.6	5575.99
WDR18	ENSG00000065268	1396.52	1400.07	1910.74	1473.11	4046.51	3087.31	2728.22	3192.19	2913.51	2805.9	5803.36	5653.73	1070.15	1684.15	1182.36	1659.33	3032.1	3069.29	2237.58	2522.34
TRAM2	ENSG00000065308	339.106	296.811	1649.88	1386.04	2413.22	1565.76	4349.16	4796.04	12719.2	11694.8	17517.6	14706.8	606.018	891.971	1638.7	2006.59	4608.97	4605.77	9365.04	9243.85
NTN1	ENSG00000065320	237.065	294.737	3805.94	4252.21	4788.81	4509.33	469.248	615.237	5858.72	6090.62	6395.15	6174.18	257.027	336.909	3303.67	4378	500.685	665.657	5810.14	6622.6
GLP2R	ENSG00000065325	295.168	295.67	513.823	478.573	1005.05	669.319	472.914	652.232	815.892	828.917	1397.14	1523.74	317.325	496.044	501.391	625.787	708.343	755.758	815.423	1134.53
MCM10	ENSG00000065328	318.946	371.716	594.985	549.043	1051.14	909.326	4595.6	5608.64	7186.4	6066.27	12040	11186.9	271.047	423.791	443.588	583.917	5751.04	4835.08	6820.21	5906.62
DGKA	ENSG00000065357	263.182	266.746	649.732	479.978	1060.53	744.001	722.817	808.822	1981.78	1860.87	3049.4	2379.95	106.93	148.196	159.449	224.764	364.484	378.711	987.414	845.678
ERBB3	ENSG00000065361	28.5809	26.9212	50.0221	51.7856	60.1784	54.3494	25.7347	40.8853	197.724	175.978	347.113	251.422	4.66217	11.675	22.4127	11.0018	7.64208	14.9572	106.718	62.9795
ROPN1	ENSG00000065371	0	0	0	0	2.42824	0	0	1.76986	0	2.59961	0	0	0	0	0	0	1.39447	3.7039	0.945135	0
ANKRD44	ENSG00000065413	74.5587	114.559	160.986	196.02	341.777	260.623	343.712	625.307	1224.1	1169.15	2170.97	1475.38	79.0206	53.3254	193.907	91.8259	302.268	172.211	1047.44	1231.85
KARS1	ENSG00000065427	11085.4	11061.4	14026.1	10502.8	30789.3	22525.8	19247.6	21825.1	17772.3	14187.1	37376.4	34422.1	10200.1	15705.2	8080.02	11923.8	24313.7	23356	16225.2	15503.8
ADAT1	ENSG00000065457	1067.32	757.3	1474.54	1468.04	2982.47	2252.06	3412.08	2512.3	2934.87	3175.47	5165.95	5389.69	703.484	884.501	1091.42	1141.76	3666.29	2894.43	2773.1	3049.79
PDIA5	ENSG00000065485	154.053	120.55	1691.78	1319.73	2081.85	1463.31	295.862	307.613	2270.34	2504.87	2786.27	2561.41	148.488	170.886	988.8	1118.22	311.864	255.455	1755.56	1730.38
TBC1D22B	ENSG00000065491	253.706	258.551	276.413	197.746	720.852	474.101	2265.89	2679.6	1640.27	1323.79	3995.49	3780.06	226.651	517.976	233.057	314.251	2505.68	2541.42	1088.29	1015.06
NDUFB4	ENSG00000065518	1830.67	1673.74	2231.21	1624.23	4794.63	4117.78	2938.78	3371.15	2445.31	1848.93	5498.65	5044.25	1448.44	1852.71	1137.33	1696.81	2983.56	3079.92	1854.23	1744.24
SPEN	ENSG00000065526	107.92	83.094	374.791	301.473	498.777	424.16	3088.34	3591.43	9837.69	11682.5	12374.7	12785.7	60.2814	154.039	111.189	229.368	3282.15	2552.72	8782.8	8867.39
MYLK	ENSG00000065534	19.0046	20.134	127.446	120.477	394.422	236.709	95.7117	36.6548	226.465	215.797	463.893	365.338	66.0192	19.8167	43.9359	71.3391	65.8826	98.7069	225.244	178.266
ZC3H15	ENSG00000065548	2592.56	2636.11	3614.32	2546.05	7668.46	5058.59	8852.29	10038.4	8550.04	7367.05	18052.9	16425.8	1320.03	2061.02	980.828	2085.96	6742.22	6425.46	5218.1	4560.88
MAP2K4	ENSG00000065559	350.648	380.318	282.515	220.674	945.913	642.905	2125.97	2672.79	1463.54	1013.81	4227.06	3961.15	230.596	568.771	205.732	217.086	2198.1	2374.88	1071.02	1006.63
PACC1	ENSG00000065600	40.1401	42.5712	334.4	389.519	527.478	446.876	255.129	248.944	1202.18	1144.84	1636.92	1600.26	47.167	61.1247	187.669	318.963	136.147	203.606	777.945	765.729
SNAP91	ENSG00000065609	36.1454	31.7562	17.9774	69.5333	46.0965	89.3702	31.7849	31.662	169.676	40.9165	116.443	84.008	15.2074	7.70482	20.3462	33.5342	35.8182	10.9924	64.5382	19.8044
SLK	ENSG00000065613	661.412	669.664	1082.81	904.677	1936.1	1547.32	3892.01	4592.45	5599.85	4649.42	9584.58	8577.34	505.723	1045.16	610.957	1195.99	4186.86	4148.9	6065.89	4701.97
CYB5R4	ENSG00000065615	1037.86	848.654	564.934	376.14	2028.42	1312.42	1510.71	1510.81	742.015	476.644	2138.05	2014.83	597.899	980.171	170.317	236.743	1530.86	1575.09	503.387	370.402
COL17A1	ENSG00000065618	93.6989	99.9497	756.02	500.312	898.368	405.254	343.7	232.39	1060.44	808.7	1046.4	927.389	18.6489	59.7385	130.705	251.78	172.097	100.703	300.095	436.849
GSTO2	ENSG00000065621	244.418	214.168	372.799	273.465	984.029	481.66	634.815	603.507	796.044	696.546	1486.76	1294.34	109.66	133.664	107.061	127.152	465.226	495.974	441.09	441.866
SEC61A2	ENSG00000065665	152.092	186.849	1373.06	1378.58	1849.38	1776.25	289.931	359.481	2789.73	3032.93	3715.39	3211.47	346.476	446.815	2110.27	2344.29	516.232	498.202	5209.56	5528.76
PRKCQ	ENSG00000065675	55.0023	42.7923	80.7083	53.4834	156.123	127.504	389.426	419.317	561.836	387.675	950.535	747.74	69.6861	97.7403	54.1661	85.1776	584.603	488.158	473.505	468.449
TLE2	ENSG00000065717	893.419	887.76	547.602	423.745	1440.63	1469.11	1038.33	1255.42	835.725	1164.99	2214.29	2147.09	1042.52	1320.57	448.51	607.815	1640.24	1362.04	1192.87	1329.2
ASB1	ENSG00000065802	906.02	920.162	658.477	583.198	1942.65	1456.55	5167.51	6631.09	2622.95	2755.67	7340.62	8209.46	273.705	702.431	158.578	301.672	3483.9	3262.48	1538.22	1451.06
FAM107B	ENSG00000065809	1231.45	1422.87	776.823	729.35	2043.67	2370.66	3868.26	4671.51	1748.1	1569.21	5524.69	5326.02	1128.17	1597.72	428.028	780.697	3712.5	3580.7	1215.34	1183.58
ME1	ENSG00000065833	723.405	678.635	1051.89	845.584	2180.94	1799.96	1230.74	1626.05	1234.93	1070.17	2580.54	2547.47	446.058	766.263	499.518	725.405	1176.5	1211.15	958.788	894.639
TBC1D1	ENSG00000065882	5019.42	4935.1	3837.64	3023.17	10521.4	9042.3	8880.05	10092.7	5564.29	4192.04	14370.3	12651	4279.37	6895.48	2649.56	2921	10317.6	8384.14	4909.02	3976.68
CDK13	ENSG00000065883	162.403	146.55	374.059	430.829	949.671	500.208	3489.81	3884.37	4925	4940.33	9321.75	8596.22	129.149	219.482	606.959	651.792	4149.19	3934.71	6338.98	5012.86
MTHFD2	ENSG00000065911	8555.82	9383.23	10521.8	9345.83	22064.6	20370.3	17117.1	20301.9	13829.9	12015.5	28768.2	30609.1	4963.98	7476.07	4355.63	5928.02	14554.2	13387.3	7379.13	7360.95
SLC9A7	ENSG00000065923	173.114	128.748	910.276	1183.13	1668.1	1429.8	467.921	717.127	1680.11	1967.63	2282.84	2173.87	80.7448	185.594	576.751	588.752	252.508	186.864	954.971	1049.61
FOXJ2	ENSG00000065970	95.0241	121.258	392.05	530.422	573.539	683.022	3437.43	3893.05	4666.57	4039.15	8214.05	7442.09	85.1484	194.659	316.403	418.149	4107.54	3417.47	4237.11	3884.59
YBX1	ENSG00000065978	176158	149379	54667.7	37236.5	263048	209879	202259	199162	62080.8	48833.1	235005	233933	150070	198733	25862.4	29828.1	216801	195475	46483.3	41922
PDE4A	ENSG00000065989	663.182	611.644	503.085	306.741	1491.79	1053.75	1829.15	2211.54	1324.76	1140.78	3196.16	3031.82	663.641	1152.7	339.809	435.919	2614.58	2536.75	1039.64	1204.78
PPP2R5A	ENSG00000066027	644.811	535.281	660.489	479.038	1482.28	1118.87	2061.33	2152.93	1548.91	994.106	3736.25	3200.48	383.806	640.013	261.438	375.688	2049.36	1914.42	1065.38	882.479
CTNNA2	ENSG00000066032	12.8812	64.0348	29.8981	65.1356	39.4572	74.6867	71.6675	83.5171	105.434	63.7576	86.5269	163.802	15.3754	24.829	37.4957	42.7561	40.0585	53.1798	26.8182	38.128
ELAVL1	ENSG00000066044	2555.03	2607.55	3433.33	2613.31	6490.92	5648.54	6636.39	7574.39	5722.55	4897.97	11582.5	11177.3	1528.56	2507.03	1350.8	1967.55	6508.7	6062.37	3922.4	3876.33
TIE1	ENSG00000066056	0.495699	5.75049	5.46788	18.2133	13.5495	43.3961	2.60969	1.93914	27.8003	19.7511	121.36	19.2123	0.950762	0	5.77162	4.58502	0.901563	0.750323	15.1048	20.381
DIP2B	ENSG00000066084	1100.32	1229.29	1761.89	1331.44	3450.88	2912.01	3284.35	3484.39	3986.11	3010.39	7623.23	6243.24	671.591	1232.65	1073.96	1073.25	2809.41	2222.7	2514.46	2451.57
SMARCD1	ENSG00000066117	2294.4	1891.86	2064.86	1376.33	4976.98	3767.76	6152.13	7034.7	5649.45	5490.78	12660.1	11576.5	1638.09	3083.54	1040.88	1438.75	5961.61	6422.86	3924.22	4121.86
KDM4A	ENSG00000066135	718.119	892.401	845.71	874.14	1848.31	1831.96	4897.88	5906.8	7428.64	6642.55	11675.7	11273.5	464.727	899.555	438.187	740.658	3995.66	4141.55	5093.33	4869.14
NFYC	ENSG00000066136	1334.51	1493.33	2066.84	1526.61	3595.22	3192.66	5151.91	6001	5824.66	5120.23	10877.4	10190.6	738.922	1395.74	661.925	1063.78	4830.01	4557.21	3906	4080.88
ZMYND12	ENSG00000066185	5.08429	1.66425	0	0.618754	4.05259	0.93208	4.83987	2.70192	18.3067	1.96652	10.4394	2.09231	1.03536	1.6392	1.09274	7.43268	0.858411	25.4476	7.79998	1.97061
SLC9A3	ENSG00000066230	93.1574	84.3528	112.098	91.4658	180.841	172.61	937.551	963.444	800.941	544.434	1875.9	1538.53	28.9573	78.7245	26.9692	65.1626	792.806	776.075	604.332	550.542
NGEF	ENSG00000066248	97.4442	74.6607	116.91	35.8982	201.306	109.361	185.445	106.126	163.848	100.891	281.873	132.62	75.5326	107.582	70.6048	58.3291	111.421	170.817	132.767	109.914
ASPM	ENSG00000066279	176.895	247.244	627.454	898.51	1003.19	969.472	1944.13	2296.99	10795.9	12370.8	13050.1	13115.1	137.358	365.507	414.948	715.848	1528.62	1672.2	10534.8	12005
CD84	ENSG00000066294	2.6541	3.11181	0.99525	0.931164	5.61349	5.58831	1.19915	1.33592	22.7248	38.7002	37.9306	30.4315	1.02068	0.797075	1.5911	0	3.72464	3.10619	17.9132	28.6738
ELOVL1	ENSG00000066322	1328.06	1075.89	4527.49	3507.73	7296.8	4835.14	3233.22	3841.11	11387.3	10225.8	15982	13296.9	772.181	1176.08	2528.77	3998.63	2726.4	2853.13	8627.3	10077.6
SPI1	ENSG00000066336	1.88714	1.11355	1.80238	1.64551	9.98616	0	3.61873	4.94944	2.5158	4.30668	0	5.58927	1.12626	0	5.81643	3.06273	1.88685	5.42792	1.66876	0
ZNRD1	ENSG00000066379	38.1607	20.4284	29.3328	18.7572	28.0844	43.0653	369.266	440.742	370.508	227.221	489.052	673.357	13.0747	36.3658	6.30713	17.6436	264.291	401.631	190.835	138.81
MPPED2	ENSG00000066382	12.3618	13.8651	19.6444	77.3749	17.0887	32.9384	36.4163	195.459	74.0136	63.2504	189.335	92.8063	28.8989	85.4138	43.8808	80.2412	207.603	223.525	208.439	97.3931
CLDN18	ENSG00000066405	0	0	0.908006	0.847714	0	0	1.09551	2.44245	19.4012	28.7843	34.7589	30.5755	0	1.28865	2.17927	1.56806	0	1.66465	8.80664	13.0937
ZBTB11	ENSG00000066422	45.1452	25.0174	71.1482	119.15	230.864	187.354	710.263	624.351	1285.14	903.96	2377.31	1988.11	21.9269	12.6771	98.6776	60.0519	477.498	800.734	1277.98	1087.22
ATXN3	ENSG00000066427	302.017	299.108	292.312	210.713	628.675	596.957	932.529	876.243	896.426	553.893	1611.07	1257.57	104.544	199.711	59.4052	93.127	547.11	548.251	349.712	259.86
GOLGA5	ENSG00000066455	199.964	244.625	163.086	129.017	358.361	330.386	1767.52	1972.47	1232.55	867.601	3236.42	2620.83	95.444	214.374	36.627	67.2375	1066.54	1002.55	543.997	394.375
FGFR2	ENSG00000066468	42.5296	43.8758	71.5167	86.6296	124.246	98.2928	192.328	223.247	653.578	630.2	987.187	692.524	356.435	929.646	310.204	645.161	1632.33	1529	1282.25	1277.25
LRRC40	ENSG00000066557	481.032	488.869	681.829	555.422	1311.81	1272.12	1066.54	1298.88	1238.05	1088.65	2522.53	2285.87	355.62	578.965	466.095	666.479	1245.62	1256.25	1595.12	1207.22
ISOC1	ENSG00000066583	782.695	764.476	915.078	579.587	2105.42	1523.89	1816.99	2161.81	1549.28	1014.71	3617.3	2989.88	509.831	665.194	335.179	454.028	2018.14	1551.21	966.698	716.918
EML1	ENSG00000066629	159.458	251.379	184.676	230.519	588.438	603.13	754.548	607.103	694.82	415.214	1278.59	1621.89	154.155	186.803	72.711	204.775	452.968	452.443	298.286	369.242
TRMT11	ENSG00000066651	236.803	169.151	352.462	325.724	618.847	465.121	427.612	543.546	703.626	707.733	1355.99	1514.52	163.595	195.513	445.485	407.722	500.802	399.252	1113.23	848.501
THUMPD1	ENSG00000066654	128.791	126.892	163.403	135.145	470.768	258.641	1765.64	1908.36	2746.67	2373.59	4654.83	3311.46	48.1966	142.062	112.483	90.4398	1758.93	1918.09	2051.22	2116.15
MSANTD3	ENSG00000066697	4702.37	4850.85	2954.86	1902.41	8483.38	7035.34	10643.4	11309.1	3847.82	3435.94	13723.3	13296	3433.63	5701.69	1198.84	1829.25	10620.1	9301.62	2933.03	2765.3
KIF26A	ENSG00000066735	223.331	206.776	346.026	294.033	625.328	481.319	995.204	1032	1192.7	870.43	2396.81	1965.24	82.8675	202.933	159.907	214.061	837.871	678.12	726.179	669.338
ATG2B	ENSG00000066739	136.005	70.8837	438.508	188.241	334.341	317.33	597.713	681.643	1200.95	781.553	1772.84	1200.76	37.0847	65.3031	68.1711	78.1375	169.966	134.899	492.332	355.261
ARFGEF1	ENSG00000066777	666.544	563.542	989.645	1068.45	2841.38	1569.65	3491.36	3620.02	5546.94	4517.34	9671	8266.59	470.892	1077.67	591.284	817.209	3994.54	4234.46	5020.07	4218.26
ACSM2B	ENSG00000066813	0	6.47904	9.41995	8.61431	0	9.75563	7.85051	6.48898	4.73845	11.384	30.486	34.2766	4.55397	4.63221	9.88911	5.12536	1.0339	14.0688	32.0179	40.3231
ZFAT	ENSG00000066827	157.539	142.161	225.823	148.971	570.621	397.936	588.38	576.303	666.84	646.899	1805.43	1450.9	113.742	144.287	139.661	239.907	497.494	552.365	478.776	489.092
MTFR1	ENSG00000066855	1253.65	1204.15	1152.84	856.84	2769.15	2125.75	2892.06	2968.12	2233.52	1819.43	5609.1	3902.73	741.405	1044.15	469.066	658.407	2461.89	2095.39	1709.26	1235.53
STAG3	ENSG00000066923	6.57578	10.8691	11.144	6.74383	32.417	24.1756	22.3647	30.0527	35.5427	54.4683	66.225	106.282	17.6333	15.384	19.0277	42.16	23.7346	49.353	121.837	128.455
FECH	ENSG00000066926	598.206	493.054	884.046	524.103	1405.69	1178.95	998.004	1007.23	1015.87	821.85	2149.85	2003.88	422.748	480.24	382.258	358.613	698.194	769.541	648.615	450.987
MYO9A	ENSG00000066933	217.547	337.61	311.453	718.645	794.569	931.597	1631.96	1441.58	2791.94	1858.73	3375.5	3601.57	85.8311	119.837	223.085	320.3	771.212	806.78	1688.64	1500.9
DDX3Y	ENSG00000067048	0	0	0	0	0	0	0	0	0	0	0	0	0	0	0	0	0	0	0	0
PFKP	ENSG00000067057	1746.05	1863.04	3545.57	3445.21	6138.74	4807.43	3307.32	4216.07	5249.55	6876.95	9050.94	10049.5	937.492	1579.81	1784.16	2529	3224.9	2959.27	3697.49	4504.79
IDI1	ENSG00000067064	354.436	295.006	349.217	305.048	816.548	605.921	1554.54	1245.47	1552.4	956.325	2491.65	2238.01	145.524	193.124	224.839	151.698	1083.9	953.306	883.559	533.779
SP100	ENSG00000067066	689.484	621.346	801.406	517.762	1952.1	1068.39	1976.61	1961.11	2140.83	1973.79	3940.99	3769.5	241.313	322.241	140.496	244.44	1047.99	816.366	1140.34	700.046
KLF6	ENSG00000067082	13.0282	13.6739	109.934	92.2534	88.6354	55.1927	1867.01	2158.25	3620.2	5037.87	6086.51	6524.53	7.29794	16.8421	62.9204	61.4637	1959.5	1638.93	4027.1	4739.03
PLPP1	ENSG00000067113	43.4755	40.8414	127.806	105.939	223.675	157.541	265.395	256.525	637.835	471.431	883.656	783.497	16.6696	28.9964	47.5682	85.2637	205.571	181.824	396.935	401.052
NEO1	ENSG00000067141	114.882	117.104	2162.83	2204.88	2862.57	2346.78	314.407	358.82	4131.6	3334.5	4180.71	3125.7	68.8513	90.2515	1123.73	1193.13	276.467	149.698	1494.73	1759.07
TRAM1	ENSG00000067167	2711.64	2880.76	9466.88	7033.07	14619.1	10734.9	5247.84	6556.99	12788.5	10447.1	18527.2	16518.1	4656.47	5154.98	11452.4	10402.8	9561.71	7442.91	20823.5	13619.3
PHKA1	ENSG00000067177	527.23	587.001	807.646	697.897	1539.21	1302.64	842.114	1007.74	1106.98	1125.95	1961.41	1856.23	439.706	662.686	465.51	570.518	1049.44	992.019	1028.9	874.194
TNFRSF1A	ENSG00000067182	78.8843	68.9636	105.173	72.3675	274.345	144.683	3309.22	3806.14	7853.19	7147.56	11672.4	10545.3	48.0861	184.552	52.2632	85.6934	3101.38	3247.02	6404.83	7292.01
CACNB1	ENSG00000067191	93.5354	68.5132	293.01	326.299	232.901	289.155	474.994	489.783	1423.24	1411.28	2472.35	2107.95	140.869	288.429	505.504	384.897	1042.73	1018.8	1530.17	1720.29
EVI5	ENSG00000067208	3.98906	22.2384	28.1655	9.30998	86.5852	44.9213	188.676	267.037	197.75	174.125	528.693	306.693	7.29454	30.4599	9.79897	25.9044	190.428	230.79	234.614	281.952
STOML1	ENSG00000067221	57.2237	62.161	178.55	139.738	301.837	188.732	271.576	299.213	794.591	848.758	1132.62	920.141	37.8554	58.2834	104.988	123.31	235.641	204.935	443.821	452.559
PKM	ENSG00000067225	100928	100293	189191	150294	359494	258324	162067	183417	210269	183246	376742	342197	56543.4	68688.4	85827.3	107611	108505	90626.4	124333	119321
DHX29	ENSG00000067248	749.032	819.638	1422.7	1158.62	2965.5	2090.18	2689.59	3152.44	3793.13	3030.48	6924.79	5919.43	482.018	783.053	667.349	1114.29	2307.25	2345.98	3029.94	2581.07
DNTTIP2	ENSG00000067334	502.236	565.997	1000.6	671.463	1944.18	1069.92	5167.78	6772.42	7677.25	6599.21	12982.5	12621.6	367.604	706.429	408.689	947.548	5655.25	5256.36	7024.24	6126.59
METTL22	ENSG00000067365	338.39	290.791	528.406	337.558	1015.83	710.058	876.575	838.527	1616.85	1686.39	2625.1	2406.02	220.456	441.651	275.545	565.149	721.511	643.664	1530.07	1774.27
TP53BP1	ENSG00000067369	378.85	446.9	1001.35	1186.19	2037.29	1795.96	2241.1	2300.62	4979.24	5040.9	7741.74	6737.16	179.398	459.979	625.805	617.829	1366.4	1277.38	3198.18	3418.12
TRO	ENSG00000067445	436.806	366.17	1547.53	1068.73	2566.45	1721.44	1013.64	913.796	4827.85	4780.72	5942.35	4771.33	115.875	153.028	342.416	318.522	379.049	246.202	1493.25	1614.66
RRP15	ENSG00000067533	762.159	701.045	1186.44	844.122	2059.31	1159.64	2823.35	3621.6	2697.44	2502.1	4507.57	6065.34	772.919	923.062	731.916	944.034	2651.17	3160.84	1929.67	2453.01
RHOA	ENSG00000067560	19890.2	19450.6	23240.3	18313.4	50751.6	39802.6	30665.7	36605.8	23399.2	18915.2	53440.2	53482.3	15172.1	20110.2	12011.8	18169.8	31870.5	30169.4	19683.6	15917.3
DHX8	ENSG00000067596	551.495	532.594	1015.13	634.959	1759.37	1303.8	2833.3	2753.97	3572.88	3053.42	6338.39	6062.97	298.983	766.287	472.045	1110.52	3372.58	2852.87	3289.92	3666.8
PRKCZ	ENSG00000067606	252.972	192.805	462.622	419.885	782.784	538.721	1005.09	1046.83	902.8	750.513	2047.07	1780.21	85.1699	147.941	170.631	200.094	779.762	627.474	424.147	455.264
ZFY	ENSG00000067646	0	0	0	0	0	0	0	0	0	0	0	0	0	0	0	0	0	0	1.37802	0
IARS2	ENSG00000067704	2195.96	2525.02	7406.17	5255.89	12176.2	8280.67	5042.9	6485.87	10745.3	7859.28	16287	13447.2	2108.11	3349.21	4068.92	5239.83	5141.24	5647.78	8605.05	6203.22
SYT1	ENSG00000067715	5.89616	5.51162	77.4252	63.5525	81.4357	63.3883	48.7399	3.39338	54.0175	57.0735	51.0339	98.2884	0	5.40174	42.5186	52.6591	0	0	53.1219	11.2246
NAV3	ENSG00000067798	427.624	213.941	814.056	621.996	1679.16	967.678	1484.9	1547.39	2753.05	3384.14	5534.12	3897.79	159.012	198.529	442.108	359.383	930.434	1092.55	2845.53	2412.38
IDH3G	ENSG00000067829	1239.77	1124.33	2072.48	1341.66	3907.52	2409.5	1759.2	2109.58	2239.81	2411.91	4977.12	4120.5	883.795	1046.49	1267.5	1471.67	1760.6	1542.45	1949.21	2256.94
ROGDI	ENSG00000067836	606.273	495.058	535.994	383.047	1365.62	916.753	957.513	791.324	906.643	859.477	2122.8	1487.77	303.945	365.437	216.755	319.935	705.429	547.795	504.711	521.597
PDZD4	ENSG00000067840	631.93	611.257	672.794	616.839	1637.45	1489.43	895.498	1186.74	1235.06	1103.55	1891	1980.34	843.28	958.937	520.628	652.605	1564.24	1472.75	1387.45	1315.62
ATP2B3	ENSG00000067842	5.62218	6.58519	6.69424	61.8366	39.0998	39.1991	11.4492	12.76	19.5496	6.42958	29.5641	78.1405	2.81592	0	14.0769	35.6961	10.5456	2.19497	34.5909	30.573
ROCK1	ENSG00000067900	1761.95	1790.45	2776.5	2520.62	5821.48	4216.97	5750.94	6615.17	6902.45	6510.43	13764.3	12009.9	1561.81	2155.64	2057	2775.76	6197.37	5618.01	6785.92	5373.54
CBFB	ENSG00000067955	2531.15	1907.14	2548.07	1826.12	5562.44	4023.77	6834.98	7431.01	4656.46	4100.72	10045.3	9990.16	3495.18	4450.92	2634.12	3365.34	11325.5	11930.2	5084.53	5011.92
PDK3	ENSG00000067992	262.287	240.657	246.423	243.582	623.024	515.12	444.891	444.038	331.084	236.532	850.642	687.332	145.123	209.923	112.121	134.695	310.029	286.103	192.133	141.406
HYAL2	ENSG00000068001	584.082	686.202	3117.38	2286.24	4544.28	3231.29	1298.63	1819.24	5337.78	4095.37	6796.28	5318.43	743.628	1044.38	2506.67	3264.94	1521.75	1803.84	3903.86	4919.97
HDAC4	ENSG00000068024	57.1138	13.2849	116.87	57.4829	96.478	32.0877	39.2535	152.548	133.317	51.5759	88.5354	177.391	36.2948	31.4021	55.3518	47.3682	160.601	175.014	142.312	206.297
RASSF1	ENSG00000068028	170.581	117.42	228.087	146.355	422.063	234.143	1857.66	2512.06	2218.35	2545.66	4375.84	4305.07	85.5956	248.079	179.282	297.28	1849.84	1915.43	1961.45	2124.86
FGFR3	ENSG00000068078	9.08044	27.8195	83.561	129.279	132.143	75.7547	60.8257	73.2248	908.88	907.324	1255.46	554.775	21.3355	38.5831	206.061	249.326	120.461	192.386	1009.55	1021.22
IFI35	ENSG00000068079	2.21694	1.95358	9.49114	3.16493	3.91225	8.72663	8.26648	4.72916	11.6943	14.0461	18.3055	14.5859	2.27653	7.75438	4.93072	2.36401	0	1.37191	11.6975	14.0776
HEATR6	ENSG00000068097	134.264	117.84	496.038	317.488	596.418	475.528	1774.79	2257.89	4303.13	4620.37	6146.69	5716.78	84.4787	147.108	259.411	226.993	1547.92	1573.98	2695.73	3211.38
COASY	ENSG00000068120	1675.24	1565.91	2082.21	1582.96	4480.16	3359.13	5284.32	6267.25	6249.57	5183.58	11437.4	10247.1	1063.11	2188.87	832.355	1839.45	5766.1	5591.41	4470.24	5327.84
PLEKHH3	ENSG00000068137	192.112	393.496	319.969	464.907	549.474	827.172	911.975	879.106	1923.88	1476.61	2961.34	2031.79	232.303	729.895	330.923	830.309	1504.74	1388.11	1940.1	2114.23
MEF2A	ENSG00000068305	727.855	724.07	938.495	738.633	1595.81	1468.61	1860.66	1856.46	1681.3	1705.39	2940.5	3495.2	411.542	568.841	441.766	687.606	1357.67	1664.93	1231.03	1077.3
OTUD5	ENSG00000068308	900.385	844.389	1031.66	779.962	2341.76	1655.64	2057.67	2280.28	2251.69	1871.73	4471.94	4248.43	209.322	309.739	214.478	317.463	840.602	661.702	820.91	786.625
TFE3	ENSG00000068323	2549.17	2208.8	1812.59	1104.06	5055.34	3619.55	6212.57	6925.32	4604.01	4080.32	11277.4	10325.4	989.855	1582.81	510.402	586.733	3037.19	2829.41	1577.75	1492.28
TBC1D25	ENSG00000068354	274.539	270.694	292.469	227.764	594.352	625.083	1632.96	2098.5	1750.49	1879.41	3529.46	3399.62	83.2731	125.494	97.7275	79.9815	721.123	787.827	566.626	511.867
ACSL4	ENSG00000068366	1246.38	1041.01	2839.01	2164.8	5072.25	3250.89	2633.16	3141.08	4493.17	3720.7	7181.79	7141.49	927.337	1254.3	1886.82	2251.56	2532.78	2573.34	5891.68	5414.12
INPP5A	ENSG00000068383	775.153	924.995	846.529	772.454	2008.4	1695.07	1862.49	2366.06	1254.06	885.363	3208.73	3469.45	703.182	1389.36	543.784	929.495	2205.6	2402.73	954.648	1109.44
GPKOW	ENSG00000068394	296.219	291.245	481.236	413.136	981.747	760.912	1126.11	1208.77	1289.66	1004.8	2464.07	1875.63	67.4516	129.703	81.1132	187.87	481.823	393.239	448.894	457.432
GRIPAP1	ENSG00000068400	661.765	790.702	1010.72	965.6	2143.92	1686.35	1018.53	1244.6	1464.33	1411.84	2736.27	2513.72	282.46	477.753	301.026	556.401	584.823	546.729	669.304	540.682
FTSJ1	ENSG00000068438	2651.71	2365.77	3115.47	2159.06	6661.93	5153.82	5470.79	6373.68	5074.14	5428.3	11325.9	10697.5	777.841	1431.9	658.336	1084.41	2829.77	2856.95	1822.11	2299.85
PRR11	ENSG00000068489	7637.82	7023.14	10697.1	8511.47	22583.8	17499	22647.2	24909.5	17687.3	15359.9	38285.7	35933.7	4019.37	7841.64	5150.34	7730.87	18324.8	20716.7	10615.4	12404.3
REEP1	ENSG00000068615	30.7934	59.901	113.126	72.6596	173.712	109.376	114.171	87.652	166.491	223.51	424.357	259.093	34.3404	53.4498	52.5894	104.991	71.6758	102.712	215.011	170.946
ATP11A	ENSG00000068650	1005.16	1063.38	5648.29	5603.89	8229.84	7324.42	2494.87	3240.83	13385.5	14878.2	20346.6	16281.5	873.118	1597.35	4745.14	3292.94	2580.24	3141.07	11760.1	13189.5
POLR1A	ENSG00000068654	1190.76	1087.02	2374.11	1850.92	4213.39	2563.91	8363.93	8106.76	14815.4	11232.7	20268.2	15967.6	737.238	1131.66	1330.88	1354.49	8438.91	7426.85	11900.9	11502.7
LAPTM4A	ENSG00000068697	1636.67	1777.08	14386.3	11961.4	20903.6	14565.6	2532.61	2817.67	17975.7	15997.3	21585.4	18271.5	1739.1	1594.52	7118.24	8827.7	1900.02	1876.28	12936	11888.2
TTC7A	ENSG00000068724	429.917	369.186	745.502	675.552	1315.67	1060.61	1498.2	1651.55	2027.51	1753.04	3225.21	2801.21	87.729	166.895	462.631	507.486	852.94	734.526	1066.35	1408.82
IP6K2	ENSG00000068745	234.012	255.417	228.3	212.157	573.007	425.426	2274.76	2387.14	4087.46	3645.59	7026.56	5583.24	61.1346	151.507	85.5746	105.796	1528.94	1648.42	2505.35	2432.39
STON1-GTF2A1L	ENSG00000068781	0	0	0	0	0	0	0	0	0	0	0	0	0	0	0	0	0	3.1376	0	0
SRBD1	ENSG00000068784	301.386	283.061	574.419	548.563	1090.11	689.822	1269.97	1405.97	1797.03	1571.61	3326.26	2707.43	153.981	225.047	265.57	315.354	952.135	808.271	1159.66	910.434
KIF2A	ENSG00000068796	490.592	466.16	481.272	468.782	1256.11	939.895	5288.99	5931.01	4850.88	4069.63	10409.8	9841.51	627.462	914.115	422.619	643.306	6441.01	5998.81	5177.99	4553.58
RASGRP2	ENSG00000068831	26.8019	33.2593	14.3784	22.0692	57.2951	72.6545	36.906	23.9988	46.8599	29.1709	61.2322	41.6492	10.5358	40.9308	5.87636	7.80737	20.7336	35.7443	43.7826	32.9152
PSME4	ENSG00000068878	2954.96	3170	4832.42	3637.12	10051.5	7023.89	7541.88	9800.2	10717.7	8888.58	19729.4	17558.8	2928.78	4556.56	2422.96	3826.9	8280.43	7914.38	9616.33	8059.08
IFT80	ENSG00000068885	239.767	232.611	525.901	763.584	1289.56	703.039	512.283	523.789	1189.63	1437.45	1593.19	1876.39	262.997	297.289	608.336	469.423	671.705	623.505	1981.08	1463.42
SIRT2	ENSG00000068903	324.955	274.594	350.486	248.928	807.896	653.689	591.62	562.79	553.71	504.609	1169.44	1007.19	192.497	254.751	136.396	181.348	460.115	380.084	311.755	296.971
ERLEC1	ENSG00000068912	786.384	779.503	2418.37	1598.71	4275.85	2764	2308.41	2373.16	3670.37	2972.55	6334.03	5427.45	915.541	1330.29	1424.86	1882.72	2247.35	2085.11	3722.57	2706.15
PPP2R5B	ENSG00000068971	269.358	441.266	343.612	440.316	735.478	1020.84	969.174	1035.46	1616.43	1559.77	2800.16	2250.61	142.247	426.897	183.836	371.321	968.934	929.327	1215.83	1255.98
PYGM	ENSG00000068976	10.8221	8.66294	58.7462	50.4454	125.826	54.1242	28.1465	36.0839	82.8353	167.173	255.93	288.9	1.4141	3.71441	13.3136	3.58546	12.8331	9.61368	40.1599	51.8683
PAGE1	ENSG00000068985	38.4618	22.6816	79.1899	28.0933	115.47	34.4671	53.5223	51.8061	47.1197	22.9546	76.5594	52.3427	0.973494	0	0	0.8433	0	3.10385	0	0
PITX1	ENSG00000069011	203.958	202.422	188.76	168.681	353.81	406.176	1694.76	2108.36	1265.25	1300.77	3149.11	3301.72	111.194	275.366	107.742	189.698	2043.23	2083.34	1434.89	998.488
TRPC7	ENSG00000069018	0	0	0	0.653048	4.99325	3.72865	1.14858	1.79497	0	0	0	0	1.07249	0	0	0	0	0	0	1.92216
MAST4	ENSG00000069020	109.153	104.695	267.256	250.21	329.471	144.162	342.301	274.053	494.905	404.846	760.578	694.189	47.7139	34.1979	90.9858	39.7396	277.52	246.176	333.818	380.837
ADGRF5	ENSG00000069122	30.851	13.5001	80.3194	31.4946	149.34	102.829	96.6919	106.712	242.5	155.003	358.3	211.329	80.6078	37.4298	94.6008	108.252	211.483	157.156	407.767	371.222
SDK2	ENSG00000069188	106.816	181.848	1266.97	1120.03	1611.12	1263.86	323.386	546.882	2050.92	1405.1	2079.6	1675.58	146.296	272.163	1429.88	1363.4	597.576	720.245	2770.53	2445.39
ADAM7	ENSG00000069206	0	0	0	0	0	1.95115	0	0	0	0	0	2.1812	0	0	0	0	0	0	0	0
NUP133	ENSG00000069248	687.484	527.114	1504.21	1279.31	2671.79	1597.46	2726.82	2686.34	3904.7	3316.18	6554.7	5350.91	472.132	727.276	900.808	1038.79	2153.4	2424.46	2532.83	2588.54
NUCKS1	ENSG00000069275	12768.9	14367.3	15024	12119.4	33304.7	27771.8	24921.4	30547.4	22078.7	20742.6	48698.9	47842.1	12220.8	15644.8	7590.5	11374.9	27156.5	24574	20600	16410.7
VPS35	ENSG00000069329	2785.67	2855.04	4391.89	4122.38	7962.66	6348.72	6750.06	7227.74	8870.07	7445.43	14079.4	11355.5	1906.98	2767.86	2270.82	3372.46	6846.18	6017.31	10107.7	6522.35
DNAJA2	ENSG00000069345	468.216	451.313	766.074	572.28	1548.22	884.435	5505.41	6354.21	5697.14	4766.78	10488.8	10998.9	238.943	423.837	255.849	496.222	5389.98	4864.27	5100.1	4406.87
BCL3	ENSG00000069399	37.8094	25.7537	16.2265	23.8762	74.8777	46.8616	506.436	527.404	528.787	441.009	1112.92	999.184	37.7806	63.4289	20.0308	41.5958	620.554	665.767	418.506	470.446
KCNAB2	ENSG00000069424	438.103	279.941	541.214	454.049	1049.36	720.781	1151.5	894.744	1235.71	993.674	2091.32	1589.85	197.336	423.712	403.968	515.141	619.199	766.972	701.779	871.5
ABCC9	ENSG00000069431	1.05417	1.85385	10.8698	12.0206	26.8331	13.8722	27.3819	19.8938	71.9282	22.7695	76.2011	48.3404	3.04091	0	1.57969	2.56398	9.86002	7.4083	23.2572	21.3509
GAL	ENSG00000069482	0	1.80361	1.933	7.5916	1.79492	2.68791	3.54581	1.32413	1.35531	1.80566	7.69928	5.98644	0.478131	1.58911	3.90449	2.47092	7.31494	2.01424	4.05165	1.41067
CLEC2D	ENSG00000069493	16.3928	27.3005	98.0157	44.4513	226.649	123.655	88.6387	69.526	395.987	506.547	455.436	406.91	12.0751	13.394	167.962	27.6376	86.1947	87.2888	379.306	262.526
FUNDC1	ENSG00000069509	307.273	349.883	303.735	241.162	785.382	615.594	1288.61	1464.09	835.879	621.412	2325.65	2046.86	92.8758	170.512	38.9547	111.86	510.839	443.495	244.957	202.045
MAOB	ENSG00000069535	323.305	189.265	319.967	230.215	797.19	331.527	551.514	399.476	610.95	338.194	1022.21	689.479	62.9401	56.1458	54.4292	58.6635	181.64	115.745	143.263	210.995
RORA	ENSG00000069667	132.517	135.013	350.134	216.081	438.142	214.904	252.058	276.246	446.397	314.87	942.688	496.883	59.3472	83.4098	90.6605	109.282	156.385	140.338	174.656	276.248
DRD4	ENSG00000069696	2.67078	1.47087	3.14147	7.38295	0	5.39473	4.7255	15.0338	14.457	35.1183	38.5692	0	0	2.99325	2.8346	0	7.71119	12.1039	27.2767	8.12234
TGFBR3	ENSG00000069702	23.9138	71.1177	280.454	301.392	642.273	290.573	161.948	191.173	870.136	533.004	1065.97	772.751	27.6054	56.1157	209.674	191.105	100.108	123.053	463.524	376.205
PLA2G10	ENSG00000069764	0	0	0	0	0	0	0	0	0	0	0	0	0	0	0	0	0	0	0	0
HES2	ENSG00000069812	1.6837	0.204948	1.42403	1.31837	0.615945	1.37971	14.6427	1.93021	11.6883	10.7573	13.9452	17.2213	0.167744	0	1.14304	3.66639	1.80031	0	5.11385	2.06184
ATP1B3	ENSG00000069849	562.247	528.969	3461.39	2982.91	5047.94	3425.36	1183.22	1408.29	5964.87	5581.27	8386.99	6711.31	440.013	717.546	1241.16	1903.57	1365.24	1442.58	3802.28	3428.08
NEDD4	ENSG00000069869	768.121	623.398	1594.55	1161.16	2745.37	2196.38	2826.94	3103.84	3570.54	3200.52	6820.93	5717.63	488.522	550.613	576.205	697.325	1733.54	1794.14	2178.21	1535.46
PIGB	ENSG00000069943	57.8801	55.1214	183.252	120.01	241.153	143.77	139.251	85.9302	299.196	479.304	624.819	497.55	21.9529	26.8519	26.6836	46.0783	62.1234	53.4683	175.899	209.414
MAPK6	ENSG00000069956	1310.17	1300.02	1398.54	984.146	3284.92	2448.41	5766.14	6535.72	5276.93	3793.44	11262.4	9367.61	662.819	1216.71	489.551	702.673	5090.24	4708.23	3335.35	2319.31
GNB5	ENSG00000069966	1056.79	940.967	1029.89	781.737	2467.72	1773.61	1788.63	2049.16	1539.31	1519.65	3325.23	3308.41	689.08	992.685	601.23	759.966	1581.82	1469.14	1198.1	1108.99
RAB27A	ENSG00000069974	375.792	327.223	343.258	281.993	832.717	701.143	809.908	866.339	569.978	410.784	1539.53	1346.68	142.519	204.201	79.4635	127.247	328.63	330.485	274.294	191.377
HDHD5	ENSG00000069998	990.515	935.119	1338.8	905.02	2594.9	1961.26	2149.82	2464.01	2317.32	2301.67	4472.88	4465.55	415.336	693.22	343.336	531.177	1313.98	1262.53	971.168	1047.26
UFD1	ENSG00000070010	6484.02	6341.43	8040.86	6583.6	17597.7	13153.7	10462.8	12861.4	9806.24	8216.34	19596.3	18273.1	3686.77	5444.02	3426.24	5587.22	9103.37	8309.95	5864.73	6865.27
LRP6	ENSG00000070018	233.809	281.722	1386.12	1979.49	1817.04	2232.28	1000.01	977.83	5559.34	4702.02	6192.29	4687.61	160.624	277.934	854.875	764.106	1093.41	870.596	3574.42	3589.47
GUCY2C	ENSG00000070019	0	0	2.73396	2.43709	5.13595	0	1.09916	0	1.2987	3.93897	0	0	0	0.731196	1.45786	0	0	0	0	0
SCT	ENSG00000070031	0	1.79401	3.93252	3.63471	7.24356	6.94058	4.91884	2.72755	5.54423	12.8925	15.8002	24.8191	1.44622	4.93853	3.98467	10.2136	12.8127	28.1866	22.4183	49.9688
PHRF1	ENSG00000070047	88.5134	44.5753	132.817	201.004	256.77	75.3764	1714.89	2156.41	2857.57	2537.55	3977.17	3943.29	50.8169	57.6761	68.7138	149.09	2134.85	1490.66	2465.76	2449.01
ELP1	ENSG00000070061	1426.69	1494.57	2677.72	2766.13	4693.51	3894.14	4219.44	5076.39	5348.96	4964.54	8746.85	9164.81	1220.35	1381.2	1513.88	2421.04	3476.09	3241.3	5197.72	3694.12
NUCB2	ENSG00000070081	770.037	748.85	5589.75	5313.68	8349.27	6343.75	1143.37	1973.12	6930.15	7223.3	8070.38	8577.03	1285.78	1404.53	4728.94	6854.62	1956.5	1994.68	10462.5	9060.53
PFN2	ENSG00000070087	3661.15	3709.3	3517.09	2622.54	8002.94	6329.83	8033.34	9777.51	6792.49	5590.49	15353.7	14725.5	2558.09	4047.81	1555.44	2302.75	10724.3	9486.81	8068.69	6849.59
PTPN3	ENSG00000070159	158.745	139.491	260.505	220.8	351.462	481.315	1151.75	1321.39	1802.84	1833.1	2972.38	2753.79	139.583	174.936	200.075	298.97	1326.52	1311.11	1668.4	1494.17
SPTB	ENSG00000070182	1573.18	1267.77	3054.34	2133.9	5578.41	3582.24	3118.79	3487.75	4906.99	4377.58	8498.2	7197.77	1199.19	1589.46	2135.7	2360.52	2903.96	2927.94	3349.58	3820.5
DAPP1	ENSG00000070190	3.06984	8.40763	5.76524	10.7587	14.4328	25.5951	5.79855	21.9812	8.20826	19.3865	24.8819	35.8582	2.94333	12.3503	3.07557	12.8795	2.40554	12.9945	13.7256	10.6441
FGF10	ENSG00000070193	1.12039	0	0	4.91595	5.26618	8.7602	18.9643	0.940537	7.99327	3.02646	16.4421	2.14212	0.358897	0	0	0	16.0734	2.18596	4.84938	1.00917
SLC44A1	ENSG00000070214	347.82	317.668	1552.69	1305.62	2242.31	2319.88	620.089	735.834	1716.56	1653.4	2530.46	1811.09	428.669	434.438	1038.71	843.783	711.895	882.801	1290.48	1521.36
TMEM260	ENSG00000070269	73.0595	59.929	603.02	382.197	543.54	436.128	182.881	258.904	1451.19	957.376	1666.54	946.647	45.2622	71.3234	215.683	285.899	170.701	119.66	984.01	681.38
SMG6	ENSG00000070366	461.932	433.009	825.932	753.744	1352.32	1336.67	2713.91	3353.27	3604.7	3989.44	6887.58	5979.31	320.241	517.867	834.516	1316.42	2494.75	2044.32	2596.55	2441.26
EXOC5	ENSG00000070367	5107.09	4785.06	5135.67	4290.39	11829	10057.1	10684.6	11440.9	8329.8	6078.2	18311.6	16315.5	4039.12	5377.09	2431.49	2935.83	9899.17	9390.12	6609.72	4233
CLTCL1	ENSG00000070371	971.071	933.821	1519.95	1258.33	3070.59	2441.87	1496.35	1745.93	2122.94	2689.39	4170.86	4487.08	895.72	1115.47	1064.01	1256.09	1998.21	1533.53	2058.27	2197.09
FGF22	ENSG00000070388	0	0	2.39985	0	0	2.34095	0	0	0	1.20629	0	9.93907	0	0.674567	0	0	0	0	12.3561	2.41682
FSTL3	ENSG00000070404	2358.81	4636.96	13359.6	20202.4	19886.2	25513.8	4277.22	6462.56	17605.4	24365	24369.6	28149.2	3463.19	6524.54	10598.7	24498.2	5578.66	6350.62	17781.4	22771.7
DGCR2	ENSG00000070413	245.507	270.631	2647.02	2684.52	3466.43	3298.17	864.607	1097.94	7327.2	6665.81	8864.39	7314.88	65.992	112.743	680.965	832.643	335.845	313.354	2312.14	2413.34
RNF126	ENSG00000070423	834.982	701.145	637.377	473.674	1681	1301.23	2602.52	2963.19	1942.61	1999.15	4736.11	4909.04	419.697	959.655	300.357	479.714	2800.37	2833.83	1526.5	1618.41
MNT	ENSG00000070444	50.6844	69.6009	187.288	111.994	202.648	191.856	547.606	469.871	1084.89	1142.82	1977.59	2035.4	47.942	46.3414	183.812	175.148	604.166	523.836	1308.43	1296.94
ZXDC	ENSG00000070476	90.6031	97.9483	342.534	301.049	462.815	344.385	927.252	1121.88	1777.92	1927.89	3208.84	2751.89	44.6105	83.0629	236.814	351.877	837.624	809.004	1229.5	1480.18
JMJD6	ENSG00000070495	106.803	99.5536	146.324	109.758	251.313	184.704	3682.11	5295.28	5011.79	5071.41	9509.76	9666.41	51.2413	120.026	39.4689	113.38	3400.08	3545.9	3029.83	3406.76
POLB	ENSG00000070501	405.379	357.927	349.896	187.912	843.701	638.568	829.121	738.708	571.834	418.855	1520.86	1056.77	187.326	368.379	96.3975	140.711	666.021	654.849	462.576	299.023
ST6GALNAC1	ENSG00000070526	3.12707	0	3.81846	0.529562	0.491873	0	0.587478	0	0	0	0	0	0	0	0	0.244903	0	0	4.297	0
WIPI1	ENSG00000070540	496.938	349.182	439.064	266.327	1019.13	586.43	1599.52	1074.39	940.206	618.484	2361.06	1628.1	268.81	323.551	126.357	155.765	935.455	720.023	417.6	357.125
FRMPD1	ENSG00000070601	0.551988	1.29483	2.07098	1.29061	21.6327	2.42161	5.40941	5.10056	46.9316	132.038	34.2642	38.0824	0.353482	0.276706	8.64574	3.87803	44.6218	10.6641	40.1117	16.8142
[truncated: 21,266 more rows]

## Sheet: NUC+CYT Raw counts
	Gene-level counts from U2OS or U2OS-PTBP1-KO cells treated with or without 1 µM triptolide for 8 hours. Nuclear (NUC) and cytoplasmic (CYT) samples were merged at the fastq level.
[truncated: 22,472 more rows]

[truncated: 10 more sheets: NUC+CYT ERCC-norm counts, log2 TRP v UNT in WT, log2 TRP v UNT in KO, log2 TRP v UNT in WT NUCLEUS, log2 TRP v UNT in KO NUCLEUS, log2 TRP v UNT in WT CYTO, log2 TRP v UNT in KO CYTO, sig. splicing TRP v UNT in WT, sig. splicing TRP v UNT in KO, sig. splicing WT v KO in UNT]
