# Supplementary material for: RNA Pol II inhibition activates cell death independently from the loss of transcription
Source: Cell. Author manuscript; Available in PMC 2025 Sep 4. (PMC12406974; doi:10.1016/j.cell.2025.07.034)
Supplement: MMC5 [file NIHMS2100174-supplement-MMC5.xlsx]

## Sheet: Raw sgRNA counts
sgRNA-level counts from chemo-genetic profiling. Samples were collected at time 0 ("T0"), following vehicle treatment ("UNT"), ir following triptolide treatement ("DEAD" cells; "LIVE" cells)
ID	GENE	SEQUENCE	GUIDE_ID	TARGETEXON	DEAD_A_S7_L007_R1_001	DEAD_B_S8_L007_R1_001	LIVE_A_S5_L007_R1_001	LIVE_B_S6_L007_R1_001	T0_A_S1_L007_R1_001	T0_B_S2_L007_R1_001	UNT_A_S3_L007_R1_001	UNT_B_S4_L007_R1_001
TKOV3_00001	A1BG	CAAGAGAAAGACCACGAGCA	chr19:58864777-58864796_A1BG_+	exon_01	671	817	657	714	588	598	688	564
TKOV3_00002	A1BG	GCTCAGCTGGGTCCATCCTG	chr19:58864319-58864338_A1BG_+	exon_03	657	834	715	704	590	528	649	624
TKOV3_00003	A1BG	ACTGGCGCCATCGAGAGCCA	chr19:58863885-58863904_A1BG_+	exon_04	160	197	165	149	147	157	162	170
TKOV3_00004	A1BG	GTCGAGCTGATTCTGAGCGA	chr19:58862759-58862778_A1BG_-	exon_05	355	457	402	433	355	380	439	360
TKOV3_00005	A1CF	TGCGCTGGACCAGTGCGCGG	chr10:52619622-52619641_A1CF_+	exon_01	108	119	125	117	91	85	141	119
TKOV3_00006	A1CF	GGTGCAGCATCCCAACCAGG	chr10:52603830-52603849_A1CF_+	exon_02	528	644	531	509	432	473	565	521
TKOV3_00007	A1CF	ATGACTCTCATACTCCACGA	chr10:52595871-52595890_A1CF_+	exon_04	596	788	626	656	562	620	587	640
TKOV3_00008	A1CF	AGTTATGTTAGGTATACCCG	chr10:52575966-52575985_A1CF_-	exon_07	395	551	423	402	305	366	439	369
TKOV3_00009	A2ML1	ATAGGGCCAACATTCCTAGA	chr12:8975265-8975284_A2ML1_-	exon_01	490	647	507	529	463	457	527	478
TKOV3_00010	A2ML1	CAAACAAACCTTCTGAACGG	chr12:8975819-8975838_A2ML1_-	exon_02	822	1161	879	1044	720	840	909	930
TKOV3_00011	A2ML1	AAGGTTCTAATTCAGAGGCA	chr12:8976403-8976422_A2ML1_+	exon_03	533	671	474	597	374	509	573	530
TKOV3_00012	A2ML1	TGGAACGAAGTTGCTATCCA	chr12:8982344-8982363_A2ML1_-	exon_04	276	298	352	293	246	191	340	260
TKOV3_00013	A2M	GAAGAACCAGACTTGGATGA	chr12:9268406-9268425_A2M_+	exon_01	430	633	496	453	380	438	494	433
TKOV3_00014	A2M	AACAGCCACACTCACAGCGA	chr12:9265941-9265960_A2M_+	exon_02	579	962	713	707	646	692	762	656
TKOV3_00015	A2M	TAAGAAGCGGACCACAGTGA	chr12:9265042-9265061_A2M_-	exon_03	802	1036	880	819	658	739	921	743
TKOV3_00016	A2M	AACTCACCAACTCATTCAGG	chr12:9264748-9264767_A2M_+	exon_04	845	1103	773	917	682	850	860	821
TKOV3_00017	A3GALT2	CCTGGAAGAGAATCTTCTGG	chr1:33778470-33778489_A3GALT2_-	exon_02	153	155	185	150	153	156	169	126
TKOV3_00018	A3GALT2	AGCTGGGACATTGTGGCCGA	chr1:33778135-33778154_A3GALT2_+	exon_03	554	644	539	581	468	504	646	570
TKOV3_00019	A3GALT2	AGACAGCAGAACCTCACCAT	chr1:33777680-33777699_A3GALT2_-	exon_04	891	1198	887	932	757	804	1029	867
TKOV3_00020	A3GALT2	GCTGACGGCGCACTGTGCGG	chr1:33772570-33772589_A3GALT2_-	exon_05	448	447	467	402	390	346	503	448
TKOV3_00021	A4GALT	TGTCCCGGAACAGCTCCCGC	chr22:43089501-43089520_A4GALT_+	exon_02	768	860	755	766	736	704	788	714
TKOV3_00022	A4GALT	GAATGTCCAGATGCTCCCGC	chr22:43089528-43089547_A4GALT_-	exon_02	777	822	696	777	655	670	791	640
TKOV3_00023	A4GALT	GTGGCAACGCCTCTCTGCCC	chr22:43089583-43089602_A4GALT_-	exon_02	427	531	481	404	380	421	459	370
TKOV3_00024	A4GALT	CTGATGAAAGGGCTTCCGGG	chr22:43089602-43089621_A4GALT_-	exon_02	601	799	768	728	597	743	764	671
TKOV3_00025	A4GNT	GAAACACAATGCCACGTCTG	chr3:137849936-137849955_A4GNT_+	exon_02	650	721	646	674	479	568	717	590
TKOV3_00026	A4GNT	CAGAGAAGAGGACATGCGGA	chr3:137850092-137850111_A4GNT_-	exon_02	547	684	570	633	556	416	581	536
TKOV3_00027	A4GNT	TAGAGGAAGCAACACACTGG	chr3:137843207-137843226_A4GNT_-	exon_03	751	888	738	724	694	704	756	711
TKOV3_00028	A4GNT	TAAACTTGAAGACTTCCAGG	chr3:137843402-137843421_A4GNT_-	exon_03	668	929	751	782	547	685	753	758
TKOV3_00029	AAAS	ATATGAGCACAATAACGAGC	chr12:53715177-53715196_AAAS_-	exon_01	530	592	577	498	460	451	654	463
TKOV3_00030	AAAS	TGAAGGCAGTTCTTGTGCCA	chr12:53714392-53714411_AAAS_+	exon_02	448	572	440	606	398	433	570	411
TKOV3_00031	AAAS	GGGTGAAGACGGCATCCGGC	chr12:53709182-53709201_AAAS_-	exon_04	437	504	403	516	347	373	430	425
TKOV3_00032	AAAS	CCACACCAACAAGTTTGCAG	chr12:53708578-53708597_AAAS_-	exon_06	732	947	712	847	611	714	794	864
TKOV3_00033	AACS	GCAGATGGACCGCTTCCGGG	chr12:125550211-125550230_AACS_+	exon_01	407	570	434	528	340	365	474	415
TKOV3_00034	AACS	AATATGACTCAACGGACCAA	chr12:125558444-125558463_AACS_-	exon_02	463	755	506	557	416	496	562	546
TKOV3_00035	AACS	TGGCAAAGAGCACAACCACA	chr12:125587293-125587312_AACS_+	exon_06	499	732	490	666	479	509	599	571
TKOV3_00036	AACS	AAGGTCTATGTTCTCTCTGG	chr12:125587591-125587610_AACS_-	exon_07	843	1125	899	905	760	753	940	846
TKOV3_00037	AADACL2	AAAGAAAGTCAGAAACCCGA	chr3:151458585-151458604_AADACL2_+	exon_02	637	718	666	601	444	521	642	505
TKOV3_00038	AADACL2	ATGCAAGTCTTACTTTACCC	chr3:151474816-151474835_AADACL2_+	exon_05	787	1064	745	894	584	745	744	898
TKOV3_00039	AADACL2	CGTGAGCTTATATTTCACCA	chr3:151474923-151474942_AADACL2_+	exon_05	574	704	601	695	545	540	708	567
TKOV3_00040	AADACL2	CAAGGATGAAGCACTTCCCT	chr3:151474941-151474960_AADACL2_+	exon_05	390	561	432	471	363	403	508	435
TKOV3_00041	AADACL3	GGCATCGTGTACTACCACGG	chr1:12779648-12779667_AADACL3_+	exon_02	346	495	399	467	336	420	406	385
TKOV3_00042	AADACL3	ACAAACGAGAGCATATGCCA	chr1:12780895-12780914_AADACL3_-	exon_03	504	642	511	669	540	548	595	513
TKOV3_00043	AADACL3	TCACCCAACTGCCAGAACCA	chr1:12780933-12780952_AADACL3_-	exon_03	967	1237	1014	1127	912	849	1056	929
TKOV3_00044	AADACL3	TCTGCGGTGACAGTTTCGGA	chr1:12785305-12785324_AADACL3_+	exon_04	763	1025	833	917	648	839	858	935
TKOV3_00045	AADACL4	CCAAGAGTAGCACTAGCCAG	chr1:12704577-12704596_AADACL4_-	exon_01	643	850	696	769	658	596	807	673
TKOV3_00046	AADACL4	GCCAAGAGTAGCACTAGCCA	chr1:12704578-12704597_AADACL4_-	exon_01	479	577	492	578	394	469	516	511
TKOV3_00047	AADACL4	TAGAAGATGATGCCTCGCCG	chr1:12711307-12711326_AADACL4_-	exon_02	750	863	647	817	600	758	774	718
TKOV3_00048	AADACL4	AAGCGTCGGAGGTGCAGCGG	chr1:12726098-12726117_AADACL4_+	exon_04	570	676	641	615	548	534	593	592
TKOV3_00049	AADAC	AAGTCTGAAGCACTAAGAAG	chr3:151535310-151535329_AADAC_+	exon_02	634	690	659	581	550	562	641	469
TKOV3_00050	AADAC	TTTCTGGAGATAGTGCAGGA	chr3:151542573-151542592_AADAC_+	exon_04	382	664	403	585	371	440	392	508
TKOV3_00051	AADAC	TTCCAGACAACATGTACCTG	chr3:151545555-151545574_AADAC_+	exon_05	543	687	535	530	417	445	573	529
TKOV3_00052	AADAC	GTTGTCATCAGCCAACAAAG	chr3:151545722-151545741_AADAC_-	exon_05	347	354	304	344	321	292	287	248
TKOV3_00053	AADAT	CAGAAGACATGAATTACGCA	chr4:171010830-171010849_AADAT_-	exon_02	732	987	812	890	584	720	880	863
TKOV3_00054	AADAT	GTAGCTGACATATTGAGCAG	chr4:171009700-171009719_AADAT_-	exon_03	427	479	394	422	405	322	484	406
TKOV3_00055	AADAT	TTAATAATGTTGCAGCCCAG	chr4:170994468-170994487_AADAT_+	exon_06	935	1098	997	1007	744	817	1028	868
TKOV3_00056	AADAT	AGACACAGGGCCTTACCCAG	chr4:170990283-170990302_AADAT_+	exon_08	875	1133	997	918	823	783	923	833
TKOV3_00057	AAED1	CACCCGCACGAACACCACCA	chr9:99417369-99417388_AAED1_+	exon_01	910	1325	857	1067	722	956	957	1026
TKOV3_00058	AAED1	GCACGAACACCACCACGGCG	chr9:99417374-99417393_AAED1_+	exon_01	397	503	480	438	427	378	465	427
TKOV3_00059	AAED1	GACATGTTATGTCTTACCTG	chr9:99413655-99413674_AAED1_+	exon_04	429	588	480	478	379	391	538	503
TKOV3_00060	AAED1	GGTGAAGAAATTGCTTCCTC	chr9:99413674-99413693_AAED1_-	exon_04	221	256	171	191	127	160	189	173
TKOV3_00061	AAGAB	GCAGCTGGTGACTAACGCAC	chr15:67546931-67546950_AAGAB_+	exon_01	533	730	635	699	519	506	603	597
TKOV3_00062	AAGAB	TAGTCCAGAGGAGTTGCCTG	chr15:67528326-67528345_AAGAB_-	exon_04	801	823	746	817	683	622	812	691
TKOV3_00063	AAGAB	ACTGGAACAAACCATAGCAT	chr15:67501828-67501847_AAGAB_-	exon_06	734	834	700	675	603	629	760	670
TKOV3_00064	AAGAB	GAATTAGCCAGTCTTACCAC	chr15:67496441-67496460_AAGAB_-	exon_08	825	1022	712	869	639	638	817	639
TKOV3_00065	AAK1	AGCACCTCGGGCCTGGGCAG	chr2:69870078-69870097_AAK1_-	exon_02	440	599	448	525	368	425	434	525
TKOV3_00066	AAK1	ATGGGAAGTGCTCATTCTGA	chr2:69771583-69771602_AAK1_-	exon_04	577	697	643	758	539	548	675	573
TKOV3_00067	AAK1	TCTGTACCTTCAGGTCCCGG	chr2:69769648-69769667_AAK1_+	exon_05	442	461	407	394	337	355	479	417
TKOV3_00068	AAK1	AGTGGCCTCGGTCATGCAAG	chr2:69759261-69759280_AAK1_+	exon_06	625	603	512	562	457	435	636	550
TKOV3_00069	AAMDC	AGGACTGCAAAGTATGGCCA	chr11:77553613-77553632_AAMDC_+	exon_03	362	458	295	393	238	328	302	383
TKOV3_00070	AAMDC	GGACTGCAAAGTATGGCCAG	chr11:77553614-77553633_AAMDC_+	exon_03	193	283	229	220	200	168	236	215
TKOV3_00071	AAMDC	TGTGAAGGAAGTTGTTGAGA	chr11:77580794-77580813_AAMDC_+	exon_04	903	1290	923	1080	718	877	978	962
TKOV3_00072	AAMDC	AGTGAAGGAGTATAATGCCT	chr11:77583292-77583311_AAMDC_+	exon_05	442	619	410	509	389	411	441	395
TKOV3_00073	AAMP	TGGAAGCTTAGGGTCTCCAG	chr2:219134745-219134764_AAMP_+	exon_01	294	372	304	371	263	293	330	288
TKOV3_00074	AAMP	AAGAGGGCAACGAAGAGGGC	chr2:219134187-219134206_AAMP_-	exon_02	295	432	429	476	349	325	423	388
TKOV3_00075	AAMP	AATACCTTGGCAGTGACCGG	chr2:219132282-219132301_AAMP_-	exon_03	569	641	520	556	558	537	639	467
TKOV3_00076	AAMP	GGAGGTCTGGTCCTTTGAAG	chr2:219131584-219131603_AAMP_-	exon_04	434	483	429	415	372	408	444	413
TKOV3_00077	AANAT	GGCGCTGACAGCGTCCTCCG	chr17:74464953-74464972_AANAT_-	exon_02	201	197	236	166	153	156	197	170
TKOV3_00078	AANAT	AAGGCGCTGACAGCGTCCTC	chr17:74464955-74464974_AANAT_-	exon_02	187	188	180	154	133	119	178	187
TKOV3_00079	AANAT	GCACGGCCAGCACATGCAGG	chr17:74465788-74465807_AANAT_-	exon_04	139	251	138	191	128	126	156	153
TKOV3_00080	AANAT	GAGGTTCAGCTTCCACGCCG	chr17:74465935-74465954_AANAT_+	exon_04	462	544	386	470	348	385	419	400
TKOV3_00081	AAR2	TGTGGACAAGGCTAATCCGA	chr20:34827976-34827995_AAR2_+	exon_02	547	836	546	601	574	614	664	579
TKOV3_00082	AAR2	TAAGGAAGAAACCCATACGA	chr20:34828009-34828028_AAR2_-	exon_02	587	743	606	632	492	560	667	611
TKOV3_00083	AAR2	TGTCTACGAAGAAGTCAGCG	chr20:34832791-34832810_AAR2_-	exon_03	437	699	577	515	419	510	556	471
TKOV3_00084	AAR2	GTTCCGGTGGGACTTTGCTG	chr20:34843586-34843605_AAR2_+	exon_04	1112	1412	1052	1101	935	1008	1193	1059
TKOV3_00085	AARD	GCAGAGAGAGAATTTCCCAG	chr8:117950508-117950527_AARD_+	exon_01	686	909	717	805	604	621	832	607
TKOV3_00086	AARD	CAGGAGCACGGACATCCAGG	chr8:117950602-117950621_AARD_+	exon_01	581	765	631	685	471	564	676	618
TKOV3_00087	AARD	GAGCACGGACATCCAGGAGG	chr8:117950605-117950624_AARD_+	exon_01	521	638	491	561	432	553	534	434
TKOV3_00088	AARD	GCTGACGCGCGCCTTCCAGT	chr8:117950668-117950687_AARD_+	exon_01	627	603	607	556	550	491	684	511
TKOV3_00089	AARS2	AAAGGCGGCCCTCACGGCCG	chr6:44280923-44280942_AARS2_+	exon_01	260	329	259	269	202	233	291	265
TKOV3_00090	AARS2	GAGATCCAGAGCCTTTCCTC	chr6:44279199-44279218_AARS2_+	exon_03	269	364	268	293	215	227	313	214
TKOV3_00091	AARS2	GGTTCCAAAGCTCTACCAGC	chr6:44278753-44278772_AARS2_+	exon_04	651	776	614	799	558	611	764	575
TKOV3_00092	AARS2	GCTGCTCAACGCCATACAGC	chr6:44278038-44278057_AARS2_-	exon_05	304	319	284	256	240	228	351	268
TKOV3_00093	AARSD1	GCGTGACAGTTATGCCCGAG	chr17:41116421-41116440_AARSD1_-	exon_01	526	763	454	689	485	580	676	630
TKOV3_00094	AARS	AGAGCCCAGCATCTCGAAGA	chr16:70310893-70310912_AARS_+	exon_03	438	570	563	449	362	446	496	458
TKOV3_00095	AARS	GTAGGAATTGGCATGTAAGA	chr16:70310519-70310538_AARS_-	exon_04	689	881	713	723	597	602	656	670
TKOV3_00096	AARS	GAAGGATAACTTCTGGGAGA	chr16:70305823-70305842_AARS_-	exon_05	394	514	460	430	422	403	498	398
TKOV3_00097	AARS	GGCCTGACAACACAGGGCGT	chr16:70303523-70303542_AARS_-	exon_07	248	331	245	245	235	251	195	216
TKOV3_00098	AASDHPPT	AGTGCGATCGATTCAGCCCG	chr11:105948545-105948564_AASDHPPT_+	exon_01	586	683	553	627	489	483	671	612
TKOV3_00099	AASDHPPT	TGGCCAGTTCGTCTTTGCCC	chr11:105948581-105948600_AASDHPPT_+	exon_01	611	752	637	683	518	585	679	570
TKOV3_00100	AASDHPPT	GTTGCTCTTAGGAAACCCGA	chr11:105965343-105965362_AASDHPPT_+	exon_05	364	416	314	296	283	240	333	254
TKOV3_00101	AASDHPPT	ATGATTCCAAACCAACCCAG	chr11:105967483-105967502_AASDHPPT_+	exon_06	834	996	879	830	710	812	993	830
TKOV3_00102	AASDH	ATGGAAACGCTTCACCACCA	chr4:57221481-57221500_AASDH_+	exon_06	631	816	611	753	534	596	704	660
TKOV3_00103	AASDH	AATGGCTTCACAATTCAGGA	chr4:57220894-57220913_AASDH_-	exon_07	566	805	580	747	545	605	665	684
TKOV3_00104	AASDH	GATGAAGTGACAGTACCACT	chr4:57220329-57220348_AASDH_-	exon_08	445	602	474	544	330	459	489	477
TKOV3_00105	AASDH	AAGTCTGAGAATAAGCTCAG	chr4:57217551-57217570_AASDH_-	exon_10	149	157	144	185	100	157	140	125
TKOV3_00106	AASS	GAGGGAGGATGTGAACGCCT	chr7:121773675-121773694_AASS_-	exon_01	375	478	379	282	332	283	395	289
TKOV3_00107	AASS	TAGGCAGTGATTACATCCAA	chr7:121741476-121741495_AASS_-	exon_12	763	967	836	724	596	673	895	718
TKOV3_00108	AASS	TCTGGATCACATGTTAGCAA	chr7:121732935-121732954_AASS_-	exon_16	953	1169	1006	1206	842	823	972	1090
TKOV3_00109	AASS	TCTGCCACCTATCTGCTCGA	chr7:121731764-121731783_AASS_-	exon_17	681	859	733	620	577	605	719	647
TKOV3_00110	AATF	GAACCCGCGACCAAGCGAGG	chr17:35306470-35306489_AATF_+	exon_01	193	246	181	196	161	183	189	195
TKOV3_00111	AATF	TTTGTCCGTGTCCAAGAGGG	chr17:35307610-35307629_AATF_-	exon_02	609	809	626	727	537	611	626	659
TKOV3_00112	AATF	GATGACGCGGAAGACTCCCA	chr17:35310452-35310471_AATF_+	exon_03	428	599	416	426	410	392	416	458
TKOV3_00113	AATF	GATGGGACAAAGCCCAATGC	chr17:35344005-35344024_AATF_+	exon_05	182	248	183	188	136	162	177	138
TKOV3_00114	AATK	GTTGAAGAAGGACGACGACA	chr17:79139772-79139791_AATK_+	exon_01	326	402	315	369	256	294	309	295
TKOV3_00115	AATK	AGACACAGCCACCACGGCGA	chr17:79108243-79108262_AATK_+	exon_02	653	733	604	677	543	638	647	646
TKOV3_00116	AATK	GAGTGGCAGGACGTACACGT	chr17:79104904-79104923_AATK_+	exon_03	589	802	668	647	522	537	705	602
TKOV3_00117	AATK	TACCTGAAGGAAATCGGCCG	chr17:79102286-79102305_AATK_-	exon_04	553	584	482	472	377	475	555	483
TKOV3_00118	ABAT	GCGCTGGGCGAGCAACATGG	chr16:8829604-8829623_ABAT_-	exon_02	824	1082	854	967	745	775	855	858
TKOV3_00119	ABAT	TGATGAAGACGGAAGTCCCA	chr16:8839921-8839940_ABAT_+	exon_03	236	411	224	315	203	284	272	331
TKOV3_00120	ABAT	TGCAATTACGAAGAGAGCCG	chr16:8844303-8844322_ABAT_+	exon_05	359	486	445	354	349	324	414	413
TKOV3_00121	ABAT	TTGGATGAGTTTCAGCAGGG	chr16:8851629-8851648_ABAT_-	exon_06	533	611	563	620	480	496	724	565
TKOV3_00122	ABCA10	TCTCCCTTAGAAATGAAAGG	chr17:67215827-67215846_ABCA10_+	exon_07	7	6	5	4	2	3	8	6
TKOV3_00123	ABCA10	ATAAGGAAACCTATGCTCGC	chr17:67212092-67212111_ABCA10_-	exon_09	535	660	495	725	430	548	615	499
TKOV3_00124	ABCA10	GGATGAGTTTCTCTACTCCG	chr17:67152037-67152056_ABCA10_+	exon_30	221	243	180	131	164	132	191	159
TKOV3_00125	ABCA10	TGTGTGGAGAGCTTCCACCT	chr17:67148225-67148244_ABCA10_+	exon_37	301	385	279	398	244	280	297	262
TKOV3_00126	ABCA12	AAATGCAAAGACACACCCTA	chr2:215928846-215928865_ABCA12_-	exon_03	704	899	783	717	602	622	757	751
TKOV3_00127	ABCA12	ACTAAACAAACAGTTCTCCC	chr2:215914352-215914371_ABCA12_-	exon_06	663	809	636	712	504	543	695	676
TKOV3_00128	ABCA12	GTGACTGACAGTTTGGCCAG	chr2:215891555-215891574_ABCA12_-	exon_10	471	748	525	676	433	511	552	492
TKOV3_00129	ABCA12	ATGGTGCTAAATGATCCTTG	chr2:215876321-215876340_ABCA12_+	exon_17	588	615	601	603	456	479	652	608
TKOV3_00130	ABCA13	GAGCCAATTCTTCCACAGCA	chr7:48211112-48211131_ABCA13_-	exon_01	1006	1230	998	1076	825	872	973	889
TKOV3_00131	ABCA13	AGAGATACAAGACCTGGCAG	chr7:48259011-48259030_ABCA13_+	exon_04	642	679	649	714	468	577	715	654
TKOV3_00132	ABCA13	TGAACACACCATCTTCTCCA	chr7:48278857-48278876_ABCA13_-	exon_09	835	1202	875	1146	780	975	950	954
TKOV3_00133	ABCA13	TCAGAAGACACTCACAGGCA	chr7:48280496-48280515_ABCA13_+	exon_10	1153	1572	1224	1428	1006	1283	1302	1224
TKOV3_00134	ABCA1	TGGCTTGTTGGCCTCAGCTG	chr9:107665940-107665959_ABCA1_-	exon_02	827	1006	766	869	783	743	871	748
TKOV3_00135	ABCA1	GAGTCGGGTAACGGAAACAG	chr9:107646751-107646770_ABCA1_+	exon_04	455	478	440	425	408	361	472	411
TKOV3_00136	ABCA1	CCAGAAAGACACCAGCATGA	chr9:107645374-107645393_ABCA1_-	exon_05	1093	1249	1112	1178	856	1020	1273	1158
TKOV3_00137	ABCA1	GAAGCTTCAAGATTTCCTGG	chr9:107624058-107624077_ABCA1_-	exon_06	564	626	605	534	486	470	587	537
TKOV3_00138	ABCA2	AGAACGTGACGCTCAAACGC	chr9:139922536-139922555_ABCA2_-	exon_01	460	606	472	541	417	473	476	451
TKOV3_00139	ABCA2	CAGGATAAAGAACAGCACCA	chr9:139918638-139918657_ABCA2_+	exon_02	1011	993	836	798	737	663	970	681
TKOV3_00140	ABCA2	TGAGCGCCTGGACCGCGTGG	chr9:139917283-139917302_ABCA2_-	exon_05	615	768	611	710	571	649	610	628
TKOV3_00141	ABCA2	TCACAGTCTGGCCTCCACAA	chr9:139916395-139916414_ABCA2_-	exon_07	860	1140	927	810	780	735	899	804
TKOV3_00142	ABCA3	GCAGGGTGTAGTTCTTCCAG	chr16:2376416-2376435_ABCA3_+	exon_04	536	681	546	598	465	505	536	553
TKOV3_00143	ABCA3	TCCCAGGTGTCTCCTGGCGG	chr16:2376094-2376113_ABCA3_+	exon_05	310	355	311	250	228	256	325	249
TKOV3_00144	ABCA3	GTCCTCAAAGTCCTTCTCGG	chr16:2374498-2374517_ABCA3_+	exon_06	378	522	340	400	314	352	402	343
TKOV3_00145	ABCA3	ACACACGGAGAAATTACATG	chr16:2373645-2373664_ABCA3_-	exon_07	676	885	709	695	548	611	746	725
TKOV3_00146	ABCA4	AATTCCAGGAGATTCTCCTG	chr1:94577017-94577036_ABCA4_+	exon_03	131	171	131	165	97	121	159	170
TKOV3_00147	ABCA4	TTCTCTCCGGGTGAGTCCGG	chr1:94574139-94574158_ABCA4_+	exon_04	547	815	580	723	472	552	597	687
TKOV3_00148	ABCA4	GAAGGACATCGCCTGCAGCG	chr1:94564499-94564518_ABCA4_-	exon_06	471	707	523	600	490	509	608	543
TKOV3_00149	ABCA4	ATAGATAGGATCCTTCCTTG	chr1:94546053-94546072_ABCA4_+	exon_08	14	45	21	47	14	21	15	26
TKOV3_00150	ABCA5	TCTACTGATCATCTACCTGA	chr17:67309235-67309254_ABCA5_-	exon_03	865	962	847	925	633	693	834	806
TKOV3_00151	ABCA5	GATCAAGATAGACAGCCAAG	chr17:67297292-67297311_ABCA5_+	exon_09	487	766	534	710	479	505	541	570
TKOV3_00152	ABCA5	ACTGCCTTACTTGGCCACAG	chr17:67287416-67287435_ABCA5_-	exon_12	482	590	480	532	419	467	717	433
TKOV3_00153	ABCA5	GAAGCAGAAATTGACCAAGC	chr17:67280096-67280115_ABCA5_-	exon_18	808	1026	794	886	693	790	929	747
TKOV3_00154	ABCA6	ACAGTCCTAGAAGTATTGAG	chr17:67133611-67133630_ABCA6_+	exon_03	491	654	473	557	420	439	525	483
TKOV3_00155	ABCA6	AGGGATATAACAGTCCACTT	chr17:67132252-67132271_ABCA6_-	exon_04	389	488	331	471	306	329	411	348
TKOV3_00156	ABCA6	GAAACACAACCAAATTGGTG	chr17:67124879-67124898_ABCA6_+	exon_08	523	556	476	551	402	463	602	492
TKOV3_00157	ABCA6	ACACCAAAGGACTAATGCTA	chr17:67119471-67119490_ABCA6_-	exon_10	871	956	928	910	681	725	930	903
TKOV3_00158	ABCA7	CTGGGAACTGGCCAGAGCGC	chr19:1042670-1042689_ABCA7_+	exon_01	409	499	440	435	348	365	473	375
TKOV3_00159	ABCA7	GTGCAAAGAGTAGCTTCCCG	chr19:1043418-1043437_ABCA7_-	exon_03	391	453	497	485	370	387	461	408
TKOV3_00160	ABCA7	ATTGGAACTGTCGTTCATGA	chr19:1043806-1043825_ABCA7_-	exon_04	366	406	353	461	295	330	411	345
TKOV3_00161	ABCA7	TGGAGGCCGGGACCACATGG	chr19:1044620-1044639_ABCA7_+	exon_05	551	758	597	716	441	609	607	599
TKOV3_00162	ABCA8	GAGGAGGAACACGACCAGGC	chr17:66925304-66925323_ABCA8_+	exon_09	319	571	391	423	294	423	349	394
TKOV3_00163	ABCA8	ATGAGATTTGAGCCGTCCGA	chr17:66924137-66924156_ABCA8_+	exon_10	781	819	740	804	638	660	753	685
TKOV3_00164	ABCA8	AAGCGCCTCCAGAATTCCAA	chr17:66920859-66920878_ABCA8_-	exon_11	677	828	591	654	508	593	687	548
TKOV3_00165	ABCA8	ACTGCAATACTTGGTCACAG	chr17:66917582-66917601_ABCA8_-	exon_13	337	379	368	318	289	317	356	243
TKOV3_00166	ABCA9	TGGCAGGAAGAACAATCATG	chr17:67041464-67041483_ABCA9_-	exon_04	1102	1380	1128	1127	872	1096	1168	1106
TKOV3_00167	ABCA9	AATCAGTTGCAACTCCTCCT	chr17:67039757-67039776_ABCA9_+	exon_06	776	1094	886	1001	752	840	871	937
TKOV3_00168	ABCA9	ACTGCCCTCCTTGGTCACAG	chr17:67024735-67024754_ABCA9_-	exon_12	489	693	634	705	402	513	559	538
TKOV3_00169	ABCA9	AGATGAGGCTGACATTCTGG	chr17:67023120-67023139_ABCA9_-	exon_15	611	724	607	682	521	504	733	633
TKOV3_00170	ABCB10	GGTGGCTCGAGCAGCCGCAG	chr1:229694356-229694375_ABCB10_+	exon_01	170	196	160	203	167	154	218	165
TKOV3_00171	ABCB10	CGGCACTGAGCCCTAGGCAG	chr1:229685038-229685057_ABCB10_+	exon_02	815	1000	825	817	660	840	843	714
TKOV3_00172	ABCB10	ACAGCAATGATTGACACTGG	chr1:229678051-229678070_ABCB10_+	exon_04	522	656	540	520	449	425	616	585
TKOV3_00173	ABCB10	CCAGAAAGCATACATTAGGA	chr1:229675222-229675241_ABCB10_+	exon_06	794	1216	834	1018	762	875	916	824
TKOV3_00174	ABCB11	AAAGGTGATGGCGTTAGAGT	chr2:169870829-169870848_ABCB11_-	exon_04	861	1084	894	1035	739	842	981	940
TKOV3_00175	ABCB11	GGAACTGTTAGTCCATACAA	chr2:169869817-169869836_ABCB11_+	exon_05	394	564	503	504	386	419	500	420
TKOV3_00176	ABCB11	GCTGTCGCAGTACTTATCAC	chr2:169853158-169853177_ABCB11_-	exon_06	733	793	644	741	536	504	679	700
TKOV3_00177	ABCB11	GTTTGACTGCAATTCAGTGG	chr2:169851884-169851903_ABCB11_-	exon_07	725	939	783	768	638	659	817	665
TKOV3_00178	ABCB1	GACCACCTTGGTCCTCTCAG	chr7:87183106-87183125_ABCB1_-	exon_10	484	759	466	654	421	491	561	558
TKOV3_00179	ABCB1	GGGCAAGGACAACTTACATG	chr7:87179150-87179169_ABCB1_+	exon_14	423	536	471	528	453	389	550	350
TKOV3_00180	ABCB1	AAGCGAAGCAGTGGTTCAGG	chr7:87178678-87178697_ABCB1_-	exon_15	603	838	694	697	547	575	743	634
TKOV3_00181	ABCB1	CAAACGATGAGCTATCACAA	chr7:87175299-87175318_ABCB1_+	exon_16	819	941	729	863	589	763	828	751
TKOV3_00182	ABCB4	GAGACCTGATCCGTGAGCTA	chr7:87092147-87092166_ABCB4_+	exon_04	770	1088	894	951	739	835	958	844
TKOV3_00183	ABCB4	TAGCCGCGTATTGAGTTCAG	chr7:87082265-87082284_ABCB4_+	exon_06	1331	1369	1297	1392	1112	1077	1328	1140
TKOV3_00184	ABCB4	GCTGATGGCCATTATCACAA	chr7:87080975-87080994_ABCB4_+	exon_07	443	575	497	428	396	453	488	413
TKOV3_00185	ABCB4	AGGACTGTGATAGCTTTCGG	chr7:87079308-87079327_ABCB4_-	exon_08	781	972	707	855	596	733	851	634
TKOV3_00186	ABCB5	AAACTGAGAAAGGAAGCAGT	chr7:20666199-20666218_ABCB5_+	exon_03	321	521	373	437	336	380	411	337
TKOV3_00187	ABCB5	AAACCAGTGGCATTAAAGGA	chr7:20668388-20668407_ABCB5_-	exon_04	803	1107	991	947	772	780	1090	818
TKOV3_00188	ABCB5	AAGTGCCTATTCCAAAGCTG	chr7:20685408-20685427_ABCB5_+	exon_08	557	732	580	587	422	541	642	578
TKOV3_00189	ABCB5	TACAGCAAGAACAGTCCCGA	chr7:20685745-20685764_ABCB5_-	exon_09	672	815	767	728	590	536	735	579
TKOV3_00190	ABCB6	GGCCAGACTCTCCAGCACGG	chr2:220083045-220083064_ABCB6_+	exon_01	361	421	383	374	260	341	350	331
TKOV3_00191	ABCB6	TCTAGGTTCAGTTTAGCCTG	chr2:220082515-220082534_ABCB6_-	exon_02	866	1243	871	942	671	824	969	931
TKOV3_00192	ABCB6	GCCACAGGTAGCCACTCAGG	chr2:220081479-220081498_ABCB6_+	exon_03	569	717	589	592	489	516	586	601
TKOV3_00193	ABCB6	TCTTCCTCAAGTTCCTCCAG	chr2:220081108-220081127_ABCB6_-	exon_04	948	1172	898	1021	792	938	935	879
TKOV3_00194	ABCB7	TTAGCGGCTCAGGTCCGCAG	chrX:74375988-74376007_ABCB7_-	exon_01	242	287	251	262	218	227	184	234
TKOV3_00195	ABCB7	TGTTGGCATGGTCATGCAGG	chrX:74332752-74332771_ABCB7_-	exon_03	423	645	511	583	429	466	503	486
TKOV3_00196	ABCB7	AATCAGAACTGCTGTTGCCA	chrX:74296361-74296380_ABCB7_+	exon_05	468	716	540	733	429	491	624	663
TKOV3_00197	ABCB7	ACAGACGGGAGCTTTATCTA	chrX:74295301-74295320_ABCB7_-	exon_06	628	730	648	744	636	596	685	588
TKOV3_00198	ABCB8	ACAGGGCCACAAGGCAGAGG	chr7:150730863-150730882_ABCB8_-	exon_02	470	567	467	530	390	497	467	504
TKOV3_00199	ABCB8	AAGTACACAAGGGACCACGT	chr7:150731432-150731451_ABCB8_+	exon_03	399	647	445	478	388	401	519	365
TKOV3_00200	ABCB8	GCATGGCTGTGGACATGCGG	chr7:150731641-150731660_ABCB8_+	exon_04	196	209	167	118	110	137	152	168
TKOV3_00201	ABCB8	GGACTCCTTGCAGATCGCCA	chr7:150732956-150732975_ABCB8_+	exon_07	520	583	434	578	457	469	530	438
TKOV3_00202	ABCB9	TGTGGCCAAGAACAGTGCGC	chr12:123444563-123444582_ABCB9_-	exon_02	608	880	573	665	465	543	589	623
TKOV3_00203	ABCB9	TGACGATGCCATCAATGGCG	chr12:123435062-123435081_ABCB9_+	exon_03	674	904	705	843	570	634	748	706
TKOV3_00204	ABCB9	AGCGGAAGAGACAGTTTCGA	chr12:123434380-123434399_ABCB9_+	exon_04	582	792	683	669	594	592	620	559
TKOV3_00205	ABCB9	GAAGCCCATGAAGGTGACCA	chr12:123433216-123433235_ABCB9_+	exon_05	414	592	487	468	404	359	457	432
TKOV3_00206	ABCC10	TGTGCGGCAGCAGCGCAGCG	chr6:43395739-43395758_ABCC10_+	exon_02	240	312	221	309	202	206	286	251
TKOV3_00207	ABCC10	GGGCAGGAGCCACTAAGCCA	chr6:43400664-43400683_ABCC10_+	exon_03	508	674	573	539	449	496	656	515
TKOV3_00208	ABCC10	GGGTCATCAAGTTCTGCGGG	chr6:43402387-43402406_ABCC10_+	exon_04	688	869	722	777	535	641	871	822
TKOV3_00209	ABCC10	AGGAGACCATTGATCACCCA	chr6:43403546-43403565_ABCC10_-	exon_05	503	565	420	493	405	446	514	440
TKOV3_00210	ABCC11	TGGGTGCCCAACTCTTCTGG	chr16:48265792-48265811_ABCC11_-	exon_01	942	1109	846	947	776	877	964	759
TKOV3_00211	ABCC11	GGAGGGCAGCTGTCCCACCG	chr16:48264404-48264423_ABCC11_-	exon_02	210	191	203	147	175	183	208	137
TKOV3_00212	ABCC11	AACAGGCCAGCATTGTCCAG	chr16:48261837-48261856_ABCC11_+	exon_03	399	524	399	449	304	316	429	397
TKOV3_00213	ABCC11	AAGAAGAAGTCTCAAGGCGA	chr16:48258304-48258323_ABCC11_-	exon_04	494	703	458	597	370	500	471	510
TKOV3_00214	ABCC12	CAGGTTAGCACCCAACCCGG	chr16:48177960-48177979_ABCC12_-	exon_02	490	618	471	584	419	463	574	521
TKOV3_00215	ABCC12	ACGTGGTGTGGAAATTCCAG	chr16:48175183-48175202_ABCC12_-	exon_03	426	567	463	510	376	403	512	540
TKOV3_00216	ABCC12	GCCAACCCAGACTTTCCCAG	chr16:48174769-48174788_ABCC12_+	exon_04	743	851	731	632	628	629	823	528
TKOV3_00217	ABCC12	AAAGACCATTAGGATCGGGA	chr16:48173155-48173174_ABCC12_+	exon_05	408	634	479	577	388	479	557	448
TKOV3_00218	ABCC1	TATCTCTCCCGACATGACCG	chr16:16101790-16101809_ABCC1_+	exon_02	971	1203	961	1037	800	905	1144	932
TKOV3_00219	ABCC1	AACTCTCTTGGGCATCACCA	chr16:16103737-16103756_ABCC1_+	exon_03	843	982	796	969	721	755	1039	677
TKOV3_00220	ABCC1	GATGGCTAGGGCACACACTA	chr16:16108433-16108452_ABCC1_-	exon_04	450	481	504	487	371	357	444	338
TKOV3_00221	ABCC1	GACGAGCTGAATGAGTAAGA	chr16:16110405-16110424_ABCC1_-	exon_05	255	316	301	286	244	242	280	277
TKOV3_00222	ABCC2	ACACGTGGAGAAGCTGCCAG	chr10:101544466-101544485_ABCC2_-	exon_02	628	745	622	712	586	598	728	624
TKOV3_00223	ABCC2	GATTGGTATATCGAACAGCA	chr10:101552074-101552093_ABCC2_-	exon_03	655	776	776	693	585	543	811	656
TKOV3_00224	ABCC2	GTAGGAGATGAAGAACAGGC	chr10:101553677-101553696_ABCC2_-	exon_05	619	729	672	628	487	562	665	564
TKOV3_00225	ABCC2	TGAGTAGCATTACCTACAGC	chr10:101554195-101554214_ABCC2_+	exon_06	420	539	422	416	349	396	488	430
TKOV3_00226	ABCC3	GGATGATGTAGCCACGACAA	chr17:48733324-48733343_ABCC3_-	exon_02	564	812	624	757	491	589	603	584
TKOV3_00227	ABCC3	GCAGGGCGTACAGTCTTCGG	chr17:48734442-48734461_ABCC3_+	exon_04	915	1145	894	1079	727	877	989	925
TKOV3_00228	ABCC3	GTAGAAGGTGGTGAAGCGGA	chr17:48735462-48735481_ABCC3_-	exon_05	338	559	450	498	428	373	478	450
TKOV3_00229	ABCC3	GCGGGAGAGAAAGCCAGCGC	chr17:48735815-48735834_ABCC3_-	exon_06	121	132	129	130	99	99	116	146
TKOV3_00230	ABCC4	GATGCTGCCCGTGTACCAGG	chr13:95953550-95953569_ABCC4_-	exon_01	604	676	606	557	500	484	654	499
TKOV3_00231	ABCC4	GAAGACCGCTCACAGCACCT	chr13:95899915-95899934_ABCC4_-	exon_02	766	762	635	654	552	585	773	622
TKOV3_00232	ABCC4	CACAGCGTACGCCTATGCCA	chr13:95886980-95886999_ABCC4_-	exon_04	613	926	673	707	571	611	781	636
TKOV3_00233	ABCC4	GGAAGTTGTTCTCATCACTG	chr13:95861690-95861709_ABCC4_-	exon_06	812	875	785	760	637	678	789	640
TKOV3_00234	ABCC5	GAAACAGCAGCCCGAGCCGA	chr3:183707131-183707150_ABCC5_-	exon_03	520	646	455	516	410	406	570	467
TKOV3_00235	ABCC5	CCTTAGACACCAGCACCCAG	chr3:183706502-183706521_ABCC5_-	exon_04	895	1226	950	1037	781	897	1049	870
TKOV3_00236	ABCC5	GATCCACACAACCCTTCGCA	chr3:183705630-183705649_ABCC5_+	exon_05	793	1244	824	1000	695	829	837	992
TKOV3_00237	ABCC5	TAAAGAGAAATCCCTGGGTG	chr3:183700564-183700583_ABCC5_-	exon_06	699	966	829	750	591	651	903	680
TKOV3_00238	ABCC6	AAGGACCCAGAGGTACATGG	chr16:16315584-16315603_ABCC6_+	exon_02	316	380	329	307	248	263	310	261
TKOV3_00239	ABCC6	TACTGTGTGGCTCACCACGA	chr16:16313681-16313700_ABCC6_-	exon_03	337	441	382	361	375	415	340	352
TKOV3_00240	ABCC6	TGCCCAGCAGGCCTCCGGAG	chr16:16313413-16313432_ABCC6_-	exon_04	318	475	354	397	335	301	313	356
TKOV3_00241	ABCC6	TGCCAGATGGCCTTCAGCAG	chr16:16297351-16297370_ABCC6_+	exon_08	468	597	446	447	419	432	454	430
TKOV3_00242	ABCC8	TGAAGGTCAGGATCCACCGC	chr11:17496485-17496504_ABCC8_+	exon_02	605	595	635	521	551	500	687	520
TKOV3_00243	ABCC8	GTTGTGATAGTAGACCACGG	chr11:17491682-17491701_ABCC8_+	exon_03	311	467	370	450	293	348	474	384
TKOV3_00244	ABCC8	GCTGCGAGAAGCCGATGGCG	chr11:17485065-17485084_ABCC8_+	exon_04	414	563	342	425	332	358	460	391
TKOV3_00245	ABCC8	GAGGGAGGTGAAGCCTCCCG	chr11:17483330-17483349_ABCC8_-	exon_05	82	88	80	82	38	48	80	70
TKOV3_00246	ABCC9	GTACTGCTCTTTCTAGGCGG	chr12:22078994-22079013_ABCC9_-	exon_03	664	742	767	656	626	532	765	573
TKOV3_00247	ABCC9	GAATGGGCTCTTGATGGCTG	chr12:22069897-22069916_ABCC9_-	exon_04	615	802	634	751	527	534	710	638
TKOV3_00248	ABCC9	ATACCAGCAGAGCTCCACGG	chr12:22063756-22063775_ABCC9_+	exon_07	584	754	622	700	574	595	674	655
TKOV3_00249	ABCC9	TAAAGTACTGAATTGGCGCA	chr12:22061049-22061068_ABCC9_+	exon_09	611	761	655	715	499	638	651	660
TKOV3_00250	ABCD1	GAAGGTGCGGCTCACCAAGG	chrX:152991020-152991039_ABCD1_-	exon_01	288	386	347	378	270	337	345	341
TKOV3_00251	ABCD1	GCTCCAGCATAACATACCAC	chrX:152994761-152994780_ABCD1_-	exon_02	685	807	743	623	573	610	807	692
TKOV3_00252	ABCD1	GATCATGTCGTCGTACAAGG	chrX:153001687-153001706_ABCD1_+	exon_03	774	789	899	825	663	680	822	748
TKOV3_00253	ABCD1	GCTGGCTGGCTACACAGCCC	chrX:153001807-153001826_ABCD1_+	exon_04	198	235	175	211	154	207	201	175
TKOV3_00254	ABCD2	GCAGAGGAAGCACATAGAAA	chr12:40012552-40012571_ABCD2_-	exon_01	769	1084	853	1045	765	778	861	900
TKOV3_00255	ABCD2	ATTTGGCAAACTGGTGGCAG	chr12:40012568-40012587_ABCD2_-	exon_01	698	854	654	830	597	579	737	762
TKOV3_00256	ABCD2	TGGAAAGATGTCCTGTCAGG	chr12:39973382-39973401_ABCD2_-	exon_08	546	644	600	659	471	519	623	650
TKOV3_00257	ABCD2	TAACACACAGACCTTCTCTT	chr12:39967520-39967539_ABCD2_-	exon_09	760	951	764	930	613	676	685	809
TKOV3_00258	ABCD3	GACGGCGCGAAACTCCTCGC	chr1:94884058-94884077_ABCD3_+	exon_01	394	528	404	475	322	325	386	413
TKOV3_00259	ABCD3	ACTGAAGATACTCCTCATAG	chr1:94940779-94940798_ABCD3_-	exon_06	484	556	551	531	413	416	576	496
TKOV3_00260	ABCD3	ATAGGGCCCAGCGAGCATGA	chr1:94946016-94946035_ABCD3_+	exon_09	692	960	748	873	639	701	752	697
TKOV3_00261	ABCD3	AACTAGGTAACCAACAACAG	chr1:94953259-94953278_ABCD3_-	exon_12	441	602	413	509	443	502	499	522
TKOV3_00262	ABCD4	TAGATCTGCAATTTCTCCAG	chr14:74766944-74766963_ABCD4_-	exon_02	691	912	706	793	609	642	794	753
TKOV3_00263	ABCD4	GAGGAGGGAGGCTTCACCTT	chr14:74763019-74763038_ABCD4_+	exon_05	409	561	403	417	345	358	468	429
TKOV3_00264	ABCD4	ATGCACCAGCTTCATCACAA	chr14:74762583-74762602_ABCD4_+	exon_06	888	911	895	916	716	738	841	811
TKOV3_00265	ABCD4	AGCACATGAGGACAGACCGC	chr14:74759918-74759937_ABCD4_-	exon_08	574	854	673	640	522	553	632	664
TKOV3_00266	ABCE1	TATGGTGTACCAAGCGCCTA	chr4:146038512-146038531_ABCE1_+	exon_10	207	405	315	296	216	250	262	249
TKOV3_00267	ABCE1	GGAAGACTTAAACCTGATGA	chr4:146042361-146042380_ABCE1_+	exon_12	444	550	513	516	503	356	484	445
TKOV3_00268	ABCE1	TAGGTGCAGACATTATCTGG	chr4:146044364-146044383_ABCE1_+	exon_15	691	805	611	664	553	653	666	490
TKOV3_00269	ABCE1	GAAGTCATGTTCCACAACAA	chr4:146044659-146044678_ABCE1_-	exon_16	447	434	412	365	400	410	500	364
TKOV3_00270	ABCF1	AACTGCCACCGCGATGCCGA	chr6:30539252-30539271_ABCF1_+	exon_01	690	804	601	671	600	573	671	596
TKOV3_00271	ABCF1	GCAGTAGAAGATAAACAGGC	chr6:30545610-30545629_ABCF1_+	exon_03	357	528	375	445	319	381	418	477
TKOV3_00272	ABCF1	GCGGGAGGACATCTCCGCCT	chr6:30550913-30550932_ABCF1_-	exon_10	293	334	341	272	193	250	323	275
TKOV3_00273	ABCF1	GTCCTACCAGCCCGTAGCGG	chr6:30551459-30551478_ABCF1_-	exon_11	503	658	455	568	501	486	523	459
TKOV3_00274	ABCF2	AGGCTGCCAAAGCTCGACAG	chr7:150923482-150923501_ABCF2_-	exon_02	484	644	556	566	441	522	554	502
TKOV3_00275	ABCF2	AACCAATGAGGCCATAACGA	chr7:150921874-150921893_ABCF2_+	exon_03	660	892	645	631	440	591	644	624
TKOV3_00276	ABCF2	GAGCGGCTGGCTCATGAGGA	chr7:150921020-150921039_ABCF2_-	exon_04	513	639	541	555	439	429	542	525
TKOV3_00277	ABCF2	GGAGCTCTACGAGCGCCTGG	chr7:150920897-150920916_ABCF2_-	exon_05	183	150	140	141	124	101	174	145
TKOV3_00278	ABCF3	ACTATTGCAAGAGGTGTCCG	chr3:183904359-183904378_ABCF3_+	exon_02	764	910	652	740	567	599	808	779
TKOV3_00279	ABCF3	AGGGCTGAGCCACAAAGCCA	chr3:183904582-183904601_ABCF3_+	exon_03	344	447	361	419	268	352	354	331
TKOV3_00280	ABCF3	AAAGAAGTTAGAGAAGGCCG	chr3:183905463-183905482_ABCF3_+	exon_05	603	761	577	610	544	562	679	625
TKOV3_00281	ABCF3	TGCGAGAGGATTTGCTACGG	chr3:183906138-183906157_ABCF3_+	exon_07	603	682	600	576	467	415	585	507
TKOV3_00282	ABCG1	TTTCTCGGTCGGCACCGCCA	chr21:43639393-43639412_ABCG1_+	exon_01	540	614	545	530	512	433	651	510
TKOV3_00283	ABCG1	GAGGCAAGGAGGAGAAGCGC	chr21:43645930-43645949_ABCG1_-	exon_02	340	549	394	460	318	388	404	434
TKOV3_00284	ABCG1	TCCCGGAAATTCCTTTCAGG	chr21:43691193-43691212_ABCG1_-	exon_03	284	370	337	362	262	286	330	298
TKOV3_00285	ABCG1	CAAGCGCCTGGCCATCGCGC	chr21:43702461-43702480_ABCG1_+	exon_06	466	461	409	421	366	348	516	337
TKOV3_00286	ABCG2	GACCTGAAGGCATTTACTGA	chr4:89061050-89061069_ABCG2_-	exon_02	659	868	698	797	667	716	766	690
TKOV3_00287	ABCG2	GCTGCAAGGAAAGATCCAAG	chr4:89053034-89053053_ABCG2_-	exon_04	439	501	476	484	400	366	457	384
TKOV3_00288	ABCG2	GTTGGAACTCAGTTTATCCG	chr4:89042925-89042944_ABCG2_-	exon_06	406	497	407	422	346	345	441	421
TKOV3_00289	ABCG2	AGGCCTCCTGAGCAGGCCCG	chr4:89039282-89039301_ABCG2_+	exon_07	110	116	151	97	74	78	145	83
TKOV3_00290	ABCG4	TGGGCTGTGGACTAGGGCCG	chr11:119020701-119020720_ABCG4_+	exon_02	548	606	586	546	478	449	530	482
TKOV3_00291	ABCG4	TCTCAGGTAAATTCTGCCGC	chr11:119024760-119024779_ABCG4_+	exon_03	50	32	64	11	22	15	63	19
TKOV3_00292	ABCG4	GTAGCAGGACATCTTGCGGA	chr11:119025029-119025048_ABCG4_-	exon_04	285	355	329	384	289	308	344	293
TKOV3_00293	ABCG4	GAAGCGTCTGGCCATCGCCC	chr11:119025557-119025576_ABCG4_+	exon_06	410	569	487	404	291	404	518	452
TKOV3_00294	ABCG5	GAGACCCATGGACCCTCCGG	chr2:44065774-44065793_ABCG5_+	exon_01	278	351	295	278	248	290	294	273
TKOV3_00295	ABCG5	GGACATGGCGTCCAGCAGCG	chr2:44059188-44059207_ABCG5_+	exon_03	482	613	501	499	447	507	593	499
TKOV3_00296	ABCG5	GGAAGGAGCCGGGATTGCCG	chr2:44058916-44058935_ABCG5_+	exon_04	305	388	284	339	224	278	290	318
TKOV3_00297	ABCG5	GATTGGCAACTACAGCTTGG	chr2:44055185-44055204_ABCG5_-	exon_05	666	938	755	756	617	652	868	652
TKOV3_00298	ABCG8	GAGGAGAGAGGGCTGCCGAA	chr2:44066211-44066230_ABCG8_+	exon_01	569	714	603	621	478	496	622	553
TKOV3_00299	ABCG8	AGGAGAACAATCTATCCTGG	chr2:44071651-44071670_ABCG8_-	exon_02	487	676	485	518	410	378	499	421
TKOV3_00300	ABCG8	GAGCCAGCTGCTCAAACCAA	chr2:44073317-44073336_ABCG8_-	exon_03	513	802	573	659	484	593	632	573
TKOV3_00301	ABCG8	GCTGCCCAGAACCTTCTCCC	chr2:44078922-44078941_ABCG8_+	exon_04	852	883	742	912	661	760	935	759
TKOV3_00302	ABHD10	GCAGCACGCTGAGGCCACGG	chr3:111697992-111698011_ABHD10_-	exon_01	381	518	384	416	324	384	484	381
TKOV3_00303	ABHD10	TCCGTGCAAGCAGCACGCTG	chr3:111698001-111698020_ABHD10_-	exon_01	302	253	249	257	255	279	278	220
TKOV3_00304	ABHD10	TAACTCAGAGGAAAGCACAC	chr3:111705144-111705163_ABHD10_+	exon_03	652	908	732	963	592	683	769	704
TKOV3_00305	ABHD10	GAAGCATAAGCCACCCTCCA	chr3:111705781-111705800_ABHD10_-	exon_04	692	912	831	768	589	664	827	574
TKOV3_00306	ABHD11	CCACGGCCCTAGCTTCGCGA	chr7:73153031-73153050_ABHD11_-	exon_01	562	627	526	501	459	524	536	474
TKOV3_00307	ABHD11	CTGGGCCAAGATCTTGGCGA	chr7:73152673-73152692_ABHD11_+	exon_02	275	402	267	304	246	341	358	268
TKOV3_00308	ABHD11	GCTGTGGCCAACGACGACGC	chr7:73151931-73151950_ABHD11_+	exon_03	380	510	412	424	340	390	444	434
TKOV3_00309	ABHD11	TGCTGTAGATATCAGCCCAG	chr7:73151679-73151698_ABHD11_-	exon_04	56	99	83	96	56	64	64	91
TKOV3_00310	ABHD12B	GGACGCGCAGGACTGCCAGG	chr14:51338895-51338914_ABHD12B_+	exon_01	547	727	592	621	529	472	546	489
TKOV3_00311	ABHD12B	GTGTGAGGAATCTTTAACTC	chr14:51345498-51345517_ABHD12B_-	exon_03	448	681	471	522	460	509	508	403
TKOV3_00312	ABHD12B	TATGAAGCAGCCCTTCGTGA	chr14:51347225-51347244_ABHD12B_+	exon_04	528	463	514	427	389	454	548	356
TKOV3_00313	ABHD12B	TCAGAGTCTCACCTTTAACA	chr14:51355614-51355633_ABHD12B_-	exon_09	731	919	825	847	702	667	745	806
TKOV3_00314	ABHD12	GCGCTCATGCTCCAAGGCGA	chr20:25371298-25371317_ABHD12_+	exon_01	598	807	551	728	520	556	684	591
TKOV3_00315	ABHD12	CCAGAGGAAGACGTGACCAT	chr20:25303970-25303989_ABHD12_-	exon_03	872	1131	872	967	709	871	999	1026
TKOV3_00316	ABHD12	GATGTGGTATGAGGATGCCT	chr20:25300887-25300906_ABHD12_-	exon_04	670	859	692	822	538	683	722	680
TKOV3_00317	ABHD12	CAGAGGAGGCGACCACCGCG	chr20:25297698-25297717_ABHD12_-	exon_05	246	394	272	398	192	265	316	263
TKOV3_00318	ABHD13	TGAAAGATGGCTAATAGCCT	chr13:108881599-108881618_ABHD13_+	exon_02	460	686	479	583	374	416	538	479
TKOV3_00319	ABHD13	AATAGCCACTGCTCCACCCA	chr13:108882147-108882166_ABHD13_-	exon_02	916	1169	941	1042	806	892	930	860
TKOV3_00320	ABHD13	TAGGATTTCAGCCATTATGG	chr13:108882190-108882209_ABHD13_+	exon_02	779	915	875	889	686	748	893	719
TKOV3_00321	ABHD13	AATGACACATGGCAGTGCCA	chr13:108882461-108882480_ABHD13_+	exon_02	123	154	137	170	120	164	165	138
TKOV3_00322	ABHD14A	GAACTCGGCACCTTCAAAGG	chr3:52014416-52014435_ABHD14A_+	exon_04	576	748	663	607	547	599	698	684
TKOV3_00323	ABHD14A	GCATAGTGGCCACTCAGCGA	chr3:52014522-52014541_ABHD14A_-	exon_04	552	618	548	561	449	435	679	535
TKOV3_00324	ABHD14A	GTGGTGGCCTCGCATCAGGA	chr3:52014550-52014569_ABHD14A_-	exon_04	513	690	532	548	525	482	524	504
TKOV3_00325	ABHD14A	CTCCACCCAGAACTACACCC	chr3:52014602-52014621_ABHD14A_+	exon_04	1014	1337	995	1192	818	1095	970	1087
TKOV3_00326	ABHD14B	GCAAGCGTGGAGCAGCGCGA	chr3:52005661-52005680_ABHD14B_-	exon_03	382	479	374	452	294	410	409	359
TKOV3_00327	ABHD14B	TGATGGACTGATCACAACCG	chr3:52004079-52004098_ABHD14B_+	exon_04	547	777	633	655	499	590	629	628
TKOV3_00328	ABHD14B	GATGGACTGATCACAACCGG	chr3:52004080-52004099_ABHD14B_+	exon_04	373	398	384	391	292	315	327	267
TKOV3_00329	ABHD14B	ACCTGGACAAACCAGAGGAG	chr3:52003484-52003503_ABHD14B_-	exon_05	134	201	109	207	132	179	162	181
TKOV3_00330	ABHD15	CGGAGAGAGGACCCTGCCGG	chr17:27893867-27893886_ABHD15_-	exon_01	761	850	663	757	599	666	704	655
TKOV3_00331	ABHD15	CACGGCCAAGATGAGCGCGA	chr17:27893943-27893962_ABHD15_+	exon_01	366	401	367	337	284	287	372	235
TKOV3_00332	ABHD15	ACTGGAAGCGATCATACACA	chr17:27889585-27889604_ABHD15_-	exon_02	685	863	731	750	623	702	745	750
TKOV3_00333	ABHD15	GACTGAGTTCTTCCGAACGG	chr17:27889722-27889741_ABHD15_-	exon_02	363	473	337	355	306	346	412	323
TKOV3_00334	ABHD16A	AACTCGACTCACCCAGGAGC	chr6:31670915-31670934_ABHD16A_+	exon_01	488	626	452	506	345	481	583	526
TKOV3_00335	ABHD16A	TCACCCAGGAGCTGGAATGG	chr6:31670923-31670942_ABHD16A_+	exon_01	637	827	545	588	465	511	560	498
TKOV3_00336	ABHD16A	GAGGGACTCTGAAAGGGCCC	chr6:31670983-31671002_ABHD16A_-	exon_01	111	121	113	129	101	102	114	67
TKOV3_00337	ABHD16A	CCGGGAGAGGGACTCTGAAA	chr6:31670989-31671008_ABHD16A_-	exon_01	591	705	720	688	561	448	601	636
TKOV3_00338	ABHD16B	TCATCAGGGACACGGAGCCG	chr20:62493232-62493251_ABHD16B_-	exon_01	806	1112	819	873	623	770	973	761
TKOV3_00339	ABHD16B	TCAGCACGACGCCAACGCCA	chr20:62493541-62493560_ABHD16B_+	exon_01	514	598	521	503	383	451	569	524
TKOV3_00340	ABHD16B	GCAGCAGCAGCTCATTGCCC	chr20:62493922-62493941_ABHD16B_-	exon_01	542	612	446	578	340	398	504	453
TKOV3_00341	ABHD16B	GAAGCACCTCAAGAACGTGG	chr20:62494225-62494244_ABHD16B_+	exon_01	731	844	706	813	623	604	781	755
TKOV3_00342	ABHD17A	ACAGCTGCTCACCTGGCACC	chr19:1881222-1881241_ABHD17A_+	exon_02	655	964	790	812	651	678	833	774
TKOV3_00343	ABHD17A	CCGGGCCGCTCACTTAGGGA	chr19:1877494-1877513_ABHD17A_+	exon_04	556	697	600	643	536	483	683	579
TKOV3_00344	ABHD17A	ACCCTCCCGCAGCATCGAGA	chr19:1877417-1877436_ABHD17A_-	exon_05	568	713	617	667	528	540	596	584
TKOV3_00345	ABHD17B	GTGATGAAAGCGGAAGCCGT	chr9:74489862-74489881_ABHD17B_-	exon_02	486	697	444	609	458	531	556	540
TKOV3_00346	ABHD17B	TCTGCTGTCCACCTTGTCCA	chr9:74489940-74489959_ABHD17B_-	exon_02	1045	1230	1034	1123	915	897	1064	962
TKOV3_00347	ABHD17B	CGAGCAGCAAGATCCACAGA	chr9:74485101-74485120_ABHD17B_+	exon_03	664	828	718	707	580	581	765	642
TKOV3_00348	ABHD17B	TGAACGTTGCCAAAGACCTG	chr9:74481810-74481829_ABHD17B_-	exon_04	660	859	660	791	525	727	863	647
TKOV3_00349	ABHD17C	GCGCGAGAAGAAGACCTCGA	chr15:80988090-80988109_ABHD17C_-	exon_01	485	590	500	504	443	467	544	469
TKOV3_00350	ABHD17C	GAAGAGCAGCGTGTAGCGGC	chr15:80988162-80988181_ABHD17C_-	exon_01	187	208	166	166	139	144	182	188
TKOV3_00351	ABHD17C	TCGAGGCCAAGTCTACCGTG	chr15:81041911-81041930_ABHD17C_-	exon_02	677	844	746	704	550	687	841	741
TKOV3_00352	ABHD17C	GAGGTCATCGATTTCTCCCA	chr15:81046550-81046569_ABHD17C_+	exon_03	512	604	486	509	405	495	564	458
TKOV3_00353	ABHD1	AGACTTTCTACCCAACGCTG	chr2:27351376-27351395_ABHD1_+	exon_02	1117	1338	985	1089	879	1012	1189	1038
TKOV3_00354	ABHD1	GAAGCAGCAGCACAATGGGC	chr2:27351903-27351922_ABHD1_-	exon_03	520	634	525	538	399	471	559	458
TKOV3_00355	ABHD1	GCTGTCGTGTTTAACAACCG	chr2:27352185-27352204_ABHD1_+	exon_04	238	298	281	236	231	218	234	210
TKOV3_00356	ABHD1	GAGATGCCCACGGCCAGCAG	chr2:27352466-27352485_ABHD1_-	exon_05	413	647	492	500	423	432	496	461
TKOV3_00357	ABHD2	GAGTTCGGGAGTCTCCAGCA	chr15:89659569-89659588_ABHD2_-	exon_03	618	711	665	698	566	580	767	585
TKOV3_00358	ABHD2	TCCAACACAGTGCTCAGCCA	chr15:89695063-89695082_ABHD2_-	exon_04	774	1073	959	886	751	784	1083	857
TKOV3_00359	ABHD2	ATAGGTGAACATGCGTGGCG	chr15:89698745-89698764_ABHD2_-	exon_05	642	845	618	723	538	619	709	642
TKOV3_00360	ABHD2	TTTGCCCACAGGCTGCACGT	chr15:89719032-89719051_ABHD2_+	exon_06	484	661	512	644	467	507	566	467
TKOV3_00361	ABHD3	GCTCCCGGGACAACATCCGC	chr18:19284584-19284603_ABHD3_+	exon_01	635	848	672	757	558	692	724	615
TKOV3_00362	ABHD3	TACAGAAACGTACTACCCGA	chr18:19283624-19283643_ABHD3_-	exon_02	592	829	635	696	539	570	629	598
TKOV3_00363	ABHD3	TAACAACAGAGGAGTGGCGG	chr18:19263895-19263914_ABHD3_-	exon_04	531	586	596	557	455	462	587	500
TKOV3_00364	ABHD3	AGCGAAGGTGTTCCAACCAA	chr18:19239214-19239233_ABHD3_+	exon_06	445	623	626	508	418	408	572	466
TKOV3_00365	ABHD4	AAACCATGCACCATCACCAA	chr14:23072393-23072412_ABHD4_-	exon_03	865	1198	958	1015	761	865	1039	1045
TKOV3_00366	ABHD4	AGTTAAACACCTCATCCTGG	chr14:23072830-23072849_ABHD4_+	exon_04	885	1160	959	1116	775	886	1011	900
TKOV3_00367	ABHD4	TCTGGTGCAGCGATTCCGGC	chr14:23075335-23075354_ABHD4_+	exon_05	467	608	514	584	531	434	645	475
TKOV3_00368	ABHD4	AAAGGTGAAGATGCAGCGGC	chr14:23078774-23078793_ABHD4_+	exon_06	439	608	487	504	420	438	498	496
TKOV3_00369	ABHD5	ACTCCACTTGTCCTTCTCCA	chr3:43743799-43743818_ABHD5_+	exon_03	938	1238	1006	1014	810	982	1070	1016
TKOV3_00370	ABHD5	TTGGACGAAGTAGTAGACCC	chr3:43743908-43743927_ABHD5_+	exon_03	366	462	488	385	360	322	396	367
TKOV3_00371	ABHD5	CAGCAGCCAAGAATCCACCT	chr3:43744035-43744054_ABHD5_-	exon_03	1061	1462	1145	1225	948	1012	1201	1084
TKOV3_00372	ABHD5	AAAGGAGATCTGCGACACTG	chr3:43759997-43760016_ABHD5_+	exon_07	522	742	646	639	551	518	607	646
TKOV3_00373	ABHD6	GAATCCGTGGAGCATGAGGA	chr3:58253017-58253036_ABHD6_-	exon_04	455	490	451	448	308	326	452	350
TKOV3_00374	ABHD6	TATGGACAGGTCATCCAGGG	chr3:58255115-58255134_ABHD6_-	exon_05	531	615	596	519	408	430	547	513
TKOV3_00375	ABHD6	CCATGGAGGTGCCTACCAGG	chr3:58256697-58256716_ABHD6_-	exon_06	593	751	587	597	568	584	623	573
TKOV3_00376	ABHD6	CAAGGGAATCTTCTCCACGG	chr3:58260448-58260467_ABHD6_-	exon_07	356	489	393	452	354	409	410	374
TKOV3_00377	ABHD8	AAGCGGCCATCGCTGCCCGC	chr19:17412034-17412053_ABHD8_+	exon_02	380	502	389	391	309	358	413	326
TKOV3_00378	ABHD8	GTGATCATGATCAATGGCGG	chr19:17405583-17405602_ABHD8_-	exon_03	388	636	498	648	445	514	537	553
TKOV3_00379	ABHD8	GAGCGGCCAGTACTGGCCCG	chr19:17405201-17405220_ABHD8_-	exon_04	165	161	113	93	88	106	140	121
TKOV3_00380	ABHD8	ATTCCTGAAGCTCATCGACG	chr19:17403607-17403626_ABHD8_-	exon_05	821	1015	837	904	677	817	902	906
TKOV3_00381	ABI1	TTACCAGAACCTGACTCGGG	chr10:27149708-27149727_ABI1_-	exon_01	710	969	698	765	588	717	772	792
TKOV3_00382	ABI1	GTTCTGGATGATGTGGGCCA	chr10:27066004-27066023_ABI1_-	exon_03	687	830	731	710	637	631	800	609
TKOV3_00383	ABI1	GGTCCAATAGTGGGTGGCGA	chr10:27054149-27054168_ABI1_+	exon_07	703	953	622	852	584	743	738	722
TKOV3_00384	ABI1	ACTGGGAGAAGTGGTGCCAG	chr10:27052823-27052842_ABI1_+	exon_08	510	733	594	610	428	511	628	579
TKOV3_00385	ABI2	AGCTGTCGAAGAGGGCCCGG	chr2:204193285-204193304_ABI2_-	exon_01	292	412	281	357	257	297	340	303
TKOV3_00386	ABI2	CTGCAGGACATTGTTGGCCA	chr2:204231685-204231704_ABI2_-	exon_02	917	1053	825	837	724	762	910	862
TKOV3_00387	ABI2	GAGTACCCAGAACATGAAGA	chr2:204255771-204255790_ABI2_+	exon_05	415	680	482	526	373	492	431	456
TKOV3_00388	ABI2	GAGGGAGCCATATTACGGGT	chr2:204259496-204259515_ABI2_-	exon_06	647	898	577	761	536	645	695	669
TKOV3_00389	ABI3BP	GGAAGTATTACACTAGCCCT	chr3:100712176-100712195_ABI3BP_-	exon_01	442	423	404	410	378	324	536	375
TKOV3_00390	ABI3BP	AAGCTTGAAGGTCTTCTCCT	chr3:100645223-100645242_ABI3BP_-	exon_02	517	693	553	574	509	481	561	589
TKOV3_00391	ABI3BP	GGAGTGAAAGACAATGTGGA	chr3:100605033-100605052_ABI3BP_-	exon_05	739	891	795	818	668	694	795	718
TKOV3_00392	ABI3BP	TAGGTTTGGGATGTGGACGA	chr3:100551147-100551166_ABI3BP_+	exon_31	912	1093	943	1069	800	911	1054	849
TKOV3_00393	ABI3	GCAACCACAGTGCCCTGCTG	chr17:47288148-47288167_ABI3_+	exon_01	448	693	482	540	389	492	549	474
TKOV3_00394	ABI3	TGCCTGGGTAGTGAAGGCCA	chr17:47293927-47293946_ABI3_-	exon_02	435	531	444	463	360	415	497	467
TKOV3_00395	ABI3	ATATGGAGAAGGTGGCCCGA	chr17:47295114-47295133_ABI3_+	exon_03	766	932	717	811	679	718	908	720
TKOV3_00396	ABI3	TTGTAGGTCTCACCCGGCCG	chr17:47297309-47297328_ABI3_-	exon_05	520	631	513	508	414	442	591	552
TKOV3_00397	ABL1	TGGGCTGCAAATCCAAGAAG	chr9:133710859-133710878_ABL1_+	exon_01	494	799	546	637	449	538	553	575
TKOV3_00398	ABL1	CATTGCGGGACACAGGCCCA	chr9:133730321-133730340_ABL1_-	exon_03	567	759	520	499	532	463	580	502
TKOV3_00399	ABL1	GAAGAAATACAGCCTGACGG	chr9:133738383-133738402_ABL1_+	exon_04	377	509	371	429	272	321	422	353
TKOV3_00400	ABL1	CAAGAACTCTTCCACCTCCA	chr9:133747526-133747545_ABL1_-	exon_05	1061	1463	1143	1220	944	984	1118	1018
TKOV3_00401	ABL2	GAAGCTTTGCATCGTCCCTA	chr1:179100598-179100617_ABL2_-	exon_03	839	882	847	731	664	631	851	673
TKOV3_00402	ABL2	GCGAGATGGACAGCTGCCCA	chr1:179095568-179095587_ABL2_+	exon_04	585	634	563	471	431	413	560	436
TKOV3_00403	ABL2	TGTACACCATCACTCCACAG	chr1:179090939-179090958_ABL2_-	exon_05	809	1134	824	999	782	916	823	835
TKOV3_00404	ABL2	TTTCTAGGAAGATACCATGG	chr1:179089397-179089416_ABL2_-	exon_06	496	694	561	620	473	554	590	631
TKOV3_00405	ABLIM1	TTTGCTGTATCTCTGTCCCA	chr10:116417764-116417783_ABLIM1_-	exon_01	1001	1320	925	1180	885	957	1045	1016
TKOV3_00406	ABLIM1	TGAATGACAGGCTTCTCTGA	chr10:116361672-116361691_ABLIM1_+	exon_02	723	955	801	806	688	783	845	798
TKOV3_00407	ABLIM1	TACAAGCAAAGCAATTGGGA	chr10:116335185-116335204_ABLIM1_+	exon_03	305	368	366	348	292	242	469	336
TKOV3_00408	ABLIM1	AATGTGACTCGGTCTCCGGG	chr10:116331133-116331152_ABLIM1_+	exon_04	497	675	509	615	439	489	590	495
TKOV3_00409	ABLIM2	GTGCTGGGCGACTTCTCCAG	chr4:8108316-8108335_ABLIM2_+	exon_02	632	867	544	720	536	659	648	684
TKOV3_00410	ABLIM2	GGGCGAGTACATCTGCACGC	chr4:8098947-8098966_ABLIM2_-	exon_03	522	587	576	564	421	443	507	495
TKOV3_00411	ABLIM2	AGCAGCGCGCACCTGTCCCA	chr4:8089907-8089926_ABLIM2_-	exon_04	667	749	661	723	544	587	732	666
TKOV3_00412	ABLIM2	CAAGTGCCAGTGCTTGTCCA	chr4:8082459-8082478_ABLIM2_+	exon_05	893	970	854	881	685	638	985	819
TKOV3_00413	ABLIM3	AGGCGAAGTCATCTCGGCCC	chr5:148577900-148577919_ABLIM3_+	exon_03	484	603	485	497	408	402	524	425
TKOV3_00414	ABLIM3	GATGGGCTTACTGCTGGCCA	chr5:148579953-148579972_ABLIM3_-	exon_04	450	693	503	523	388	460	536	506
TKOV3_00415	ABLIM3	CTGCAGCGTCATCCTCACCG	chr5:148586662-148586681_ABLIM3_+	exon_05	1043	1278	1077	1217	875	994	1168	1002
TKOV3_00416	ABLIM3	GCAGCGTACACACCTGGCAC	chr5:148596550-148596569_ABLIM3_-	exon_07	487	747	565	758	353	566	607	631
TKOV3_00417	ABRACL	CGAGGTTAACCTCTTAGTGG	chr6:139355312-139355331_ABRACL_+	exon_02	879	857	774	759	703	634	921	614
TKOV3_00418	ABRACL	GTGGAGGAAATTCATCGTTT	chr6:139355328-139355347_ABRACL_+	exon_02	628	690	631	690	559	560	693	667
TKOV3_00419	ABRACL	GGTTGGCACATTTATCATCA	chr6:139363899-139363918_ABRACL_-	exon_03	731	930	727	794	554	644	767	808
TKOV3_00420	ABRACL	TTCCTACCAATGCTTCAAAG	chr6:139363920-139363939_ABRACL_-	exon_03	789	896	882	838	658	656	829	717
TKOV3_00421	ABRA	GAATGAGAACAGCATCAGGC	chr8:107782289-107782308_ABRA_-	exon_01	354	485	351	434	287	335	466	391
TKOV3_00422	ABRA	TGGCTGTGCGTATCTTCCGG	chr8:107782349-107782368_ABRA_+	exon_01	1246	1497	1232	1207	1059	964	1396	1042
TKOV3_00423	ABRA	GAAGGAGAGATGCTATGGCA	chr8:107773305-107773324_ABRA_-	exon_02	555	742	526	639	488	480	639	511
TKOV3_00424	ABRA	CCAACAGAAATATAGCCCAG	chr8:107773687-107773706_ABRA_-	exon_02	859	978	937	960	764	733	916	790
TKOV3_00425	ABR	ATGGAGCCGCTCAGCCACCG	chr17:1083002-1083021_ABR_-	exon_01	426	484	401	349	365	402	437	326
TKOV3_00426	ABR	TACGGGACGGACGAGTACGA	chr17:1028675-1028694_ABR_-	exon_02	376	537	451	461	345	371	454	389
TKOV3_00427	ABR	GTTAATGTAGATCTCTTCGC	chr17:1003898-1003917_ABR_+	exon_03	639	883	733	948	566	625	849	682
TKOV3_00428	ABR	CCAGTTCCAGAAGATCTCAG	chr17:986762-986781_ABR_-	exon_05	539	768	490	647	434	521	560	584
TKOV3_00429	ABT1	AGAACAGACACTAGATGCGG	chr6:26597267-26597286_ABT1_+	exon_01	524	657	594	510	448	525	621	512
TKOV3_00430	ABT1	GAATCCGAAGAAGCGGCCTG	chr6:26597301-26597320_ABT1_+	exon_01	411	470	382	423	381	428	370	330
TKOV3_00431	ABT1	CTACACCAAGGACTACACCG	chr6:26598200-26598219_ABT1_+	exon_02	755	858	806	896	651	728	793	712
TKOV3_00432	ABT1	CAGGCAGCGCTTGAGAGCGG	chr6:26598555-26598574_ABT1_+	exon_03	358	419	375	489	328	329	296	339
TKOV3_00433	ABTB1	GCAGCTGGCGAACAGGTCGC	chr3:127391879-127391898_ABTB1_-	exon_01	430	553	422	521	347	401	512	532
TKOV3_00434	ABTB1	TGTAATCGCGTAGAGCCCGG	chr3:127394883-127394902_ABTB1_-	exon_04	583	776	558	712	478	540	683	594
TKOV3_00435	ABTB1	GCAGGGCATCCACAGTGACG	chr3:127395124-127395143_ABTB1_+	exon_05	439	523	390	515	358	356	413	412
TKOV3_00436	ABTB1	TGTGTACAGGTACTGCAGCA	chr3:127395404-127395423_ABTB1_-	exon_06	396	490	377	426	314	330	400	431
TKOV3_00437	ABTB2	TCTTCGGCGCAGCAGCACCG	chr11:34378982-34379001_ABTB2_-	exon_01	540	577	665	491	441	418	627	478
TKOV3_00438	ABTB2	TTGTTCAAGGTCATTCTCGG	chr11:34218878-34218897_ABTB2_+	exon_03	1027	1061	1123	976	813	882	1155	902
TKOV3_00439	ABTB2	GGACAGCGGCGACATCCGGC	chr11:34194754-34194773_ABTB2_-	exon_04	357	393	421	325	310	294	466	267
TKOV3_00440	ABTB2	ACTGTTTCAGTTCCTTCCGG	chr11:34192591-34192610_ABTB2_-	exon_05	430	658	434	536	379	416	457	515
TKOV3_00441	AC007040.11	CAAATGGTTGTTACACTTGG	chr2:71169482-71169501_AC007040.11_+	exon_06	402	491	392	513	332	382	362	413
TKOV3_00442	AC007040.11	CTAGGAAGATCAACTGGGCA	chr2:71169536-71169555_AC007040.11_-	exon_06	892	1285	871	1022	835	829	1032	895
TKOV3_00443	AC007040.11	TTGGACTAGGAAGATCAACT	chr2:71169541-71169560_AC007040.11_-	exon_06	194	266	189	237	158	178	150	180
TKOV3_00444	AC007431.1	CTAAGGGAGGAGGAGGACCG	chr17:55822314-55822333_AC007431.1_-	exon_01	775	897	684	764	607	615	803	643
TKOV3_00445	AC007431.1	GGTGCAACAGGAGGAGCAGG	chr17:55822354-55822373_AC007431.1_-	exon_01	433	585	534	483	437	380	540	469
TKOV3_00446	AC007431.1	GGAGGGCCATGACTGGGACA	chr17:55822514-55822533_AC007431.1_+	exon_01	595	710	527	554	414	477	582	556
TKOV3_00447	AC007431.1	TGACGGTGAATACCCTACAG	chr17:55822580-55822599_AC007431.1_-	exon_01	287	288	263	263	231	252	282	267
TKOV3_00448	AC009892.10	TCAACCAGCAAGTGTTCCCA	chr19:55147372-55147391_AC009892.10_+	exon_02	699	829	766	756	604	639	758	614
TKOV3_00449	AC016722.1	AAGACTGGCGGTTACAACCC	chr2:47044435-47044454_AC016722.1_+	exon_02	517	526	518	473	347	457	561	469
TKOV3_00450	AC016722.1	GGAGATGGAAGATGCAGCTG	chr2:47044528-47044547_AC016722.1_+	exon_02	350	413	368	340	272	368	386	307
TKOV3_00451	AC016722.1	GAGATGGAAGATGCAGCTGG	chr2:47044529-47044548_AC016722.1_+	exon_02	440	528	486	465	362	392	566	494
TKOV3_00452	AC016722.1	TGAAGTCCTGCTCCATGCTG	chr2:47049258-47049277_AC016722.1_-	exon_04	770	1122	786	893	605	790	819	831
TKOV3_00453	AC016757.3	GAATGGGCCCGCACTTGCCC	chr2:239136327-239136346_AC016757.3_-	exon_02	497	528	366	456	373	407	522	379
TKOV3_00454	AC016757.3	CATGGTGAACATGGGAGCCG	chr2:239136387-239136406_AC016757.3_+	exon_02	461	699	424	651	398	515	554	538
TKOV3_00455	AC016757.3	ACCAAAGAAAGAATGGCCAA	chr2:239133789-239133808_AC016757.3_+	exon_03	591	671	505	553	531	535	659	448
TKOV3_00456	AC016757.3	AGTGCCCAAGGTGACCTCAG	chr2:239133916-239133935_AC016757.3_+	exon_03	525	683	580	650	459	511	621	588
TKOV3_00457	AC018755.1	CACAAACACACCCTGCCAGG	chr19:52097224-52097243_AC018755.1_-	exon_01	745	876	698	806	567	707	699	726
TKOV3_00458	AC018755.1	TGGACGCCTGCCCAGGCCGA	chr19:52097375-52097394_AC018755.1_-	exon_01	528	698	491	542	437	517	606	500
TKOV3_00459	AC018755.1	AGTATGGCAAGAGTTTGAGG	chr19:52097520-52097539_AC018755.1_-	exon_01	629	913	691	832	645	662	827	697
TKOV3_00460	AC018755.1	GGAGACCCAGTGCAAAGCTG	chr19:52096140-52096159_AC018755.1_-	exon_02	436	568	421	507	407	419	513	441
TKOV3_00461	AC079612.1	CTAGCACCAGCACACACGGT	chr2:240500480-240500499_AC079612.1_-	exon_01	715	958	703	740	648	711	824	725
TKOV3_00462	AC079612.1	CCTAGCACCAGCACACACGG	chr2:240500481-240500500_AC079612.1_-	exon_01	899	1236	899	963	799	790	993	840
TKOV3_00463	AC079612.1	CAAAGCTAAGACTTTCACCT	chr2:240500584-240500603_AC079612.1_+	exon_01	687	1090	822	839	577	746	813	810
TKOV3_00464	AC079612.1	AGAATTCAGAGGCTTGAACA	chr2:240504743-240504762_AC079612.1_-	exon_02	573	717	716	614	482	526	628	624
TKOV3_00465	AC091801.1	TCAGTGCCTACCTCGTCCTG	chr7:3197760-3197779_AC091801.1_+	exon_02	2	0	8	0	2	6	3	6
TKOV3_00466	AC091801.1	TGCCTACCTCGTCCTGCGGA	chr7:3197764-3197783_AC091801.1_+	exon_02	445	600	441	446	422	392	514	425
TKOV3_00467	AC091801.1	TCTGCCGAGCTTTCAGGCCA	chr7:3180756-3180775_AC091801.1_+	exon_04	596	724	597	714	483	559	664	666
TKOV3_00468	AC091801.1	CTAACAGAGCAGATTATGGA	chr7:3180822-3180841_AC091801.1_-	exon_04	774	1024	789	855	700	711	883	783
TKOV3_00469	AC093802.1	GGACACCCACCACGTGCCCA	chr2:240702026-240702045_AC093802.1_+	exon_02	463	693	539	545	421	426	551	506
TKOV3_00470	AC093802.1	GACACCCACCACGTGCCCAT	chr2:240702027-240702046_AC093802.1_+	exon_02	538	855	588	612	527	519	588	525
TKOV3_00471	AC093802.1	GGGACCTGGAAGCATCCCAT	chr2:240702045-240702064_AC093802.1_-	exon_02	324	340	343	322	267	248	355	312
TKOV3_00472	AC093802.1	ACCGCCACTGGACAAGCACA	chr2:240702096-240702115_AC093802.1_+	exon_02	707	1036	758	930	650	754	836	829
TKOV3_00473	AC106876.2	GAGACCAGACAGGATCCCTC	chr2:233877601-233877620_AC106876.2_+	exon_01	281	309	315	256	268	229	289	243
TKOV3_00474	AC106876.2	CAGCCCTGGATTCCACCCGA	chr2:233877619-233877638_AC106876.2_-	exon_01	826	1074	896	978	766	869	963	937
TKOV3_00475	AC106876.2	GCAGCCCTGGATTCCACCCG	chr2:233877620-233877639_AC106876.2_-	exon_01	624	872	555	694	493	603	703	635
TKOV3_00476	AC106876.2	AGCGCCTGTGGATTTAGCCG	chr2:233877877-233877896_AC106876.2_-	exon_02	496	599	512	473	406	415	558	487
TKOV3_00477	ACAA1	GTGCACCACCACCACGTCCG	chr3:38178401-38178420_ACAA1_+	exon_01	548	699	502	673	468	549	508	582
TKOV3_00478	ACAA1	TCTCTCGGCAGTCATGACCG	chr3:38178137-38178156_ACAA1_-	exon_02	4	38	19	33	11	22	13	23
TKOV3_00479	ACAA1	GATTCGGGCCATGATTGCCC	chr3:38175457-38175476_ACAA1_+	exon_03	344	428	423	391	350	341	478	412
TKOV3_00480	ACAA1	TCAATAGACAGTGTTCGTCG	chr3:38173445-38173464_ACAA1_-	exon_04	621	965	678	697	556	609	748	742
TKOV3_00481	ACAA2	GCCGCCATGGCTCTGCTCCG	chr18:47339841-47339860_ACAA2_-	exon_01	336	405	299	356	264	293	372	315
TKOV3_00482	ACAA2	TAGCAGTGAAGTCTTTCAGA	chr18:47329152-47329171_ACAA2_+	exon_02	733	940	925	917	747	775	880	677
TKOV3_00483	ACAA2	TACCTGACATCCATTCACAA	chr18:47323833-47323852_ACAA2_+	exon_03	1076	1290	1082	1073	912	821	1106	1079
TKOV3_00484	ACAA2	ATTCTCTGCAGTCATTGCCA	chr18:47320726-47320745_ACAA2_+	exon_05	714	851	741	854	679	756	811	703
TKOV3_00485	ACACA	GGTGAAGTTGGACCTACTGG	chr17:35687213-35687232_ACACA_-	exon_03	485	601	485	535	446	488	677	436
TKOV3_00486	ACACA	TTCTCAACGAGATTTCACTG	chr17:35641795-35641814_ACACA_-	exon_04	692	1017	792	778	645	806	846	757
TKOV3_00487	ACACA	AATGCATGCGGTCTATCCGT	chr17:35640253-35640272_ACACA_-	exon_05	687	785	731	699	586	636	743	683
TKOV3_00488	ACACA	TGTGGAATACCTGTACAGCC	chr17:35616386-35616405_ACACA_-	exon_12	528	617	566	577	501	493	565	565
TKOV3_00489	ACACB	GCGGGTCTCAGCTTCACCTG	chr12:109577830-109577849_ACACB_-	exon_02	706	908	743	807	609	727	820	725
TKOV3_00490	ACACB	CCTGCACAGAGACTTTACCG	chr12:109604723-109604742_ACACB_+	exon_03	932	1224	918	1068	793	875	1080	949
TKOV3_00491	ACACB	GTTGGCCTTAAGGTCCTCGG	chr12:109605816-109605835_ACACB_-	exon_04	386	373	344	439	314	290	337	358
TKOV3_00492	ACACB	TTCAGAGTACATCAAGATGG	chr12:109609605-109609624_ACACB_+	exon_05	741	936	850	811	669	680	799	705
TKOV3_00493	ACAD10	TGGAGGCAGCACCTACAGAG	chr12:112130624-112130643_ACAD10_+	exon_02	438	537	563	449	324	414	512	485
TKOV3_00494	ACAD10	GCTCTCATAAATCTCATCCA	chr12:112140040-112140059_ACAD10_-	exon_03	1081	1316	1090	1269	896	937	1208	944
TKOV3_00495	ACAD10	AAATGAGTCCACAGGCACGG	chr12:112143552-112143571_ACAD10_-	exon_04	570	826	643	704	461	497	651	599
TKOV3_00496	ACAD10	GGATCTGTAAGCCAGACCCT	chr12:112147352-112147371_ACAD10_+	exon_05	157	228	186	160	177	132	198	142
TKOV3_00497	ACAD11	TTAGGAAGAAGTGAACCTGG	chr3:132363651-132363670_ACAD11_+	exon_02	813	1056	805	936	760	816	835	850
TKOV3_00498	ACAD11	CTAACTGTACCTCTTTAGGG	chr3:132358326-132358345_ACAD11_+	exon_05	832	985	813	794	672	660	952	744
TKOV3_00499	ACAD11	GTCTGACAAAGGATGACCAA	chr3:132350264-132350283_ACAD11_+	exon_06	185	154	168	180	163	120	211	164
TKOV3_00500	ACAD11	TGTAGTCCAGTTTCTGCCAG	chr3:132347196-132347215_ACAD11_+	exon_08	632	1016	705	901	665	672	691	753
TKOV3_00501	ACAD8	GAGCTGCGGCGGCTATGCTG	chr11:134123481-134123500_ACAD8_+	exon_01	415	450	449	482	307	382	463	381
TKOV3_00502	ACAD8	TATGGCAGAGTGGGACCAGA	chr11:134126521-134126540_ACAD8_+	exon_02	491	566	425	474	421	438	433	501
TKOV3_00503	ACAD8	TACATAGGAGCTGTTCCCAG	chr11:134126975-134126994_ACAD8_+	exon_03	638	854	649	700	554	614	655	574
TKOV3_00504	ACAD8	GTAGGAAGCAAACTTCTCCA	chr11:134128483-134128502_ACAD8_-	exon_04	330	362	345	312	236	247	389	264
TKOV3_00505	ACAD9	TTGGCGAAAGCTCGTACAGG	chr3:128598637-128598656_ACAD9_-	exon_01	580	763	533	638	451	548	633	568
TKOV3_00506	ACAD9	AATAGCCTGGTGCGCTGCCA	chr3:128614231-128614250_ACAD9_-	exon_04	549	664	572	548	421	524	616	542
TKOV3_00507	ACAD9	GAAGGCTGCAATGTGCTCCC	chr3:128615340-128615359_ACAD9_-	exon_05	317	449	351	413	334	320	338	363
TKOV3_00508	ACAD9	AAGAAGCACTACATCCTCAA	chr3:128616524-128616543_ACAD9_+	exon_06	759	871	694	777	631	677	655	701
TKOV3_00509	ACADL	ATGGCCGCACGCCTTCTCCG	chr2:211089968-211089987_ACADL_-	exon_01	609	570	499	569	498	473	624	546
TKOV3_00510	ACADL	TTAAGATGTTCTCATTCCGG	chr2:211085512-211085531_ACADL_-	exon_02	1129	1314	1107	1197	871	955	1104	1118
TKOV3_00511	ACADL	AATATTGCAGAGCATCTTGG	chr2:211082737-211082756_ACADL_-	exon_03	788	927	946	877	740	770	931	730
TKOV3_00512	ACADL	TAATCTGTTCTTCTGAGCCA	chr2:211081144-211081163_ACADL_+	exon_04	885	1107	983	1023	847	775	1002	884
TKOV3_00513	ACADM	AACGGGAGCCAACATGGCAG	chr1:76190460-76190479_ACADM_+	exon_01	546	687	583	654	470	560	565	491
TKOV3_00514	ACADM	CAGAGAGGAAATCATCCCAG	chr1:76198378-76198397_ACADM_+	exon_03	339	323	274	291	294	281	396	269
TKOV3_00515	ACADM	GAAAGCTTACCACAGTTCTC	chr1:76198598-76198617_ACADM_-	exon_04	205	369	263	276	190	268	318	210
TKOV3_00516	ACADM	AAGATGTGGATAACCAACGG	chr1:76205761-76205780_ACADM_+	exon_07	430	517	510	445	388	322	514	410
TKOV3_00517	ACADSB	TCATCCATGGTTGAAACCAA	chr10:124797295-124797314_ACADSB_-	exon_03	525	746	633	651	462	491	661	523
TKOV3_00518	ACADSB	AGTGAGCTGAGGCAAATAGG	chr10:124800160-124800179_ACADSB_-	exon_04	604	739	582	574	498	494	619	503
TKOV3_00519	ACADSB	AAGACCAGAGCTGATAAAGA	chr10:124800779-124800798_ACADSB_+	exon_05	452	581	500	584	438	450	542	533
TKOV3_00520	ACADSB	CTACACCAAAGATTACCCTG	chr10:124812627-124812646_ACADSB_+	exon_10	1134	1351	1144	1298	946	1041	1296	1106
TKOV3_00521	ACADS	TAAGGAACATCTCTTCCCAG	chr12:121164965-121164984_ACADS_+	exon_02	525	490	493	439	459	441	536	385
TKOV3_00522	ACADS	CCTGGCCTACGCCATCGCCA	chr12:121174863-121174882_ACADS_+	exon_03	728	902	714	796	604	714	780	792
TKOV3_00523	ACADS	CTTGGAGCCAAACTTCAAGA	chr12:121175178-121175197_ACADS_-	exon_04	150	218	177	186	146	170	154	153
TKOV3_00524	ACADS	AGCCTGGATCACCAATGCCT	chr12:121175716-121175735_ACADS_+	exon_05	452	604	527	607	450	522	508	522
TKOV3_00525	ACADVL	GAGAGATTCGGAGATGCAGG	chr17:7123291-7123310_ACADVL_+	exon_01	515	686	538	584	476	578	591	460
TKOV3_00526	ACADVL	GGAATCTAAGTCCTTTGCTG	chr17:7123922-7123941_ACADVL_+	exon_04	902	983	955	994	781	842	983	835
TKOV3_00527	ACADVL	TGTGGGCCTTTGCAACACCC	chr17:7124356-7124375_ACADVL_+	exon_06	338	425	410	361	305	326	416	329
TKOV3_00528	ACADVL	TTGGCGTGGGCATTACCCTG	chr17:7124894-7124913_ACADVL_+	exon_07	814	1026	813	908	724	796	944	920
TKOV3_00529	ACAN	GAACTATGACCACTTTACTC	chr15:89379433-89379452_ACAN_+	exon_01	623	777	578	654	510	530	632	613
TKOV3_00530	ACAN	TCTGGAGTAGAGGACATCAG	chr15:89400260-89400279_ACAN_+	exon_11	411	448	387	498	330	394	447	406
TKOV3_00531	ACAN	GTCTCTACAACCTCTCCAGA	chr15:89400290-89400309_ACAN_-	exon_11	226	259	244	231	205	209	249	160
TKOV3_00532	ACAN	TCTAGAACTTCTTCTCCAGA	chr15:89400404-89400423_ACAN_-	exon_11	294	451	354	320	281	233	361	289
TKOV3_00533	ACAP1	AAATGCCGACAACGAAGGCG	chr17:7245326-7245345_ACAP1_-	exon_03	290	373	331	352	238	281	359	299
TKOV3_00534	ACAP1	TCGCCGGGATTTCTGGCGGG	chr17:7246722-7246741_ACAP1_+	exon_06	252	248	209	261	187	216	317	237
TKOV3_00535	ACAP1	TCGAAAGGAGCTGGGCGCCC	chr17:7247254-7247273_ACAP1_+	exon_08	364	469	379	407	312	326	388	390
TKOV3_00536	ACAP1	CCAGAACCAAGCTTAAGAGA	chr17:7247876-7247895_ACAP1_+	exon_10	699	829	734	768	666	676	775	686
TKOV3_00537	ACAP2	TACCTGAAGCACATAATCGA	chr3:195063197-195063216_ACAP2_+	exon_06	773	1267	915	1171	743	838	916	1011
TKOV3_00538	ACAP2	TGAACTTGGACCCTACATGA	chr3:195053774-195053793_ACAP2_-	exon_08	819	973	834	803	633	748	883	800
TKOV3_00539	ACAP2	GCGACGATTCTGCTTTGAGG	chr3:195027968-195027987_ACAP2_-	exon_12	671	791	701	883	594	646	731	713
TKOV3_00540	ACAP2	AGTGCTCCGGAATTCACCGG	chr3:195022694-195022713_ACAP2_-	exon_14	690	814	688	815	616	709	778	707
TKOV3_00541	ACAP3	GACGCACTCCTCGAACTCCA	chr1:1243169-1243188_ACAP3_+	exon_01	642	840	646	701	538	660	722	697
TKOV3_00542	ACAP3	TAGGGCGACCATTGACGAGG	chr1:1239507-1239526_ACAP3_-	exon_02	879	1142	1029	1138	753	839	979	915
TKOV3_00543	ACAP3	TCCTCCAGGAATGTCTGCAG	chr1:1238344-1238363_ACAP3_-	exon_04	420	444	486	483	304	413	480	383
TKOV3_00544	ACAP3	CGAGGTGGAGGAAGCCACCG	chr1:1235948-1235967_ACAP3_-	exon_06	273	349	339	312	312	277	327	250
TKOV3_00545	ACAT1	AGTGCTACAAGAACACCCAT	chr11:108004562-108004581_ACAT1_+	exon_03	465	534	482	488	358	370	509	387
TKOV3_00546	ACAT1	ATGGGTAATGTTCTACAAGG	chr11:108004980-108004999_ACAT1_+	exon_04	505	632	558	574	429	508	542	473
TKOV3_00547	ACAT1	AGGAATGAAAGCCATCATGA	chr11:108005918-108005937_ACAT1_+	exon_05	351	563	405	531	300	406	345	465
TKOV3_00548	ACAT1	AGAGGATCAACACCATATGG	chr11:108009682-108009701_ACAT1_+	exon_06	629	784	730	698	554	567	749	635
TKOV3_00549	ACAT2	GATAGGAGACTCCAGCATTG	chr6:160188167-160188186_ACAT2_+	exon_03	612	792	616	706	589	537	698	622
TKOV3_00550	ACAT2	ACTGACAGTATACTCTGTGA	chr6:160189597-160189616_ACAT2_+	exon_04	212	292	243	258	224	208	250	206
TKOV3_00551	ACAT2	ACAGATGAGTTTCCTCGCCA	chr6:160197199-160197218_ACAT2_+	exon_06	725	892	784	832	580	664	766	617
TKOV3_00552	ACAT2	ACTTGGATTAAACCCAGAGA	chr6:160199291-160199310_ACAT2_+	exon_08	262	341	254	326	188	275	286	305
TKOV3_00553	ACBD3	TCAGCCCGGACCCGGAGGAG	chr1:226374302-226374321_ACBD3_-	exon_01	497	565	534	485	443	460	580	429
TKOV3_00554	ACBD3	ACATCAAAGAATCCAACCTC	chr1:226353578-226353597_ACBD3_+	exon_02	812	947	863	872	643	765	807	791
TKOV3_00555	ACBD3	GAGCTTGACAAACTCCACCA	chr1:226352567-226352586_ACBD3_+	exon_03	740	905	742	628	572	642	686	581
TKOV3_00556	ACBD3	AGAGGAAAGGCTTCGACGGG	chr1:226349287-226349306_ACBD3_-	exon_04	620	661	553	567	478	543	589	514
TKOV3_00557	ACBD4	TTACTACAAGCAGGCCACCA	chr17:43213910-43213929_ACBD4_+	exon_02	794	1043	791	986	712	780	952	940
TKOV3_00558	ACBD4	TCTGGGCAAGATGAGCAGGG	chr17:43214074-43214093_ACBD4_+	exon_03	419	534	444	442	331	386	499	448
TKOV3_00559	ACBD4	TCAGGGATCACCTGGTACAG	chr17:43214446-43214465_ACBD4_-	exon_04	635	838	597	613	573	545	705	695
TKOV3_00560	ACBD4	CACAGAGTCCCATTCACCCA	chr17:43215122-43215141_ACBD4_+	exon_06	1158	1537	1138	1281	972	1119	1072	1043
TKOV3_00561	ACBD5	GAAGATGGCAGGAATAACAG	chr10:27499811-27499830_ACBD5_-	exon_09	411	590	494	442	390	457	539	418
TKOV3_00562	ACBD5	AAAGGTGAAGTCAAGCATGG	chr10:27499835-27499854_ACBD5_-	exon_09	951	1097	896	860	711	800	934	821
TKOV3_00563	ACBD5	AGGATGCAACACTTGAGCGA	chr10:27497350-27497369_ACBD5_-	exon_10	819	1031	840	844	695	700	878	787
TKOV3_00564	ACBD5	CACACCAGGAGACATCTCGA	chr10:27493440-27493459_ACBD5_+	exon_12	757	1040	792	811	698	732	891	771
TKOV3_00565	ACBD6	GCCATCACCGGCGACAGCGG	chr1:180471355-180471374_ACBD6_-	exon_01	452	510	335	376	348	391	503	365
TKOV3_00566	ACBD6	GCTTCATCATTCCTGCCCGC	chr1:180471379-180471398_ACBD6_-	exon_01	756	904	701	860	632	653	792	714
TKOV3_00567	ACBD6	GGCTTCATCATTCCTGCCCG	chr1:180471380-180471399_ACBD6_-	exon_01	210	199	240	181	178	142	234	126
TKOV3_00568	ACBD6	GCAGCGGCACACAACTGGCA	chr1:180257506-180257525_ACBD6_-	exon_08	594	863	616	680	505	590	697	665
TKOV3_00569	ACBD7	GGAGAACTGAAAGAACTCTA	chr10:15120963-15120982_ACBD7_-	exon_02	102	153	111	123	89	105	101	144
TKOV3_00570	ACBD7	CTGAAAGCAAGACCAGATGA	chr10:15120984-15121003_ACBD7_-	exon_02	722	1070	694	893	588	815	828	845
TKOV3_00571	ACBD7	GCAAAGCCAAATGGGAAGCA	chr10:15120706-15120725_ACBD7_-	exon_03	472	579	479	407	377	384	451	408
TKOV3_00572	ACBD7	TATCTTTCTAGGGTTGTCGA	chr10:15120594-15120613_ACBD7_-	exon_04	526	654	630	713	503	546	701	562
TKOV3_00573	ACCSL	AGACAGAGATGTCAATCCCA	chr11:44070000-44070019_ACCSL_-	exon_01	693	997	734	805	562	740	735	691
TKOV3_00574	ACCSL	ACCGGGCCACTTCTTCCCGC	chr11:44072888-44072907_ACCSL_-	exon_04	542	626	524	581	505	551	600	540
TKOV3_00575	ACCSL	ATCACACAGAACCATGGCCA	chr11:44073243-44073262_ACCSL_-	exon_05	725	973	824	815	631	818	881	756
TKOV3_00576	ACCSL	TAGCTCCCGCCTGTATGCAA	chr11:44074255-44074274_ACCSL_+	exon_06	608	737	627	645	487	537	611	667
TKOV3_00577	ACCS	GGGCTACAGGACCTACCACA	chr11:44089414-44089433_ACCS_+	exon_02	511	752	557	662	476	586	630	523
TKOV3_00578	ACCS	TCAGCGCGACATGCAGAGGG	chr11:44095002-44095021_ACCS_+	exon_04	491	571	526	583	438	586	502	495
TKOV3_00579	ACCS	ACTTGGCCACTTCCTCCCGG	chr11:44096165-44096184_ACCS_-	exon_05	684	889	787	849	643	786	774	826
TKOV3_00580	ACCS	TAGGTGGTTGTCCTGAATGG	chr11:44097073-44097092_ACCS_+	exon_06	727	966	795	785	568	654	938	711
TKOV3_00581	ACD	AACGGGCCCGGGTTTCCCGC	chr16:67694149-67694168_ACD_+	exon_01	271	312	260	215	227	215	315	272
TKOV3_00582	ACD	ACTACAGGACGCCGAGGCCG	chr16:67693927-67693946_ACD_-	exon_02	456	535	490	448	340	444	462	419
TKOV3_00583	ACD	AGAAGGAGTTCGGCTTCCGC	chr16:67693674-67693693_ACD_-	exon_03	297	470	332	360	266	333	363	321
TKOV3_00584	ACD	CAACCAGGCACCCGTAGCCG	chr16:67693440-67693459_ACD_+	exon_04	520	679	555	585	486	534	548	484
TKOV3_00585	ACE2	GATGGCTATGACTACAGCCG	chrX:15607507-15607526_ACE2_-	exon_05	109	126	127	118	83	84	110	99
TKOV3_00586	ACE2	TACCAAGCAAATGAGCAGGG	chrX:15605873-15605892_ACE2_+	exon_06	400	443	429	408	315	307	480	343
TKOV3_00587	ACE2	TATGTGCACAAAGGTGACAA	chrX:15596413-15596432_ACE2_-	exon_09	312	436	362	401	305	303	359	327
TKOV3_00588	ACE2	GAGGTGGATGGTCTTTAAAG	chrX:15593835-15593854_ACE2_-	exon_10	587	835	687	749	515	595	703	667
TKOV3_00589	ACER1	ATATGCTATAGCCACTGCCC	chr19:6312203-6312222_ACER1_+	exon_03	892	1023	931	948	711	817	914	832
TKOV3_00590	ACER1	TGGACGAGATCGCCATCCTG	chr19:6312231-6312250_ACER1_-	exon_03	562	706	609	697	587	551	601	615
TKOV3_00591	ACER1	GAGGGCGTAGGCGTTGACCG	chr19:6309758-6309777_ACER1_+	exon_04	358	512	371	454	302	413	372	373
TKOV3_00592	ACER1	GTTGGCATCCACCAAGGCCA	chr19:6306830-6306849_ACER1_+	exon_06	383	517	387	456	349	374	442	352
TKOV3_00593	ACER2	TATCGCCGAGTTCTACAACA	chr9:19409169-19409188_ACER2_+	exon_01	728	716	725	642	620	554	899	599
TKOV3_00594	ACER2	TATGCAACATGCTTCAACAG	chr9:19423917-19423936_ACER2_+	exon_02	711	872	680	727	563	664	740	672
TKOV3_00595	ACER2	TGCAGTGCAAGGAACTCCCA	chr9:19435040-19435059_ACER2_-	exon_04	414	567	402	465	419	372	473	407
TKOV3_00596	ACER2	GATCCAGCAGAACAGGGCCA	chr9:19446335-19446354_ACER2_-	exon_05	397	546	456	514	368	428	495	462
TKOV3_00597	ACER3	CTCGCACCAGTCCAGCGTGG	chr11:76572067-76572086_ACER3_-	exon_01	678	833	532	715	590	639	651	649
TKOV3_00598	ACER3	TAACCCAGTCCTCTAAGCCA	chr11:76726070-76726089_ACER3_-	exon_08	653	781	686	716	546	620	738	661
TKOV3_00599	ACER3	GGATGTGAAGATAGGAACCA	chr11:76727797-76727816_ACER3_-	exon_09	594	854	760	736	643	631	812	650
TKOV3_00600	ACER3	AGAGGCTCAAACAGGATCAC	chr11:76731339-76731358_ACER3_-	exon_11	275	470	341	382	281	282	320	334
TKOV3_00601	ACE	ATGCTGGAGAAGCCGGCCGA	chr17:61559020-61559039_ACE_+	exon_07	365	581	459	450	363	390	416	397
TKOV3_00602	ACE	TGGAGAAGCCGGCCGACGGG	chr17:61559024-61559043_ACE_+	exon_07	368	426	338	307	264	311	298	340
TKOV3_00603	ACE	GGAGAAGCCAACCGACGGGC	chr17:61568668-61568687_ACE_+	exon_19	576	622	551	470	483	382	588	429
TKOV3_00604	ACE	GTTGTAGAAGTCCCAGGCCG	chr17:61568709-61568728_ACE_-	exon_19	337	429	378	342	257	311	389	360
TKOV3_00605	ACHE	GGTGTCCATGAACTACCGGG	chr7:100491304-100491323_ACHE_-	exon_01	287	388	298	344	296	306	392	262
TKOV3_00606	ACHE	AAAGACGTAGGCGTAGACCC	chr7:100490125-100490144_ACHE_+	exon_02	396	482	426	355	395	348	484	313
TKOV3_00607	ACHE	GAAGCGGTTCCAGAAGGCGC	chr7:100488815-100488834_ACHE_+	exon_03	383	467	319	356	293	301	309	324
TKOV3_00608	ACHE	GGAAGGCCGAGTTCCACCGC	chr7:100487910-100487929_ACHE_-	exon_04	467	459	503	425	427	430	463	369
TKOV3_00609	ACIN1	GACGAGATGATCCATCCTGA	chr14:23559271-23559290_ACIN1_-	exon_04	259	393	323	317	237	253	344	215
TKOV3_00610	ACIN1	AAGGAGAAAGACGATCATCT	chr14:23550969-23550988_ACIN1_-	exon_05	521	732	516	566	397	593	586	542
TKOV3_00611	ACIN1	GAGGAATTAGCACTGGCCAA	chr14:23549099-23549118_ACIN1_-	exon_06	524	647	563	657	457	552	583	537
TKOV3_00612	ACIN1	AGGTCTGTGAGCCAAAGGAG	chr14:23548125-23548144_ACIN1_-	exon_07	627	766	647	698	590	650	807	602
TKOV3_00613	ACKR2	TGGGAGGAAGACTTTGCCAA	chr3:42906125-42906144_ACKR2_-	exon_03	749	928	789	843	676	591	824	648
TKOV3_00614	ACKR2	GAAGACCCAATGCCAGGCCA	chr3:42906311-42906330_ACKR2_-	exon_03	653	868	707	731	511	685	761	638
TKOV3_00615	ACKR2	GCGGAGGAAGAGCTTCCAAA	chr3:42906608-42906627_ACKR2_-	exon_03	383	517	422	561	379	442	474	383
TKOV3_00616	ACKR2	ACTGGAGAAGGCATACAGGA	chr3:42906923-42906942_ACKR2_-	exon_03	328	333	325	326	305	225	337	249
TKOV3_00617	ACKR3	TCTTCGACTACTCAGAGCCA	chr2:237489122-237489141_ACKR3_+	exon_02	626	751	702	656	474	549	838	602
TKOV3_00618	ACKR3	GGATGGTGAGGACAACCCAC	chr2:237489381-237489400_ACKR3_-	exon_02	346	392	323	352	280	342	368	352
TKOV3_00619	ACKR3	GCAGCACAACCAGTGGCCCA	chr2:237489423-237489442_ACKR3_+	exon_02	554	733	564	747	502	684	657	597
TKOV3_00620	ACKR3	GACAAGGAAGACCACCACGT	chr2:237489878-237489897_ACKR3_-	exon_02	385	558	417	478	357	370	418	431
TKOV3_00621	ACKR4	CTATTGTGAGGAATACAGGG	chr3:132319373-132319392_ACKR4_-	exon_02	653	777	554	694	551	548	639	630
TKOV3_00622	ACKR4	GGCATAAATTGCCACTACCA	chr3:132319423-132319442_ACKR4_-	exon_02	666	839	753	741	632	682	772	668
TKOV3_00623	ACKR4	TTGATGTTCCTAGGTAGCGG	chr3:132319808-132319827_ACKR4_-	exon_02	496	738	590	659	471	510	676	544
TKOV3_00624	ACKR4	CAGGGAGTAGATGATGTCTA	chr3:132320035-132320054_ACKR4_-	exon_02	613	720	643	579	584	541	669	540
TKOV3_00625	ACLY	GAATCGGTTCAAGTATGCTC	chr17:40070030-40070049_ACLY_-	exon_02	533	560	530	462	424	483	619	404
TKOV3_00626	ACLY	GACCAGCTGATCAAACGTCG	chr17:40068758-40068777_ACLY_-	exon_03	542	702	480	546	370	516	596	532
TKOV3_00627	ACLY	GGATGAGAAACTGAATCCTG	chr17:40065812-40065831_ACLY_-	exon_05	113	208	111	113	73	99	107	121
TKOV3_00628	ACLY	CAAGCACACCCAGTTACCAA	chr17:40065225-40065244_ACLY_+	exon_06	1046	1214	1061	993	957	963	1222	964
TKOV3_00629	ACMSD	GCAGCTCCAACACCACAGCA	chr2:135602826-135602845_ACMSD_+	exon_02	783	912	740	866	660	603	771	650
TKOV3_00630	ACMSD	AGATGGGAAAGTCTTCAGAG	chr2:135616851-135616870_ACMSD_+	exon_03	667	781	816	796	538	628	858	644
TKOV3_00631	ACMSD	ACATGACAGGAACTGTGGAA	chr2:135619558-135619577_ACMSD_-	exon_04	420	441	420	453	336	385	441	358
TKOV3_00632	ACMSD	GAAAGAGCTGGGCTTTCCCG	chr2:135621114-135621133_ACMSD_+	exon_05	185	222	180	195	152	202	177	188
TKOV3_00633	ACN9	ACTCGAGAAACGTGCCGCCC	chr7:96747042-96747061_ACN9_-	exon_01	455	559	469	457	398	449	550	503
TKOV3_00634	ACN9	TTTCACGTACTGGTCGCCCA	chr7:96747124-96747143_ACN9_-	exon_01	474	624	419	516	410	441	475	366
TKOV3_00635	ACN9	TTTAGGAGACATAAGACCGT	chr7:96747150-96747169_ACN9_+	exon_01	700	873	784	781	639	690	768	782
TKOV3_00636	ACN9	TAAGACCGTTGGTTCTGACG	chr7:96747161-96747180_ACN9_+	exon_01	121	103	99	113	59	95	111	91
TKOV3_00637	ACO1	TGCAGCAAAGTCAACCACAG	chr9:32408523-32408542_ACO1_-	exon_04	649	782	733	755	594	674	668	627
TKOV3_00638	ACO1	AGAGTGGTATTTGATCAGGA	chr9:32418410-32418429_ACO1_+	exon_06	647	790	671	577	550	542	655	509
TKOV3_00639	ACO1	ATGTCAGTGGATGTTACCAG	chr9:32419137-32419156_ACO1_-	exon_07	943	1329	1117	1036	836	1067	1088	977
TKOV3_00640	ACO1	GACACAGCAACTTTGTCCTG	chr9:32424604-32424623_ACO1_-	exon_10	234	278	230	266	229	221	271	224
TKOV3_00641	ACO2	AAAGTGGCTCATCGCCACCT	chr22:41895785-41895804_ACO2_-	exon_02	70	114	81	92	64	66	99	76
TKOV3_00642	ACO2	AGCGAGGCAAGTCGTACCTG	chr22:41903869-41903888_ACO2_+	exon_03	557	626	643	585	510	468	569	575
TKOV3_00643	ACO2	TGCCAATCAGAAGAACACCA	chr22:41911407-41911426_ACO2_-	exon_05	672	747	695	621	485	491	697	582
TKOV3_00644	ACO2	GGTGCAATCGTGGAATACCA	chr22:41911870-41911889_ACO2_+	exon_06	456	560	568	475	433	433	484	417
TKOV3_00645	ACOT11	AGTGCCATGGCAGACGGCGA	chr1:55050391-55050410_ACOT11_+	exon_02	480	542	433	494	379	403	486	483
TKOV3_00646	ACOT11	CAGCCAGCGTGCCTCTCCGC	chr1:55051507-55051526_ACOT11_-	exon_03	827	876	906	794	707	694	1051	846
TKOV3_00647	ACOT11	AGTGGTGAATATCAAGGCCA	chr1:55058228-55058247_ACOT11_+	exon_04	345	390	320	426	280	289	326	384
TKOV3_00648	ACOT11	GCGGGCCACGAAGGTGGCCA	chr1:55059678-55059697_ACOT11_-	exon_05	75	105	113	82	85	73	102	59
TKOV3_00649	ACOT12	TTGGCTCATGACCACCTCGC	chr5:80689895-80689914_ACOT12_+	exon_01	776	995	827	978	685	769	848	830
TKOV3_00650	ACOT12	AAACTGTATGTCATCCACTG	chr5:80681590-80681609_ACOT12_+	exon_02	718	1101	622	923	589	748	870	758
TKOV3_00651	ACOT12	GGAAGGAGCGGTTTCCACAA	chr5:80643711-80643730_ACOT12_-	exon_06	3	0	5	4	5	0	6	1
TKOV3_00652	ACOT12	GAAAGGGATGAGCCCAACAC	chr5:80641798-80641817_ACOT12_+	exon_07	416	672	470	505	439	451	568	514
TKOV3_00653	ACOT13	GGTGATAAAGGCCATGACCA	chr6:24667521-24667540_ACOT13_+	exon_01	422	557	459	427	359	432	550	407
TKOV3_00654	ACOT13	AATGCAATAGGCACTCTCCA	chr6:24698177-24698196_ACOT13_+	exon_02	741	887	794	804	660	622	886	754
TKOV3_00655	ACOT13	GCAATAGGCACTCTCCACGG	chr6:24698180-24698199_ACOT13_+	exon_02	702	984	719	756	754	709	834	751
TKOV3_00656	ACOT13	GATCTGACCAACAAGGCCAC	chr6:24701775-24701794_ACOT13_+	exon_03	354	368	372	351	262	328	392	279
TKOV3_00657	ACOT2	ACCTGAGAACAACTGAATGG	chr14:74035974-74035993_ACOT2_-	exon_01	878	923	808	770	685	661	869	670
TKOV3_00658	ACOT2	GGTACAGCCGGGACGCTCGA	chr14:74036028-74036047_ACOT2_-	exon_01	276	334	253	282	204	207	319	262
TKOV3_00659	ACOT2	GAGCGTCCCGGCTGTACCAA	chr14:74036030-74036049_ACOT2_+	exon_01	691	812	665	614	546	578	715	668
TKOV3_00660	ACOT2	AGAGTTCGGCGCAGTTCCTG	chr14:74036060-74036079_ACOT2_+	exon_01	627	959	702	759	549	638	744	608
TKOV3_00661	ACOT4	ACAGCAGCCGTCCAGGCTCG	chr14:74059005-74059024_ACOT4_-	exon_01	302	284	311	256	269	268	360	260
TKOV3_00662	ACOT4	TAGGACCTGGACCCTTCCCA	chr14:74060403-74060422_ACOT4_+	exon_02	592	688	571	575	540	577	690	528
TKOV3_00663	ACOT4	TAACATGGACAACATATCCC	chr14:74060542-74060561_ACOT4_+	exon_02	601	696	685	659	593	575	668	630
TKOV3_00664	ACOT4	TCTGAACGGTTACAGGCCCA	chr14:74062107-74062126_ACOT4_+	exon_03	603	968	688	736	553	689	692	668
TKOV3_00665	ACOT6	ACAGGCATTGATAAGTACAG	chr14:74086029-74086048_ACOT6_-	exon_02	649	811	683	677	488	620	750	566
TKOV3_00666	ACOT6	TGCACAGAAGCTCTAGAAGG	chr14:74086382-74086401_ACOT6_-	exon_02	605	746	583	635	464	509	718	592
TKOV3_00667	ACOT6	TGAGCCAAAGGCTCACTCAA	chr14:74086435-74086454_ACOT6_+	exon_02	58	52	84	49	53	32	45	49
TKOV3_00668	ACOT6	AAAGGCTCACTCAAAGGCAC	chr14:74086441-74086460_ACOT6_+	exon_02	516	587	523	466	453	403	565	448
TKOV3_00669	ACOT7	GTAATGCAGGCTCCACAGGG	chr1:6445560-6445579_ACOT7_+	exon_01	683	836	704	715	642	612	813	606
TKOV3_00670	ACOT7	GTGGCCGGCAATGTCCACGG	chr1:6409882-6409901_ACOT7_-	exon_02	230	252	254	254	174	189	278	203
TKOV3_00671	ACOT7	GGTGCGCTCGACACGAGCCA	chr1:6399611-6399630_ACOT7_+	exon_03	410	530	456	468	304	402	599	475
TKOV3_00672	ACOT7	TGACCAATAAGGCCACCCTG	chr1:6393597-6393616_ACOT7_-	exon_04	736	874	756	781	615	680	871	792
TKOV3_00673	ACOT8	TCGTGACCAAGACGCTACGG	chr20:44485867-44485886_ACOT8_+	exon_01	481	657	507	579	430	523	590	544
TKOV3_00674	ACOT8	GCTGCCAGTACTGTACCAAG	chr20:44477285-44477304_ACOT8_-	exon_03	532	678	513	583	393	442	525	499
TKOV3_00675	ACOT8	GATGTTCTGGGTGCGAGCCC	chr20:44472914-44472933_ACOT8_-	exon_04	540	559	563	516	434	401	563	454
TKOV3_00676	ACOT8	CATGAAGATGCACTGCTGCG	chr20:44472331-44472350_ACOT8_-	exon_05	331	345	270	304	250	253	348	365
TKOV3_00677	ACOT9	GGCAGCCTAGCGCAATGAGG	chrX:23761256-23761275_ACOT9_-	exon_01	395	408	387	371	248	350	412	405
TKOV3_00678	ACOT9	AGTAAGCTGCCCTTTGCCCA	chrX:23754103-23754122_ACOT9_+	exon_02	1006	1421	1053	1213	920	1010	1245	1037
TKOV3_00679	ACOT9	TAGGAGCATCCACAAACTGG	chrX:23751291-23751310_ACOT9_-	exon_03	586	800	583	710	521	601	678	547
TKOV3_00680	ACOT9	AATTCAGGCTCACTGCCCAA	chrX:23748969-23748988_ACOT9_+	exon_04	395	585	473	492	395	391	541	432
TKOV3_00681	ACOX1	TGACAGCCACCTCATAACGC	chr17:73974691-73974710_ACOX1_+	exon_02	824	1251	865	1059	790	861	900	895
TKOV3_00682	ACOX1	AATGATCTCCAAGTTCCAGG	chr17:73956327-73956346_ACOX1_+	exon_03	600	712	604	642	514	527	651	613
TKOV3_00683	ACOX1	ACCAGGCCACCATTTAATGG	chr17:73953544-73953563_ACOX1_+	exon_04	671	891	642	782	573	605	718	779
TKOV3_00684	ACOX1	TCTTGCCCAGCTCATCACTA	chr17:73951981-73952000_ACOX1_-	exon_05	1164	1414	1226	1237	963	1067	1279	1039
TKOV3_00685	ACOX2	GTATATGCAGTCCTTTGACG	chr3:58520737-58520756_ACOX2_-	exon_02	535	747	550	621	495	542	583	558
TKOV3_00686	ACOX2	GTTATAAGGCTGCCATGCGG	chr3:58520164-58520183_ACOX2_-	exon_03	511	594	503	654	457	440	564	478
TKOV3_00687	ACOX2	GTGTATCACAAACTCCTGGG	chr3:58519212-58519231_ACOX2_+	exon_05	609	776	646	702	547	569	772	663
TKOV3_00688	ACOX2	GATCAGCTGGGCCTGGACCA	chr3:58517496-58517515_ACOX2_+	exon_06	281	406	357	346	271	300	339	341
TKOV3_00689	ACOX3	TCACGCGATGGCATCCACTG	chr4:8418236-8418255_ACOX3_-	exon_02	799	1091	848	853	667	761	892	815
TKOV3_00690	ACOX3	CAGCTCGCGATACTTCTCCA	chr4:8417640-8417659_ACOX3_+	exon_03	742	977	730	796	505	663	827	711
TKOV3_00691	ACOX3	GCTCTGACCGAATTAAGCCA	chr4:8416074-8416093_ACOX3_-	exon_05	487	512	466	572	395	391	504	449
TKOV3_00692	ACOX3	CAAGACAGCCACTCACGCGG	chr4:8412004-8412023_ACOX3_-	exon_06	489	615	467	540	340	415	483	471
TKOV3_00693	ACOXL	TCAGAGAGTGAAGTTTGCCA	chr2:111525984-111526003_ACOXL_+	exon_02	871	1086	830	1032	801	897	925	866
TKOV3_00694	ACOXL	CATAGGAGAAGTCCTCTCCA	chr2:111542347-111542366_ACOXL_+	exon_03	235	334	220	318	183	234	277	278
TKOV3_00695	ACOXL	GATGTTTGCAATGACCGAGA	chr2:111551670-111551689_ACOXL_+	exon_05	510	726	543	676	446	516	470	587
TKOV3_00696	ACOXL	GGACAGGAACGATGAAACAG	chr2:111556598-111556617_ACOXL_-	exon_07	565	650	567	554	486	508	631	544
TKOV3_00697	ACP1	GCTGTTTCTGACTGGAACGT	chr2:272210-272229_ACP1_+	exon_03	502	611	486	577	382	440	518	460
TKOV3_00698	ACP1	TTAGGCAGCTCACAGCTCTT	chr2:272248-272267_ACP1_-	exon_03	683	752	626	673	450	557	656	618
TKOV3_00699	ACP1	CTGCAGAGCGTTCTTGGAGA	chr2:277274-277293_ACP1_+	exon_06	665	920	700	815	619	656	783	672
TKOV3_00700	ACP1	TTCTTGGAGAAGGCCCACTG	chr2:277284-277303_ACP1_+	exon_06	579	857	524	650	461	588	730	631
TKOV3_00701	ACP2	ACCAGTGAAGACATATCCCA	chr11:47269642-47269661_ACP2_-	exon_02	844	1061	948	886	786	812	951	824
TKOV3_00702	ACP2	GCCGTGATAGCGCTGCCGCA	chr11:47269222-47269241_ACP2_+	exon_03	254	347	275	227	188	225	307	216
TKOV3_00703	ACP2	GTTGAAGCGCTGCATCCCGT	chr11:47267290-47267309_ACP2_+	exon_04	433	587	529	433	411	446	593	409
TKOV3_00704	ACP2	ACAGCTGCTGAAGTTCCCGT	chr11:47267108-47267127_ACP2_-	exon_05	735	1042	709	882	639	625	781	694
TKOV3_00705	ACP5	ACAGGATGAAGTCTGCACCC	chr19:11687931-11687950_ACP5_+	exon_04	530	624	698	503	558	456	658	479
TKOV3_00706	ACP5	ACTCTAAGATCTCCAAGCGC	chr19:11687533-11687552_ACP5_-	exon_05	682	782	692	761	584	621	687	603
TKOV3_00707	ACP5	GCTCAAGAAACAGCTGGCGG	chr19:11687213-11687232_ACP5_-	exon_06	536	731	580	631	463	523	596	575
TKOV3_00708	ACP5	CTTAAAGAGGGACTTGCCCG	chr19:11685855-11685874_ACP5_+	exon_07	669	962	713	818	573	688	792	639
TKOV3_00709	ACP6	GTGCAGGCAGTACGCCAGCG	chr1:147142096-147142115_ACP6_+	exon_01	326	439	424	352	287	312	365	358
TKOV3_00710	ACP6	ACAGTCACCAATCTAGCTGG	chr1:147131817-147131836_ACP6_-	exon_02	594	721	608	544	458	516	656	481
TKOV3_00711	ACP6	ACCAACCTTCAACCCACAGG	chr1:147131518-147131537_ACP6_-	exon_03	460	596	431	553	435	469	509	415
TKOV3_00712	ACP6	GATGATCGAACAGAGAGCTG	chr1:147124289-147124308_ACP6_-	exon_07	270	344	255	289	250	234	377	279
TKOV3_00713	ACPL2	AAAGGCCAGCAGCGCAGCCA	chr3:140979055-140979074_ACPL2_-	exon_02	505	744	489	684	397	568	609	567
TKOV3_00714	ACPL2	GTGCATGTGTTCATTCGCCA	chr3:140998252-140998271_ACPL2_+	exon_04	368	466	412	355	381	357	487	395
TKOV3_00715	ACPL2	TAAAGAGGCAAGGAGTTCAA	chr3:141006232-141006251_ACPL2_-	exon_05	503	700	542	679	468	558	566	580
TKOV3_00716	ACPL2	TATGATGCATGTCACAGGGA	chr3:141012018-141012037_ACPL2_+	exon_06	593	823	642	708	541	609	735	615
TKOV3_00717	ACPP	AGGGCAGCAAGCCTTAGCCT	chr3:132036328-132036347_ACPP_+	exon_01	520	610	524	489	387	381	508	423
TKOV3_00718	ACPP	GAAAGAGGAACTGTGTGCAC	chr3:132051159-132051178_ACPP_-	exon_04	481	518	479	379	368	381	480	334
TKOV3_00719	ACPP	GAGAAATCTAGGCTCCAAGG	chr3:132063882-132063901_ACPP_+	exon_07	464	584	463	465	370	406	490	394
TKOV3_00720	ACPP	ATGGCGCTAGATGTTTACAA	chr3:132071591-132071610_ACPP_+	exon_09	758	936	798	718	626	705	750	706
TKOV3_00721	ACPT	GCAGCAGGAGAGGTCCAGCA	chr19:51293701-51293720_ACPT_-	exon_01	9	19	14	1	20	18	14	6
TKOV3_00722	ACPT	AGGAGGTGGCCTCCACCCTG	chr19:51293906-51293925_ACPT_+	exon_02	421	547	433	387	361	366	417	441
TKOV3_00723	ACPT	ATGGCCCTACCTCCTCCCGC	chr19:51294108-51294127_ACPT_-	exon_03	1059	1302	992	1130	852	954	1032	1022
TKOV3_00724	ACPT	CCTGACCTTATCCTCAGCCA	chr19:51295046-51295065_ACPT_-	exon_04	854	987	865	971	716	771	909	822
TKOV3_00725	ACRBP	GCCATGAGGAAGCCAGCCGC	chr12:6756516-6756535_ACRBP_-	exon_01	304	448	329	364	300	375	392	329
TKOV3_00726	ACRBP	CACCATCGGGCACTAAGCCG	chr12:6755957-6755976_ACRBP_+	exon_02	527	713	558	539	470	526	655	504
TKOV3_00727	ACRBP	CAACCACGTCTACTATGCCA	chr12:6755651-6755670_ACRBP_-	exon_03	1238	1459	1196	1233	1136	1106	1249	1235
TKOV3_00728	ACRBP	AGAGGGTCTCACCTGTGAAG	chr12:6754374-6754393_ACRBP_+	exon_04	393	599	428	476	349	401	499	485
TKOV3_00729	ACRC	TCAAGCAGTGATGACACCAG	chrX:70811991-70812010_ACRC_+	exon_02	24	60	25	54	31	38	15	42
TKOV3_00730	ACRC	TCAAGGAGTGGTGACACCAG	chrX:70814200-70814219_ACRC_+	exon_04	21	43	22	29	28	27	29	23
TKOV3_00731	ACRC	ATCAGAGTCAATCACTACCA	chrX:70817805-70817824_ACRC_-	exon_06	671	981	760	967	596	724	795	776
TKOV3_00732	ACRC	TAGTGGAGCCACCAAGGAAA	chrX:70824428-70824447_ACRC_+	exon_07	538	844	661	868	499	596	779	667
TKOV3_00733	ACRV1	CTAGATCAAACACTCACCTC	chr11:125550607-125550626_ACRV1_+	exon_01	769	1041	761	907	640	700	867	917
TKOV3_00734	ACRV1	TATCTGCTTGGATCTGCCAG	chr11:125550626-125550645_ACRV1_-	exon_01	756	903	756	838	631	711	721	741
TKOV3_00735	ACRV1	GCTGCGACTGAACATGCTGA	chr11:125547931-125547950_ACRV1_-	exon_02	600	696	630	662	485	564	628	516
TKOV3_00736	ACRV1	TCTATGAACCTCTTCTCCCA	chr11:125542546-125542565_ACRV1_-	exon_04	858	1098	890	913	682	918	952	907
TKOV3_00737	ACR	ACGATGCGGACACCACCCTG	chr22:51177733-51177752_ACR_-	exon_02	706	944	753	799	567	741	800	743
TKOV3_00738	ACR	AAGCGCCCACACGAAATGGG	chr22:51178291-51178310_ACR_-	exon_03	675	725	664	615	500	557	756	597
TKOV3_00739	ACR	ACTTGTGTAACTCGACCCAG	chr22:51182543-51182562_ACR_+	exon_04	483	613	452	477	413	427	509	527
TKOV3_00740	ACR	GTCGTGGGAATCACAAGCTG	chr22:51183135-51183154_ACR_+	exon_05	499	637	518	496	448	441	614	402
TKOV3_00741	ACSBG1	AGAAGGTGAATAATGCCCAG	chr15:78500357-78500376_ACSBG1_-	exon_02	607	808	632	663	594	652	637	693
TKOV3_00742	ACSBG1	AGCCGCCAAGGGCTTCCTGA	chr15:78486850-78486869_ACSBG1_-	exon_03	693	792	563	729	504	598	621	686
TKOV3_00743	ACSBG1	TGCCGAGAAGAACCACTCCG	chr15:78486294-78486313_ACSBG1_+	exon_04	662	820	665	717	542	565	626	648
TKOV3_00744	ACSBG1	GATGGAGGAATTCATGGAGC	chr15:78474939-78474958_ACSBG1_-	exon_07	578	700	593	563	412	530	624	521
TKOV3_00745	ACSBG2	TTTGCCATTCTTGGATGCGA	chr19:6147598-6147617_ACSBG2_-	exon_03	551	560	635	509	480	440	656	506
TKOV3_00746	ACSBG2	AGGGACCACAGGCATACCCA	chr19:6165981-6166000_ACSBG2_+	exon_07	444	807	534	693	429	540	579	577
TKOV3_00747	ACSBG2	ACTGACAGACAAGCATGAGA	chr19:6177278-6177297_ACSBG2_+	exon_08	418	600	515	469	414	471	516	471
TKOV3_00748	ACSBG2	TTGGGAGAAGATACATGAGA	chr19:6182824-6182843_ACSBG2_+	exon_09	638	771	777	634	535	603	673	580
TKOV3_00749	ACSF2	GAAGCGGACACCCTGCAACC	chr17:48503726-48503745_ACSF2_-	exon_01	524	592	578	524	511	424	598	494
TKOV3_00750	ACSF2	GCCTGGAGACCACAGCACAG	chr17:48538139-48538158_ACSF2_+	exon_02	459	593	415	509	408	438	479	502
TKOV3_00751	ACSF2	AATGATGCCCGCCTGGGCGG	chr17:48538709-48538728_ACSF2_-	exon_03	436	473	385	400	302	306	481	371
TKOV3_00752	ACSF2	TCTGACCACAGTCATCTCGG	chr17:48539790-48539809_ACSF2_+	exon_06	499	724	562	595	522	601	589	498
TKOV3_00753	ACSF3	CAGGGCACGGGTGAACACCG	chr16:89167223-89167242_ACSF3_-	exon_03	497	672	514	576	429	487	584	543
TKOV3_00754	ACSF3	GCAGCGCGTTGACCACACCA	chr16:89169089-89169108_ACSF3_-	exon_04	739	920	729	841	553	579	845	769
TKOV3_00755	ACSF3	TCTTAAGTTCTGAAACGCCG	chr16:89178513-89178532_ACSF3_+	exon_05	481	672	418	550	385	437	523	543
TKOV3_00756	ACSF3	AGGCTACAAGGTCAGCGCCC	chr16:89211748-89211767_ACSF3_+	exon_09	486	522	469	488	381	426	562	450
TKOV3_00757	ACSL1	CATTATACGAAGGTTTCCAG	chr4:185709790-185709809_ACSL1_-	exon_03	810	875	768	805	627	689	836	739
TKOV3_00758	ACSL1	GTTTCCGAGAGCCTAAACAA	chr4:185705116-185705135_ACSL1_+	exon_04	500	608	522	514	424	406	561	426
TKOV3_00759	ACSL1	GATGCCAATGAACTGATCTG	chr4:185701507-185701526_ACSL1_+	exon_05	616	788	718	677	543	598	687	557
TKOV3_00760	ACSL1	AGTCACCAGCATGAAGGCGA	chr4:185697643-185697662_ACSL1_-	exon_07	519	603	525	534	469	412	528	467
TKOV3_00761	ACSL3	GGTATGCACAATGATGCCCT	chr2:223783861-223783880_ACSL3_-	exon_07	344	431	330	374	308	344	349	386
TKOV3_00762	ACSL3	GGATCCACAGGACTTCCAAA	chr2:223786057-223786076_ACSL3_+	exon_08	427	630	458	475	355	492	439	476
TKOV3_00763	ACSL3	AGAGAGGAAGATGTCTACAT	chr2:223787424-223787443_ACSL3_+	exon_09	501	868	528	704	425	548	548	630
TKOV3_00764	ACSL3	AAAGTTCGAAGCTTGCTAGG	chr2:223791748-223791767_ACSL3_+	exon_12	607	787	621	652	512	597	648	593
TKOV3_00765	ACSL4	AATAAAGCAGAGTACCCTGA	chrX:108924286-108924305_ACSL4_-	exon_06	488	621	520	646	419	542	542	577
TKOV3_00766	ACSL4	GAAGGCGTTGGTCTACTTGG	chrX:108921614-108921633_ACSL4_+	exon_07	779	1175	813	831	657	743	817	779
TKOV3_00767	ACSL4	AAGGTCAAGGCCCTGCTGGG	chrX:108911470-108911489_ACSL4_-	exon_11	385	545	403	522	333	426	395	460
TKOV3_00768	ACSL4	ATTGGAGAATTCCATCCCGA	chrX:108906460-108906479_ACSL4_-	exon_13	614	784	628	609	484	562	641	633
TKOV3_00769	ACSL5	TTAGGGAGGAGCACGGAAGG	chr10:114158655-114158674_ACSL5_+	exon_03	415	674	450	593	370	443	378	683
TKOV3_00770	ACSL5	TATGCAAGAGACAGGAACCC	chr10:114164486-114164505_ACSL5_-	exon_05	698	789	620	717	517	582	793	628
TKOV3_00771	ACSL5	GCTTCAGGTCATCATCAAAG	chr10:114169374-114169393_ACSL5_-	exon_07	752	962	758	810	640	767	809	844
TKOV3_00772	ACSL5	AGCGTCATCTGCTTCACCAG	chr10:114170363-114170382_ACSL5_+	exon_09	1085	1274	1028	1105	849	1019	1115	956
TKOV3_00773	ACSL6	CAGGGCACCCATACTCACGA	chr5:131329811-131329830_ACSL6_+	exon_02	794	917	777	808	601	690	858	706
TKOV3_00774	ACSL6	ATGTACCAGGTGTTCCGCCG	chr5:131326563-131326582_ACSL6_-	exon_03	522	742	595	625	403	586	594	521
TKOV3_00775	ACSL6	AGCCTAAGCAGCCTTACCAG	chr5:131325811-131325830_ACSL6_-	exon_04	651	932	629	760	496	642	742	726
TKOV3_00776	ACSL6	TCAAGGTAGATGCTCACCTC	chr5:131325083-131325102_ACSL6_+	exon_05	306	309	271	222	191	246	275	271
TKOV3_00777	ACSM1	GAATGACTATGAAGTACCGG	chr16:20702372-20702391_ACSM1_-	exon_01	471	501	442	487	380	375	416	386
TKOV3_00778	ACSM1	TGAAGACGTTGGCTACACGG	chr16:20696611-20696630_ACSM1_+	exon_02	287	400	347	351	244	303	311	246
TKOV3_00779	ACSM1	ACTACAGTTGTCTAAAGCCA	chr16:20693711-20693730_ACSM1_-	exon_03	603	648	577	611	471	495	694	410
TKOV3_00780	ACSM1	AGGGTTGTAAGGCCAACCCA	chr16:20682866-20682885_ACSM1_+	exon_04	57	92	74	74	51	72	73	91
TKOV3_00781	ACSM2A	ACAGAACTGCGTCACTGTAG	chr16:20486990-20487009_ACSM2A_+	exon_08	217	265	228	295	237	220	263	214
TKOV3_00782	ACSM2A	TTAGATGTCTCACTGCGCAC	chr16:20497990-20498009_ACSM2A_-	exon_14	506	829	505	681	497	513	566	660
TKOV3_00783	ACSM2B	ACAGAACTGCCTCGCTGGAG	chr16:20559470-20559489_ACSM2B_-	exon_08	362	446	391	396	319	367	479	324
TKOV3_00784	ACSM2B	CTACAGAACTGCCTCGCTGG	chr16:20559472-20559491_ACSM2B_-	exon_08	1078	1326	1094	1102	893	967	1180	998
TKOV3_00785	ACSM2B	CATCTACAGAACTGCCTCGC	chr16:20559475-20559494_ACSM2B_-	exon_08	832	1045	761	881	759	817	897	858
TKOV3_00786	ACSM2B	CTAGACGCCTCACTGCGCAC	chr16:20548571-20548590_ACSM2B_+	exon_14	720	975	717	756	649	698	778	826
TKOV3_00787	ACSM3	TGAAACAGGACTTCAAACTG	chr16:20781493-20781512_ACSM3_+	exon_02	625	737	579	626	465	598	695	619
TKOV3_00788	ACSM3	GAAGCCTGTTCCCTACAAAG	chr16:20787278-20787297_ACSM3_+	exon_03	556	647	534	492	447	458	618	461
TKOV3_00789	ACSM3	TATCAGAGAACTCCAGAGAG	chr16:20788854-20788873_ACSM3_+	exon_04	562	654	488	517	436	469	515	418
TKOV3_00790	ACSM3	GATGTGGAATACCTCAGATA	chr16:20792326-20792345_ACSM3_+	exon_06	324	284	298	307	256	275	349	301
TKOV3_00791	ACSM4	GGTGATCTTTGTGTAAGCGC	chr12:7456990-7457009_ACSM4_-	exon_01	441	523	470	573	400	377	500	432
TKOV3_00792	ACSM4	GACCAGCTAACCCAGCCCTG	chr12:7459139-7459158_ACSM4_+	exon_02	469	610	508	564	421	456	554	490
TKOV3_00793	ACSM4	GTCAGGACACTCCAATACAA	chr12:7463255-7463274_ACSM4_-	exon_03	863	932	865	754	766	746	916	715
TKOV3_00794	ACSM4	AGAGGGTGAACCCAATGCCG	chr12:7469850-7469869_ACSM4_-	exon_04	547	661	544	586	412	538	685	534
TKOV3_00795	ACSM5	AGGACTAGGTGTCTCAGCCA	chr16:20422816-20422835_ACSM5_-	exon_02	605	728	645	714	512	617	658	553
TKOV3_00796	ACSM5	AAGGCAGCCAATGTGCTGGG	chr16:20429477-20429496_ACSM5_+	exon_03	621	716	659	630	546	582	687	541
TKOV3_00797	ACSM5	GGTGATAATGGACTTGGCCC	chr16:20430619-20430638_ACSM5_-	exon_04	504	549	388	461	371	378	427	401
TKOV3_00798	ACSM5	GGAGTGCTCGACCATCTTGG	chr16:20432666-20432685_ACSM5_-	exon_05	621	786	648	693	524	622	694	619
TKOV3_00799	ACSS1	ACTGCGGGAGCGCTGCCCGA	chr20:25038596-25038615_ACSS1_+	exon_01	516	583	449	466	379	374	499	419
TKOV3_00800	ACSS1	GATCAAAGCAACGCTCTCGG	chr20:25028765-25028784_ACSS1_+	exon_02	552	679	639	499	498	499	762	503
TKOV3_00801	ACSS1	AAGAGGCATGGAGTCCACCG	chr20:25011535-25011554_ACSS1_-	exon_03	611	595	597	624	480	473	702	544
TKOV3_00802	ACSS1	CACCAGGACATGCTGCACGG	chr20:25004159-25004178_ACSS1_+	exon_04	969	1408	970	1154	820	931	1090	1043
TKOV3_00803	ACSS2	GAGTTGGTCTCCGCCGCCCG	chr20:33464529-33464548_ACSS2_+	exon_01	306	372	312	341	220	271	352	255
TKOV3_00804	ACSS2	TCACATCAAAGTTGTACCGA	chr20:33470658-33470677_ACSS2_-	exon_02	558	715	555	640	476	575	644	522
TKOV3_00805	ACSS2	TTTCTGGTATGTCTCAGGGA	chr20:33500882-33500901_ACSS2_+	exon_03	435	480	424	417	403	399	520	353
TKOV3_00806	ACSS2	AATGCGGGCACATGCCAGCA	chr20:33501259-33501278_ACSS2_-	exon_04	225	241	219	203	211	204	240	206
TKOV3_00807	ACSS3	TCGTAAAGTCACCAGCGCCG	chr12:81471923-81471942_ACSS3_+	exon_01	483	724	560	678	447	510	583	615
TKOV3_00808	ACSS3	AACATGGTATACATCGCCTG	chr12:81528676-81528695_ACSS3_-	exon_03	400	625	436	534	351	474	457	503
TKOV3_00810	ACSS3	GGTGTGATTAGGCCCACTGG	chr12:81545623-81545642_ACSS3_+	exon_06	441	723	528	614	401	447	530	508
TKOV3_00811	ACTA1	GGTGAAAGCCGGCTTCGCCG	chr1:229568790-229568809_ACTA1_-	exon_02	57	41	32	16	38	22	47	34
TKOV3_00812	ACTA1	CTTCGAGAACGAGATGGCGA	chr1:229567858-229567877_ACTA1_-	exon_05	589	770	618	636	532	589	560	624
TKOV3_00813	ACTA1	TGCCAACAACGTCATGTCGG	chr1:229567551-229567570_ACTA1_-	exon_06	824	1136	853	921	761	791	902	697
TKOV3_00814	ACTA1	GTGTCTAGAAGCATTTGCGG	chr1:229567242-229567261_ACTA1_+	exon_07	735	951	698	744	572	636	697	623
TKOV3_00815	ACTA2	AGAAGAGGACAGCACTGCCT	chr10:90708660-90708679_ACTA2_-	exon_02	546	672	557	543	478	535	537	547
TKOV3_00816	ACTA2	CATGTATGTGGCTATCCAGG	chr10:90701578-90701597_ACTA2_-	exon_05	546	594	533	576	445	505	597	539
TKOV3_00817	ACTA2	GCGGAAACGTTCATTTCCGA	chr10:90699298-90699317_ACTA2_+	exon_07	169	168	143	159	106	150	142	113
TKOV3_00818	ACTA2	GCTAACAATGTCCTATCAGG	chr10:90697900-90697919_ACTA2_-	exon_08	533	676	478	549	493	457	633	507
TKOV3_00819	ACTBL2	GCAGAAAGAAATCATAACCC	chr5:56777574-56777593_ACTBL2_-	exon_01	664	794	593	667	527	568	670	637
TKOV3_00820	ACTBL2	GGAGGGAGCACCATGTACCC	chr5:56777612-56777631_ACTBL2_-	exon_01	460	509	474	424	390	311	504	466
TKOV3_00821	ACTBL2	ATAGGGCGTCCTCGACACCA	chr5:56778410-56778429_ACTBL2_-	exon_01	792	988	726	786	666	703	746	747
TKOV3_00822	ACTBL2	TGACCCATTATCCACTACCA	chr5:56778490-56778509_ACTBL2_+	exon_01	991	1224	980	1012	754	848	899	957
TKOV3_00823	ACTB	GCCGTTGTCGACGACGAGCG	chr7:5569250-5569269_ACTB_+	exon_02	217	260	223	162	163	174	201	146
TKOV3_00824	ACTB	GCCGCGCTCGTCGTCGACAA	chr7:5569254-5569273_ACTB_-	exon_02	321	435	315	342	304	330	391	361
TKOV3_00825	ACTB	CAGTCTCCACTCACCCAGGA	chr7:5567898-5567917_ACTB_+	exon_04	588	641	667	606	528	515	633	523
TKOV3_00826	ACTC1	GGGAAGTTTACCTGGTGCCG	chr15:35086870-35086889_ACTC1_+	exon_02	260	287	241	199	229	228	279	219
TKOV3_00827	ACTC1	CGACGAGGAGACCACCGCCC	chr15:35086982-35087001_ACTC1_-	exon_02	830	1077	772	835	693	713	867	804
TKOV3_00828	ACTC1	GAGACACACACACTCACCAG	chr15:35084592-35084611_ACTC1_+	exon_04	799	1049	892	781	663	746	930	771
TKOV3_00829	ACTC1	CATCTTAGAAGCATTTGCGG	chr15:35082609-35082628_ACTC1_+	exon_07	557	574	532	555	423	440	543	445
TKOV3_00830	ACTG1	GATGGAAGGAAACACGGCTC	chr17:79479279-79479298_ACTG1_+	exon_01	227	270	209	232	184	220	252	172
TKOV3_00831	ACTG1	ATGGAAGGAAACACGGCTCG	chr17:79479280-79479299_ACTG1_+	exon_01	358	532	423	388	291	362	406	427
TKOV3_00832	ACTG1	GGAAGAAGAGATCGCCGCGC	chr17:79479359-79479378_ACTG1_-	exon_01	564	651	552	488	515	516	552	446
TKOV3_00833	ACTG1	CAACACCTACCCAGGAAGGA	chr17:79478204-79478223_ACTG1_+	exon_03	763	1027	675	817	541	684	753	684
TKOV3_00834	ACTG2	GAGGGCGGCCCACAATGGAG	chr2:74128537-74128556_ACTG2_-	exon_03	399	480	391	413	383	432	422	447
TKOV3_00835	ACTG2	GCGAGGGCGGCCCACAATGG	chr2:74128539-74128558_ACTG2_-	exon_03	453	645	492	560	394	462	557	490
TKOV3_00836	ACTG2	GAAGTACTCAGTCTGGATCG	chr2:74146579-74146598_ACTG2_+	exon_10	595	750	607	677	513	559	641	551
TKOV3_00837	ACTG2	GAAGCACTTCCTGTGGACAA	chr2:74146680-74146699_ACTG2_-	exon_10	716	906	666	820	603	719	701	747
TKOV3_00838	ACTL10	GACACGCCTGGCAGACACCG	chr20:32255771-32255790_ACTL10_+	exon_01	418	538	381	486	415	467	445	418
TKOV3_00839	ACTL10	GACACCGTGGTGCTAGCCGG	chr20:32255784-32255803_ACTL10_+	exon_01	305	315	257	262	181	241	330	260
TKOV3_00840	ACTL10	GGAGCCGCCGGCTAGCACCA	chr20:32255791-32255810_ACTL10_-	exon_01	442	479	440	429	405	379	431	391
TKOV3_00841	ACTL10	ACATGGCCCGAGTTATCCAG	chr20:32255978-32255997_ACTL10_-	exon_01	607	768	590	646	519	594	582	533
TKOV3_00842	ACTL6A	CCGGCAGCAGCCATGAGCGG	chr3:179280869-179280888_ACTL6A_+	exon_01	218	287	149	186	197	192	175	202
TKOV3_00843	ACTL6A	GGCGATAAAGGCAAACAAGG	chr3:179287924-179287943_ACTL6A_+	exon_03	572	622	599	506	437	473	649	522
TKOV3_00844	ACTL6A	ACTGCAATTCCAGTCCACGA	chr3:179294060-179294079_ACTL6A_+	exon_06	785	1095	669	766	615	760	810	677
TKOV3_00845	ACTL6A	TCTCAGGAAGCTGTTCGTGA	chr3:179294606-179294625_ACTL6A_+	exon_08	13	20	12	6	5	15	6	6
TKOV3_00846	ACTL6B	GCAGCGGGCACTATGAGCGG	chr7:100253970-100253989_ACTL6B_-	exon_01	525	591	510	526	500	456	585	404
TKOV3_00847	ACTL6B	GAGACTGGAAGGCTCACCTT	chr7:100253409-100253428_ACTL6B_+	exon_02	255	299	225	228	198	235	265	227
TKOV3_00848	ACTL6B	ATGACCTCCGCTCCATCCCG	chr7:100253067-100253086_ACTL6B_+	exon_03	889	1148	844	987	756	824	871	898
TKOV3_00849	ACTL6B	GCACCCAGTGCTCATGTCCG	chr7:100252650-100252669_ACTL6B_-	exon_04	527	695	525	654	457	488	616	537
TKOV3_00850	ACTL7A	GTAGGCGATGTGCATTGCAG	chr9:111625183-111625202_ACTL7A_-	exon_01	335	454	399	437	287	396	449	327
TKOV3_00851	ACTL7A	TGAAGAACATCTCCGAGCAG	chr9:111625553-111625572_ACTL7A_-	exon_01	756	776	703	604	583	547	740	591
TKOV3_00852	ACTL7A	GGGAACATCCTGCTCTGCGG	chr9:111625668-111625687_ACTL7A_+	exon_01	424	582	392	473	378	446	482	412
TKOV3_00853	ACTL7A	GTTCCTCGTACTCAAAGCGG	chr9:111625856-111625875_ACTL7A_-	exon_01	417	518	423	445	373	463	521	399
TKOV3_00854	ACTL7B	GGAACCGCCGGTCCACACGG	chr9:111617056-111617075_ACTL7B_+	exon_01	589	635	564	639	527	504	643	568
TKOV3_00855	ACTL7B	GATGCAGCTGCTCAATGAGG	chr9:111617493-111617512_ACTL7B_-	exon_01	584	719	631	609	472	569	634	535
TKOV3_00856	ACTL7B	GCTGAAGCACGGCATCGTGG	chr9:111617850-111617869_ACTL7B_-	exon_01	530	712	466	549	353	510	520	519
TKOV3_00857	ACTL7B	CCATGAGCTGCTCAACACGG	chr9:111617895-111617914_ACTL7B_-	exon_01	881	1001	839	990	783	813	1034	833
TKOV3_00858	ACTL8	TCTCCAACACAAATGACCAG	chr1:18149746-18149765_ACTL8_-	exon_02	31	20	23	36	8	23	23	19
TKOV3_00859	ACTL8	GGACCGAAAGAAGATGCTGG	chr1:18149830-18149849_ACTL8_+	exon_02	582	675	725	660	542	483	748	485
TKOV3_00860	ACTL8	CTGGTGGAAAGGCTGCACGC	chr1:18152380-18152399_ACTL8_-	exon_03	594	758	652	763	550	637	788	642
TKOV3_00861	ACTL8	GAACTCCAGCGTCTTGCCGC	chr1:18152419-18152438_ACTL8_-	exon_03	733	878	765	856	731	700	825	770
TKOV3_00862	ACTL9	ACTGGAACAGCTCCTTGCCC	chr19:8808163-8808182_ACTL9_+	exon_01	801	1057	765	1025	683	802	888	934
TKOV3_00863	ACTL9	GCTGGAGCACGACCTCCGAG	chr19:8808637-8808656_ACTL9_-	exon_01	310	393	352	351	289	314	319	356
TKOV3_00864	ACTL9	GTGGCGCCAGATGAGCTCGG	chr19:8808659-8808678_ACTL9_+	exon_01	484	502	466	445	423	441	481	406
TKOV3_00865	ACTL9	ACGACGATGCCGCTGCGCAG	chr19:8808693-8808712_ACTL9_+	exon_01	542	581	539	598	539	495	660	482
TKOV3_00866	ACTN1	ATCGAAGAGGACTTCCGGGA	chr14:69392313-69392332_ACTN1_-	exon_02	390	564	459	422	399	413	413	446
TKOV3_00867	ACTN1	CCAGAGGTAGGCCTTACCTT	chr14:69387706-69387725_ACTN1_+	exon_03	538	742	512	557	448	512	579	524
TKOV3_00868	ACTN1	TGTCCTGGATGGCAAAGCGC	chr14:69378885-69378904_ACTN1_+	exon_04	603	794	585	677	487	601	614	531
TKOV3_00869	ACTN1	GGATCAAAGCACAGAAGCCG	chr14:69376079-69376098_ACTN1_+	exon_06	408	426	356	380	307	389	481	417
TKOV3_00870	ACTN2	GGATGAGTACATGATCCAGG	chr1:236850021-236850040_ACTN2_+	exon_01	441	578	434	435	365	390	467	436
TKOV3_00871	ACTN2	ATCGAGGAAGACTTCAGGAA	chr1:236881215-236881234_ACTN2_+	exon_02	485	685	513	509	399	540	489	461
TKOV3_00872	ACTN2	AGGCTGCCCAAACCTGACCG	chr1:236882199-236882218_ACTN2_+	exon_03	577	600	569	570	451	411	623	464
TKOV3_00873	ACTN2	TATCCTGAATAGCAAAGCGA	chr1:236883460-236883479_ACTN2_-	exon_04	182	288	187	221	132	178	224	189
TKOV3_00874	ACTN4	CATGGGCGACTACATGGCCC	chr19:39138466-39138485_ACTN4_+	exon_01	748	819	699	744	682	614	821	776
TKOV3_00875	ACTN4	ATTGATGAGGACTTCCGAGA	chr19:39191297-39191316_ACTN4_+	exon_02	555	757	605	659	479	597	633	597
TKOV3_00876	ACTN4	GGTTACCTAAGCCGGAGCGG	chr19:39191648-39191667_ACTN4_+	exon_03	465	600	464	528	414	376	492	432
TKOV3_00877	ACTN4	GGCAACGCAAAGATGACCCT	chr19:39195585-39195604_ACTN4_+	exon_04	276	323	247	306	200	267	250	258
TKOV3_00878	ACTR10	ACTACCATGCCGCTCTACGA	chr14:58666930-58666949_ACTR10_+	exon_01	715	788	761	798	619	616	810	715
TKOV3_00879	ACTR10	ATTCGATAATCACAACTCGG	chr14:58675744-58675763_ACTR10_-	exon_04	786	876	783	799	647	701	838	633
TKOV3_00880	ACTR10	ATATCCACAATCTAGGACCA	chr14:58678077-58678096_ACTR10_-	exon_05	579	824	653	761	612	650	610	694
TKOV3_00881	ACTR10	ACAGAGCCTTCCCTCAGTGA	chr14:58681980-58681999_ACTR10_+	exon_07	543	590	460	511	451	465	550	476
TKOV3_00882	ACTR1A	GCTTTCAATCCGCTATCCCA	chr10:104247999-104248018_ACTR1A_-	exon_04	1176	1647	1178	1445	1006	1254	1247	1343
TKOV3_00883	ACTR1A	AGGCAGGCCACCTACCTCAA	chr10:104242753-104242772_ACTR1A_+	exon_07	748	798	604	639	538	581	672	605
TKOV3_00884	ACTR1A	ACAGGGTAGAGCCTCCTGAG	chr10:104241764-104241783_ACTR1A_+	exon_08	383	537	424	403	308	340	419	421
TKOV3_00885	ACTR1A	GTGGAATACAGTCTCTCCTG	chr10:104240898-104240917_ACTR1A_+	exon_10	463	595	490	555	414	451	427	425
TKOV3_00886	ACTR1B	TCCGTCCTAACAGTGTCGGG	chr2:98277103-98277122_ACTR1B_-	exon_03	379	434	411	361	307	302	465	291
TKOV3_00887	ACTR1B	TCAGCTGCAGACCTTCTCGG	chr2:98275820-98275839_ACTR1B_-	exon_04	757	934	806	759	668	709	798	696
TKOV3_00888	ACTR1B	GAACCGGGAGAAGGCGGCAG	chr2:98275406-98275425_ACTR1B_-	exon_05	602	884	681	819	493	641	667	723
TKOV3_00889	ACTR1B	GACAACCTCAAACTCAGCCG	chr2:98274905-98274924_ACTR1B_+	exon_06	393	538	421	491	385	395	486	379
TKOV3_00890	ACTR2	GGTGTGCGACAACGGCACCG	chr2:65455070-65455089_ACTR2_+	exon_01	164	213	149	175	163	201	196	188
TKOV3_00891	ACTR2	GGGATGACATGAAACACCTG	chr2:65473743-65473762_ACTR2_+	exon_03	249	433	345	344	259	311	351	210
TKOV3_00892	ACTR2	GTAGTGGTAGACTCTGGAGA	chr2:65480876-65480895_ACTR2_+	exon_05	453	591	493	550	482	438	494	433
TKOV3_00893	ACTR2	AAACACATTGTGCTTTCTGG	chr2:65492190-65492209_ACTR2_+	exon_08	471	614	458	600	434	438	608	508
TKOV3_00894	ACTR3B	TAGAATGTCGTACTCTCAGG	chr7:152549208-152549227_ACTR3B_+	exon_10	28	33	23	30	25	29	15	18
TKOV3_00895	ACTR3B	CTCAGCGAGGAGCTCAGCGG	chr7:152549304-152549323_ACTR3B_+	exon_10	337	360	334	327	240	250	304	245
TKOV3_00896	ACTR3B	GAGAGAGGGACTTACAGTCG	chr7:152550658-152550677_ACTR3B_-	exon_11	768	1004	871	914	702	681	834	745
TKOV3_00897	ACTR3B	AGGACATGACTCCAAAGACG	chr7:152551617-152551636_ACTR3B_-	exon_12	688	758	705	724	651	624	728	618
TKOV3_00898	ACTR3C	TGACCTTGAGGATAGCTCAG	chr7:149946109-149946128_ACTR3C_+	exon_07	442	510	484	478	343	445	508	403
TKOV3_00899	ACTR3C	ATTCCACTGAGCTATCCTCA	chr7:149946115-149946134_ACTR3C_-	exon_07	869	1129	847	939	726	818	900	891
TKOV3_00900	ACTR3	ACGGCTGCCGGCCTGTGTGG	chr2:114647865-114647884_ACTR3_+	exon_01	446	505	414	457	375	452	398	426
TKOV3_00901	ACTR3	TGGGTGATCAAGCTCAAAGG	chr2:114674488-114674507_ACTR3_+	exon_03	414	625	467	635	472	585	473	477
TKOV3_00902	ACTR3	TAATAGTGGCCAATCCGCCA	chr2:114684916-114684935_ACTR3_+	exon_04	350	420	378	350	309	299	371	361
TKOV3_00903	ACTR3	TGTCACTCATGTCATTCCTG	chr2:114691942-114691961_ACTR3_+	exon_06	323	383	354	342	238	271	334	278
TKOV3_00904	ACTR5	GAGCGCAGCATCCAGCGCAG	chr20:37377389-37377408_ACTR5_-	exon_01	245	280	231	208	188	204	260	241
TKOV3_00905	ACTR5	TGAGTGCTACGGGATTCCCA	chr20:37378736-37378755_ACTR5_+	exon_02	514	568	477	535	483	439	589	491
TKOV3_00906	ACTR5	TGAGCACAGCTACATCGCTG	chr20:37380909-37380928_ACTR5_+	exon_03	659	822	725	735	629	597	702	648
TKOV3_00907	ACTR5	AGGAGCTCAATGCCCGGCGG	chr20:37383741-37383760_ACTR5_+	exon_04	380	538	485	445	386	367	457	454
TKOV3_00908	ACTR6	TGAGATGACGACCTTAGTGC	chr12:100594626-100594645_ACTR6_+	exon_01	630	816	711	871	605	749	718	700
TKOV3_00909	ACTR6	AGCTCCATTATCCAGCACTA	chr12:100594640-100594659_ACTR6_-	exon_01	909	1077	1071	1188	858	864	1088	997
TKOV3_00910	ACTR6	AAGAACATTGTCTTGACAGG	chr12:100613806-100613825_ACTR6_+	exon_10	329	517	425	417	348	380	421	364
TKOV3_00911	ACTR6	TAAACCCGATCCCTAAATCC	chr12:100613845-100613864_ACTR6_-	exon_10	924	1185	940	983	767	864	996	968
TKOV3_00912	ACTR8	GGACAGTTGGCTCCTAAGGG	chr3:53913977-53913996_ACTR8_-	exon_02	611	958	692	750	527	677	701	636
TKOV3_00913	ACTR8	GGTCAGTTAAATATTCACCC	chr3:53911341-53911360_ACTR8_-	exon_05	392	492	387	481	319	398	450	405
TKOV3_00914	ACTR8	GATGGCTTTATCCAGGCCCA	chr3:53905281-53905300_ACTR8_+	exon_11	256	401	235	354	232	297	280	339
TKOV3_00915	ACTR8	GATGTACAGCTCCATCCTAG	chr3:53904131-53904150_ACTR8_-	exon_12	442	459	444	464	373	383	541	392
TKOV3_00916	ACTRT1	GCAGACATTGTACTCTCCGG	chrX:127185281-127185300_ACTRT1_-	exon_01	368	456	447	460	358	340	504	414
TKOV3_00917	ACTRT1	GGAGCATACAGACTGCCAGA	chrX:127185452-127185471_ACTRT1_-	exon_01	455	641	478	569	401	471	510	568
TKOV3_00918	ACTRT1	AAAGAGCTACGCAAGAGCCG	chrX:127185485-127185504_ACTRT1_-	exon_01	400	383	393	377	337	284	345	335
TKOV3_00919	ACTRT1	TTGCATACTCAACAAGGCCG	chrX:127185555-127185574_ACTRT1_-	exon_01	684	723	645	674	568	513	725	553
TKOV3_00920	ACTRT2	ATGGAGCTGACCATGTGCCG	chr1:2938344-2938363_ACTRT2_-	exon_01	837	989	860	824	705	677	960	680
TKOV3_00921	ACTRT2	CCGAGAAGGAGCTTTCCCGG	chr1:2938930-2938949_ACTRT2_+	exon_01	587	739	610	599	504	508	704	593
TKOV3_00922	ACTRT2	GAAGCCGGTCATCCAGCCCG	chr1:2939177-2939196_ACTRT2_-	exon_01	420	409	397	405	321	331	459	408
TKOV3_00923	ACTRT2	GAAGCATCTTCTCTGCACCA	chr1:2939362-2939381_ACTRT2_-	exon_01	860	1073	882	970	618	806	873	909
TKOV3_00924	ACTRT3	GGCGGGCTAGAACTCTGCGT	chr3:169487151-169487170_ACTRT3_-	exon_01	366	594	388	487	312	353	380	368
TKOV3_00925	ACTRT3	GAACCACTGCCAGCTACCGG	chr3:169487287-169487306_ACTRT3_-	exon_01	561	768	561	607	523	584	616	561
TKOV3_00926	ACTRT3	TCCAATATTATCCTTGCCGG	chr3:169485446-169485465_ACTRT3_-	exon_02	773	950	817	806	697	721	783	692
TKOV3_00927	ACTRT3	TGTGGCAATGAACTACGAAG	chr3:169485669-169485688_ACTRT3_-	exon_02	591	847	641	777	523	612	666	710
TKOV3_00928	ACVR1B	ATCGACTTGAGGGTGCCCAG	chr12:52369267-52369286_ACVR1B_+	exon_02	690	790	798	824	553	641	725	660
TKOV3_00929	ACVR1B	GAACAGGAGGAACACCGGGC	chr12:52370177-52370196_ACVR1B_-	exon_03	266	420	307	353	255	298	249	296
TKOV3_00930	ACVR1B	GGAAGCAGAGATATACCAGA	chr12:52374910-52374929_ACVR1B_+	exon_04	530	592	473	537	447	422	552	506
TKOV3_00931	ACVR1B	ATGGCACCTGGACACAGCTG	chr12:52377786-52377805_ACVR1B_+	exon_05	578	729	687	610	529	534	664	576
TKOV3_00932	ACVR1C	GCATCAGTCATGCTAACCAA	chr2:158443842-158443861_ACVR1C_-	exon_02	723	1098	741	849	645	785	793	916
TKOV3_00933	ACVR1C	AATAATGATGGCCAGCTCCA	chr2:158412795-158412814_ACVR1C_+	exon_03	759	911	798	788	610	630	900	673
TKOV3_00934	ACVR1C	TGAGGCAGAAATTTACCAGA	chr2:158406728-158406747_ACVR1C_-	exon_04	615	716	653	610	583	519	778	581
TKOV3_00935	ACVR1C	TTTACTGGGAAATAGCCCGG	chr2:158397618-158397637_ACVR1C_-	exon_07	452	506	452	429	369	380	435	415
TKOV3_00936	ACVR1	AGAGCAATCATGATAAGCAC	chr2:158655959-158655978_ACVR1_+	exon_03	381	417	360	391	314	304	433	366
TKOV3_00937	ACVR1	ACAGTGGTCCTCATTACCGC	chr2:158637036-158637055_ACVR1_+	exon_04	926	1029	953	849	795	659	846	765
TKOV3_00938	ACVR1	TAATGAGGCCAACCTCCAAG	chr2:158634804-158634823_ACVR1_+	exon_05	324	462	371	429	349	292	426	341
TKOV3_00939	ACVR1	ACGGGAGGAGAAGATCTTCA	chr2:158626950-158626969_ACVR1_+	exon_07	725	865	804	750	635	591	745	712
TKOV3_00940	ACVR2A	ATGGTGACAAAGATAAACGG	chr2:148653966-148653985_ACVR2A_+	exon_02	837	1076	919	995	760	818	955	879
TKOV3_00941	ACVR2A	GAGTTGGAACAAGTACAGGA	chr2:148657446-148657465_ACVR2A_-	exon_04	377	473	459	457	331	348	447	351
TKOV3_00942	ACVR2A	ATATGCCAATCCTCTAGCCA	chr2:148676086-148676105_ACVR2A_-	exon_07	728	782	646	647	554	567	782	631
TKOV3_00943	ACVR2A	AAGTCTGCAGGCGATACCCA	chr2:148677887-148677906_ACVR2A_+	exon_08	654	814	664	695	546	613	670	616
TKOV3_00944	ACVR2B	AGGAGGGCGAGGGCCACCCA	chr3:38495826-38495845_ACVR2B_-	exon_01	579	691	582	639	493	534	570	563
TKOV3_00945	ACVR2B	AGCGGCCTGGAGCGCTGCGA	chr3:38518855-38518874_ACVR2B_+	exon_02	176	252	176	203	156	181	193	177
TKOV3_00946	ACVR2B	ACAGCAGCAGAAGTACACCT	chr3:38519384-38519403_ACVR2B_-	exon_03	794	1009	907	958	707	894	940	856
TKOV3_00947	ACVR2B	ATGGATGTCCACATGACCGT	chr3:38519761-38519780_ACVR2B_-	exon_04	480	653	550	619	380	488	428	554
TKOV3_00948	ACVRL1	GCATCAGAAGGCCTTTCCTG	chr12:52306276-52306295_ACVRL1_-	exon_02	522	660	579	502	443	484	521	455
TKOV3_00949	ACVRL1	GTAGTGGTTGACGAACTCGG	chr12:52307066-52307085_ACVRL1_-	exon_03	591	794	521	627	516	582	659	612
TKOV3_00950	ACVRL1	TGGGCCTGTGGCATGTCCGA	chr12:52307442-52307461_ACVRL1_+	exon_04	551	578	560	561	498	525	561	487
TKOV3_00951	ACVRL1	GTTGCGGGAGGTCATGTCTG	chr12:52309021-52309040_ACVRL1_-	exon_07	784	923	855	823	689	700	919	754
TKOV3_00952	ACY1	CATGACCAGCAAGGGTCCCG	chr3:52018080-52018099_ACY1_+	exon_02	316	355	334	371	274	372	362	368
TKOV3_00953	ACY1	GACCAGCAAGGGTCCCGAGG	chr3:52018083-52018102_ACY1_+	exon_02	315	329	332	347	276	249	406	298
TKOV3_00954	ACY1	TGGCGGAAGAGCGTCACCGA	chr3:52018114-52018133_ACY1_-	exon_02	637	903	777	873	597	731	728	809
TKOV3_00955	ACY1	GCTGGACAGTGCGGATACGC	chr3:52018140-52018159_ACY1_-	exon_02	394	507	487	416	369	396	471	425
TKOV3_00956	ACY3	GGTCATGGTCCACGTAGCGG	chr11:67414310-67414329_ACY3_+	exon_03	251	363	317	382	214	350	258	341
TKOV3_00957	ACY3	GAGAGCTGAACCAGCTGCTG	chr11:67413295-67413314_ACY3_-	exon_04	260	323	329	254	256	263	294	168
TKOV3_00958	ACY3	TCAGCCCGCAGCACACCCTG	chr11:67412581-67412600_ACY3_+	exon_06	660	800	779	674	606	638	740	609
TKOV3_00959	ACY3	GATGGAAGCCTATAGACCCG	chr11:67412299-67412318_ACY3_-	exon_07	279	335	326	391	269	264	370	322
TKOV3_00960	ACYP1	ATTGCAAGGTCCCATCTCCA	chr14:75520275-75520294_ACYP1_-	exon_03	1003	1298	1006	1077	899	949	1126	921
TKOV3_00961	ACYP1	ACAGTGCAAGGACAATTGCA	chr14:75520289-75520308_ACYP1_-	exon_03	226	375	231	338	187	206	262	221
TKOV3_00962	ACYP1	ATTGTCCTTGCACTGTGCCC	chr14:75520293-75520312_ACYP1_+	exon_03	1029	1266	965	1099	864	1016	997	931
TKOV3_00963	ACYP1	TGGGTCCAGAACACTGACCG	chr14:75520313-75520332_ACYP1_-	exon_03	315	399	307	321	281	287	329	339
TKOV3_00964	ACYP2	GAGTGACTGGGCGGTAGACA	chr2:54342837-54342856_ACYP2_-	exon_01	664	849	707	686	609	612	679	675
TKOV3_00965	ACYP2	CGCCCAGTCACTCAAATCCG	chr2:54342844-54342863_ACYP2_+	exon_01	1466	1827	1503	1608	1219	1410	1681	1441
TKOV3_00966	ACYP2	TGGGTGAAGAATACCAGCAA	chr2:54365815-54365834_ACYP2_+	exon_03	460	600	414	495	398	375	495	390
TKOV3_00967	ACYP2	ACCGTGACAGGCCAAGTGCA	chr2:54365839-54365858_ACYP2_+	exon_03	782	1075	862	945	683	806	943	856
TKOV3_00968	ADAD1	AAGACGATAACTACACCCAC	chr4:123301315-123301334_ADAD1_+	exon_03	673	811	819	696	650	692	859	593
TKOV3_00969	ADAD1	GAGGTTGTAGCTATAGGCAC	chr4:123329074-123329093_ADAD1_+	exon_08	635	714	599	692	527	502	633	542
TKOV3_00970	ADAD1	CAAGTGACAAATTGACCAGA	chr4:123333869-123333888_ADAD1_+	exon_10	877	1218	898	933	698	792	985	929
TKOV3_00971	ADAD1	GGGAATTGCAGTGATACCAG	chr4:123336539-123336558_ADAD1_+	exon_11	431	568	393	550	321	485	451	397
TKOV3_00972	ADAD2	TGGGCGGGTAGCGGTCGCCA	chr16:84224930-84224949_ADAD2_-	exon_01	336	561	379	455	312	384	417	421
TKOV3_00973	ADAD2	CAAGACGGAGGCCAAACAGC	chr16:84228118-84228137_ADAD2_+	exon_02	351	525	467	461	397	406	444	417
TKOV3_00974	ADAD2	GCGAGCGCTCGTCCAACAGG	chr16:84228733-84228752_ADAD2_-	exon_04	473	558	540	515	399	458	518	478
TKOV3_00975	ADAD2	GAAGGAGATCTACAAGCTGG	chr16:84228927-84228946_ADAD2_+	exon_05	639	843	745	745	608	541	757	658
TKOV3_00976	ADAL	TTACAGTAGGGTCTCCACTG	chr15:43638163-43638182_ADAL_-	exon_06	309	369	322	265	225	209	357	280
TKOV3_00977	ADAL	GAGGCAACATCGGATACCAC	chr15:43641221-43641240_ADAL_+	exon_08	331	373	393	319	284	303	390	364
TKOV3_00978	ADAL	AAACTCCAAGCCTTACCCAG	chr15:43641240-43641259_ADAL_-	exon_08	710	815	739	682	673	591	769	619
TKOV3_00979	ADAL	ACAGCACCAGATCTGAACTG	chr15:43644079-43644098_ADAL_+	exon_10	526	603	524	525	426	400	572	532
TKOV3_00980	ADAM10	TCTGCTCCTCTCCTGGGCGG	chr15:59041691-59041710_ADAM10_-	exon_01	649	822	689	856	575	693	782	703
TKOV3_00981	ADAM10	TTCCATCAATAACAGACCCA	chr15:58971440-58971459_ADAM10_+	exon_04	560	708	641	621	515	489	688	526
TKOV3_00982	ADAM10	CATAAATACGGTCCTCAGGG	chr15:58957369-58957388_ADAM10_-	exon_05	1063	1225	987	1068	781	763	1161	960
TKOV3_00983	ADAM10	ACGAGAAGCTGTGATTGCCC	chr15:58938256-58938275_ADAM10_-	exon_06	812	1084	868	903	696	756	897	785
TKOV3_00984	ADAM11	GGAGGAATGAGCGAGCCATG	chr17:42836551-42836570_ADAM11_+	exon_01	552	561	628	534	552	477	611	525
TKOV3_00985	ADAM11	GGTCCGCCAGGAGCCACCAG	chr17:42837238-42837257_ADAM11_+	exon_02	293	324	259	271	277	229	311	275
TKOV3_00986	ADAM11	TGGGATGACGAAACTCACCT	chr17:42847102-42847121_ADAM11_-	exon_03	481	603	509	464	406	475	519	448
TKOV3_00987	ADAM11	GTGGCGCTCCACGTATTGCG	chr17:42847364-42847383_ADAM11_-	exon_04	630	665	557	616	569	567	654	550
TKOV3_00988	ADAM12	GCAGGGCGCGAGCAGAGCAC	chr10:128076637-128076656_ADAM12_+	exon_01	383	526	373	398	316	344	408	366
TKOV3_00989	ADAM12	AGTGAAGAGCTTCGACTCCA	chr10:128018983-128019002_ADAM12_-	exon_02	310	351	323	375	234	308	320	397
TKOV3_00990	ADAM12	TACCGTGTAATTTCGAGCGA	chr10:127843793-127843812_ADAM12_+	exon_04	613	777	606	672	528	570	673	536
TKOV3_00991	ADAM12	TAGGGTCACTGTTACTACCA	chr10:127824213-127824232_ADAM12_-	exon_05	542	613	603	552	364	412	641	493
TKOV3_00992	ADAM15	TAATTGGGAGATCGTCCTGA	chr1:155025214-155025233_ADAM15_-	exon_02	852	1137	821	868	796	805	922	836
TKOV3_00993	ADAM15	CCAGCCCGATGGCACTCGGG	chr1:155026422-155026441_ADAM15_+	exon_04	372	569	366	446	332	464	344	444
TKOV3_00994	ADAM15	GAAGCTATACCCTGGAGCAG	chr1:155026816-155026835_ADAM15_+	exon_06	365	475	349	419	333	398	435	410
TKOV3_00995	ADAM15	GGTAACAGAGACCAAGACTG	chr1:155028277-155028296_ADAM15_+	exon_07	362	603	356	474	369	419	381	501
TKOV3_00996	ADAM17	CAGCACGAAAGGAACCACGC	chr2:9695687-9695706_ADAM17_+	exon_01	638	703	738	643	614	539	678	573
TKOV3_00997	ADAM17	TCTCCCAGAGCAAACAGCCA	chr2:9658252-9658271_ADAM17_-	exon_09	20	44	17	30	8	25	26	41
TKOV3_00998	ADAM17	GGAGCAGAACATGATCCGGA	chr2:9650199-9650218_ADAM17_-	exon_11	229	345	268	272	235	232	265	249
TKOV3_00999	ADAM17	AGTTTGTGGGAACTCGAGGG	chr2:9645392-9645411_ADAM17_-	exon_12	512	662	529	563	373	456	604	528
TKOV3_01000	ADAM18	GGAAGACTGCAAGCCCACGA	chr8:39442175-39442194_ADAM18_+	exon_01	537	710	533	558	449	556	541	553
TKOV3_01001	ADAM18	ATGACAGTGAAGTTTCAGAG	chr8:39442846-39442865_ADAM18_+	exon_02	422	594	572	575	440	445	475	555
TKOV3_01002	ADAM18	CAGATGCATTGCCATTACCA	chr8:39467001-39467020_ADAM18_+	exon_05	769	990	900	812	676	676	914	804
TKOV3_01003	ADAM18	AACGGGACTATCTCATCCTA	chr8:39495174-39495193_ADAM18_+	exon_09	485	626	514	490	393	487	597	524
TKOV3_01004	ADAM19	GTCACGCTCAGCACTTGCCG	chr5:156957824-156957843_ADAM19_-	exon_05	429	535	485	488	354	409	391	417
TKOV3_01005	ADAM19	GCACTCCAAGCCCACCACCA	chr5:156946897-156946916_ADAM19_-	exon_06	870	980	843	838	753	780	966	839
TKOV3_01006	ADAM19	GTATGTGGAGCTTTACCTCG	chr5:156945848-156945867_ADAM19_-	exon_07	536	657	503	538	481	501	570	508
TKOV3_01007	ADAM19	AACTTCACACATGTTCCCGT	chr5:156936401-156936420_ADAM19_+	exon_09	544	596	493	515	432	421	517	449
TKOV3_01008	ADAM20	TACCAAGAAATCAACACCCA	chr14:70989865-70989884_ADAM20_-	exon_02	871	1038	912	981	731	862	954	895
TKOV3_01009	ADAM20	TCAAATCCACTTCCTACCAG	chr14:70990669-70990688_ADAM20_-	exon_02	1060	1339	1085	1198	912	903	1134	1055
TKOV3_01010	ADAM20	GAAGGGCTGATCCTGGAGCA	chr14:70991163-70991182_ADAM20_+	exon_02	394	595	455	513	404	418	474	495
TKOV3_01011	ADAM20	AGTGACCCTGATGTGCACCA	chr14:70991436-70991455_ADAM20_+	exon_02	716	803	691	736	547	636	794	636
TKOV3_01012	ADAM21	TATGAAGACCACCTTAAACC	chr14:70925365-70925384_ADAM21_+	exon_02	691	824	665	678	581	600	818	740
TKOV3_01013	ADAM21	ATGAAGACCACCTTAAACCA	chr14:70925366-70925385_ADAM21_+	exon_02	629	923	612	697	508	631	689	683
TKOV3_01014	ADAM21	AGTAGGCACTGTCACTACAG	chr14:70925701-70925720_ADAM21_-	exon_02	471	568	390	407	353	446	524	455
TKOV3_01015	ADAM21	TTGCAGCACACTCATATCAA	chr14:70925954-70925973_ADAM21_+	exon_02	642	839	594	785	545	627	737	685
TKOV3_01016	ADAM22	TGACGGCAGCACCATGCAGG	chr7:87563768-87563787_ADAM22_+	exon_01	655	905	778	744	537	653	744	707
TKOV3_01017	ADAM22	ACTGCGCCTCATCTACCGCT	chr7:87564411-87564430_ADAM22_+	exon_02	687	819	656	747	544	611	697	726
TKOV3_01018	ADAM22	GAGAATGAATGACGTTCCAA	chr7:87607691-87607710_ADAM22_-	exon_03	427	500	511	469	396	403	452	421
TKOV3_01019	ADAM22	TACTACCAGGGCCATATCCG	chr7:87737506-87737525_ADAM22_+	exon_05	858	1054	848	931	746	759	1047	866
TKOV3_01020	ADAM23	AAGGACGAGAAGCAGGCGGC	chr2:207308721-207308740_ADAM23_-	exon_01	527	703	581	626	545	498	601	613
TKOV3_01021	ADAM23	AAGAATGAATTTGGAGCCGA	chr2:207345996-207346015_ADAM23_-	exon_03	673	735	655	600	500	574	718	609
TKOV3_01022	ADAM23	TGGGAAACCACAGTACTCTA	chr2:207395651-207395670_ADAM23_+	exon_04	476	645	456	573	452	380	503	510
TKOV3_01023	ADAM23	AGGCGTCAAAGACTCCAAGG	chr2:207406811-207406830_ADAM23_+	exon_05	627	717	539	596	482	418	655	577
TKOV3_01024	ADAM28	TGTGGTGATCTCCTTTCCAG	chr8:24167720-24167739_ADAM28_-	exon_04	780	896	815	876	703	707	932	932
TKOV3_01025	ADAM28	TTATGACAGCACCTGTGGGA	chr8:24171009-24171028_ADAM28_+	exon_06	797	1050	931	883	784	783	815	799
TKOV3_01026	ADAM28	TAGGCAATGGAGCATTAAAG	chr8:24188744-24188763_ADAM28_-	exon_12	621	765	634	699	591	613	646	619
TKOV3_01027	ADAM28	GTGGGTCGGATAATTTGCCC	chr8:24199143-24199162_ADAM28_+	exon_16	660	689	639	623	476	530	728	524
TKOV3_01028	ADAM29	ACAGGAATCACCACATCCGG	chr4:175896767-175896786_ADAM29_-	exon_05	642	884	693	794	537	627	719	690
TKOV3_01029	ADAM29	AGTCGGAGAACATTACGCCC	chr4:175897494-175897513_ADAM29_+	exon_05	371	530	449	494	390	398	552	425
TKOV3_01030	ADAM29	ACCCGAGGTTGACTCTGGGA	chr4:175898972-175898991_ADAM29_-	exon_05	367	446	323	348	292	326	413	314
TKOV3_01031	ADAM29	CTCTGGGAAGGCGTCAACTG	chr4:175899041-175899060_ADAM29_-	exon_05	926	1192	924	1061	757	883	1132	877
TKOV3_01032	ADAM2	AAAGGAAGGAATTGAATCGC	chr8:39694657-39694676_ADAM2_-	exon_02	692	862	604	740	522	678	724	633
TKOV3_01033	ADAM2	AAGCCAACTGAAGACTCCAG	chr8:39678627-39678646_ADAM2_+	exon_06	676	833	698	869	534	636	748	734
TKOV3_01034	ADAM2	TGTGATGCAAACTATGCAGG	chr8:39644506-39644525_ADAM2_-	exon_10	610	875	618	706	478	605	727	679
TKOV3_01035	ADAM2	TGTACAGACACATTTGGCAA	chr8:39624369-39624388_ADAM2_-	exon_14	678	924	651	751	560	639	643	674
TKOV3_01036	ADAM30	GACACAACCCAAATTGACGA	chr1:120436891-120436910_ADAM30_+	exon_01	717	855	811	709	582	656	811	635
TKOV3_01037	ADAM30	CCTGAGAAATGCAATACCCG	chr1:120437038-120437057_ADAM30_-	exon_01	648	1052	746	995	594	797	774	824
TKOV3_01038	ADAM30	TAAGCACATAACCTAGTCCT	chr1:120437762-120437781_ADAM30_+	exon_01	603	638	581	660	410	468	587	555
TKOV3_01039	ADAM30	ATGAGCAGACCAGGTAGCAG	chr1:120437946-120437965_ADAM30_+	exon_01	608	764	666	591	554	505	653	558
TKOV3_01040	ADAM32	ACACTGTGCACCTTAAACAA	chr8:38994216-38994235_ADAM32_+	exon_03	866	1054	859	992	669	778	991	808
TKOV3_01041	ADAM32	TCAGCACGTGCTCTGGACTA	chr8:39007365-39007384_ADAM32_+	exon_05	654	791	729	678	541	566	724	597
TKOV3_01042	ADAM32	AATTCAACTGCAGATTCCAG	chr8:39008939-39008958_ADAM32_-	exon_06	690	959	676	719	563	679	703	622
TKOV3_01043	ADAM32	AAATCTCCGAAACCAGTCTG	chr8:39068772-39068791_ADAM32_+	exon_12	683	894	770	691	626	596	765	668
TKOV3_01044	ADAM33	TCCAGGCTGACGGTGCGCCA	chr20:3660146-3660165_ADAM33_+	exon_02	448	451	442	386	372	412	515	374
TKOV3_01045	ADAM33	GGATACATAGAAACCCACTA	chr20:3655717-3655736_ADAM33_-	exon_04	504	663	525	591	442	438	628	619
TKOV3_01046	ADAM33	TAGGATCATTGCCACTACCA	chr20:3655480-3655499_ADAM33_-	exon_05	494	528	535	420	495	379	598	405
TKOV3_01047	ADAM33	AACCCACGAGATCTTTCGGA	chr20:3655246-3655265_ADAM33_-	exon_06	623	764	610	699	449	528	723	551
TKOV3_01048	ADAM7	CAAGACATACCTTTAACCTG	chr8:24298664-24298683_ADAM7_-	exon_01	591	782	599	618	548	491	661	563
TKOV3_01049	ADAM7	GTACCAGTATGTCATCATCA	chr8:24300074-24300093_ADAM7_-	exon_02	976	1031	897	1032	788	786	1037	841
TKOV3_01050	ADAM7	GCAAGGAATTTCTTATCCAG	chr8:24342814-24342833_ADAM7_+	exon_10	549	703	550	523	515	560	626	552
TKOV3_01051	ADAM7	ACAGAATGGCACATCAACTG	chr8:24344731-24344750_ADAM7_+	exon_11	376	598	552	587	425	471	507	461
TKOV3_01052	ADAM8	GCAGAGCTCGGCGGACTCGG	chr10:135088999-135089018_ADAM8_+	exon_02	447	604	446	503	379	463	484	508
TKOV3_01053	ADAM8	TCAGGGCCTGCACCCAGAGA	chr10:135087724-135087743_ADAM8_-	exon_03	575	703	630	631	510	546	654	531
TKOV3_01054	ADAM8	GAGGTGACGGAGCAGCCTCG	chr10:135087462-135087481_ADAM8_-	exon_04	295	373	255	345	275	282	329	258
TKOV3_01055	ADAM8	TCGTCCGCCACACCCACCTG	chr10:135087249-135087268_ADAM8_+	exon_05	1172	1468	1081	1220	970	1152	1282	1193
TKOV3_01056	ADAM9	ACAGCAACCACCGGACACGA	chr8:38854618-38854637_ADAM9_-	exon_01	632	812	728	730	611	616	836	613
TKOV3_01057	ADAM9	TTGGAAACTCCACATTTCAG	chr8:38874844-38874863_ADAM9_-	exon_06	534	633	633	540	479	510	595	522
TKOV3_01058	ADAM9	TGTTCAAGGAGCCACGCAGG	chr8:38883371-38883390_ADAM9_+	exon_10	740	829	740	651	581	699	688	677
TKOV3_01059	ADAM9	GATGGGAGAGATTGTTCCTG	chr8:38884274-38884293_ADAM9_+	exon_11	770	916	840	772	633	622	844	675
TKOV3_01060	ADAMDEC1	TGAGCCAAAGTACAGGCAGC	chr8:24242071-24242090_ADAMDEC1_-	exon_01	391	515	438	433	308	371	393	377
TKOV3_01061	ADAMDEC1	GAAACATTGTACTCACCCAG	chr8:24251607-24251626_ADAMDEC1_+	exon_04	150	272	147	174	125	227	160	244
TKOV3_01062	ADAMDEC1	GACCCAGCTAACCACACATG	chr8:24254883-24254902_ADAMDEC1_+	exon_06	774	918	715	696	650	682	756	626
TKOV3_01063	ADAMDEC1	TGAGAAGCTGAGCATGGTCG	chr8:24256533-24256552_ADAMDEC1_-	exon_09	598	740	658	641	527	588	682	674
TKOV3_01064	ADAMTS10	GAAGAGGCGGGACTCGGCTG	chr19:8670101-8670120_ADAMTS10_+	exon_04	407	418	412	421	387	404	531	425
TKOV3_01065	ADAMTS10	CAAGGGTTCTCGGAGCCCGG	chr19:8668690-8668709_ADAMTS10_-	exon_05	263	346	245	250	194	176	273	242
TKOV3_01066	ADAMTS10	AAGGGCGGCCATGGTGGCTG	chr19:8665995-8666014_ADAMTS10_-	exon_06	568	660	659	752	496	501	661	628
TKOV3_01067	ADAMTS10	ATGGCCGCTGTGGTTCACGA	chr19:8661930-8661949_ADAMTS10_+	exon_08	484	719	547	639	445	512	513	545
TKOV3_01068	ADAMTS12	GAATCATGCCATGTGCCCAG	chr5:33891947-33891966_ADAMTS12_-	exon_01	641	921	696	702	554	669	694	567
TKOV3_01069	ADAMTS12	AGTGGCACGGTTCTACAGCA	chr5:33881270-33881289_ADAMTS12_-	exon_02	659	766	689	635	586	554	721	579
TKOV3_01070	ADAMTS12	GAAACCAAGGAGCCAACCTG	chr5:33751520-33751539_ADAMTS12_-	exon_03	421	444	492	378	327	348	433	374
TKOV3_01071	ADAMTS12	TCTCCCAGAAGCAAGAGCTA	chr5:33684129-33684148_ADAMTS12_-	exon_04	15	9	23	6	14	10	33	9
TKOV3_01072	ADAMTS13	GTGGCCGGAATCCTTGCCTG	chr9:136287606-136287625_ADAMTS13_+	exon_01	508	566	426	625	421	455	531	442
TKOV3_01073	ADAMTS13	AAGTAAGAAGACACGGCCTG	chr9:136288245-136288264_ADAMTS13_-	exon_02	765	928	752	925	638	756	819	747
TKOV3_01074	ADAMTS13	GAGCCAGACCATCAACCCTG	chr9:136291114-136291133_ADAMTS13_+	exon_05	605	889	642	769	554	643	688	610
TKOV3_01075	ADAMTS13	CTGGAGCTGCCTCATTACCG	chr9:136291394-136291413_ADAMTS13_+	exon_06	871	1117	824	933	618	885	912	795
TKOV3_01076	ADAMTS14	GCGCAGAGCGCACAGTGCAA	chr10:72432598-72432617_ADAMTS14_-	exon_01	621	753	607	657	540	526	678	560
TKOV3_01077	ADAMTS14	GTTCCGGCAGCCCTTACGGC	chr10:72434658-72434677_ADAMTS14_+	exon_02	457	505	508	412	329	390	383	404
TKOV3_01078	ADAMTS14	ACATGTGGTGTACCGCCGGG	chr10:72462154-72462173_ADAMTS14_+	exon_03	645	829	678	632	558	613	673	652
TKOV3_01079	ADAMTS14	GCGACACAGAGCGGAAGCGG	chr10:72468398-72468417_ADAMTS14_+	exon_04	292	419	297	305	257	315	380	291
TKOV3_01080	ADAMTS15	GCACACCTTCTCCAGCGCCG	chr11:130319328-130319347_ADAMTS15_+	exon_01	249	290	189	259	194	236	255	289
TKOV3_01081	ADAMTS15	ACCCACATCAGCCATGCCCA	chr11:130331415-130331434_ADAMTS15_-	exon_02	901	1087	907	880	759	766	958	786
TKOV3_01082	ADAMTS15	CAATGTGAAAGTCTGTGAGG	chr11:130332007-130332026_ADAMTS15_+	exon_03	780	1076	922	978	570	790	876	807
TKOV3_01083	ADAMTS15	GAGGTTGTGTCTCTCCACGC	chr11:130332644-130332663_ADAMTS15_-	exon_04	557	763	584	630	542	554	654	643
TKOV3_01084	ADAMTS16	AAGGTGAAGAGACTCAACCT	chr5:5146345-5146364_ADAMTS16_-	exon_03	311	419	369	326	305	265	356	296
TKOV3_01085	ADAMTS16	TTTGTGGCAGTCCCAGGCGA	chr5:5182369-5182388_ADAMTS16_-	exon_04	774	897	876	782	639	692	862	695
TKOV3_01086	ADAMTS16	GAACGTGGAGACCTTGGTGG	chr5:5186271-5186290_ADAMTS16_+	exon_05	707	815	714	749	626	575	742	704
TKOV3_01087	ADAMTS16	GAAAGCCAAGCTCTGCATGC	chr5:5209326-5209345_ADAMTS16_+	exon_10	457	569	445	448	346	402	535	456
TKOV3_01088	ADAMTS17	AAGGTACAGGTCGCGCCCGA	chr15:100881412-100881431_ADAMTS17_+	exon_02	496	632	531	555	439	482	533	468
TKOV3_01089	ADAMTS17	GCTCACCAGCGAGCACACGG	chr15:100821523-100821542_ADAMTS17_-	exon_04	502	648	507	600	416	486	498	515
TKOV3_01090	ADAMTS17	GGCAATAACCAGGTTCCCGG	chr15:100801732-100801751_ADAMTS17_-	exon_06	258	438	236	370	233	317	251	328
TKOV3_01091	ADAMTS17	TGTGTGCTTGCCGAAGACAA	chr15:100739568-100739587_ADAMTS17_-	exon_08	500	673	515	560	470	509	532	515
TKOV3_01092	ADAMTS18	GAAGGCACACGCGAGCAGGA	chr16:77468560-77468579_ADAMTS18_+	exon_01	420	508	484	450	359	399	425	399
TKOV3_01093	ADAMTS18	GCTGTCACTGGCTAAGGCCG	chr16:77468343-77468362_ADAMTS18_+	exon_02	183	195	196	174	146	189	207	180
TKOV3_01094	ADAMTS18	TTCAGAGACTCAGAAACCCG	chr16:77465272-77465291_ADAMTS18_-	exon_03	771	957	812	792	732	723	870	827
TKOV3_01095	ADAMTS18	GATAATTCCGGCCAGAGCCG	chr16:77401443-77401462_ADAMTS18_+	exon_04	276	363	399	378	261	269	380	287
TKOV3_01096	ADAMTS19	TGAAAGAAGCCAGCGAGCCA	chr5:128797411-128797430_ADAMTS19_-	exon_02	575	667	582	564	524	497	625	579
TKOV3_01097	ADAMTS19	GCTCTTCACAGTCATTACTG	chr5:128844902-128844921_ADAMTS19_+	exon_03	529	705	520	615	494	588	543	664
TKOV3_01098	ADAMTS19	TTGCAGATAAAGGAAGACCT	chr5:128861971-128861990_ADAMTS19_+	exon_04	488	855	472	580	416	505	464	558
TKOV3_01099	ADAMTS19	AGAGATGTCAACAAACTGGG	chr5:128864308-128864327_ADAMTS19_+	exon_06	889	1087	812	962	771	872	935	907
TKOV3_01100	ADAMTS1	AATGCAGCGAGCTGTGCCCG	chr21:28217255-28217274_ADAMTS1_-	exon_01	462	503	443	519	365	421	487	459
TKOV3_01101	ADAMTS1	AATGCTTTAGACCACTGCCG	chr21:28214894-28214913_ADAMTS1_+	exon_02	674	930	757	824	480	698	779	681
TKOV3_01102	ADAMTS1	TAGGCACTGCAAGGAGACCA	chr21:28213349-28213368_ADAMTS1_+	exon_04	426	511	425	549	376	462	376	463
TKOV3_01103	ADAMTS1	TCAAACCAAACACTTCCCGT	chr21:28212678-28212697_ADAMTS1_-	exon_05	789	992	828	997	675	786	899	829
TKOV3_01104	ADAMTS20	GAGCAGCCCAGTCAGCCACT	chr12:43945692-43945711_ADAMTS20_+	exon_01	730	802	716	814	554	637	808	658
TKOV3_01105	ADAMTS20	TCTGGCCGCCGGCTACACCG	chr12:43944849-43944868_ADAMTS20_-	exon_02	481	528	366	523	339	324	418	362
TKOV3_01106	ADAMTS20	GGGAAGGGTGAACATCATCA	chr12:43886336-43886355_ADAMTS20_+	exon_06	579	746	689	659	493	478	699	536
TKOV3_01107	ADAMTS20	CAAGAACTGTAAGGTTCCCA	chr12:43847767-43847786_ADAMTS20_+	exon_12	194	241	187	219	178	128	229	167
TKOV3_01108	ADAMTS2	GCTGCCATGGATCCGCCGGC	chr5:178772316-178772335_ADAMTS2_-	exon_01	273	301	272	281	213	275	258	318
TKOV3_01109	ADAMTS2	GTGGCGCTCAGCAACTGCGA	chr5:178770775-178770794_ADAMTS2_-	exon_02	446	579	450	511	393	397	476	401
TKOV3_01110	ADAMTS2	ACGCCAACAGCTCGAGGCGG	chr5:178634640-178634659_ADAMTS2_-	exon_04	330	356	319	299	246	252	303	275
TKOV3_01111	ADAMTS2	TCTGCTGGAGGTAGGCCCAG	chr5:178585805-178585824_ADAMTS2_+	exon_06	528	553	509	477	410	442	505	400
TKOV3_01112	ADAMTS3	TAAGCACAGTTAGTCTGCAA	chr4:73414256-73414275_ADAMTS3_+	exon_03	438	605	519	524	369	441	501	489
TKOV3_01113	ADAMTS3	GATAATGCTGGGATATGCAA	chr4:73188733-73188752_ADAMTS3_-	exon_06	572	843	720	699	564	584	620	655
TKOV3_01114	ADAMTS3	TTCAGGGTACAACTTCTCAC	chr4:73185629-73185648_ADAMTS3_+	exon_08	780	1037	777	855	690	796	916	772
TKOV3_01115	ADAMTS3	ATCGGGACCAGTGGTAACGA	chr4:73185080-73185099_ADAMTS3_+	exon_09	214	297	244	222	203	206	205	208
TKOV3_01116	ADAMTS4	ACACGATCTCCTCCTCCCGG	chr1:161168231-161168250_ADAMTS4_+	exon_01	171	258	194	217	156	194	187	223
TKOV3_01117	ADAMTS4	GAGCCCATCATCCTCCACAA	chr1:161165992-161166011_ADAMTS4_+	exon_03	810	1032	845	840	690	777	842	781
TKOV3_01118	ADAMTS4	ATCCACATGAGCCATCACAG	chr1:161165319-161165338_ADAMTS4_+	exon_04	817	1022	785	951	698	778	941	830
TKOV3_01119	ADAMTS4	ATGGCGTGAGTCGGGCCCGA	chr1:161163896-161163915_ADAMTS4_+	exon_05	489	548	517	423	399	411	586	467
TKOV3_01120	ADAMTS5	GATAGAAGCAGTGGCTCCGG	chr21:28338314-28338333_ADAMTS5_+	exon_01	338	491	393	469	355	380	378	383
TKOV3_01121	ADAMTS5	TGTGCTGTGATTGAAGACGA	chr21:28327096-28327115_ADAMTS5_-	exon_02	813	1018	886	940	775	743	941	815
TKOV3_01122	ADAMTS5	GAATTCCTGGATGATGGCCA	chr21:28315701-28315720_ADAMTS5_-	exon_03	783	949	754	796	570	699	817	777
TKOV3_01123	ADAMTS5	TGTCAGGTTGCACTGCTGGG	chr21:28306974-28306993_ADAMTS5_+	exon_04	1019	1474	1219	1213	968	1022	1226	1210
TKOV3_01124	ADAMTS7	CCGGTTCCTGCCATGCCCGG	chr15:79103555-79103574_ADAMTS7_-	exon_01	89	95	100	89	67	62	76	52
TKOV3_01125	ADAMTS7	TGAAGCGCAGCTCGCGCCCG	chr15:79092710-79092729_ADAMTS7_+	exon_02	372	422	362	334	280	258	391	305
TKOV3_01126	ADAMTS7	TGGTGTAGACGCCTCAGCCG	chr15:79089047-79089066_ADAMTS7_+	exon_04	825	912	775	758	615	634	864	687
TKOV3_01127	ADAMTS7	TGGGCTACAGTGAAGGCCAG	chr15:79082046-79082065_ADAMTS7_+	exon_07	251	230	249	223	204	227	289	206
TKOV3_01128	ADAMTS8	CAGCACGAAGCCCTTGCCGA	chr11:130297984-130298003_ADAMTS8_+	exon_01	627	850	657	777	486	723	660	676
TKOV3_01129	ADAMTS8	CCACCCAGAGCACTACGACA	chr11:130288971-130288990_ADAMTS8_-	exon_02	1168	1576	1090	1311	973	1102	1219	1172
TKOV3_01130	ADAMTS8	CATGGGCAAGCACCACGTGA	chr11:130286148-130286167_ADAMTS8_-	exon_04	474	688	533	604	475	489	544	565
TKOV3_01131	ADAMTS8	GGCGCAGACGTCCTGAGCAG	chr11:130284573-130284592_ADAMTS8_+	exon_05	585	547	485	462	425	403	545	374
TKOV3_01132	ADAMTS9	GCAAGGACAGGCTGCACCCG	chr3:64673226-64673245_ADAMTS9_-	exon_01	398	510	476	468	377	405	457	473
TKOV3_01133	ADAMTS9	AAATAGAAACTGCTGGCCGA	chr3:64672427-64672446_ADAMTS9_+	exon_02	660	903	727	745	573	650	728	635
TKOV3_01134	ADAMTS9	AAGCAAGAAGCAAATACCTG	chr3:64666860-64666879_ADAMTS9_+	exon_03	557	682	546	518	494	489	714	486
TKOV3_01135	ADAMTS9	GACGTAGCAGCATTAAACAG	chr3:64644371-64644390_ADAMTS9_-	exon_04	620	825	729	739	543	555	752	627
TKOV3_01136	ADAMTSL1	GTGTGCCAGGAGTTGCCCGA	chr9:18474245-18474264_ADAMTSL1_-	exon_01	446	646	505	620	473	569	555	591
TKOV3_01137	ADAMTSL1	CAGGACCGCACGCTCCGAGG	chr9:18504832-18504851_ADAMTSL1_+	exon_02	459	463	406	440	390	338	411	376
TKOV3_01138	ADAMTSL1	TAGGTGCTAGTTCAACAACC	chr9:18574180-18574199_ADAMTSL1_-	exon_04	350	551	382	494	293	376	395	451
TKOV3_01139	ADAMTSL1	ACCGTCAAGGAAGATAACTG	chr9:18622271-18622290_ADAMTSL1_+	exon_05	573	690	553	619	535	571	622	570
TKOV3_01140	ADAMTSL2	GCAGATGGCAATGTTCCTGC	chr9:136401842-136401861_ADAMTSL2_+	exon_02	359	375	303	414	219	262	358	377
TKOV3_01141	ADAMTSL2	ACATCCAATAGCCTGGAGGG	chr9:136402539-136402558_ADAMTSL2_+	exon_03	307	346	279	366	267	264	340	310
TKOV3_01142	ADAMTSL2	GGACGGGAGGAGCTTCCGCG	chr9:136404904-136404923_ADAMTSL2_+	exon_05	416	518	486	500	365	350	469	360
TKOV3_01143	ADAMTSL2	GCAGGATGTGCCGTCGCGGG	chr9:136405801-136405820_ADAMTSL2_-	exon_06	568	765	600	590	498	481	673	471
TKOV3_01144	ADAMTSL3	TCCCTATCAGCACCCACCAG	chr15:84324534-84324553_ADAMTSL3_-	exon_02	1091	1413	1147	1233	972	1075	1162	1050
TKOV3_01145	ADAMTSL3	GAGAAAGTGCAAACTCGGGA	chr15:84373176-84373195_ADAMTSL3_-	exon_03	388	433	452	383	341	288	442	396
TKOV3_01146	ADAMTSL3	GAGGAGCATCATATTCTCTG	chr15:84442363-84442382_ADAMTSL3_+	exon_04	179	248	200	261	136	221	224	212
TKOV3_01147	ADAMTSL3	GCAGCAGGATCATTATATCG	chr15:84488656-84488675_ADAMTSL3_-	exon_06	684	787	813	790	502	640	556	490
TKOV3_01148	ADAMTSL4-AS1	AAGGAAGGGCTGCGCGGCCG	chr1:150533611-150533630_ADAMTSL4-AS1_+	exon_01	460	570	465	435	426	455	520	447
TKOV3_01149	ADAMTSL4-AS1	GGGTATCTGCGCCTTTCCGC	chr1:150533673-150533692_ADAMTSL4-AS1_+	exon_01	562	724	563	520	539	559	620	558
TKOV3_01150	ADAMTSL4-AS1	AAGCCAACTGCCCTTCGCTC	chr1:150533701-150533720_ADAMTSL4-AS1_-	exon_01	419	480	415	393	351	374	350	361
TKOV3_01151	ADAMTSL4-AS1	GTACGCATATCCCTACGCTC	chr1:150533781-150533800_ADAMTSL4-AS1_+	exon_01	204	303	216	197	214	240	206	218
TKOV3_01152	ADAMTSL4	GATCCAAGCAGAGCTGAGGG	chr1:150525052-150525071_ADAMTSL4_-	exon_02	384	490	419	350	348	301	364	276
TKOV3_01153	ADAMTSL4	GGAGACCCAGGAGATTCGAG	chr1:150525700-150525719_ADAMTSL4_+	exon_03	378	430	483	369	341	321	461	361
TKOV3_01154	ADAMTSL4	GAAGAAGCCACCTTCTCCTA	chr1:150526273-150526292_ADAMTSL4_-	exon_04	132	273	129	247	176	216	167	240
TKOV3_01155	ADAMTSL4	GGACATAGAAGCGGAAGCCA	chr1:150527945-150527964_ADAMTSL4_-	exon_06	747	750	655	632	539	568	725	564
TKOV3_01156	ADAMTSL5	GCGGGTCCAGGACACCCACG	chr19:1510691-1510710_ADAMTSL5_+	exon_03	245	297	255	296	238	276	325	256
TKOV3_01157	ADAMTSL5	TTACTGGCAACTGGCAGAGG	chr19:1510363-1510382_ADAMTSL5_+	exon_04	334	446	377	462	309	390	363	433
TKOV3_01158	ADAMTSL5	GCACCCAGAAGACCTACCAG	chr19:1510168-1510187_ADAMTSL5_-	exon_05	661	938	811	1019	632	727	785	868
TKOV3_01159	ADAMTSL5	GACGAGTCCTTACAAGGCAG	chr19:1508429-1508448_ADAMTSL5_+	exon_06	206	240	193	254	141	202	250	225
TKOV3_01160	ADAP1	TCTCGCGGCGTCGTTCCCGT	chr7:966248-966267_ADAP1_+	exon_03	59	66	47	30	46	24	59	29
TKOV3_01161	ADAP1	TTTGTGCTGACAGAACGAGA	chr7:944728-944747_ADAP1_-	exon_05	318	371	369	385	284	312	379	337
TKOV3_01162	ADAP1	CAGGTGCTCGATCTTCATCA	chr7:943871-943890_ADAP1_+	exon_06	863	1117	866	986	704	835	952	968
TKOV3_01163	ADAP1	GCTCTCCAGGAACTACCTGA	chr7:939771-939790_ADAP1_-	exon_08	634	1004	714	817	572	704	728	777
TKOV3_01164	ADAP2	GTTGCGCTCGCGATCGCCCA	chr17:29249034-29249053_ADAP2_-	exon_01	482	600	497	530	366	506	554	506
TKOV3_01165	ADAP2	TGATGTCAGGGAAGTTACGG	chr17:29250019-29250038_ADAP2_-	exon_02	771	1137	796	865	668	823	944	747
TKOV3_01166	ADAP2	TCACAGGCAGTCGTTGGCCT	chr17:29253921-29253940_ADAP2_-	exon_03	488	546	481	504	349	392	514	419
TKOV3_01167	ADAP2	TTCGAGCTAAGTATGAGAGA	chr17:29258927-29258946_ADAP2_+	exon_04	231	302	251	223	240	207	289	240
TKOV3_01168	ADARB1	GAGGGCTCTCAGCTCTCCAA	chr21:46595725-46595744_ADARB1_+	exon_04	171	279	184	205	181	189	189	197
TKOV3_01169	ADARB1	TCTTTCAGAAATCAGAGCGA	chr21:46603303-46603322_ADARB1_+	exon_07	432	502	554	415	419	407	603	411
TKOV3_01170	ADARB1	GTAAAGCAAGAGGACAGCTA	chr21:46604862-46604881_ADARB1_+	exon_08	449	692	523	535	373	387	465	531
TKOV3_01171	ADARB1	GATCCGCTGGTACATGGCCC	chr21:46624577-46624596_ADARB1_-	exon_09	494	594	530	614	476	479	546	488
TKOV3_01172	ADARB2	GGAGCGGCAGAGGGTCTGGA	chr10:1779309-1779328_ADARB2_-	exon_01	754	895	750	801	685	734	717	790
TKOV3_01173	ADARB2	TCCTGGCATCACAAACACGG	chr10:1421287-1421306_ADARB2_-	exon_02	697	735	670	621	525	494	695	588
TKOV3_01174	ADARB2	GAAGGCCAAGATGCGCGCGG	chr10:1405756-1405775_ADARB2_-	exon_03	422	535	420	444	404	407	516	472
TKOV3_01175	ADARB2	GGTCACACAGAAGTTCCGCG	chr10:1313219-1313238_ADARB2_-	exon_04	481	641	435	577	334	471	538	543
TKOV3_01176	ADAR	TCGCGGGCGCAATGAATCCG	chr1:154580474-154580493_ADAR_-	exon_01	675	839	655	740	601	638	812	702
TKOV3_01177	ADAR	AGACCAGACAGTCATAGCCA	chr1:154574318-154574337_ADAR_-	exon_02	1176	1665	1207	1295	987	1137	1402	1098
TKOV3_01178	ADAR	GCTAGAGGAAGCCAAAGCCA	chr1:154570937-154570956_ADAR_-	exon_03	376	441	382	373	341	347	346	402
TKOV3_01179	ADAR	TACCTGGTTATCAGAAGCCA	chr1:154569596-154569615_ADAR_+	exon_05	558	628	568	551	414	509	641	479
TKOV3_01180	ADAT1	TAGCTGAGCAATCTCATCCG	chr16:75654668-75654687_ADAT1_+	exon_03	469	575	460	567	443	405	528	488
TKOV3_01181	ADAT1	TAGCCAGAAGGAGTTTCCAA	chr16:75652486-75652505_ADAT1_-	exon_05	833	985	855	890	662	695	927	704
TKOV3_01182	ADAT1	GATGCTATCCTCTTTCAGGG	chr16:75651119-75651138_ADAT1_+	exon_06	651	769	657	745	519	608	761	559
TKOV3_01183	ADAT1	GTAGTGACAAGATGGCCCGA	chr16:75646269-75646288_ADAT1_-	exon_07	810	961	895	809	796	657	873	819
TKOV3_01184	ADAT2	GTGGCTGGGTATGGAGGCGA	chr6:143771786-143771805_ADAT2_-	exon_01	450	545	461	478	374	476	446	477
TKOV3_01185	ADAT2	TAGACCATAAGACAGCCAAC	chr6:143759779-143759798_ADAT2_+	exon_02	662	760	697	713	575	537	781	552
TKOV3_01187	ADAT2	TGACAGCCATATACAACCAG	chr6:143753721-143753740_ADAT2_+	exon_04	827	1070	864	857	711	826	935	888
TKOV3_01188	ADAT3	AAAGCAGCATCTCCAGGGCG	chr19:1912358-1912377_ADAT3_-	exon_02	726	825	694	791	556	624	751	679
TKOV3_01189	ADAT3	GGAGAAGAGCCGCCCAGCCA	chr19:1912573-1912592_ADAT3_-	exon_02	705	948	773	794	621	707	883	727
TKOV3_01190	ADAT3	GCAGCTGCAGTCGTGGCCGG	chr19:1912723-1912742_ADAT3_-	exon_02	256	314	294	331	298	259	395	261
TKOV3_01191	ADAT3	GATGCGGAAGCGGGTGCCCA	chr19:1913044-1913063_ADAT3_-	exon_02	371	464	343	359	294	335	390	427
TKOV3_01192	ADA	GAAGGCGGGCGTCTGGGCCA	chr20:43280228-43280247_ADA_+	exon_01	595	732	557	609	458	500	666	564
TKOV3_01193	ADA	GCTGCTGAACGTCATTGGCA	chr20:43257752-43257771_ADA_-	exon_03	529	576	443	483	432	443	516	419
TKOV3_01194	ADA	AGAGGGCGTGGTGTATGTGG	chr20:43255164-43255183_ADA_-	exon_04	1369	1701	1442	1502	1223	1383	1627	1339
TKOV3_01195	ADA	GTGGCGCATGCAGCACAGGA	chr20:43254217-43254236_ADA_+	exon_05	289	455	278	358	179	308	296	391
TKOV3_01196	ADCK1	ACTGTAGAAGTAGATGCCAG	chr14:78285377-78285396_ADCK1_-	exon_02	326	450	401	491	332	362	427	357
TKOV3_01197	ADCK1	TCTGGACTACCTGTTGCCAG	chr14:78325505-78325524_ADCK1_+	exon_04	363	384	329	332	284	270	381	332
TKOV3_01198	ADCK1	GGTGCGGGCTCAGAGCTCGA	chr14:78353553-78353572_ADCK1_+	exon_05	342	565	376	496	303	407	441	496
TKOV3_01199	ADCK1	CATCCACAAACTCCATCAGG	chr14:78374187-78374206_ADCK1_-	exon_07	869	1213	836	1042	731	885	1028	856
TKOV3_01200	ADCK2	AGCAGAGCCTGGCATCGCGA	chr7:140373232-140373251_ADCK2_-	exon_01	237	314	204	206	183	249	228	229
TKOV3_01201	ADCK2	GCACCTGAGCGAGCAGGCCA	chr7:140374422-140374441_ADCK2_-	exon_02	405	460	408	363	317	324	446	324
TKOV3_01202	ADCK2	GTCCATGCAGACCTTCACCC	chr7:140386808-140386827_ADCK2_+	exon_05	850	1063	838	993	753	756	871	828
TKOV3_01203	ADCK2	GAAGGCTGGACACATGAAGC	chr7:140390559-140390578_ADCK2_-	exon_07	383	566	457	464	386	433	457	435
TKOV3_01204	ADCK3	ATTGGGAGACACCATCATGG	chr1:227149098-227149117_ADCK3_+	exon_07	1047	1310	1009	1059	834	976	1085	1134
TKOV3_01205	ADCK3	GAACAAGCAGCACAAACAGA	chr1:227153090-227153109_ADCK3_+	exon_08	614	778	654	712	541	533	637	595
TKOV3_01206	ADCK3	GGCCGGCTGGCCAACTTCGG	chr1:227153417-227153436_ADCK3_+	exon_09	395	440	386	420	314	356	398	359
TKOV3_01207	ADCK3	GAAGGGCCCGGCTCACCTGA	chr1:227165221-227165240_ADCK3_-	exon_10	391	641	437	474	377	376	423	453
TKOV3_01208	ADCK4	CCTAGCCTCTTACCCAGCGG	chr19:41220423-41220442_ADCK4_+	exon_02	447	753	518	607	470	536	516	604
TKOV3_01209	ADCK4	TGGGCCCAAGAACCTCCACA	chr19:41220277-41220296_ADCK4_+	exon_03	691	712	721	711	526	610	701	611
TKOV3_01210	ADCK4	GGCCAAGCGGCTGATGCGGG	chr19:41219982-41220001_ADCK4_+	exon_04	378	458	359	389	311	332	441	351
TKOV3_01211	ADCK4	GCTAAGAAGTCCATGCCAGG	chr19:41215981-41216000_ADCK4_-	exon_05	469	578	503	548	388	418	557	446
TKOV3_01212	ADCK5	TCTCCTGAAGAACACAGCAG	chr8:145603137-145603156_ADCK5_-	exon_02	5	15	7	2	1	13	4	0
TKOV3_01213	ADCK5	GAGGAAGGTGCTCTCCACCG	chr8:145608306-145608325_ADCK5_+	exon_03	302	360	234	325	265	244	299	342
TKOV3_01214	ADCK5	GGTGCACCACCAGTAGTCCA	chr8:145615900-145615919_ADCK5_-	exon_04	543	740	487	655	396	551	554	550
TKOV3_01215	ADCK5	GAGGACAGGGCCCTCAAGCG	chr8:145616224-145616243_ADCK5_+	exon_05	441	525	412	485	347	383	448	510
TKOV3_01216	ADCY10	AGTGCCATGTACATGGACAG	chr1:167873181-167873200_ADCY10_-	exon_03	116	218	146	185	98	146	111	147
TKOV3_01217	ADCY10	GTGATGCACTGCTAGCCCTG	chr1:167871024-167871043_ADCY10_-	exon_05	531	663	473	577	468	548	509	474
TKOV3_01218	ADCY10	ACTGTGAGACACGAGTACAC	chr1:167849355-167849374_ADCY10_-	exon_11	463	509	450	462	409	424	505	346
TKOV3_01219	ADCY10	ATTGGCCATGAACATCTGGA	chr1:167830229-167830248_ADCY10_+	exon_15	688	940	753	745	609	686	806	706
TKOV3_01220	ADCY1	AGGACAGCAGAGCAGCGCGA	chr7:45614540-45614559_ADCY1_-	exon_01	399	603	449	517	381	404	413	493
TKOV3_01221	ADCY1	ACAGAGGAAGGCGTTCCTGC	chr7:45632432-45632451_ADCY1_+	exon_02	403	388	425	382	298	331	453	340
TKOV3_01222	ADCY1	CAAGTTCGATGAATTAGCCA	chr7:45662321-45662340_ADCY1_+	exon_04	804	842	810	702	603	633	857	778
TKOV3_01223	ADCY1	TGTGGCTGAAGCCACCGAGG	chr7:45697329-45697348_ADCY1_+	exon_06	227	204	209	161	147	130	178	155
TKOV3_01224	ADCY2	TAGAGCCAGTCCCGGGACCG	chr5:7396491-7396510_ADCY2_-	exon_01	454	593	461	557	345	446	446	566
TKOV3_01225	ADCY2	ACACATGAACAGGTATCCCA	chr5:7414834-7414853_ADCY2_-	exon_02	639	857	700	826	579	626	885	657
TKOV3_01226	ADCY2	CAGGCAGACGCTAAGCACGA	chr5:7520954-7520973_ADCY2_-	exon_03	738	894	766	802	595	599	749	647
TKOV3_01227	ADCY2	GCTGAAGAGCGAGTTCCATG	chr5:7626342-7626361_ADCY2_-	exon_04	533	727	564	614	456	593	650	530
TKOV3_01228	ADCY3	GACCACGGAGATGATCACGA	chr2:25141269-25141288_ADCY3_+	exon_01	583	647	561	551	458	529	601	444
TKOV3_01229	ADCY3	GCACCGCAAGGCCTTCCTGG	chr2:25095495-25095514_ADCY3_-	exon_02	608	817	625	727	523	569	660	658
TKOV3_01230	ADCY3	TTACGAGATGGCCTCCACCA	chr2:25064124-25064143_ADCY3_+	exon_05	796	1100	866	949	629	755	974	749
TKOV3_01231	ADCY3	GCGGGAGAAGACCAAGACTG	chr2:25062875-25062894_ADCY3_-	exon_06	618	844	728	724	544	609	703	672
TKOV3_01232	ADCY4	CGTAGAAGAGGTCTTCGCTG	chr14:24803807-24803826_ADCY4_+	exon_02	435	495	491	448	380	296	526	391
TKOV3_01233	ADCY4	CCACGCCTTCCTGTTCACCG	chr14:24802023-24802042_ADCY4_-	exon_03	1249	1604	1207	1408	1058	1158	1409	1236
TKOV3_01234	ADCY4	GTGGCCCAAGATACAGCCCG	chr14:24801760-24801779_ADCY4_+	exon_04	294	312	271	316	264	298	353	315
TKOV3_01235	ADCY4	GCTCCCTGCACTCACGCCGG	chr14:24801021-24801040_ADCY4_-	exon_05	326	448	318	383	228	315	370	319
TKOV3_01236	ADCY5	GATGAGGATCACGCCGACGG	chr3:123166544-123166563_ADCY5_+	exon_01	495	667	462	526	401	452	517	510
TKOV3_01237	ADCY5	AGGCGCGGCTCCACTCGCAG	chr3:123071297-123071316_ADCY5_-	exon_02	713	810	680	739	561	686	692	659
TKOV3_01238	ADCY5	AGACATCAACGCCAAGCAGG	chr3:123066678-123066697_ADCY5_-	exon_03	1060	1235	1084	1134	918	907	1195	975
TKOV3_01239	ADCY5	GATGGGCATGGACATGATCG	chr3:123049746-123049765_ADCY5_-	exon_05	392	444	391	317	300	303	409	272
TKOV3_01240	ADCY6	TGGGTGGCTCTGCATCCCGG	chr12:49177058-49177077_ADCY6_+	exon_01	233	264	240	247	207	181	242	213
TKOV3_01241	ADCY6	GCAGAGGAACAGCAGCACAT	chr12:49172011-49172030_ADCY6_+	exon_02	640	719	549	582	512	482	642	509
TKOV3_01242	ADCY6	TTCAGGAGAATCACTGCCTG	chr12:49171000-49171019_ADCY6_-	exon_05	391	518	343	400	328	369	384	429
TKOV3_01243	ADCY6	ACTGCCATTTCCGCAAGCCA	chr12:49170272-49170291_ADCY6_+	exon_06	715	964	699	811	653	685	712	616
TKOV3_01244	ADCY7	GATGAGGGCCACGCAGGCAG	chr16:50322221-50322240_ADCY7_-	exon_02	415	483	330	360	288	346	351	336
TKOV3_01245	ADCY7	GACAAAGGCGGCCTGTGCGT	chr16:50324544-50324563_ADCY7_+	exon_03	380	483	405	458	387	383	421	357
TKOV3_01246	ADCY7	AAGAACCGAGCACCAGGAGG	chr16:50325745-50325764_ADCY7_-	exon_04	607	662	502	510	554	429	560	451
TKOV3_01247	ADCY7	ACACAGGAAGATGACTGCGT	chr16:50326597-50326616_ADCY7_-	exon_05	266	271	288	260	255	229	252	244
TKOV3_01248	ADCY8	TTTGGCCCAAGAAATAGCGC	chr8:132052048-132052067_ADCY8_+	exon_01	525	702	610	585	502	535	650	530
TKOV3_01249	ADCY8	TCTCCAGGAAAGCTTGGCGC	chr8:132002692-132002711_ADCY8_+	exon_02	21	15	8	17	11	16	23	7
TKOV3_01250	ADCY8	TTTCCAGGACAACAAACCGG	chr8:131964199-131964218_ADCY8_+	exon_03	290	400	316	321	334	315	334	331
TKOV3_01251	ADCY8	GACCCATTTCAACACAGCAG	chr8:131949341-131949360_ADCY8_+	exon_05	702	816	753	807	624	640	893	727
TKOV3_01252	ADCY9	CAGGAGGAAGCACAGCGCGG	chr16:4164982-4165001_ADCY9_+	exon_02	419	574	434	489	392	447	504	440
TKOV3_01253	ADCY9	GATATCGGGTCAGAGAGCCA	chr16:4057524-4057543_ADCY9_-	exon_03	576	588	491	626	439	510	642	474
TKOV3_01254	ADCY9	GCAAATGTGATTCCGCACGA	chr16:4043483-4043502_ADCY9_+	exon_04	715	980	764	1003	643	789	866	858
TKOV3_01255	ADCY9	ACACAGAGAAGTCTGACTGT	chr16:4042275-4042294_ADCY9_+	exon_05	171	203	192	202	150	163	226	202
TKOV3_01256	ADCYAP1R1	GTGCCTGGAGAAGATCCAGA	chr7:31104494-31104513_ADCYAP1R1_+	exon_02	313	309	340	302	270	213	390	220
TKOV3_01257	ADCYAP1R1	GGTGAGCCGGAACTGCACGG	chr7:31123766-31123785_ADCYAP1R1_+	exon_06	437	460	440	442	360	374	450	377
TKOV3_01258	ADCYAP1R1	GAAGCGACAAAGGATGACCA	chr7:31124428-31124447_ADCYAP1R1_-	exon_07	655	769	592	708	498	534	579	552
TKOV3_01259	ADCYAP1R1	AGTTGGACACAACACAGTAG	chr7:31126030-31126049_ADCYAP1R1_-	exon_09	495	598	456	559	492	465	522	502
TKOV3_01260	ADCYAP1	CCAGCACCTACCTGATCCCG	chr18:905489-905508_ADCYAP1_-	exon_01	1157	1525	1046	1049	930	987	1281	1039
TKOV3_01261	ADCYAP1	GGCCTCGTTAAGGATCCCGT	chr18:908277-908296_ADCYAP1_-	exon_03	219	376	253	263	207	298	289	306
TKOV3_01262	ADCYAP1	AGGCCTCGTTAAGGATCCCG	chr18:908278-908297_ADCYAP1_-	exon_03	389	678	413	439	368	424	395	389
TKOV3_01263	ADCYAP1	TGCAGTGGGAGCCTCGGCGG	chr18:909442-909461_ADCYAP1_+	exon_04	575	792	641	644	597	645	617	582
TKOV3_01264	ADC	GCTGAGCTTTGACAATGAGA	chr1:33557764-33557783_ADC_+	exon_06	408	510	488	487	366	378	520	422
TKOV3_01265	ADC	TGCCAGGGAAGCCACCACCA	chr1:33560266-33560285_ADC_-	exon_08	803	869	740	718	682	660	730	683
TKOV3_01266	ADC	GCTAGACCAGCCTGGCAGGG	chr1:33562448-33562467_ADC_+	exon_09	543	667	564	574	475	586	608	600
TKOV3_01267	ADC	GTACACGATGGTCTTGGAGG	chr1:33563683-33563702_ADC_-	exon_10	505	619	568	625	551	525	547	584
TKOV3_01268	ADD1	TCGCCAGGACTTCAACATGA	chr4:2877777-2877796_ADD1_+	exon_01	1020	1163	1155	992	956	783	1129	927
TKOV3_01269	ADD1	AAGGCAGCCATCCCTCCTTG	chr4:2883760-2883779_ADD1_-	exon_02	754	896	677	745	543	701	747	770
TKOV3_01270	ADD1	GACCAGAGTGAACTCCGAGC	chr4:2895739-2895758_ADD1_+	exon_04	406	433	365	374	266	341	490	367
TKOV3_01271	ADD1	TCCAAGGGAAAGCGCCTCCG	chr4:2899948-2899967_ADD1_-	exon_06	557	626	552	569	493	521	627	510
TKOV3_01272	ADD2	GCGGCAGGACTTCAACCTGA	chr2:70933399-70933418_ADD2_-	exon_03	937	1321	1059	1181	859	900	1064	1015
TKOV3_01273	ADD2	GAAGTCCGCGATCTGTCGCA	chr2:70931496-70931515_ADD2_+	exon_04	773	918	799	814	661	665	807	702
TKOV3_01274	ADD2	GACTCCCTGAACCTGGCCAA	chr2:70923468-70923487_ADD2_-	exon_05	713	834	715	726	603	601	808	686
TKOV3_01275	ADD2	CGAGTGCAGACAGAAGCCTG	chr2:70919601-70919620_ADD2_+	exon_07	628	719	515	559	447	563	674	476
TKOV3_01276	ADD3	ATGAGCTCAGATGCCAGCCA	chr10:111860412-111860431_ADD3_+	exon_02	767	817	748	717	617	610	828	763
TKOV3_01277	ADD3	ATAGGAGAAGTGGTTGACCA	chr10:111878360-111878379_ADD3_+	exon_06	511	769	615	678	432	562	653	643
TKOV3_01278	ADD3	AAGGATCCCACATTTCATGG	chr10:111878976-111878995_ADD3_-	exon_07	605	747	703	696	510	578	627	642
TKOV3_01279	ADD3	ACTTGGAGAAACATTAGAGG	chr10:111879256-111879275_ADD3_+	exon_08	608	627	561	582	511	440	618	498
TKOV3_01280	ADGB	AGAGAGTATATGTGTTCCCA	chr6:146978024-146978043_ADGB_-	exon_05	589	695	655	698	547	481	654	559
TKOV3_01281	ADGB	TGACGAATGAGTTTCCAGGG	chr6:147012372-147012391_ADGB_-	exon_11	667	839	805	864	624	661	775	722
TKOV3_01282	ADGB	GAAGGTAAATCAGATCCTGG	chr6:147022114-147022133_ADGB_-	exon_13	382	501	384	414	313	350	431	392
TKOV3_01283	ADGB	TAAAGAAACCTCTTCCAAGG	chr6:147054371-147054390_ADGB_-	exon_21	406	447	421	414	362	395	451	372
TKOV3_01284	ADH1A	CCACACTGAGGAATAGCGAG	chr4:100205924-100205943_ADH1A_+	exon_04	580	777	674	655	523	583	692	537
TKOV3_01285	ADH1A	ACAGACTTTCTCTAGAGGCG	chr4:100205610-100205629_ADH1A_+	exon_05	273	376	342	349	255	333	352	306
TKOV3_01286	ADH1A	CCAGTGTAAGCAATCCTCAG	chr4:100205760-100205779_ADH1A_-	exon_05	732	1065	782	945	643	775	876	859
TKOV3_01287	ADH1A	TGGAAGGGAGCTATTCTTGG	chr4:100201303-100201322_ADH1A_-	exon_07	942	1272	974	1137	806	945	982	980
TKOV3_01288	ADH1B	CCAGGTTGCCACTAACCACG	chr4:100239287-100239306_ADH1B_+	exon_03	581	734	612	619	525	505	596	505
TKOV3_01289	ADH1B	CAATGAGGCAGACTTTCTCC	chr4:100237102-100237121_ADH1B_+	exon_05	973	993	915	886	709	791	917	905
TKOV3_01290	ADH1B	AATGAGGCAGACTTTCTCCA	chr4:100237103-100237122_ADH1B_+	exon_05	606	809	566	719	502	562	649	598
TKOV3_01291	ADH1B	CCAGTCTAGGCAATCCTCGG	chr4:100237259-100237278_ADH1B_-	exon_05	671	851	718	642	597	608	812	662
TKOV3_01292	ADH4	AATGCAAAGCAGCCATCGCC	chr4:100063905-100063924_ADH4_-	exon_02	534	710	530	563	475	453	622	540
TKOV3_01293	ADH4	ATTGTGGAAAGTATTGGGCC	chr4:100062715-100062734_ADH4_-	exon_03	596	849	683	713	553	652	699	717
TKOV3_01294	ADH4	GGCTGCAATCAACAATGCCA	chr4:100057619-100057638_ADH4_-	exon_05	287	459	311	386	278	314	316	316
TKOV3_01295	ADH4	GACAGCACAAGTCGAACCAG	chr4:100052889-100052908_ADH4_+	exon_06	416	549	443	452	343	434	450	409
TKOV3_01296	ADH5	GGAGTTACTAAGCTGAAGGC	chr4:100003128-100003147_ADH5_-	exon_03	399	581	468	484	338	424	516	392
TKOV3_01297	ADH5	ATCGGTGTGGCAAACCGCAG	chr4:100003238-100003257_ADH5_+	exon_03	235	319	230	271	243	260	319	219
TKOV3_01298	ADH5	TTTAGAGTCACTCAAGGGAA	chr4:99998060-99998079_ADH5_-	exon_05	583	765	733	746	583	577	828	579
TKOV3_01299	ADH5	GTGCTCATTGAGATGACCGA	chr4:99997492-99997511_ADH5_-	exon_06	149	310	216	286	169	215	209	207
TKOV3_01300	ADH6	GATGCAAAGCAGCCATACTC	chr4:100137393-100137412_ADH6_-	exon_02	475	592	551	451	399	373	615	474
TKOV3_01301	ADH6	GAGGTACATTCTCCACACTG	chr4:100131611-100131630_ADH6_+	exon_04	743	787	787	730	615	602	887	647
TKOV3_01302	ADH6	GATTGCAGCACCAAACCCAG	chr4:100131251-100131270_ADH6_+	exon_05	603	686	588	598	526	556	710	551
TKOV3_01303	ADH6	GGAGAAATTTAAGAAGGCAC	chr4:100129953-100129972_ADH6_-	exon_06	319	456	338	344	283	340	338	388
TKOV3_01304	ADH7	GAAGCAACCCTTCTCCATTG	chr4:100350736-100350755_ADH7_-	exon_02	902	1173	1018	1069	766	913	1045	931
TKOV3_01305	ADH7	ATCTGTGCGACAGATTCCTG	chr4:100349758-100349777_ADH7_+	exon_03	600	694	700	696	586	562	719	698
TKOV3_01306	ADH7	AACAGCAGCGCCATATCCAG	chr4:100348942-100348961_ADH7_+	exon_05	775	922	765	780	690	738	851	740
TKOV3_01307	ADH7	GAAATGACAGGCAACAACGT	chr4:100341730-100341749_ADH7_-	exon_06	655	962	737	799	617	647	654	761
TKOV3_01308	ADHFE1	TATGAGAATGAGTTGGGCAC	chr8:67352403-67352422_ADHFE1_-	exon_02	722	827	720	793	577	599	748	587
TKOV3_01309	ADHFE1	TAATGTGAGAGTGGAACCAA	chr8:67356954-67356973_ADHFE1_+	exon_05	649	838	733	695	509	580	800	672
TKOV3_01310	ADHFE1	TAGGAAATCAGAATGAGGGC	chr8:67357563-67357582_ADHFE1_-	exon_06	521	694	519	555	378	514	617	521
TKOV3_01311	ADHFE1	AGAGCCATCAAACCCACACT	chr8:67361111-67361130_ADHFE1_+	exon_08	1097	1398	1173	1288	946	1055	1148	1207
TKOV3_01312	ADI1	GAAGAGAGAGGAACTACTCC	chr2:3517682-3517701_ADI1_-	exon_02	150	256	181	225	168	176	170	153
TKOV3_01313	ADI1	GATCTATCACCGCTTCACGG	chr2:3504596-3504615_ADI1_-	exon_03	625	782	662	684	581	620	691	615
TKOV3_01314	ADI1	TGAGGGACAAGGAGGACCAG	chr2:3504666-3504685_ADI1_-	exon_03	252	338	327	307	280	299	327	256
TKOV3_01315	ADI1	AAATTTCACGTACTGCCCGC	chr2:3502752-3502771_ADI1_+	exon_04	1053	1304	1019	1135	793	1013	1221	1007
TKOV3_01316	ADIG	GAAGTACCCTTTGATGCCGC	chr20:37209896-37209915_ADIG_+	exon_01	764	1007	775	926	592	676	835	774
TKOV3_01317	ADIG	AATGTGAGGTCGTTCACCAG	chr20:37209915-37209934_ADIG_-	exon_01	511	752	553	610	483	507	557	496
TKOV3_01318	ADIG	ACAACAGCAAACCCACAGGG	chr20:37209962-37209981_ADIG_-	exon_01	531	725	615	759	526	505	637	594
TKOV3_01319	ADIG	CTACGCTTCTTACTTAGCCA	chr20:37209996-37210015_ADIG_+	exon_01	931	1138	864	1052	827	837	968	947
TKOV3_01320	ADIPOQ	GAAACCACGACTCAAGGGCC	chr3:186570902-186570921_ADIPOQ_+	exon_02	513	655	539	542	377	463	533	497
TKOV3_01321	ADIPOQ	GTTGGATGGCGGGCATCCCA	chr3:186570960-186570979_ADIPOQ_+	exon_02	353	403	340	363	326	327	353	345
TKOV3_01322	ADIPOQ	GTTGCAGTGGAATTTACCAG	chr3:186572198-186572217_ADIPOQ_-	exon_03	739	916	865	823	662	714	1019	688
TKOV3_01323	ADIPOQ	GAAGGTCAGCCTCTTCAAGA	chr3:186572271-186572290_ADIPOQ_+	exon_03	538	607	567	564	492	507	588	499
TKOV3_01324	ADIPOR1	CCTGCAAGCCCACCACGCCA	chr1:202917461-202917480_ADIPOR1_-	exon_03	970	1039	851	823	665	744	742	805
TKOV3_01325	ADIPOR1	CTTGAAGCAAGCCCGAAAGG	chr1:202915619-202915638_ADIPOR1_+	exon_04	302	393	298	326	294	298	304	341
TKOV3_01326	ADIPOR1	ATGGAGAGGTAGATGAGCCG	chr1:202912969-202912988_ADIPOR1_+	exon_06	497	638	529	606	440	464	561	601
TKOV3_01327	ADIPOR1	CATGCACTTTACTATCGCTG	chr1:202911287-202911306_ADIPOR1_-	exon_07	533	646	500	632	485	456	557	543
TKOV3_01328	ADIPOR2	AGTCTGGTAGTACATCATGA	chr12:1887049-1887068_ADIPOR2_-	exon_04	613	768	628	615	533	546	679	686
TKOV3_01329	ADIPOR2	AGTCTACTGCCACTCAGAGG	chr12:1889762-1889781_ADIPOR2_+	exon_05	843	1002	789	794	731	682	912	731
TKOV3_01330	ADIPOR2	CTTGCACTATGTCATCTCGG	chr12:1893086-1893105_ADIPOR2_+	exon_07	951	1409	1058	1230	853	950	1078	1124
TKOV3_01331	ADIPOR2	TCATGAAACGAAACTCCTGG	chr12:1895184-1895203_ADIPOR2_-	exon_08	609	748	704	694	499	562	723	560
TKOV3_01332	ADIRF	GCAGGACCTGAAGCAACAGG	chr10:88728319-88728338_ADIRF_+	exon_01	592	855	654	713	612	635	706	658
TKOV3_01333	ADIRF	AGTGGTGGACCAGGCCACAG	chr10:88729985-88730004_ADIRF_+	exon_02	314	414	292	427	287	352	325	393
TKOV3_01334	ADIRF	GGTGGACCAGGCCACAGAGG	chr10:88729988-88730007_ADIRF_+	exon_02	172	321	205	269	168	201	186	165
TKOV3_01335	ADIRF	TGGACCAGGCCACAGAGGCG	chr10:88729990-88730009_ADIRF_+	exon_02	550	701	512	521	390	458	539	556
TKOV3_01336	ADK	TGGAGGCGCCGCAAGCGCTG	chr10:75911080-75911099_ADK_+	exon_01	358	468	345	363	280	385	421	309
TKOV3_01337	ADK	ACAGCAGAGATGTCAAGCAG	chr10:75960553-75960572_ADK_-	exon_02	472	665	477	495	470	490	486	571
TKOV3_01338	ADK	CTTGGCTGAAGACAAACACA	chr10:75984323-75984342_ADK_+	exon_03	776	954	703	747	616	655	816	717
TKOV3_01339	ADK	AAAGTCGAATATCATGCTGG	chr10:76074450-76074469_ADK_+	exon_04	604	835	671	780	505	595	683	699
TKOV3_01340	ADM2	GAGGCTGATGCAACCCAGGG	chr22:50920299-50920318_ADM2_-	exon_01	443	606	460	510	365	460	507	574
TKOV3_01341	ADM2	GGCTGCGGGACAGCGAGCCA	chr22:50920336-50920355_ADM2_-	exon_01	246	340	243	325	201	232	236	253
TKOV3_01342	ADM2	GAGAGGCTGACCCATAACAG	chr22:50921112-50921131_ADM2_-	exon_02	734	858	680	831	623	570	756	734
TKOV3_01343	ADM2	GCTGGGCTTGGGTCCTGCGG	chr22:50921179-50921198_ADM2_-	exon_02	294	270	244	297	212	174	304	258
TKOV3_01344	ADM5	AGAAGGCGAGGAGCAACAGC	chr19:50193118-50193137_ADM5_-	exon_01	306	367	327	324	257	269	293	269
TKOV3_01345	ADM5	GGTGGGTCCGGCATACGCCC	chr19:50193411-50193430_ADM5_-	exon_02	146	243	186	192	148	199	149	184
TKOV3_01346	ADM5	ACAGCTATGGGCGCCGCCGG	chr19:50193513-50193532_ADM5_+	exon_02	389	469	389	418	350	347	435	356
TKOV3_01347	ADM5	AGATAGGCAAACTGAAGCCG	chr19:50193642-50193661_ADM5_-	exon_02	418	524	436	545	366	383	501	507
TKOV3_01348	ADM	ACCCAGGTACATCAGGGCGA	chr11:10327264-10327283_ADM_-	exon_01	409	531	466	481	383	329	490	351
TKOV3_01349	ADM	ACCGAGCGGTGTCAGCGCCT	chr11:10327298-10327317_ADM_-	exon_01	469	524	430	433	422	379	537	419
TKOV3_01350	ADM	CTTCACGTCAGCGAGCCCGG	chr11:10327558-10327577_ADM_-	exon_02	593	659	615	691	557	488	683	593
TKOV3_01351	ADM	AGCGGCAGCCAAAGCTCCGG	chr11:10327945-10327964_ADM_-	exon_03	319	393	395	387	315	319	356	297
TKOV3_01352	ADNP2	AACAGTCCAAGCCCAGCCGC	chr18:77894191-77894210_ADNP2_+	exon_04	744	953	741	830	590	695	806	845
TKOV3_01353	ADNP2	TGGGATTCCAACCTACACGC	chr18:77895126-77895145_ADNP2_+	exon_04	486	695	621	712	492	513	640	607
TKOV3_01354	ADNP2	ACAGCAGGAATAGGCACCTG	chr18:77895659-77895678_ADNP2_+	exon_04	526	596	562	594	569	415	608	446
TKOV3_01355	ADNP2	GCAGTGGATGCACTTGAAGG	chr18:77896031-77896050_ADNP2_-	exon_04	621	792	717	812	582	632	671	744
TKOV3_01356	ADNP	AATCTCTAACGATAACCCAG	chr20:49508526-49508545_ADNP_-	exon_05	577	785	632	675	491	505	628	563
TKOV3_01357	ADNP	GATGGCCGCACACATGCGGA	chr20:49509654-49509673_ADNP_-	exon_05	310	396	301	292	287	278	373	269
TKOV3_01358	ADNP	AGTTGAGGAAGTGTTACCTG	chr20:49509922-49509941_ADNP_+	exon_05	802	836	686	686	688	668	956	674
TKOV3_01359	ADNP	ATGGGCTTGGGTCAGAGCAG	chr20:49510099-49510118_ADNP_-	exon_05	428	778	582	609	501	535	581	643
TKOV3_01360	ADORA1	AATGTTGATGAGGATGGCGA	chr1:203098163-203098182_ADORA1_-	exon_02	631	724	724	581	515	534	730	496
TKOV3_01361	ADORA1	GGAGAGGGATCTTGACCCGG	chr1:203098290-203098309_ADORA1_-	exon_02	287	349	197	215	200	194	287	219
TKOV3_01362	ADORA1	AGGACCATGAGGAGAAGCGG	chr1:203134621-203134640_ADORA1_-	exon_03	482	712	474	568	426	462	517	438
TKOV3_01363	ADORA1	GATGCGGAAGGCATAGACAA	chr1:203134904-203134923_ADORA1_-	exon_03	495	622	415	538	391	525	384	522
TKOV3_01364	ADORA2A	AGCACACCAGCACATTGCCC	chr22:24829438-24829457_ADORA2A_-	exon_02	747	926	828	824	644	754	891	662
TKOV3_01365	ADORA2A	AGGCAATGAAGAGGCAGCCG	chr22:24829597-24829616_ADORA2A_-	exon_02	376	399	413	425	339	365	415	311
TKOV3_01366	ADORA2A	GAGGGCAAGAACCACTCCCA	chr22:24836669-24836688_ADORA2A_+	exon_03	420	557	381	437	293	416	454	467
TKOV3_01367	ADORA2A	GGAGAGCCAGCCTCTGCCGG	chr22:24836851-24836870_ADORA2A_+	exon_03	165	173	156	174	128	164	188	121
TKOV3_01368	ADORA2B	AGTGTTCGCCGTGCCCACCG	chr17:15848654-15848673_ADORA2B_-	exon_01	413	546	449	457	375	383	418	410
TKOV3_01369	ADORA2B	GAAGCCCAGGCTGATGGTGA	chr17:15848756-15848775_ADORA2B_-	exon_01	508	578	546	687	461	443	549	594
TKOV3_01370	ADORA2B	ACTCGAGGACCACCCTCCAG	chr17:15878319-15878338_ADORA2B_+	exon_02	556	686	575	602	459	484	551	506
TKOV3_01371	ADORA2B	GTTCCGGTAAGCATAGACAA	chr17:15878520-15878539_ADORA2B_-	exon_02	684	865	762	843	643	648	720	696
TKOV3_01372	ADORA3	CAAGTATCGGTCCACAGCGA	chr1:112045647-112045666_ADORA3_+	exon_01	577	740	660	635	545	584	644	630
TKOV3_01373	ADORA3	AGGCTGACAACAATGGCCAA	chr1:112045756-112045775_ADORA3_+	exon_01	100	77	100	79	77	64	83	60
TKOV3_01374	ADORA3	GATGGCGCACATGACAACCA	chr1:112042941-112042960_ADORA3_+	exon_02	282	479	344	387	275	346	340	446
TKOV3_01375	ADORA3	TGGCGCACATGACAACCAGG	chr1:112042943-112042962_ADORA3_+	exon_02	501	746	606	651	467	528	594	611
TKOV3_01376	ADO	GACAAGCTAGACGCGGGCGG	chr10:64565219-64565238_ADO_+	exon_01	277	359	278	280	212	271	331	242
TKOV3_01377	ADO	TTCGCGGGCCGAGTACACCG	chr10:64565332-64565351_ADO_+	exon_01	284	372	336	353	273	301	346	280
TKOV3_01378	ADO	CCTGCACCAGATCGACGCCG	chr10:64565392-64565411_ADO_+	exon_01	582	824	551	653	457	557	610	609
TKOV3_01379	ADO	GCTGGAGCCGGTCAGGCCCA	chr10:64565494-64565513_ADO_+	exon_01	253	287	244	294	179	274	239	232
TKOV3_01380	ADPGK	CAGCAGGAAGACGCAGCCCA	chr15:73075964-73075983_ADPGK_+	exon_01	881	1051	888	825	788	820	922	786
TKOV3_01381	ADPGK	GACAAAGCAAGGAGCTCCAG	chr15:73048610-73048629_ADPGK_-	exon_05	243	360	310	278	221	256	301	223
TKOV3_01382	ADPGK	TAGGTGAACTGGAATACCAG	chr15:73047948-73047967_ADPGK_+	exon_06	612	840	609	705	514	581	665	592
TKOV3_01383	ADPGK	AGCCCAAGGGAAGTCACCGC	chr15:73045205-73045224_ADPGK_+	exon_07	846	965	835	820	686	694	903	705
TKOV3_01384	ADPRHL1	GAGGAGCTGCAACGTTCCGG	chr13:114107631-114107650_ADPRHL1_-	exon_01	269	413	287	291	201	261	257	256
TKOV3_01385	ADPRHL1	TTGAGAAGCTTCCAGAACGC	chr13:114098828-114098847_ADPRHL1_-	exon_02	736	754	708	695	531	528	781	604
TKOV3_01386	ADPRHL1	GCGGCTGGAGACCCTCATCG	chr13:114088102-114088121_ADPRHL1_-	exon_03	758	965	823	975	642	703	764	783
TKOV3_01387	ADPRHL1	TGCGGCGAACGACACAAACA	chr13:114083361-114083380_ADPRHL1_+	exon_04	657	809	720	719	567	578	820	654
TKOV3_01388	ADPRHL2	GCAGCCTCGGAAGCGCGAGA	chr1:36554564-36554583_ADPRHL2_-	exon_01	504	609	480	564	415	466	574	397
TKOV3_01389	ADPRHL2	GGCTAGCAGGGACTGCACCA	chr1:36556887-36556906_ADPRHL2_-	exon_02	367	575	454	504	344	424	387	431
TKOV3_01390	ADPRHL2	TACAAGAAAGACCCTGACAG	chr1:36557232-36557251_ADPRHL2_+	exon_03	601	891	595	713	563	641	573	634
TKOV3_01391	ADPRHL2	GATGGCGCCATTGTAACCCA	chr1:36557551-36557570_ADPRHL2_-	exon_04	427	443	519	445	414	401	583	426
TKOV3_01392	ADPRH	AGTGCAGCTGGAGATGCCCT	chr3:119301047-119301066_ADPRH_+	exon_02	462	517	495	413	353	384	460	408
TKOV3_01393	ADPRH	GAAGGGAATCCTCCAGCCAT	chr3:119305180-119305199_ADPRH_-	exon_03	881	1075	875	938	730	838	965	730
TKOV3_01394	ADPRH	ATAGCAGACCACCCTTGCAG	chr3:119305384-119305403_ADPRH_+	exon_03	680	881	706	781	587	721	724	681
TKOV3_01395	ADPRH	TAGAATCACTGTCTCCACCA	chr3:119306548-119306567_ADPRH_-	exon_04	883	1238	951	1104	888	890	1014	888
TKOV3_01396	ADPRM	GGCCAGGCACACATTGTCAG	chr17:10614178-10614197_ADPRM_-	exon_04	501	680	514	506	450	470	577	506
TKOV3_01397	ADPRM	ATGAGACCAAATGACTGCCA	chr17:10614217-10614236_ADPRM_-	exon_04	775	928	809	853	667	710	775	774
TKOV3_01398	ADPRM	GCTGGTCACACCCATGATGG	chr17:10614258-10614277_ADPRM_+	exon_04	656	687	669	621	508	519	726	608
TKOV3_01399	ADPRM	ATAGACATGAACTGTGCCAA	chr17:10614358-10614377_ADPRM_-	exon_04	564	634	579	672	464	524	570	519
TKOV3_01400	ADRA1A	GTTGCAGAAGACCCTGCCGA	chr8:26722187-26722206_ADRA1A_+	exon_02	589	661	586	594	510	553	635	550
TKOV3_01401	ADRA1A	GGCGGAGAAGGGCAGCACCG	chr8:26722235-26722254_ADRA1A_+	exon_02	129	152	136	137	116	97	150	126
TKOV3_01402	ADRA1A	GTAATCCTGGCAGATCCACG	chr8:26627835-26627854_ADRA1A_+	exon_03	527	695	486	509	419	505	499	581
TKOV3_01403	ADRA1A	CGGGTGCAGGGTGTAGCCCA	chr8:26627981-26628000_ADRA1A_+	exon_03	525	597	500	522	390	463	537	487
TKOV3_01404	ADRA1B	GAAGGAGATGTCCAACTCCA	chr5:159344638-159344657_ADRA1B_+	exon_01	230	239	219	193	160	198	225	188
TKOV3_01405	ADRA1B	AAAGAAAGCAGCTAAGACGT	chr5:159344779-159344798_ADRA1B_+	exon_01	791	972	891	756	737	739	990	820
TKOV3_01406	ADRA1B	AAGGCGCACAGCTCGACTGG	chr5:159399248-159399267_ADRA1B_-	exon_02	557	785	607	608	493	568	579	557
TKOV3_01407	ADRA1B	TTTGAAGCCCGGCTGCCCGT	chr5:159399447-159399466_ADRA1B_-	exon_02	689	729	631	671	532	569	683	660
TKOV3_01408	ADRA1D	GCAGCACAGCACGTCCACGG	chr20:4229065-4229084_ADRA1D_+	exon_01	782	836	876	730	585	656	759	662
TKOV3_01409	ADRA1D	GGACAACCGGAGCTCCGCGG	chr20:4229397-4229416_ADRA1D_-	exon_01	443	584	413	483	352	395	445	482
TKOV3_01410	ADRA1D	GTCGCACAAGATCCGCGCCG	chr20:4202319-4202338_ADRA1D_-	exon_02	207	306	235	279	169	263	250	248
TKOV3_01411	ADRA1D	AGACACGCCAGAGAGGGCGG	chr20:4202589-4202608_ADRA1D_+	exon_02	250	291	241	290	226	286	251	234
TKOV3_01412	ADRA2A	CCAGGAGCAGCCGTTGGCCG	chr10:112837763-112837782_ADRA2A_+	exon_01	318	505	322	338	301	282	391	415
TKOV3_01413	ADRA2A	TTCTCGATGGAGATGAGCGG	chr10:112838301-112838320_ADRA2A_-	exon_01	414	632	464	568	407	495	490	542
TKOV3_01414	ADRA2A	ATCGAGAAGAAGGGCGGCGG	chr10:112838313-112838332_ADRA2A_+	exon_01	496	674	513	654	452	466	562	476
TKOV3_01415	ADRA2A	GCGTGGCACGGAGCACCCGA	chr10:112838995-112839014_ADRA2A_-	exon_01	312	365	312	330	306	244	342	259
TKOV3_01416	ADRA2B	GGAAGGGCAGCCCAACTGGG	chr2:96781056-96781075_ADRA2B_+	exon_01	406	475	424	410	326	400	473	411
TKOV3_01417	ADRA2B	AAAGAAAGATCCGATGCTGG	chr2:96781343-96781362_ADRA2B_+	exon_01	673	961	747	854	568	691	766	787
TKOV3_01418	ADRA2B	CCAGTGCAAGCTCAACCAGG	chr2:96781384-96781403_ADRA2B_-	exon_01	719	863	678	767	647	607	815	722
TKOV3_01419	ADRA2B	GGGCGGCAGCGAGATGACGG	chr2:96781448-96781467_ADRA2B_+	exon_01	444	516	488	433	412	426	520	484
TKOV3_01420	ADRA2C	GATGAGCCACACGGCCACGA	chr4:3768848-3768867_ADRA2C_-	exon_01	482	523	425	361	329	334	411	306
TKOV3_01421	ADRA2C	TGGCGGTAGAGCGAGACCAG	chr4:3768892-3768911_ADRA2C_-	exon_01	432	705	479	642	415	489	499	514
TKOV3_01422	ADRA2C	GCCGGACGAGAGCAGCGCAG	chr4:3769185-3769204_ADRA2C_+	exon_01	416	582	475	524	374	426	504	473
TKOV3_01423	ADRA2C	GCGCGACAGGAAGAACTCGA	chr4:3769391-3769410_ADRA2C_-	exon_01	528	641	607	626	462	492	650	538
TKOV3_01424	ADRB1	CAGCCGCGGCGTCTTGGCGA	chr10:115804139-115804158_ADRB1_-	exon_01	463	568	397	502	348	423	496	424
TKOV3_01425	ADRB1	AGAAGGAGCCGTACTCCCAG	chr10:115804260-115804279_ADRB1_-	exon_01	433	538	453	514	399	408	508	489
TKOV3_01426	ADRB1	TACGGACGAGGCGATGGCGT	chr10:115804562-115804581_ADRB1_-	exon_01	574	859	636	769	557	649	614	699
TKOV3_01427	ADRB1	ACGGGCGTGCGGGTAAGCGG	chr10:115804799-115804818_ADRB1_+	exon_01	671	671	644	665	587	506	753	546
TKOV3_01428	ADRB2	CAGACGCTCGAACTTGGCAA	chr5:148206567-148206586_ADRB2_-	exon_01	422	450	410	441	402	387	502	430
TKOV3_01429	ADRB2	GACCCTGTGCGTGATCGCAG	chr5:148206760-148206779_ADRB2_+	exon_01	362	502	382	508	325	420	417	465
TKOV3_01430	ADRB2	ACGAAGACCATGATCACCAG	chr5:148207028-148207047_ADRB2_-	exon_01	895	1151	847	832	752	795	908	805
TKOV3_01431	ADRB2	GACGAAGACCATGATCACCA	chr5:148207029-148207048_ADRB2_-	exon_01	567	849	649	711	475	544	646	690
TKOV3_01432	ADRB3	GATGCTCTTCGTCTACGCGC	chr8:37823312-37823331_ADRB3_-	exon_01	331	476	391	466	344	420	414	417
TKOV3_01433	ADRB3	GAGGCGAAGGCACAGCAGCG	chr8:37823389-37823408_ADRB3_+	exon_01	471	633	480	480	397	449	460	422
TKOV3_01434	ADRB3	GATGGGCGCAAACGACACCG	chr8:37823469-37823488_ADRB3_+	exon_01	369	404	321	335	223	310	460	337
TKOV3_01435	ADRB3	CCAGTGGCCAGTCAGCGCCA	chr8:37823679-37823698_ADRB3_+	exon_01	900	1115	927	984	720	837	983	892
TKOV3_01436	ADRBK1	CGTGAGCTACCTGATGGCCA	chr11:67034200-67034219_ADRBK1_+	exon_01	786	1193	862	916	775	872	968	861
TKOV3_01437	ADRBK1	TGTCATGCAGAAGTACCTGG	chr11:67044752-67044771_ADRBK1_+	exon_02	1039	1120	1116	1096	900	829	1244	1029
TKOV3_01438	ADRBK1	CTTGGTGGAATTCTATGAGG	chr11:67046723-67046742_ADRBK1_+	exon_03	731	798	736	725	607	612	823	702
TKOV3_01439	ADRBK1	GAAGTACGAGAAGCTGGAGA	chr11:67046894-67046913_ADRBK1_+	exon_04	624	784	692	634	495	570	620	624
TKOV3_01440	ADRBK2	TGACCGAATGACACTCACCG	chr22:26099522-26099541_ADRBK2_+	exon_14	725	851	690	755	692	632	758	694
TKOV3_01441	ADRBK2	AAGCGGCTGGGCTGTCACGG	chr22:26100151-26100170_ADRBK2_+	exon_15	538	584	513	541	485	466	511	451
TKOV3_01442	ADRBK2	ACTCTACAAGAACTTCCCTT	chr22:26110395-26110414_ADRBK2_+	exon_18	798	815	808	781	776	757	917	723
TKOV3_01443	ADRBK2	GGAAGGACTGTATTATGCAC	chr22:26114224-26114243_ADRBK2_+	exon_19	697	836	675	756	557	637	755	659
TKOV3_01444	ADRM1	GGCGGGAAAGATGTCCCTGA	chr20:60878705-60878724_ADRM1_+	exon_02	357	474	360	462	324	416	411	362
TKOV3_01445	ADRM1	CAGCACGTAGACCCTCCCGC	chr20:60879572-60879591_ADRM1_-	exon_03	913	1173	861	905	826	879	1010	959
TKOV3_01446	ADRM1	TTCGTGGCCGCTGCTTCCGC	chr20:60881341-60881360_ADRM1_-	exon_04	754	907	704	833	633	674	800	693
TKOV3_01447	ADRM1	TGAGCTGCATGAGCTGGCTG	chr20:60881744-60881763_ADRM1_-	exon_05	556	635	446	505	448	490	463	546
TKOV3_01448	ADSL	CACGAAGCACATCTCCGGGC	chr22:40742630-40742649_ADSL_-	exon_01	318	457	407	421	288	333	397	349
TKOV3_01449	ADSL	GGAGAACATCGACTTCAAGA	chr22:40745889-40745908_ADSL_+	exon_02	520	602	543	484	435	404	561	455
TKOV3_01450	ADSL	GGCAAGCCGAGAGATCACTC	chr22:40750259-40750278_ADSL_-	exon_04	251	316	207	266	188	240	264	211
TKOV3_01451	ADSL	ACAGCAACGTTTCCCAACTG	chr22:40754885-40754904_ADSL_-	exon_05	808	1160	853	809	573	881	893	842
TKOV3_01452	ADSSL1	GAAGAGCCAAGCCAGCATGT	chr14:105190592-105190611_ADSSL1_+	exon_01	883	944	867	770	666	703	1033	780
TKOV3_01453	ADSSL1	CAACAACGCCGGCCACACGG	chr14:105201362-105201381_ADSSL1_+	exon_02	786	1002	796	937	641	730	830	728
TKOV3_01454	ADSSL1	ACAGGAGGTCGCAGATGCGG	chr14:105207001-105207020_ADSSL1_-	exon_06	443	585	416	448	423	382	464	434
TKOV3_01455	ADSSL1	TGCTGAGCGGATCAGACCCA	chr14:105207459-105207478_ADSSL1_+	exon_08	595	908	684	705	575	629	722	661
TKOV3_01456	ADSS	GTTCGCCGAGACCTACCCGG	chr1:244615095-244615114_ADSS_-	exon_01	294	460	348	397	327	381	391	370
TKOV3_01457	ADSS	CAACAGAGACAAGAACAAGC	chr1:244587632-244587651_ADSS_-	exon_05	1036	1032	953	979	782	789	1063	883
TKOV3_01458	ADSS	TAAACTCCATCTCTCACCAT	chr1:244583555-244583574_ADSS_+	exon_08	1117	1434	1153	1341	957	1080	1217	1051
TKOV3_01459	ADSS	AGTTTGGTGTAACTACTGGA	chr1:244581001-244581020_ADSS_-	exon_10	631	696	558	588	558	592	617	543
TKOV3_01460	ADTRP	GCATGTAGAAGTCTTCGTCA	chr6:11778972-11778991_ADTRP_+	exon_01	850	901	873	737	737	724	999	744
TKOV3_01461	ADTRP	GATGACAGTATCTAGGACCT	chr6:11766531-11766550_ADTRP_+	exon_03	371	576	390	493	355	367	394	359
TKOV3_01462	ADTRP	GACGACTTCAGCCAATGTGA	chr6:11735878-11735897_ADTRP_+	exon_04	656	821	775	620	633	559	770	567
TKOV3_01463	ADTRP	AGAAAGCTGCTAGACCCAAG	chr6:11723651-11723670_ADTRP_+	exon_05	881	1004	925	897	783	759	900	849
TKOV3_01464	AEBP1	GAGATCGAGGAGTTCCTCGA	chr7:44144361-44144380_AEBP1_+	exon_01	117	155	152	143	124	140	92	127
TKOV3_01465	AEBP1	GCCCAAGGAGAAGCCACCTA	chr7:44146281-44146300_AEBP1_+	exon_02	631	744	664	717	558	543	660	634
TKOV3_01466	AEBP1	TAACTGGCAGAATCCAGGAG	chr7:44147054-44147073_AEBP1_+	exon_03	304	315	333	205	250	237	381	197
TKOV3_01467	AEBP1	GGAGACCGAGCAACCCACAC	chr7:44147238-44147257_AEBP1_+	exon_04	554	740	577	672	515	561	571	594
TKOV3_01468	AEBP2	GCGGCGCTGCTGCTGAACGG	chr12:19592796-19592815_AEBP2_+	exon_01	467	625	515	531	405	487	575	524
TKOV3_01469	AEBP2	AGCAGCGTAGTCTCCAGCGG	chr12:19593165-19593184_AEBP2_+	exon_01	592	665	515	522	526	537	651	528
TKOV3_01470	AEBP2	GTAGACAGCACAATTTCCAG	chr12:19615466-19615485_AEBP2_+	exon_02	862	1021	812	879	745	702	904	790
TKOV3_01471	AEBP2	TAGACAGCACAATTTCCAGT	chr12:19615467-19615486_AEBP2_+	exon_02	1177	1565	1197	1382	1008	1041	1247	1194
TKOV3_01472	AEN	GAAGGAGCCGACAGCACCAG	chr15:89169535-89169554_AEN_+	exon_02	396	518	453	423	334	407	460	413
TKOV3_01473	AEN	GCGGGTACGGTAGTCAGCGA	chr15:89169898-89169917_AEN_-	exon_02	313	439	350	397	287	347	402	365
TKOV3_01474	AEN	TGTGGAGGCCGGGCTCGCTG	chr15:89172579-89172598_AEN_-	exon_03	439	651	464	518	392	436	549	498
TKOV3_01475	AEN	TGGCCCGATGACCTGGCCCA	chr15:89173460-89173479_AEN_+	exon_04	662	741	687	617	553	557	714	578
TKOV3_01476	AES	GATGCGGTCGCAGGAGTCCG	chr19:3061196-3061215_AES_+	exon_02	222	251	232	223	232	207	209	193
TKOV3_01477	AES	GCTGAACGGGATTTGTGCCC	chr19:3055688-3055707_AES_-	exon_05	227	214	257	250	180	224	270	210
TKOV3_01478	AES	GGTCTTGGGAGCCATTGAGA	chr19:3054162-3054181_AES_-	exon_06	652	851	665	842	567	644	688	714
TKOV3_01479	AES	GAAGACAAGAACGGGCACGA	chr19:3053860-3053879_AES_-	exon_07	516	708	638	651	473	464	660	543
TKOV3_01480	AFAP1L1	GGCGCCATGGACCGAGGCCA	chr5:148651526-148651545_AFAP1L1_+	exon_01	513	568	466	577	413	473	519	430
TKOV3_01481	AFAP1L1	TGAGGTACTCGTGGTCCAGG	chr5:148679115-148679134_AFAP1L1_-	exon_02	550	820	564	729	541	568	644	585
TKOV3_01482	AFAP1L1	AACACAGCAGACCTCCACTC	chr5:148679860-148679879_AFAP1L1_+	exon_03	636	770	680	728	582	600	805	507
TKOV3_01483	AFAP1L1	GCAGAGCCGAGAGCAGGCCG	chr5:148689665-148689684_AFAP1L1_+	exon_08	210	244	222	248	172	205	275	206
TKOV3_01484	AFAP1L2	AAAGCCGGAGGAGCTCCGCC	chr10:116100377-116100396_AFAP1L2_+	exon_02	211	311	234	271	148	243	196	251
TKOV3_01485	AFAP1L2	GAGCAGGGCCTGCTACCCAA	chr10:116091629-116091648_AFAP1L2_-	exon_04	369	459	363	382	335	381	430	369
TKOV3_01486	AFAP1L2	TGGAGACTCCGTCTTTGGGA	chr10:116082976-116082995_AFAP1L2_+	exon_05	560	684	569	570	449	504	643	528
TKOV3_01487	AFAP1L2	TTACCAGTGGCCCTCGCCGG	chr10:116075432-116075451_AFAP1L2_-	exon_06	789	1005	717	830	617	666	728	776
TKOV3_01488	AFAP1	GTCAGAATGAGACTCACCTT	chr4:7873662-7873681_AFAP1_+	exon_01	736	892	737	807	602	632	663	688
TKOV3_01489	AFAP1	TGCCGGAGATCCCTCAGCCC	chr4:7870355-7870374_AFAP1_-	exon_02	607	706	525	582	469	456	597	465
TKOV3_01490	AFAP1	GGAAGAAGCGGTTCGGCCAG	chr4:7844908-7844927_AFAP1_-	exon_04	349	477	321	384	246	308	375	343
TKOV3_01491	AFAP1	GAGCTGAAGATTACTCAGCA	chr4:7840312-7840331_AFAP1_-	exon_05	185	189	162	160	146	151	207	230
TKOV3_01492	AFF1	CATGGGCCGGACATAAGCCG	chr4:87968580-87968599_AFF1_-	exon_03	454	686	495	669	341	495	556	570
TKOV3_01493	AFF1	GAAGATAAACAGCCGCCCGC	chr4:88036365-88036384_AFF1_+	exon_11	485	654	550	553	410	422	567	438
TKOV3_01494	AFF1	AGGCGGGAAGCAGACACCTG	chr4:88047354-88047373_AFF1_+	exon_13	633	764	681	701	586	523	626	637
TKOV3_01495	AFF1	GGGCCTCGGCCTGTTCCCAA	chr4:88055809-88055828_AFF1_-	exon_19	551	656	530	554	456	461	524	497
TKOV3_01496	AFF2	GTACTGGCAAGCCAGGCCAG	chrX:147743753-147743772_AFF2_+	exon_03	132	195	201	144	119	145	156	125
TKOV3_01497	AFF2	ACTTTGTAAGGTGAATCCTG	chrX:147924509-147924528_AFF2_-	exon_06	769	805	803	773	687	691	902	702
TKOV3_01498	AFF2	CCTGCAGTGCAAGCCAGCGG	chrX:148035138-148035157_AFF2_+	exon_10	312	356	411	337	279	292	351	246
TKOV3_01499	AFF2	CCTCCAGAAATAATGCACGG	chrX:148037778-148037797_AFF2_-	exon_11	546	716	584	574	484	503	734	462
TKOV3_01500	AFF3	CAGATAGAAATGCATTACGG	chr2:100625364-100625383_AFF3_-	exon_03	875	998	935	952	729	762	1054	860
TKOV3_01501	AFF3	GTAGTGCTACAGATAGACGA	chr2:100623711-100623730_AFF3_+	exon_04	354	340	319	331	293	323	411	332
TKOV3_01502	AFF3	GCCGGAGCCTGCCAGAGCCA	chr2:100623135-100623154_AFF3_-	exon_05	373	390	350	322	282	283	387	302
TKOV3_01503	AFF3	GCTTGAATAGCAGAAAGTGG	chr2:100368726-100368745_AFF3_+	exon_07	600	776	556	707	535	646	680	702
TKOV3_01504	AFF4	CATGGGCCGCACATAGGCAG	chr5:132269977-132269996_AFF4_+	exon_03	534	699	591	533	489	524	682	570
TKOV3_01505	AFF4	GTATGAATAGCCGTTAGAGG	chr5:132262856-132262875_AFF4_+	exon_05	512	844	513	594	538	553	527	640
TKOV3_01506	AFF4	ATTGTGATAAGACAATGCCG	chr5:132234813-132234832_AFF4_-	exon_09	527	570	483	450	382	432	577	457
TKOV3_01507	AFF4	TCGGGAGATGCACTCTGGGA	chr5:132233923-132233942_AFF4_+	exon_10	668	812	615	617	523	615	605	545
TKOV3_01508	AFG3L2	AGGTAGGACTCACCGTCCGG	chr18:12376955-12376974_AFG3L2_+	exon_01	488	548	375	362	403	403	447	374
TKOV3_01509	AFG3L2	AGAAAGATGATTCTCACTGG	chr18:12367293-12367312_AFG3L2_-	exon_04	620	776	604	604	539	486	628	524
TKOV3_01510	AFG3L2	CGGGAGAGAAATCACTTGGA	chr18:12366999-12367018_AFG3L2_-	exon_05	777	971	849	892	772	735	930	793
TKOV3_01511	AFG3L2	GAATCTGGAAACTTTACAGC	chr18:12359987-12360006_AFG3L2_-	exon_07	516	688	525	631	454	581	552	645
TKOV3_01512	AFMID	TCTGCAGACATCTTCTTCCA	chr17:76183494-76183513_AFMID_-	exon_01	1171	1379	1247	1179	952	1059	1311	1151
TKOV3_01513	AFMID	AGTCGGACAACCCATCGGCT	chr17:76187075-76187094_AFMID_-	exon_02	715	723	609	644	576	551	698	608
TKOV3_01514	AFMID	ATGCAGCAGGCTCTTCCTGG	chr17:76198601-76198620_AFMID_-	exon_03	905	1136	830	792	798	795	1025	862
TKOV3_01515	AFMID	TTCTTCCTGTTCTTTCACGG	chr17:76198792-76198811_AFMID_+	exon_04	810	1150	784	1051	711	816	997	874
TKOV3_01516	AFM	TAACCCTGCCCACACAACCT	chr4:74347551-74347570_AFM_+	exon_01	1352	1957	1576	1662	1207	1440	1424	1452
TKOV3_01517	AFM	TGTGCAGTGCATCCGTGACA	chr4:74354455-74354474_AFM_+	exon_07	939	1131	961	1026	865	824	965	961
TKOV3_01518	AFM	AAGAGACACCAGTTCTTCAG	chr4:74364872-74364891_AFM_-	exon_11	352	344	343	394	273	306	415	346
TKOV3_01519	AFM	TCGAACTATCAACCCTGCTG	chr4:74365762-74365781_AFM_+	exon_12	872	1081	921	1073	806	784	1204	969
TKOV3_01520	AFP	ACTGCAATTGAGAAACCCAC	chr4:74303967-74303986_AFP_+	exon_03	676	889	583	802	604	689	715	819
TKOV3_01521	AFP	GTACATGAGCACTGTTGCAG	chr4:74310789-74310808_AFP_+	exon_07	686	830	669	724	531	632	716	580
TKOV3_01522	AFP	ATGCTGCAAACTGACCACGC	chr4:74313238-74313257_AFP_+	exon_08	668	1081	795	922	613	725	773	854
TKOV3_01523	AFP	ATTACTGAGACAGCAAGCTG	chr4:74315083-74315102_AFP_-	exon_09	417	481	505	504	352	374	462	437
TKOV3_01524	AFTPH	GATAACAAAGGAGACACTGA	chr2:64779464-64779483_AFTPH_+	exon_02	406	598	589	510	393	453	504	500
TKOV3_01525	AFTPH	GTTTCGGGTGTCTATTCCCA	chr2:64796330-64796349_AFTPH_-	exon_04	677	817	698	727	582	580	853	607
TKOV3_01526	AFTPH	CATGGTGGCTGTCTGACCGA	chr2:64800144-64800163_AFTPH_-	exon_06	885	1143	961	998	855	761	848	805
TKOV3_01527	AFTPH	GAAGCTATCAAGGTGATCGC	chr2:64819053-64819072_AFTPH_+	exon_09	200	349	189	259	144	173	196	243
TKOV3_01528	AGAP1	GGTGGACCGACTCGAAGCGC	chr2:236403384-236403403_AGAP1_-	exon_01	422	681	401	538	378	485	443	431
TKOV3_01529	AGAP1	CCATTCCTGGCTGTTCACGA	chr2:236617829-236617848_AGAP1_-	exon_02	1079	1461	1028	1131	786	921	1145	1072
TKOV3_01530	AGAP1	ATTGTGGGTAACTTGGCCAG	chr2:236626204-236626223_AGAP1_+	exon_03	577	808	535	688	560	573	672	607
TKOV3_01531	AGAP1	TATAACAGCGTCCACCCACA	chr2:236653349-236653368_AGAP1_-	exon_05	1084	1458	1121	1287	868	1142	1125	1182
TKOV3_01532	AGAP2	AGTGGAGCCAAAGCCGGCGG	chr12:58131425-58131444_AGAP2_-	exon_01	315	400	290	399	304	308	389	328
TKOV3_01533	AGAP2	GCTAATCCGAGAGGAAGCTG	chr12:58128119-58128138_AGAP2_-	exon_04	133	154	128	129	126	138	137	157
TKOV3_01534	AGAP2	GAAGGGAACTCAGCTGCCCA	chr12:58127857-58127876_AGAP2_+	exon_05	385	409	469	451	347	369	430	392
TKOV3_01535	AGAP2	TGTGGATCGGGTCTTCCAGG	chr12:58126631-58126650_AGAP2_-	exon_06	539	816	603	655	526	590	665	606
TKOV3_01536	AGAP3	GATGCACGGACTCGAAGCGC	chr7:150784050-150784069_AGAP3_-	exon_01	493	622	498	496	450	474	552	542
TKOV3_01537	AGAP3	GTCTAGCGGGAAGTCAGCCC	chr7:150814199-150814218_AGAP3_+	exon_03	430	501	487	461	342	376	436	437
TKOV3_01538	AGAP3	GCATCACCTGGAGCTCAGGG	chr7:150814531-150814550_AGAP3_-	exon_04	680	866	700	754	539	628	670	638
TKOV3_01539	AGAP3	AAACACCACTGCATCCACCC	chr7:150814733-150814752_AGAP3_-	exon_05	1091	1350	1187	1193	1019	933	1363	927
TKOV3_01540	AGA	AGGGCTGGAGCAGCGCACTA	chr4:178363452-178363471_AGA_+	exon_01	423	670	502	561	427	454	537	591
TKOV3_01541	AGA	TGGAGGGCATTAGCATCTGG	chr4:178361559-178361578_AGA_-	exon_02	860	984	843	873	740	757	884	797
TKOV3_01542	AGA	AAGACAGGACATATTGCTGC	chr4:178357469-178357488_AGA_-	exon_06	518	751	539	589	438	535	659	571
TKOV3_01543	AGA	CAATATATCACCATTCCCAG	chr4:178355553-178355572_AGA_+	exon_07	833	1068	907	949	700	762	1000	866
TKOV3_01544	AGBL1	GCCAGGAAGAACCTATCCCA	chr15:86697720-86697739_AGBL1_+	exon_03	665	927	661	783	588	642	709	656
TKOV3_01545	AGBL1	GCTGGGAATTAATGGAGCCA	chr15:86702180-86702199_AGBL1_+	exon_04	406	477	313	348	277	305	472	372
TKOV3_01546	AGBL1	GGCCGCAGAGCAGTGAACCG	chr15:86790910-86790929_AGBL1_+	exon_06	244	313	241	263	204	249	295	300
TKOV3_01547	AGBL1	GCACTGCTGGCTGTGACCAA	chr15:86800171-86800190_AGBL1_-	exon_07	590	741	586	613	495	505	601	607
TKOV3_01548	AGBL2	GATACCAGACACCCTGCAAA	chr11:47731944-47731963_AGBL2_-	exon_04	712	1017	783	865	757	746	738	779
TKOV3_01549	AGBL2	ACACTAACAAACACACTCAG	chr11:47712350-47712369_AGBL2_-	exon_10	942	1143	1044	1105	826	855	1001	921
TKOV3_01550	AGBL2	ACCCAGGGTGGACCCGCCAA	chr11:47703519-47703538_AGBL2_+	exon_12	495	650	596	531	500	512	623	514
TKOV3_01551	AGBL2	TAAGGACTTCAGATCTTCGA	chr11:47701579-47701598_AGBL2_+	exon_13	479	677	487	595	407	478	556	545
TKOV3_01552	AGBL3	GTCCATTGAGCCCAACACGG	chr7:134678364-134678383_AGBL3_+	exon_04	514	710	683	678	563	577	537	615
TKOV3_01553	AGBL3	TGAGCCAGTGTATATCCCAA	chr7:134701822-134701841_AGBL3_+	exon_05	855	1111	833	927	740	841	882	886
TKOV3_01554	AGBL3	TGAGAGTGGTAATCTACAGA	chr7:134717701-134717720_AGBL3_+	exon_06	424	468	507	568	423	419	548	425
TKOV3_01555	AGBL3	TCACAAATAAACACACCCAG	chr7:134718941-134718960_AGBL3_+	exon_07	708	969	698	891	660	736	825	712
TKOV3_01556	AGBL4	TTTGCTCACATTCCCTCCAA	chr1:50317144-50317163_AGBL4_+	exon_02	582	792	631	735	480	567	625	562
TKOV3_01557	AGBL4	CACAGGACGAGTCCACCCAG	chr1:49128854-49128873_AGBL4_-	exon_07	654	847	653	699	547	699	782	638
TKOV3_01558	AGBL4	TGAAGACCAGGTATTCCCGG	chr1:49119058-49119077_AGBL4_+	exon_08	428	631	542	569	367	541	512	587
TKOV3_01559	AGBL4	GTAGGATGGACCCATGGAGA	chr1:49100211-49100230_AGBL4_+	exon_09	485	637	509	503	415	476	554	482
TKOV3_01560	AGBL5	AAGATTCCACCTTCTCCACG	chr2:27275889-27275908_AGBL5_-	exon_02	920	1098	961	894	848	669	1039	825
TKOV3_01561	AGBL5	TGGAGAACTTACCTCAAAGG	chr2:27276434-27276453_AGBL5_-	exon_03	568	856	715	664	526	527	625	565
TKOV3_01562	AGBL5	AATAGCAAAGGAGCTCCCGA	chr2:27277522-27277541_AGBL5_-	exon_05	509	606	541	528	402	469	485	568
TKOV3_01563	AGBL5	TAAGCAGTAGAGTACACCCA	chr2:27277953-27277972_AGBL5_+	exon_06	745	887	784	791	671	702	809	705
TKOV3_01564	AGER	ACTGGTGCTGAAGTGTAAGG	chr6:32151699-32151718_AGER_-	exon_02	472	540	395	533	322	453	478	441
TKOV3_01565	AGER	ACACGAGCCACACTGTCCCA	chr6:32151454-32151473_AGER_+	exon_03	837	1111	880	933	661	763	921	927
TKOV3_01566	AGER	TCTGCCTCTGAACTCACGGC	chr6:32151117-32151136_AGER_-	exon_04	623	748	533	676	452	522	638	510
TKOV3_01567	AGER	GGTGGAGCAGTAGCTCCTGG	chr6:32150412-32150431_AGER_-	exon_07	172	250	125	160	148	150	147	151
TKOV3_01568	AGFG1	GGAGCAGGAGGTACACACGA	chr2:228337277-228337296_AGFG1_-	exon_01	635	590	641	689	557	485	639	575
TKOV3_01569	AGFG1	GAGGATTAAATCCACCACAC	chr2:228356265-228356284_AGFG1_+	exon_02	338	524	405	437	357	359	484	423
TKOV3_01570	AGFG1	GCCAGAACAAGCCAAAGTCG	chr2:228388488-228388507_AGFG1_+	exon_04	518	485	526	453	436	412	525	449
TKOV3_01571	AGFG1	TTGAGAACGACCTACAACTG	chr2:228389482-228389501_AGFG1_-	exon_05	633	811	626	703	574	619	687	631
TKOV3_01572	AGFG2	GCTGGGCGCACTCGAAGCAG	chr7:100137107-100137126_AGFG2_-	exon_01	286	379	265	310	259	306	293	316
TKOV3_01573	AGFG2	GTAGTATTCCTGCAATCCCG	chr7:100146509-100146528_AGFG2_+	exon_02	346	488	373	452	326	339	435	351
TKOV3_01574	AGFG2	GAAAGTGAAGGAGTTTCTCC	chr7:100148090-100148109_AGFG2_+	exon_03	400	542	426	445	406	365	478	404
TKOV3_01575	AGFG2	GATCACCCAGAAGTGTCCGA	chr7:100151063-100151082_AGFG2_-	exon_04	174	190	172	174	129	158	181	116
TKOV3_01576	AGGF1	CAACCAGGAGCTCCGCACGC	chr5:76326780-76326799_AGGF1_+	exon_01	669	906	682	725	608	612	763	641
TKOV3_01577	AGGF1	AAACAGAGAACCATGCTCCT	chr5:76330313-76330332_AGGF1_+	exon_02	380	480	422	466	314	365	468	451
TKOV3_01578	AGGF1	TAATGATGAGCCTTCTAAGG	chr5:76332415-76332434_AGGF1_-	exon_04	551	745	637	587	491	505	704	571
TKOV3_01579	AGGF1	AAAGTCACTGTTCCAACTAG	chr5:76342295-76342314_AGGF1_+	exon_06	605	813	669	702	551	584	780	647
TKOV3_01580	AGK	GATGTGATCATTGTTGCAGG	chr7:141311046-141311065_AGK_+	exon_06	554	676	563	723	476	611	675	661
TKOV3_01581	AGK	TCCAATGGGAATCTTACTGA	chr7:141315278-141315297_AGK_-	exon_08	779	1085	818	895	669	699	773	780
TKOV3_01582	AGK	GCAATGACCGGCCTTCGATG	chr7:141333725-141333744_AGK_+	exon_10	634	802	704	661	605	547	688	637
TKOV3_01583	AGK	TACTGGGCACAACCACAGGA	chr7:141341177-141341196_AGK_+	exon_12	295	468	346	425	339	338	347	343
TKOV3_01584	AGL	TGAAGAGTAACACAGTCCAA	chr1:100327889-100327908_AGL_-	exon_04	502	576	571	545	499	457	555	499
TKOV3_01585	AGL	GATAGTCCAAGAGTCTGCAA	chr1:100329968-100329987_AGL_-	exon_05	532	672	585	603	489	493	649	557
TKOV3_01586	AGL	TATGAACGACTGGCTGGCCA	chr1:100340944-100340963_AGL_+	exon_10	413	593	463	566	359	469	544	380
TKOV3_01587	AGL	TGAAGAGATAGACTTCTCCA	chr1:100342032-100342051_AGL_+	exon_11	261	317	255	303	261	228	291	221
TKOV3_01588	AGMAT	TTGGAGGTCCCAGTATCCAG	chr1:15911206-15911225_AGMAT_+	exon_01	286	330	357	265	233	267	285	285
TKOV3_01589	AGMAT	TTGCAGACTGACATTACCCA	chr1:15909671-15909690_AGMAT_+	exon_02	882	1164	952	1109	782	846	956	1013
TKOV3_01590	AGMAT	ATATCCCATATTGCAAGCGA	chr1:15906599-15906618_AGMAT_-	exon_03	571	665	589	635	522	509	670	606
TKOV3_01591	AGMAT	AGGAGAGAAGCTCTACCACG	chr1:15905470-15905489_AGMAT_-	exon_04	432	646	527	560	461	519	590	545
TKOV3_01592	AGMO	AAGGCTGAATACCAAGTCCA	chr7:15584444-15584463_AGMO_+	exon_03	650	724	674	696	540	601	635	626
TKOV3_01593	AGMO	CAAGTCCATGGAGAATCCCA	chr7:15584456-15584475_AGMO_+	exon_03	844	906	833	764	650	732	937	741
TKOV3_01594	AGMO	GAATCAGTTCCAAAGGACCA	chr7:15433771-15433790_AGMO_+	exon_06	605	710	526	650	537	565	653	652
TKOV3_01595	AGMO	TAATGAAGCAAACCCTCAGA	chr7:15405805-15405824_AGMO_+	exon_11	436	555	521	508	396	463	529	449
TKOV3_01596	AGO1	TGGGATGGAAGCGGGACCCT	chr1:36349019-36349038_AGO1_+	exon_01	523	608	553	425	475	423	500	512
TKOV3_01597	AGO1	CGACGTGTACCACTACGAGG	chr1:36354152-36354171_AGO1_+	exon_02	526	594	459	489	413	450	500	442
TKOV3_01598	AGO1	ACTGTCACAGCACTGCCCAT	chr1:36358246-36358265_AGO1_+	exon_03	776	1114	857	942	732	852	828	833
TKOV3_01599	AGO1	AGGGATCTGGCCGCTGACCA	chr1:36358801-36358820_AGO1_-	exon_04	685	862	696	739	603	655	748	683
TKOV3_01600	AGO2	TCAAGCCAGAGAAGTGCCCG	chr8:141595232-141595251_AGO2_-	exon_02	670	890	664	755	537	618	791	754
TKOV3_01601	AGO2	TACACGATGCACTTTCAGGG	chr8:141572623-141572642_AGO2_-	exon_04	1122	1511	1035	1235	1012	1064	1168	1145
TKOV3_01602	AGO2	GGTGAAGAAGGAGCGGCCCA	chr8:141570579-141570598_AGO2_+	exon_05	403	494	374	383	322	443	433	379
TKOV3_01603	AGO2	AACCTCTGACAGATTCCCAA	chr8:141569522-141569541_AGO2_-	exon_06	811	997	665	831	634	736	787	841
TKOV3_01604	AGO3	TGAATGGAAATCGGCTCCGC	chr1:36397025-36397044_AGO3_+	exon_01	690	778	513	711	523	500	639	588
TKOV3_01605	AGO3	GTGCCCAGAAGACCTGGCTA	chr1:36411322-36411341_AGO3_+	exon_02	356	513	456	481	354	490	410	417
TKOV3_01606	AGO3	GTAGCACCACATCAACGGCA	chr1:36437795-36437814_AGO3_-	exon_04	590	735	587	669	513	565	637	541
TKOV3_01607	AGO3	GATATGACCACCCTCTGGGA	chr1:36439017-36439036_AGO3_+	exon_05	647	850	604	638	519	658	644	603
TKOV3_01608	AGO4	GGCTGAAACAGGCTAGCCGG	chr1:36282488-36282507_AGO4_-	exon_02	250	357	300	337	227	294	310	304
TKOV3_01609	AGO4	AAGGGAGGTAGTAGATACAA	chr1:36288460-36288479_AGO4_+	exon_03	520	739	728	660	478	578	617	540
TKOV3_01610	AGO4	CAAGGTACTAACCTCATGGA	chr1:36291088-36291107_AGO4_-	exon_04	514	690	489	523	479	548	559	512
TKOV3_01611	AGO4	GGGTGGTAGTAACCTTCCGG	chr1:36291314-36291333_AGO4_-	exon_05	183	266	197	222	164	213	263	210
TKOV3_01612	AGPAT1	TCGCACGGCACACACAGGGA	chr6:32139097-32139116_AGPAT1_+	exon_02	567	802	617	631	500	618	655	624
TKOV3_01613	AGPAT1	ACAACAACATAGGGCTGCGA	chr6:32138746-32138765_AGPAT1_+	exon_03	628	745	604	715	563	567	672	658
TKOV3_01614	AGPAT1	CATCGACCGGAAGCGCACGG	chr6:32138255-32138274_AGPAT1_-	exon_04	645	965	656	749	568	623	765	678
TKOV3_01615	AGPAT1	GAGGGAACGAGAAACCACAA	chr6:32137997-32138016_AGPAT1_-	exon_05	450	583	455	581	433	455	447	523
TKOV3_01616	AGPAT2	GCAGACGAGCGAGGCCACGG	chr9:139581666-139581685_AGPAT2_+	exon_01	370	321	323	225	267	259	294	223
TKOV3_01617	AGPAT2	GCTCCGGAAGGACCTCCATG	chr9:139571565-139571584_AGPAT2_+	exon_03	602	942	667	763	570	627	638	694
TKOV3_01618	AGPAT2	AAAGTGTGGATCTATCCCGA	chr9:139571110-139571129_AGPAT2_-	exon_04	565	806	508	573	502	548	604	535
TKOV3_01619	AGPAT2	AGAAGGAAGAGTACACCACG	chr9:139569226-139569245_AGPAT2_+	exon_05	877	1082	832	891	655	824	886	905
TKOV3_01620	AGPAT3	CACGAACTGGGTCTTCAGGA	chr21:45379579-45379598_AGPAT3_-	exon_02	548	724	560	567	451	468	566	485
TKOV3_01621	AGPAT3	ACTGTTCACGGACCAGGCCA	chr21:45387870-45387889_AGPAT3_+	exon_03	589	753	634	715	523	607	777	584
TKOV3_01622	AGPAT3	GGAGGAGGACCGGGACACCG	chr21:45389094-45389113_AGPAT3_+	exon_04	165	269	232	212	181	168	203	237
TKOV3_01623	AGPAT3	CCGCAGTCAAGTGCCTCCGG	chr21:45390661-45390680_AGPAT3_+	exon_05	997	1304	997	1132	896	948	1019	1034
TKOV3_01624	AGPAT4	GAGACTTCAGCAGTCCCGCG	chr6:161653218-161653237_AGPAT4_+	exon_02	433	483	450	484	378	377	547	417
TKOV3_01625	AGPAT4	ACAGCCCAAAGCGTTCGGAC	chr6:161587285-161587304_AGPAT4_+	exon_03	373	557	441	474	358	405	499	457
TKOV3_01626	AGPAT4	GATGTGGTACTTCACCGAGA	chr6:161575270-161575289_AGPAT4_-	exon_04	350	551	409	543	317	405	412	503
TKOV3_01627	AGPAT4	GAAGCATGAGATCAGCATGC	chr6:161574474-161574493_AGPAT4_-	exon_05	123	196	148	126	108	107	124	135
TKOV3_01628	AGPAT5	CTTCTTCGAGAATTACACCG	chr8:6566381-6566400_AGPAT5_+	exon_01	845	1138	994	1084	748	859	1008	992
TKOV3_01629	AGPAT5	GAGGCGGCTCACCTGGACCC	chr8:6566401-6566420_AGPAT5_-	exon_01	388	405	451	415	376	341	467	364
TKOV3_01630	AGPAT5	TATGAAGGGAAAGACGATGG	chr8:6605298-6605317_AGPAT5_+	exon_06	715	1005	777	861	649	776	893	797
TKOV3_01631	AGPAT5	AAGAGAGTCACCGACCATGA	chr8:6605327-6605346_AGPAT5_+	exon_06	466	512	486	416	397	281	514	335
TKOV3_01632	AGPAT6	GTAGAGTTTGCGGATACCAA	chr8:41456777-41456796_AGPAT6_-	exon_02	396	544	415	435	310	413	533	453
TKOV3_01633	AGPAT6	AAGCTGGTGGTTCTTCTCCT	chr8:41466966-41466985_AGPAT6_-	exon_03	698	909	694	837	610	714	727	737
TKOV3_01634	AGPAT6	TCTGGTGGTGGGCACAACTG	chr8:41468285-41468304_AGPAT6_+	exon_05	673	915	678	655	629	627	742	572
TKOV3_01635	AGPAT6	GATGATCACATCGATCGGTG	chr8:41469746-41469765_AGPAT6_-	exon_07	296	442	377	392	306	291	319	301
TKOV3_01636	AGPAT9	GAGAACCAGCGTCAGCCAGG	chr4:84457813-84457832_AGPAT9_-	exon_02	444	548	515	523	369	411	501	446
TKOV3_01637	AGPAT9	TAGAAGATGAAGTGACCCAG	chr4:84502829-84502848_AGPAT9_+	exon_04	723	898	690	878	597	708	678	734
TKOV3_01638	AGPAT9	ACTGATCCCAATGAAAGCCA	chr4:84508416-84508435_AGPAT9_-	exon_05	671	747	656	616	545	515	735	554
TKOV3_01639	AGPAT9	TAGGTTGGCCAGGTTCATGG	chr4:84515995-84516014_AGPAT9_+	exon_08	821	995	905	817	704	706	897	749
TKOV3_01640	AGPS	CAAGGCGGTAGCCATGGCGG	chr2:178257505-178257524_AGPS_+	exon_01	145	230	179	171	157	194	206	173
TKOV3_01641	AGPS	TATGCTCCACATTTACTCCA	chr2:178299112-178299131_AGPS_-	exon_03	932	1346	1040	1181	785	1038	1101	1034
TKOV3_01642	AGPS	ACAGAAGGAGGTGTATCACT	chr2:178301507-178301526_AGPS_-	exon_04	439	700	466	491	450	527	420	596
TKOV3_01643	AGPS	GGGAGCCTGTCACATCACCA	chr2:178388509-178388528_AGPS_+	exon_19	423	497	462	519	410	412	471	429
TKOV3_01644	AGR2	AAGAAGCTGACTCCTACCTC	chr7:16841265-16841284_AGR2_+	exon_02	761	873	780	744	594	676	758	759
TKOV3_01645	AGR2	GATGAGTGCCCACACAGTCA	chr7:16840777-16840796_AGR2_-	exon_04	283	453	364	360	269	269	320	268
TKOV3_01646	AGR2	AACTTACAACCAGATTGAGG	chr7:16839361-16839380_AGR2_+	exon_05	658	759	570	737	467	614	726	699
TKOV3_01647	AGR2	TCGGCTCTAACTGTCAGAGA	chr7:16834619-16834638_AGR2_+	exon_07	315	358	282	232	281	227	329	255
TKOV3_01648	AGR3	CCTCTTGAGAGTGTCTGAGG	chr7:16918133-16918152_AGR3_+	exon_02	352	424	390	419	311	348	452	316
TKOV3_01649	AGR3	CATGATGCTACACTCAGCTT	chr7:16918224-16918243_AGR3_-	exon_02	787	1013	743	770	644	709	803	775
TKOV3_01650	AGR3	GAGAGTATTGACAATCCTCC	chr7:16902237-16902256_AGR3_+	exon_04	109	162	110	97	91	90	108	102
TKOV3_01651	AGR3	GATTGTACACATATGAGCCT	chr7:16900140-16900159_AGR3_-	exon_07	486	674	500	557	433	531	506	567
TKOV3_01652	AGRN	GGTGGAGGAGATCCTCAACG	chr1:955702-955721_AGRN_+	exon_01	209	224	192	198	174	177	188	194
TKOV3_01653	AGRN	CGTGTGCGAGCCCAACGCGG	chr1:976076-976095_AGRN_+	exon_04	182	166	192	160	116	144	221	192
TKOV3_01654	AGRN	ACACCGTCGCTGCCACACAC	chr1:979295-979314_AGRN_-	exon_10	786	919	884	834	707	634	961	776
TKOV3_01655	AGRN	GGCAGCGACGGTGTCACCTA	chr1:979301-979320_AGRN_+	exon_10	582	656	576	563	546	488	681	528
TKOV3_01656	AGRP	GGCACAGCTCAGCACCGCTG	chr16:67517272-67517291_AGRP_+	exon_02	421	586	430	448	343	386	579	398
TKOV3_01657	AGRP	CTGAGCAGTTACCTCTGCCA	chr16:67516916-67516935_AGRP_+	exon_03	224	427	301	330	192	302	302	255
TKOV3_01658	AGRP	GAAGAAGCGGCAGTAGCACG	chr16:67516599-67516618_AGRP_+	exon_04	650	854	759	812	585	625	718	804
TKOV3_01659	AGRP	TTACGCAGCGACGTGAGGAG	chr16:67516673-67516692_AGRP_+	exon_04	439	492	490	462	350	354	399	378
TKOV3_01660	AGTPBP1	TGTCCCAGAATATTCAGAGG	chr9:88247656-88247675_AGTPBP1_-	exon_14	726	889	785	771	658	664	815	709
TKOV3_01661	AGTPBP1	TTCTCGTAAGCTCTGAGCAG	chr9:88203269-88203288_AGTPBP1_+	exon_21	683	898	676	790	637	624	732	757
TKOV3_01662	AGTPBP1	GAGAGGATTTGAATAGGCAG	chr9:88201836-88201855_AGTPBP1_-	exon_22	600	621	608	571	519	544	561	606
TKOV3_01663	AGTPBP1	GAGCAGCTGTAGCTTCGTAG	chr9:88193948-88193967_AGTPBP1_-	exon_24	159	277	147	210	112	184	177	224
TKOV3_01664	AGTR1	ATGGGCTGTCTACACAGCTA	chr3:148459071-148459090_AGTR1_+	exon_02	209	202	149	197	159	217	211	189
TKOV3_01665	AGTR1	ACACAGCTATGGAATACCGC	chr3:148459082-148459101_AGTR1_+	exon_02	612	942	709	818	576	646	839	711
TKOV3_01666	AGTR1	GTACAGGTTGAAACTGACGC	chr3:148459142-148459161_AGTR1_-	exon_02	281	296	266	298	222	212	336	202
TKOV3_01667	AGTR1	TATTTGGAAGGCCCTAAAGA	chr3:148459473-148459492_AGTR1_+	exon_02	257	383	342	374	254	307	401	312
TKOV3_01668	AGTR2	AAGCCCGAAGTGAAGACCGC	chrX:115303580-115303599_AGTR2_-	exon_03	655	789	711	796	646	658	788	674
TKOV3_01669	AGTR2	ATACATCTTCAACCTCGCTG	chrX:115303776-115303795_AGTR2_+	exon_03	777	835	713	778	666	669	836	772
TKOV3_01670	AGTR2	CAGGCCATACACCAAACAAG	chrX:115304029-115304048_AGTR2_-	exon_03	658	818	686	801	579	680	681	695
TKOV3_01671	AGTR2	ACAGGCCATACACCAAACAA	chrX:115304030-115304049_AGTR2_-	exon_03	711	1004	876	895	659	861	902	893
TKOV3_01672	AGTRAP	CAGGATGGTGAAGTTGGCCC	chr1:11807529-11807548_AGTRAP_-	exon_03	696	850	726	712	653	679	752	635
TKOV3_01673	AGTRAP	AGCCACAGCCCACACGCCCA	chr1:11807553-11807572_AGTRAP_-	exon_03	761	887	792	889	648	672	962	751
TKOV3_01674	AGTRAP	GTGTCCGTGAGGCTGACCCG	chr1:11808535-11808554_AGTRAP_-	exon_04	162	192	161	202	150	151	165	127
TKOV3_01675	AGTRAP	GCAGGAGTCAAGATGCCCGA	chr1:11810221-11810240_AGTRAP_+	exon_05	464	632	527	550	434	471	545	547
TKOV3_01676	AGT	AGAGCGTGGGAGGACCACAG	chr1:230845883-230845902_AGT_+	exon_02	449	632	466	515	414	461	485	515
TKOV3_01677	AGT	GATGAAGGGCTTCTCCCTGC	chr1:230841923-230841942_AGT_-	exon_03	304	464	328	365	268	336	355	424
TKOV3_01678	AGT	AATGGCGGGCAGCTCAGCCT	chr1:230839996-230840015_AGT_+	exon_04	551	746	562	655	464	524	565	641
TKOV3_01679	AGT	ACACAGCAAACAGGAATGGG	chr1:230838952-230838971_AGT_+	exon_05	779	736	802	685	664	605	916	562
TKOV3_01680	AGXT2	GCGGAAGTGACCAGGCACAA	chr5:35047945-35047964_AGXT2_+	exon_01	1020	1358	1064	1058	886	999	1110	1008
TKOV3_01681	AGXT2	TCAGGCATGAAGTCACATGG	chr5:35040690-35040709_AGXT2_+	exon_02	657	985	764	841	557	733	882	634
TKOV3_01682	AGXT2	CAAGGAACATCTTTCTCCTG	chr5:35039562-35039581_AGXT2_-	exon_03	581	476	557	419	455	363	462	451
TKOV3_01683	AGXT2	TATGTTGTTTGAGTGCGCCC	chr5:35035344-35035363_AGXT2_+	exon_05	654	870	661	753	557	645	745	632
TKOV3_01684	AGXT	GATGATCGGGTCCATGAGCA	chr2:241808414-241808433_AGXT_+	exon_01	497	553	499	479	376	377	476	428
TKOV3_01685	AGXT	TGGCTCGGGACACTGTGCCC	chr2:241808658-241808677_AGXT_+	exon_02	369	546	375	513	343	335	372	441
TKOV3_01686	AGXT	AGGCCACTACACACTGCAGG	chr2:241810095-241810114_AGXT_+	exon_03	779	928	895	830	718	759	812	710
TKOV3_01687	AGXT	GTGCTGCTGTTCTTAACCCA	chr2:241810787-241810806_AGXT_+	exon_04	825	974	792	759	657	684	831	662
TKOV3_01688	AHCTF1	TGTGGAACACACGCCAACAC	chr1:247094451-247094470_AHCTF1_+	exon_01	664	698	727	608	538	532	618	551
TKOV3_01689	AHCTF1	ATTTACATCCAAGTCTGCGA	chr1:247076640-247076659_AHCTF1_-	exon_04	575	633	500	530	471	456	657	520
TKOV3_01690	AHCTF1	GTTGAAACAGCTGTTCCTGT	chr1:247070943-247070962_AHCTF1_+	exon_05	530	695	524	593	441	485	653	509
TKOV3_01691	AHCTF1	CACAAGTAACAGCAATTCCG	chr1:247068867-247068886_AHCTF1_+	exon_06	796	1123	790	893	689	773	859	783
TKOV3_01692	AHCYL1	TGACGCGATGCCGCTGCCCG	chr1:110527686-110527705_AHCYL1_+	exon_01	530	639	612	619	487	512	722	616
TKOV3_01693	AHCYL1	TGAACTGTAGCTGTCAGTGG	chr1:110551747-110551766_AHCYL1_-	exon_02	601	779	617	741	546	486	733	625
TKOV3_01694	AHCYL1	GAAGCAGCAAACCAACTCCA	chr1:110553882-110553901_AHCYL1_+	exon_03	616	799	706	745	507	680	656	635
TKOV3_01695	AHCYL1	ACACATCACAGCCCAGACAG	chr1:110555063-110555082_AHCYL1_+	exon_04	818	1203	1030	1235	945	1024	980	980
TKOV3_01696	AHCYL2	CGCCTGAGGCACCTTCCCGG	chr7:128865147-128865166_AHCYL2_-	exon_01	641	753	672	703	560	607	694	645
TKOV3_01697	AHCYL2	CTGATGATGAGACATCGCCC	chr7:129028918-129028937_AHCYL2_+	exon_03	531	669	529	646	451	585	569	542
TKOV3_01698	AHCYL2	TACATACACAATGGAGCCCA	chr7:129046253-129046272_AHCYL2_-	exon_10	561	740	680	618	520	572	781	569
TKOV3_01699	AHCYL2	AAATGAGGTCATCCGACAAG	chr7:129049344-129049363_AHCYL2_+	exon_11	431	614	407	375	399	361	499	428
TKOV3_01700	AHCY	TGGCTGCCTGCACATGACCG	chr20:32883248-32883267_AHCY_-	exon_02	544	790	580	625	432	525	552	537
TKOV3_01701	AHCY	AACATGATTCTGGACGACGG	chr20:32880214-32880233_AHCY_-	exon_04	935	1237	925	985	745	821	1006	878
TKOV3_01702	AHCY	AATCTCGGTGATGATGACGC	chr20:32878571-32878590_AHCY_+	exon_06	653	828	650	692	469	547	723	575
TKOV3_01703	AHCY	GAAGGTGAACATCAAGCCGC	chr20:32878140-32878159_AHCY_-	exon_08	549	672	527	594	463	417	589	493
TKOV3_01704	AHDC1	TAGCCCACCAGCCACGCCCA	chr1:27874090-27874109_AHDC1_-	exon_05	806	956	911	898	682	668	975	729
TKOV3_01705	AHDC1	ACAGTCGAGGGCCTTCGGCG	chr1:27874624-27874643_AHDC1_-	exon_05	648	670	644	584	512	469	667	586
TKOV3_01706	AHDC1	GAACTGTCGGCAGTTTGCGG	chr1:27875317-27875336_AHDC1_-	exon_05	371	462	308	376	275	299	340	398
TKOV3_01707	AHDC1	GAGACAGGACGGGCTGCCCG	chr1:27878349-27878368_AHDC1_+	exon_05	306	453	316	353	257	287	379	318
TKOV3_01708	AHI1	TGATGATCAACGCCTGGCTG	chr6:135787198-135787217_AHI1_+	exon_05	684	961	710	898	673	674	800	864
TKOV3_01709	AHI1	TAAAGTGGAAACGACTCCCT	chr6:135768152-135768171_AHI1_-	exon_11	432	617	493	551	398	411	564	411
TKOV3_01710	AHI1	AATTGGATATCCATCCCGGC	chr6:135763724-135763743_AHI1_+	exon_12	475	584	576	580	392	461	492	521
TKOV3_01711	AHI1	TCTCTCATGAAACGTCCAGA	chr6:135759603-135759622_AHI1_+	exon_13	26	6	23	30	22	11	20	16
TKOV3_01712	AHNAK2	GGGCAGAGACACCTCCACGA	chr14:105409002-105409021_AHNAK2_+	exon_07	652	984	625	679	589	639	743	675
TKOV3_01713	AHNAK2	GTGGACGTGAAACTCCCGGA	chr14:105409180-105409199_AHNAK2_-	exon_07	15	30	24	48	24	33	16	15
TKOV3_01714	AHNAK2	AGTGGACGTGAAACTCCCGG	chr14:105409181-105409200_AHNAK2_-	exon_07	534	593	498	504	388	445	598	541
TKOV3_01715	AHNAK2	TTGGACGTGAAACTCCCAGA	chr14:105417595-105417614_AHNAK2_-	exon_07	8	6	7	11	5	15	7	15
TKOV3_01716	AHNAK	TGAGACAACAACATCAGCCT	chr11:62295649-62295668_AHNAK_+	exon_05	848	1160	797	963	669	748	993	824
TKOV3_01717	AHNAK	TTTGAAGGGACCCAAACTGA	chr11:62296503-62296522_AHNAK_-	exon_05	556	667	509	593	498	487	647	495
TKOV3_01718	AHNAK	TTGGCACCTGAAGATGCCCA	chr11:62297739-62297758_AHNAK_-	exon_05	242	263	278	197	244	217	303	192
TKOV3_01719	AHNAK	AGTGGATGTGAACTTGCCTA	chr11:62298435-62298454_AHNAK_-	exon_05	739	761	651	633	557	580	784	619
TKOV3_01720	AHRR	GAGGACGATGATCCCGCCGG	chr5:344011-344030_AHRR_+	exon_02	275	335	287	304	223	254	328	256
TKOV3_01721	AHRR	GGAAGAAGCTCTTCACCCGG	chr5:354004-354023_AHRR_-	exon_03	294	412	330	325	278	317	367	356
TKOV3_01722	AHRR	GGACAGCTGTCTCCGGGCGA	chr5:376769-376788_AHRR_-	exon_04	233	275	212	322	235	217	319	250
TKOV3_01723	AHRR	AGACACCCACCTGTCTCCAA	chr5:422964-422983_AHRR_-	exon_06	663	846	792	762	572	581	709	622
TKOV3_01724	AHR	CCTACGCCAGTCGCAAGCGG	chr7:17338914-17338933_AHR_+	exon_01	406	549	413	441	322	391	497	478
TKOV3_01725	AHR	TCAAGTCAAATCCTTCCAAG	chr7:17349586-17349605_AHR_+	exon_02	688	917	765	819	612	754	739	665
TKOV3_01726	AHR	GAAGGCCTGAACTTACAAGA	chr7:17362193-17362212_AHR_+	exon_03	291	420	372	373	310	400	457	293
TKOV3_01727	AHR	TATAACAGACTACTGTCTGG	chr7:17370396-17370415_AHR_-	exon_06	91	196	77	213	75	149	99	128
TKOV3_01728	AHSA1	GCATCCATTAACAATCGCAA	chr14:77926080-77926099_AHSA1_+	exon_02	566	935	619	784	479	675	704	686
TKOV3_01729	AHSA1	AAACAGCGTGGATGAAGTGG	chr14:77928564-77928583_AHSA1_+	exon_03	682	1048	788	904	699	771	856	780
TKOV3_01730	AHSA1	TGAGCCTGACACAAATCTCG	chr14:77929008-77929027_AHSA1_+	exon_04	576	651	573	571	539	521	624	574
TKOV3_01731	AHSA1	TGTAGGTAAGATCATGCCCT	chr14:77930950-77930969_AHSA1_-	exon_05	663	795	767	728	604	675	839	689
TKOV3_01732	AHSA2	AACGAAAGCTATGGCAACCC	chr2:61411872-61411891_AHSA2_+	exon_03	483	698	511	555	361	505	446	562
TKOV3_01733	AHSA2	ACTGAGTGGGAATACCCTGC	chr2:61411914-61411933_AHSA2_+	exon_03	474	658	414	539	403	449	490	430
TKOV3_01734	AHSA2	GGTTCAGGCCTCATCTCCAG	chr2:61412636-61412655_AHSA2_+	exon_04	594	663	589	571	544	528	617	565
TKOV3_01735	AHSA2	GGGTGTAAGGATTCCCACTG	chr2:61412663-61412682_AHSA2_+	exon_04	421	559	388	433	292	365	442	374
TKOV3_01736	AHSG	AAGACAAAGGAGCAGGACGA	chr3:186330941-186330960_AHSG_-	exon_01	521	738	511	631	441	500	588	626
TKOV3_01737	AHSG	AATCTCAAACAGCTCTCCGG	chr3:186333481-186333500_AHSG_-	exon_02	732	1010	829	886	686	786	828	879
TKOV3_01738	AHSG	TCTCCGAGCAGACTCAGCCG	chr3:186334965-186334984_AHSG_+	exon_04	2	7	2	1	1	5	6	1
TKOV3_01739	AHSG	AGACACTGTAAACTCCACAT	chr3:186336344-186336363_AHSG_-	exon_05	795	990	889	812	706	743	887	822
TKOV3_01740	AHSP	AATAAGGATCTCATTTCCGC	chr16:31539479-31539498_AHSP_+	exon_02	450	643	527	643	381	505	566	558
TKOV3_01741	AHSP	TGAAGAAGACATGGTGACTG	chr16:31539802-31539821_AHSP_+	exon_03	763	838	735	700	601	600	784	665
TKOV3_01742	AHSP	AGAAGACATGGTGACTGTGG	chr16:31539805-31539824_AHSP_+	exon_03	815	942	797	831	722	604	874	751
TKOV3_01743	AHSP	AGAGCGAGACAAGGCTCTGC	chr16:31539886-31539905_AHSP_+	exon_03	223	329	311	288	192	270	290	238
TKOV3_01744	AICDA	ACAGCCTCTTGATGAACCGG	chr12:8759593-8759612_AICDA_-	exon_02	539	645	564	608	492	458	610	458
TKOV3_01745	AICDA	GGACCGCAAGGCTGAGCCCG	chr12:8757868-8757887_AICDA_-	exon_03	153	159	132	138	95	99	131	111
TKOV3_01746	AICDA	GGAGGAAGAGCAATTCCACG	chr12:8758051-8758070_AICDA_+	exon_03	232	278	248	225	176	199	252	234
TKOV3_01747	AICDA	AAGTCATCAACCTCATACAG	chr12:8756911-8756930_AICDA_+	exon_05	695	876	698	900	673	696	770	797
TKOV3_01748	AIDA	GAGGCGCCGACTTCGACTCT	chr1:222885588-222885607_AIDA_-	exon_01	323	378	268	418	256	375	326	339
TKOV3_01749	AIDA	ACTCCGGGTCACCTCCGACA	chr1:222885639-222885658_AIDA_+	exon_01	885	1018	871	773	747	819	857	792
TKOV3_01750	AIDA	TGCCAGGTACTTTATTACCA	chr1:222849547-222849566_AIDA_-	exon_07	611	862	618	709	521	639	656	655
TKOV3_01751	AIDA	AGTTCTATTACAATTGGCCC	chr1:222843475-222843494_AIDA_+	exon_09	668	899	661	802	613	678	699	702
TKOV3_01752	AIF1L	TCAAAGCCCGGCAGGAGAGG	chr9:133972210-133972229_AIF1L_+	exon_02	479	662	475	561	456	427	553	480
TKOV3_01753	AIF1L	GAGGCTGGCCGAGATCAACC	chr9:133972229-133972248_AIF1L_+	exon_02	327	499	401	388	326	368	442	321
TKOV3_01754	AIF1L	ATGATCTCAGAGGTGACAGG	chr9:133993211-133993230_AIF1L_+	exon_05	789	902	809	712	617	677	821	687
TKOV3_01755	AIF1L	GACATTGCTAGCCTGCCCTG	chr9:133995689-133995708_AIF1L_+	exon_06	624	803	650	682	591	638	702	589
TKOV3_01756	AIF1	CTGAGCTATGAGCCAAACCA	chr6:31583100-31583119_AIF1_+	exon_01	762	921	731	765	667	675	820	623
TKOV3_01757	AIF1	TTAATTGGAGAGGTGTCCAG	chr6:31584189-31584208_AIF1_+	exon_05	663	749	664	705	605	591	703	628
TKOV3_01758	AIF1	AGAGGTGTCCAGTGGCTCCG	chr6:31584197-31584216_AIF1_+	exon_05	405	542	417	427	387	425	488	397
TKOV3_01759	AIF1	AGAGATAGCTTTCTTGGCTG	chr6:31584646-31584665_AIF1_-	exon_06	739	901	723	808	601	693	864	716
TKOV3_01760	AIFM1	GACGCACACGGTCCGCACCA	chrX:129299556-129299575_AIFM1_+	exon_01	478	636	423	519	349	477	479	523
TKOV3_01761	AIFM1	TAGGCAACTTGTTCCAGCGA	chrX:129290561-129290580_AIFM1_-	exon_02	473	628	469	561	423	555	510	442
TKOV3_01762	AIFM1	AGACACTGCGATTCAAACAG	chrX:129281488-129281507_AIFM1_-	exon_05	820	874	727	739	604	667	787	649
TKOV3_01763	AIFM1	ATACCTCAGCAACTGGACCA	chrX:129271071-129271090_AIFM1_-	exon_10	592	723	624	622	547	560	681	504
TKOV3_01764	AIFM2	GGAGAGCAGCCACATTGTGG	chr10:71883681-71883700_AIFM2_+	exon_02	616	851	613	744	473	628	707	678
TKOV3_01765	AIFM2	TTTCAAGGACAACTTCCGGC	chr10:71883220-71883239_AIFM2_-	exon_03	558	625	504	646	441	518	540	553
TKOV3_01766	AIFM2	GAAGGGCCCAGTGCTGCCCG	chr10:71880917-71880936_AIFM2_+	exon_04	285	300	269	417	250	220	297	298
TKOV3_01767	AIFM2	GCGCTCACGGTTCATCGTGG	chr10:71880331-71880350_AIFM2_-	exon_05	639	837	660	704	483	613	707	697
TKOV3_01768	AIFM3	GGCCCGCCACTTCCACACGG	chr22:21327699-21327718_AIFM3_+	exon_03	596	786	637	664	541	537	682	581
TKOV3_01769	AIFM3	AGTGCGGACACTTATGGCCC	chr22:21328116-21328135_AIFM3_-	exon_04	632	890	619	550	506	599	649	638
TKOV3_01770	AIFM3	TGAAGCAGGCGCCGTGCCAG	chr22:21328383-21328402_AIFM3_-	exon_05	412	592	435	391	367	370	486	374
TKOV3_01771	AIFM3	GATACACTTGGCCATCACCT	chr22:21328839-21328858_AIFM3_-	exon_07	739	907	716	672	615	658	744	701
TKOV3_01772	AIG1	ATGCCCTCACACCAGACCTA	chr6:143382147-143382166_AIG1_+	exon_01	1015	1199	965	1042	853	947	1053	961
TKOV3_01773	AIG1	GAATTTCCAGCTCCCTCCGT	chr6:143382166-143382185_AIG1_-	exon_01	798	869	851	851	739	825	865	707
TKOV3_01774	AIG1	AGGGTGGCTGAATCACGGAA	chr6:143486299-143486318_AIG1_+	exon_03	556	777	576	688	471	546	575	600
TKOV3_01775	AIG1	TTCCTGGAACACATTGGCCC	chr6:143654462-143654481_AIG1_+	exon_05	721	764	801	774	664	770	729	690
TKOV3_01776	AIM1L	GAACAGGCAAGCTTCTCCGT	chr1:26670255-26670274_AIM1L_+	exon_01	506	740	521	563	436	446	572	464
TKOV3_01777	AIM1L	TACGAAGAGCCAGAGTTCCG	chr1:26669345-26669364_AIM1L_-	exon_04	429	527	422	423	335	369	439	412
TKOV3_01778	AIM1L	GGAGCAAGTGAAGCTAACAG	chr1:26665851-26665870_AIM1L_-	exon_05	605	542	633	523	472	513	701	526
TKOV3_01779	AIM1L	TAAGCCCAGACTCTTACCCT	chr1:26664486-26664505_AIM1L_+	exon_07	695	764	665	664	559	644	740	701
TKOV3_01780	AIM1	AAAGAAAGTGAAATCTCCGC	chr6:106960384-106960403_AIM1_+	exon_01	612	678	543	567	506	448	632	495
TKOV3_01781	AIM1	AGTGTCACAGCCCACGACTG	chr6:106968929-106968948_AIM1_+	exon_02	650	770	669	681	512	524	694	627
TKOV3_01782	AIM1	ATACAGGGACTGGAAAGCCT	chr6:106992506-106992525_AIM1_+	exon_10	306	386	348	443	283	328	391	373
TKOV3_01783	AIM1	AGGATTCTTTCACTGGCCCA	chr6:107000057-107000076_AIM1_+	exon_13	766	978	816	816	710	689	864	729
TKOV3_01784	AIM2	GCAAGATATTATCGGCACAG	chr1:159035869-159035888_AIM2_-	exon_04	594	660	625	643	514	457	591	532
TKOV3_01785	AIM2	TCAGCCTGAACAGAAACAGA	chr1:159036104-159036123_AIM2_-	exon_04	397	442	419	385	379	326	461	314
TKOV3_01786	AIM2	AGTTCATAGCACCATAAAGG	chr1:159033275-159033294_AIM2_-	exon_05	703	941	718	759	647	609	799	704
TKOV3_01787	AIM2	TTTGACCTAAGTGACAACAC	chr1:159033418-159033437_AIM2_-	exon_05	424	485	441	506	424	425	478	387
TKOV3_01788	AIMP1	GCGTGCAGTGGAGTACCAGA	chr4:107249253-107249272_AIMP1_-	exon_04	814	1072	926	1016	783	803	884	906
TKOV3_01789	AIMP1	AACCAATTCGAAGATCCAGA	chr4:107252899-107252918_AIMP1_-	exon_05	529	866	596	709	474	591	589	567
TKOV3_01790	AIMP1	CAAGAGGAACATGATTCACC	chr4:107253016-107253035_AIMP1_-	exon_05	532	847	586	676	521	669	666	599
TKOV3_01791	AIMP1	GGGAGTATTATCTCAAGCAA	chr4:107258079-107258098_AIMP1_+	exon_06	491	645	557	489	402	418	569	505
TKOV3_01792	AIMP2	GTAGCTCCTGCCGTGCACGT	chr7:6049080-6049099_AIMP2_-	exon_01	540	788	598	672	509	564	581	574
TKOV3_01793	AIMP2	CAGGAGCTACGGCCCAGCGC	chr7:6049090-6049109_AIMP2_+	exon_01	267	309	237	245	226	209	295	214
TKOV3_01794	AIMP2	GACTTTAACCACCAATGCGC	chr7:6054938-6054957_AIMP2_+	exon_02	698	1059	732	716	570	628	854	652
TKOV3_01795	AIMP2	TTCAGGCACGCTCTTGACCG	chr7:6057572-6057591_AIMP2_-	exon_03	556	733	622	630	589	575	634	524
TKOV3_01796	AIPL1	GAGCTCCCAAACTTCATCAC	chr17:6338339-6338358_AIPL1_-	exon_01	874	1219	952	1175	711	989	953	1079
TKOV3_01797	AIPL1	AGCTCGATCACAAAGACCAG	chr17:6331645-6331664_AIPL1_+	exon_03	575	620	533	523	478	481	540	508
TKOV3_01798	AIPL1	AGAGCCGATTTCCCTCTCCG	chr17:6330278-6330297_AIPL1_+	exon_04	675	714	542	647	531	575	659	556
TKOV3_01799	AIPL1	GAAGAAGGAGGAGTACTATG	chr17:6329977-6329996_AIPL1_-	exon_05	399	568	476	466	387	404	492	433
TKOV3_01800	AIP	CGTGTGATACAGGAAGGCCG	chr11:67250675-67250694_AIP_+	exon_01	715	970	678	786	637	688	876	637
TKOV3_01801	AIP	TTCTCGCATGGTGCACACGA	chr11:67254604-67254623_AIP_-	exon_02	538	665	560	588	524	487	706	453
TKOV3_01802	AIP	GAGTCTCCGCAACATCGCGG	chr11:67256767-67256786_AIP_+	exon_03	607	598	563	545	481	388	585	454
TKOV3_01803	AIP	AGTGCCACTTATCCACCAGG	chr11:67257574-67257593_AIP_+	exon_04	642	822	642	700	525	645	681	624
TKOV3_01804	AIRE	GCACCGCACGGAGATCGCGG	chr21:45705928-45705947_AIRE_+	exon_01	451	598	407	483	367	417	513	440
TKOV3_01805	AIRE	GCTGTTCAAGGACTACAACC	chr21:45706547-45706566_AIRE_+	exon_02	350	449	378	369	295	334	474	362
TKOV3_01806	AIRE	GAGCAGCAGCGCCTTCCACT	chr21:45707447-45707466_AIRE_+	exon_04	590	724	584	655	450	491	643	579
TKOV3_01807	AIRE	GAAGCCTCTGGTTCGAGCCA	chr21:45709643-45709662_AIRE_+	exon_06	516	591	507	550	426	427	601	540
TKOV3_01808	AJAP1	TAGGAGTGGACAGCCAGCGC	chr1:4772128-4772147_AJAP1_+	exon_02	837	1087	906	894	740	766	829	769
TKOV3_01809	AJAP1	GAGGCATCTGCATCTGCCCG	chr1:4772200-4772219_AJAP1_-	exon_02	271	407	355	430	246	314	353	356
TKOV3_01810	AJAP1	GACGCTGCACTCGACGACGG	chr1:4832535-4832554_AJAP1_+	exon_04	377	599	376	442	287	419	391	363
TKOV3_01811	AJAP1	TGATCGGCATCTTATTCCTG	chr1:4834499-4834518_AJAP1_+	exon_05	796	893	834	803	624	674	955	757
TKOV3_01812	AJUBA	TACTGGCGAAGCTAGAGCGG	chr14:23451097-23451116_AJUBA_+	exon_01	219	292	208	223	215	208	232	211
TKOV3_01813	AJUBA	AGAGCAGCAAACAAAGCACT	chr14:23447557-23447576_AJUBA_+	exon_02	321	473	367	412	245	371	322	347
TKOV3_01814	AJUBA	GTTGGAGAAGTCCACTGTGA	chr14:23444212-23444231_AJUBA_+	exon_05	583	785	639	706	517	619	681	678
TKOV3_01815	AJUBA	AAAGTGATAATCCCGGTCCA	chr14:23443274-23443293_AJUBA_+	exon_07	751	1009	941	960	699	768	1005	909
TKOV3_01816	AK1	AACCAAGATCATCTTTGTGG	chr9:130635308-130635327_AK1_-	exon_03	526	561	587	512	464	460	632	433
TKOV3_01817	AK1	GGTCAGCTCAGGCTCGGCCA	chr9:130635019-130635038_AK1_-	exon_04	408	386	363	403	374	308	404	292
TKOV3_01818	AK1	GCCAAAGTCAATACTTCCAA	chr9:130634163-130634182_AK1_-	exon_05	522	697	522	654	530	502	590	581
TKOV3_01819	AK1	TTGAAACGTGGAGAGACCAG	chr9:130630709-130630728_AK1_-	exon_06	569	637	518	588	462	454	616	467
TKOV3_01820	AK2	TGATCCGAAGAATCACAGGA	chr1:33486970-33486989_AK2_-	exon_04	387	452	440	326	362	327	437	342
TKOV3_01821	AK2	GAGTGGCCGTTCCTACCACG	chr1:33480161-33480180_AK2_-	exon_05	348	550	295	381	231	368	309	367
TKOV3_01822	AK2	GCTTGCGAACACGACATCGG	chr1:33478836-33478855_AK2_+	exon_06	477	582	554	479	441	486	529	495
TKOV3_01823	AK2	TAGAGTACTACAGGAAACGG	chr1:33478890-33478909_AK2_-	exon_06	248	342	303	299	249	255	345	253
TKOV3_01824	AK3	GCTGAAGCACCTCTCCAGCG	chr9:4740973-4740992_AK3_-	exon_01	294	449	353	405	288	310	386	379
TKOV3_01825	AK3	GAGCTGAAGCACCTCTCCAG	chr9:4740975-4740994_AK3_-	exon_01	540	660	599	565	431	476	622	498
TKOV3_01826	AK3	AGAAATTGGCGTGTTAGCCA	chr9:4722608-4722627_AK3_-	exon_02	261	364	240	379	195	318	296	303
TKOV3_01827	AK3	AATGTTATAGACTCGGCCAC	chr9:4719159-4719178_AK3_+	exon_03	652	661	708	714	424	531	569	560
TKOV3_01828	AK4	CTCCCGCAAGAAGTGGCCGC	chr1:65614197-65614216_AK4_-	exon_01	620	883	628	754	521	598	686	592
TKOV3_01829	AK4	ACGCCTAATGATGTCCGAGT	chr1:65656457-65656476_AK4_+	exon_02	498	761	570	687	481	587	546	653
TKOV3_01830	AK4	TCCGAGTTGGAGAACAGGCG	chr1:65656470-65656489_AK4_+	exon_02	272	298	317	289	220	272	315	247
TKOV3_01831	AK4	ACAGTTTCAACTCACCATCA	chr1:65656508-65656527_AK4_-	exon_02	1133	1384	1124	1184	883	1049	1240	1150
TKOV3_01832	AK5	CCAAGGAGTATCTGGCCCGG	chr1:77748015-77748034_AK5_+	exon_01	603	767	578	718	453	574	582	611
TKOV3_01833	AK5	ACTCAAACTTTCCATATCGG	chr1:77759490-77759509_AK5_+	exon_03	826	1051	864	1001	717	814	967	859
TKOV3_01834	AK5	CAGGAATACCACCAAATCGG	chr1:77806072-77806091_AK5_-	exon_06	822	958	827	738	680	656	892	647
TKOV3_01835	AK5	GGTGTTCTATGACATCAGCA	chr1:77876692-77876711_AK5_+	exon_07	600	746	592	629	427	522	577	582
TKOV3_01836	AK7	CAGCAGCGGAAACATCGGGA	chr14:96858575-96858594_AK7_+	exon_01	495	666	566	553	450	457	586	495
TKOV3_01837	AK7	CCCGCGGCCTGACTTTGCGG	chr14:96864567-96864586_AK7_+	exon_02	335	417	307	335	293	354	402	291
TKOV3_01838	AK7	ACTCCAGCAGGCGCATGAGA	chr14:96871114-96871133_AK7_-	exon_03	414	548	480	503	356	432	448	481
TKOV3_01839	AK7	TTGGGCGCGCTCCAAAGCCC	chr14:96875251-96875270_AK7_+	exon_04	407	553	472	415	356	370	518	403
TKOV3_01840	AK8	GAACAGCAGTCTCCTCACCC	chr9:135739123-135739142_AK8_-	exon_04	731	995	786	696	669	681	822	664
TKOV3_01841	AK8	CAGCTGGACGAGCAGCGCGC	chr9:135730283-135730302_AK8_+	exon_05	184	299	198	236	173	216	220	218
TKOV3_01842	AK8	GCTCTGAGGATCCAGACCCT	chr9:135704055-135704074_AK8_-	exon_06	256	431	285	297	200	289	322	297
TKOV3_01843	AK8	AGAATCGACCCTCAAACTGG	chr9:135703402-135703421_AK8_-	exon_07	704	826	679	721	510	634	736	594
TKOV3_01844	AK9	ATTAGCCCGTTACATAACAC	chr6:109995428-109995447_AK9_-	exon_03	703	876	797	733	567	562	784	674
TKOV3_01845	AK9	ACATATACAGTAGAGACCAG	chr6:109980536-109980555_AK9_-	exon_07	581	671	620	557	479	516	688	559
TKOV3_01846	AK9	TATTGCCGAAATGCAGATGG	chr6:109978063-109978082_AK9_-	exon_08	678	740	631	607	577	579	704	541
TKOV3_01847	AK9	GGTGGAAGCAGATAGGGACG	chr6:109954223-109954242_AK9_+	exon_12	444	800	451	598	409	437	491	491
TKOV3_01848	AKAP10	GCCGGAAGAAGGACATGGCG	chr17:19880911-19880930_AKAP10_+	exon_01	326	383	260	353	343	308	359	263
TKOV3_01849	AKAP10	CAGATTGAAGTGCTGACCAG	chr17:19844261-19844280_AKAP10_-	exon_07	823	911	817	810	668	598	860	651
TKOV3_01850	AKAP10	GTTCTGGGTTACCTTCTCCA	chr17:19839587-19839606_AKAP10_+	exon_09	717	852	726	723	539	690	758	708
TKOV3_01851	AKAP10	GAGGAGATGAATTTCTGGGC	chr17:19835202-19835221_AKAP10_-	exon_10	534	609	566	518	444	421	554	480
TKOV3_01852	AKAP11	TGAGCATGCCAATTTAACTG	chr13:42866616-42866635_AKAP11_+	exon_04	859	1085	873	890	726	716	960	895
TKOV3_01853	AKAP11	AGTGACAAAGTCATCCTCTA	chr13:42872865-42872884_AKAP11_-	exon_07	447	692	523	547	447	517	605	504
TKOV3_01854	AKAP11	TCATAGGGAAGTCATCGCAG	chr13:42874018-42874037_AKAP11_+	exon_08	727	842	689	708	508	589	759	723
TKOV3_01855	AKAP11	GAAGAATAATCCTTAGCTGG	chr13:42891731-42891750_AKAP11_-	exon_12	674	862	690	691	532	663	856	764
TKOV3_01856	AKAP12	GCACGCCCGTACCTTGGTGG	chr6:151561852-151561871_AKAP12_-	exon_01	546	761	524	595	508	527	678	574
TKOV3_01857	AKAP12	GAAGAAGGAGCTACTTCCGA	chr6:151671303-151671322_AKAP12_+	exon_03	114	126	110	102	91	83	126	145
TKOV3_01858	AKAP12	CAAGCTGGAAGCCCTACCGA	chr6:151671762-151671781_AKAP12_+	exon_03	734	966	746	826	577	717	792	759
TKOV3_01859	AKAP12	TCAAGCCGAAACCTTAGCTG	chr6:151672943-151672962_AKAP12_+	exon_03	491	572	515	502	437	419	545	552
TKOV3_01860	AKAP13	GAGTACTTGTACAGTGACGG	chr15:86064748-86064767_AKAP13_-	exon_03	378	521	412	390	301	332	368	344
TKOV3_01861	AKAP13	CAGCCACCACAAACACGGGA	chr15:86076870-86076889_AKAP13_-	exon_04	799	993	767	760	622	703	845	769
TKOV3_01862	AKAP13	AAATGCATCAATGTCTCTCG	chr15:86087014-86087033_AKAP13_-	exon_05	418	697	445	578	367	432	454	550
TKOV3_01863	AKAP13	GAGCCTGTGGGTCTTCACAG	chr15:86123423-86123442_AKAP13_-	exon_07	333	350	317	322	275	290	332	244
TKOV3_01864	AKAP14	TACACAAGACAAGAACTACG	chrX:119037264-119037283_AKAP14_+	exon_03	395	559	475	405	396	431	456	488
TKOV3_01865	AKAP14	GACTCAAGTAGCTCTAGCTC	chrX:119037294-119037313_AKAP14_+	exon_03	320	411	295	401	253	349	329	395
TKOV3_01866	AKAP14	GACTCACGGTGAATTCACTG	chrX:119037492-119037511_AKAP14_+	exon_04	650	721	615	620	512	577	754	647
TKOV3_01867	AKAP14	ATGGCGTAGAGTTTGTAGAG	chrX:119048690-119048709_AKAP14_+	exon_05	751	1045	807	1001	741	821	863	889
TKOV3_01868	AKAP1	GCGGAAGCAGATCATTCAGG	chr17:55184518-55184537_AKAP1_+	exon_02	599	721	658	721	515	640	761	571
TKOV3_01869	AKAP1	GAGACTGCAACAGCTATCCA	chr17:55187413-55187432_AKAP1_-	exon_03	439	513	430	413	332	373	536	424
TKOV3_01870	AKAP1	GACGCTCTGGGTGTAAGGCA	chr17:55189247-55189266_AKAP1_-	exon_04	319	505	377	412	354	358	357	420
TKOV3_01871	AKAP1	GCTGCCTGATGGCATCACCG	chr17:55191825-55191844_AKAP1_+	exon_06	240	297	208	263	186	228	236	258
TKOV3_01872	AKAP2	TGCTCCAGTCCAGCGCCGCG	chr9:112811077-112811096_AKAP2_-	exon_01	551	574	448	475	430	411	536	470
TKOV3_01873	AKAP2	CAGCTTGGACACCCACCTCT	chr9:112811132-112811151_AKAP2_-	exon_01	853	1063	806	989	693	790	917	865
TKOV3_01874	AKAP3	TCCTGGAGACAACCAAGCCC	chr12:4747281-4747300_AKAP3_-	exon_04	928	1076	931	921	797	842	1030	851
TKOV3_01875	AKAP3	GTGATTGCTGACAATCACCG	chr12:4735782-4735801_AKAP3_+	exon_05	2	2	0	6	0	1	0	2
TKOV3_01876	AKAP3	GGTGCTGCACACCCTTCAGG	chr12:4735804-4735823_AKAP3_+	exon_05	289	357	281	342	244	301	305	283
TKOV3_01877	AKAP3	AACTCAGGAGACCCACACAA	chr12:4737832-4737851_AKAP3_-	exon_05	679	860	785	839	598	606	762	664
TKOV3_01878	AKAP4	TCAGAAGGCAACTTAAACCT	chrX:49961606-49961625_AKAP4_-	exon_04	747	999	768	859	596	812	852	814
TKOV3_01879	AKAP4	AAATGTGAGGATCCATGCGA	chrX:49957415-49957434_AKAP4_-	exon_05	445	644	480	550	369	462	552	540
TKOV3_01880	AKAP4	AAAGCAAGGAAACTCATGCA	chrX:49957815-49957834_AKAP4_-	exon_05	293	345	256	351	198	246	386	300
TKOV3_01881	AKAP4	AGAGGTCATGAAGTTTGCCA	chrX:49955680-49955699_AKAP4_-	exon_06	868	1165	879	1013	714	808	909	968
TKOV3_01882	AKAP5	AAAGCACTGAAGCCCAAAGC	chr14:64935245-64935264_AKAP5_+	exon_02	657	816	717	810	602	668	746	618
TKOV3_01883	AKAP5	GATCAGCCAGAGCCCACACG	chr14:64935320-64935339_AKAP5_+	exon_02	566	676	535	628	431	505	689	516
TKOV3_01884	AKAP5	ATCAGCCAGAGCCCACACGG	chr14:64935321-64935340_AKAP5_+	exon_02	666	835	701	794	583	677	771	610
TKOV3_01885	AKAP5	TCAGCCAGAGCCCACACGGG	chr14:64935322-64935341_AKAP5_+	exon_02	627	776	693	682	598	586	739	564
TKOV3_01886	AKAP6	GCTCCGGATGACCTCAGAGA	chr14:32902927-32902946_AKAP6_+	exon_02	423	495	467	465	375	445	462	368
TKOV3_01887	AKAP6	AGACTCGAAGCTGGTGCCAG	chr14:33004885-33004904_AKAP6_-	exon_03	427	743	620	606	406	516	652	544
TKOV3_01888	AKAP6	TCAGGAGGATCTACTAGCGA	chr14:33015138-33015157_AKAP6_-	exon_04	612	756	718	625	538	531	691	586
TKOV3_01889	AKAP6	TCTCAAGGAAGCTGTGGAGG	chr14:33068648-33068667_AKAP6_+	exon_06	18	43	24	19	27	33	20	46
TKOV3_01890	AKAP7	GTAGATATTCAGGATGACTG	chr6:131466532-131466551_AKAP7_+	exon_02	331	512	400	420	308	383	432	391
TKOV3_01891	AKAP7	TGAGCGACTGGCCAAAGCAA	chr6:131486268-131486287_AKAP7_+	exon_04	626	721	743	671	541	555	635	504
TKOV3_01892	AKAP7	ATGACACTCACCAATCACAA	chr6:131540940-131540959_AKAP7_-	exon_07	704	931	707	800	644	811	802	675
TKOV3_01893	AKAP7	AAGGCTCAGTAAGAGGCTGG	chr6:131602710-131602729_AKAP7_+	exon_08	149	213	185	165	124	133	108	164
TKOV3_01894	AKAP8L	GCCACCATGAGCTACACAGG	chr19:15529721-15529740_AKAP8L_-	exon_01	488	631	600	615	455	475	630	536
TKOV3_01895	AKAP8L	ATCACAGGTGGGCTGAGCGC	chr19:15521335-15521354_AKAP8L_+	exon_02	417	495	415	449	349	394	503	302
TKOV3_01896	AKAP8L	GCGGCACCATATCTAAGCGC	chr19:15514338-15514357_AKAP8L_+	exon_04	466	708	422	562	384	509	480	620
TKOV3_01897	AKAP8L	AAAGCGGGAGCCGCCCGGGA	chr19:15512033-15512052_AKAP8L_+	exon_05	481	621	482	543	447	521	495	460
TKOV3_01898	AKAP8	GAAGACATGGACCAGGGCTA	chr19:15490529-15490548_AKAP8_-	exon_01	314	339	335	298	228	275	281	300
TKOV3_01899	AKAP8	AAGCAGAGCCCACTTACCCT	chr19:15487770-15487789_AKAP8_+	exon_02	815	1045	798	998	674	784	900	813
TKOV3_01900	AKAP8	GAAGGGCTTACCTTGCCAGC	chr19:15485403-15485422_AKAP8_+	exon_03	427	472	373	489	343	334	505	344
TKOV3_01901	AKAP8	ACAGGCGCAACCTACAGCTA	chr19:15484810-15484829_AKAP8_-	exon_04	637	847	703	819	571	663	743	601
TKOV3_01902	AKAP9	GAAATAACCAGTCATGAGCA	chr7:91603247-91603266_AKAP9_+	exon_02	771	959	829	844	684	705	972	718
TKOV3_01903	AKAP9	GAAGAAATGAGGGTTACCTA	chr7:91622328-91622347_AKAP9_+	exon_05	396	623	541	523	389	459	453	478
TKOV3_01904	AKAP9	GCTGCCATTAAACAAAGAGA	chr7:91623950-91623969_AKAP9_+	exon_06	536	673	559	553	516	452	644	460
TKOV3_01905	AKAP9	CCAGAGAGAGGCAAATGCGT	chr7:91641772-91641791_AKAP9_-	exon_09	918	1130	949	902	879	813	1036	778
TKOV3_01906	AKIP1	CATGCCCTGGAGCGTCCCAA	chr11:8933114-8933133_AKIP1_+	exon_02	725	864	679	814	560	768	761	707
TKOV3_01907	AKIP1	GCGTCCCAAAGGCTGCATGG	chr11:8933125-8933144_AKIP1_+	exon_02	932	1143	953	1050	777	855	987	824
TKOV3_01908	AKIP1	AATATCAGAGCATGCTCCAG	chr11:8938881-8938900_AKIP1_+	exon_05	525	511	507	544	408	470	530	437
TKOV3_01909	AKIP1	AGTGATGGTCAACATCACAC	chr11:8941022-8941041_AKIP1_-	exon_06	27	46	56	25	20	51	47	25
TKOV3_01910	AKIRIN1	GCGGCCCATGGAGTTCGAGG	chr1:39457076-39457095_AKIRIN1_+	exon_01	354	505	404	519	367	328	395	376
TKOV3_01911	AKIRIN1	GGCTGCTGCAGACTCTGCGG	chr1:39457215-39457234_AKIRIN1_-	exon_01	385	529	470	531	380	444	511	496
TKOV3_01912	AKIRIN1	ATATTATGCCAACTTGTCGG	chr1:39466684-39466703_AKIRIN1_-	exon_03	752	725	671	646	529	499	753	620
TKOV3_01913	AKIRIN1	CACATGATCAGATTATGCGA	chr1:39469046-39469065_AKIRIN1_+	exon_04	209	331	302	320	224	290	273	223
TKOV3_01914	AKIRIN2	GCCGCAGAAGTATCTCCGAA	chr6:88411213-88411232_AKIRIN2_-	exon_01	253	387	325	334	304	317	273	286
TKOV3_01915	AKIRIN2	TCGGAGATACTTCTGCGGCG	chr6:88411214-88411233_AKIRIN2_+	exon_01	142	175	134	148	148	126	147	136
TKOV3_01916	AKIRIN2	GCCGAGGTGGGCGCCGACAA	chr6:88411296-88411315_AKIRIN2_+	exon_01	247	239	284	241	261	228	257	213
TKOV3_01917	AKIRIN2	CTGGTGAAGCTGGTCCACTG	chr6:88391338-88391357_AKIRIN2_+	exon_02	655	740	750	881	634	651	714	610
TKOV3_01918	AKNAD1	AACACGTTCAAATACGGCCA	chr1:109394535-109394554_AKNAD1_-	exon_02	559	526	567	502	477	424	617	501
TKOV3_01919	AKNAD1	ATCCACCAAGAACTTCTCAC	chr1:109392161-109392180_AKNAD1_-	exon_03	775	1059	969	801	775	767	970	759
TKOV3_01920	AKNAD1	GCAGAACTTTCTGGCCACCA	chr1:109385832-109385851_AKNAD1_-	exon_06	763	1057	793	825	695	783	810	821
TKOV3_01921	AKNAD1	TAACTGGAGAACTCACAGGA	chr1:109380216-109380235_AKNAD1_+	exon_07	283	407	309	354	280	271	341	269
TKOV3_01922	AKNA	GCTCCTAGAGGACTTCCGCC	chr9:117143433-117143452_AKNA_-	exon_02	398	428	417	405	303	341	488	368
TKOV3_01923	AKNA	CCTGGCAGAAACCTTGCCAG	chr9:117139378-117139397_AKNA_-	exon_03	144	184	127	174	144	134	184	129
TKOV3_01924	AKNA	GCTCCTCACCAAGTACGCTG	chr9:117136414-117136433_AKNA_-	exon_04	453	685	534	483	401	467	499	482
TKOV3_01925	AKNA	TCTTCTCCCGGACTCACCTG	chr9:117130702-117130721_AKNA_+	exon_05	992	1292	1005	1080	823	968	1041	1117
TKOV3_01926	AKR1A1	TGTGGCGGTAGCCTACGCTA	chr1:46032267-46032286_AKR1A1_-	exon_04	250	332	270	306	213	287	291	272
TKOV3_01927	AKR1A1	GGTCAGCCAGAGTCTTCCGG	chr1:46032621-46032640_AKR1A1_-	exon_05	607	629	625	677	529	658	731	505
TKOV3_01928	AKR1A1	CAAGACAGCTGGACGCACGG	chr1:46033827-46033846_AKR1A1_-	exon_06	556	724	551	645	510	515	596	570
TKOV3_01929	AKR1A1	GCACGATCAGAGGAGCCCAA	chr1:46034241-46034260_AKR1A1_-	exon_07	629	946	671	734	566	628	668	640
TKOV3_01930	AKR1B10	AAGATGCCCATTGTGGGCCT	chr7:134212697-134212716_AKR1B10_+	exon_01	196	283	247	293	190	258	241	214
TKOV3_01931	AKR1B10	GATAAAGGTAATGCCATCGG	chr7:134217783-134217802_AKR1B10_+	exon_04	257	345	287	266	217	242	297	210
TKOV3_01932	AKR1B10	AAGCTGGGAACCTACCTCCC	chr7:134217829-134217848_AKR1B10_-	exon_04	681	829	760	670	541	648	709	611
TKOV3_01933	AKR1B10	GCCAGAAGACCCTTCCCTGC	chr7:134222338-134222357_AKR1B10_+	exon_07	627	602	597	607	520	491	617	527
TKOV3_01934	AKR1B15	CTATGAGAATCAACATGAGG	chr7:134252987-134253006_AKR1B15_+	exon_04	664	913	723	817	558	752	683	813
TKOV3_01935	AKR1B15	AAAGCTGGAACCTACCTCCC	chr7:134256429-134256448_AKR1B15_-	exon_06	766	827	731	799	626	598	870	674
TKOV3_01936	AKR1B1	ACATTGCCCGACTCATCCAA	chr7:134134509-134134528_AKR1B1_+	exon_04	962	1177	930	1104	801	859	1046	1081
TKOV3_01937	AKR1B1	ATTGTAATGACAGCCTGGGA	chr7:134134543-134134562_AKR1B1_-	exon_04	767	976	795	889	702	677	795	732
TKOV3_01938	AKR1B1	TATCCTCAGGGCCAAGCCCG	chr7:134132803-134132822_AKR1B1_-	exon_07	667	731	643	726	554	480	716	535
TKOV3_01939	AKR1B1	TGACAGCTGTACCTCCCACA	chr7:134127509-134127528_AKR1B1_-	exon_10	766	996	861	867	649	687	952	765
TKOV3_01940	AKR1C2	TCAAATTGGCAATAGAAGCC	chr10:5043826-5043845_AKR1C2_-	exon_02	685	872	714	742	670	679	852	703
TKOV3_01941	AKR1C3	GGAATTATTCTTACCTCTGG	chr10:5136715-5136734_AKR1C3_-	exon_01	591	820	567	834	508	575	651	676
TKOV3_01942	AKR1C3	GTTGGTGAAAGTTCCTCACC	chr10:5140997-5141016_AKR1C3_-	exon_04	152	189	185	156	142	182	165	145
TKOV3_01943	AKR1C3	TAGTGGATCTCTGTACCACC	chr10:5141046-5141065_AKR1C3_+	exon_04	174	190	191	177	145	114	178	131
TKOV3_01944	AKR1C3	GATCTCAACGAGACAAACGA	chr10:5144381-5144400_AKR1C3_+	exon_06	364	447	436	360	376	331	521	441
TKOV3_01945	AKR1C4	ACAGATGGTCCAACCAGCCT	chr10:5246363-5246382_AKR1C4_+	exon_05	290	340	316	277	294	197	354	289
TKOV3_01946	AKR1C4	GAACCCAACGACATAAACTA	chr10:5254667-5254686_AKR1C4_+	exon_08	589	797	582	706	495	635	608	585
TKOV3_01947	AKR1D1	TAGCAGAAGGAAAGGTGCGG	chr7:137773468-137773487_AKR1D1_+	exon_02	475	656	481	547	423	501	526	498
TKOV3_01948	AKR1D1	GATCCACATAATCTAGCTGG	chr7:137776579-137776598_AKR1D1_-	exon_03	711	800	640	701	480	543	820	563
TKOV3_01949	AKR1D1	ATTTGAACTTACCTCCCAAG	chr7:137782682-137782701_AKR1D1_-	exon_04	694	1006	742	771	574	629	764	831
TKOV3_01950	AKR1D1	TTGGCTGGGTGAAATACGGA	chr7:137791365-137791384_AKR1D1_-	exon_06	584	619	742	596	561	432	677	486
TKOV3_01951	AKR1E2	CATGGGAGATATCCCAGCCG	chr10:4868516-4868535_AKR1E2_+	exon_01	181	269	152	218	152	196	209	180
TKOV3_01952	AKR1E2	GGAAGGCGCTGTAAGACGGG	chr10:4872992-4873011_AKR1E2_+	exon_02	439	650	502	594	405	505	483	469
TKOV3_01953	AKR1E2	CTACCTCATACACTGGCCCA	chr10:4875628-4875647_AKR1E2_+	exon_03	871	1181	936	1042	835	793	1081	763
TKOV3_01954	AKR1E2	GGACCTGGTGATCACCGGGC	chr10:4879659-4879678_AKR1E2_+	exon_05	293	495	330	476	295	328	336	352
TKOV3_01955	AKR7A2	CAGAAAGGCGCGCACGGCCG	chr1:19638427-19638446_AKR7A2_+	exon_01	419	554	469	499	409	439	494	398
TKOV3_01956	AKR7A2	ACCAAGGCCAACCCTTGGGA	chr1:19635106-19635125_AKR7A2_-	exon_02	157	136	109	139	114	110	124	130
TKOV3_01957	AKR7A2	AAGGACGGGAAACAGCCTGT	chr1:19633541-19633560_AKR7A2_-	exon_05	386	598	411	437	265	483	385	457
TKOV3_01958	AKR7A2	GGCAGCCGAGGTCACACTGG	chr1:19632545-19632564_AKR7A2_+	exon_06	486	547	461	558	475	434	559	538
TKOV3_01959	AKR7A3	AGCCACGGTGCTGGGCGCCA	chr1:19615155-19615174_AKR7A3_-	exon_01	477	688	516	618	390	491	597	509
TKOV3_01960	AKR7A3	TATGCCAGACCACAGCACCC	chr1:19612723-19612742_AKR7A3_-	exon_02	758	769	819	804	662	642	803	599
TKOV3_01961	AKR7A3	TTCAGGGAGTTCCCAAACAG	chr1:19612821-19612840_AKR7A3_+	exon_02	545	800	638	655	455	595	646	592
TKOV3_01962	AKR7A3	ATTCCTGTACATCTCTGCCC	chr1:19611182-19611201_AKR7A3_+	exon_05	950	1198	964	1046	828	801	994	889
TKOV3_01963	AKT1S1	GGCCAGAGAGGACAACGAGG	chr19:50376240-50376259_AKT1S1_-	exon_01	477	625	537	475	433	446	492	486
TKOV3_01964	AKT1S1	TGGTCGAGGAGCCCTGGCGG	chr19:50376387-50376406_AKT1S1_-	exon_01	415	535	455	503	356	487	434	395
TKOV3_01965	AKT1S1	AAGTCGCTGGTGTTAAGCCG	chr19:50373199-50373218_AKT1S1_+	exon_04	523	680	557	587	448	454	624	510
TKOV3_01966	AKT1S1	CTGGTGTTAAGCCGCGGCCG	chr19:50373205-50373224_AKT1S1_+	exon_04	384	402	353	361	280	320	396	404
TKOV3_01967	AKT1	GACGTGGCTATTGTGAAGGA	chr14:105258955-105258974_AKT1_-	exon_01	292	378	316	408	279	345	425	363
TKOV3_01968	AKT1	GCAGGATGTGGACCAACGTG	chr14:105246455-105246474_AKT1_-	exon_02	597	821	642	748	549	595	583	633
TKOV3_01969	AKT1	GAAGGTGCGTTCGATGACAG	chr14:105243019-105243038_AKT1_+	exon_03	789	959	776	803	677	741	916	690
TKOV3_01970	AKT1	GGAGGAGATGGACTTCCGGT	chr14:105242060-105242079_AKT1_-	exon_04	169	254	161	210	165	131	170	143
TKOV3_01971	AKT2	TGGGTACAAGGAGAGGCCCG	chr19:40762881-40762900_AKT2_-	exon_03	432	547	379	481	308	443	432	415
TKOV3_01972	AKT2	CATCGAGAGGACCTTCCACG	chr19:40761084-40761103_AKT2_-	exon_04	626	807	663	660	570	661	665	643
TKOV3_01973	AKT2	GTGGATGCGGGCCATCCAGA	chr19:40748569-40748588_AKT2_-	exon_05	195	261	231	225	188	219	236	210
TKOV3_01974	AKT2	TATCTCAAACTCCTTGGCAA	chr19:40747939-40747958_AKT2_-	exon_06	552	841	685	754	555	619	661	645
TKOV3_01975	AKT3	AACCCAACCTTCTTTCACAA	chr1:244006437-244006456_AKT3_+	exon_02	992	1212	1016	1032	812	811	1028	770
TKOV3_01976	AKT3	GAGAGAGCGGGTGTTCTCTG	chr1:243736314-243736333_AKT3_-	exon_09	152	202	200	161	141	170	172	180
TKOV3_01977	AKT3	ATGGAACCGAAGCCTACCTC	chr1:243727005-243727024_AKT3_+	exon_10	495	573	497	393	413	408	480	374
TKOV3_01978	AKT3	CATCATCTGGTCCTCCACCA	chr1:243708877-243708896_AKT3_+	exon_12	1043	1233	998	1036	853	946	1073	864
TKOV3_01979	AKTIP	AATGGCACGCATGCGTCCTA	chr16:53532342-53532361_AKTIP_-	exon_04	363	363	292	343	285	333	266	289
TKOV3_01980	AKTIP	GATGGCTGCACATAGACGCC	chr16:53529191-53529210_AKTIP_+	exon_05	222	353	269	256	165	259	253	297
TKOV3_01981	AKTIP	TAGCTTCTGCTTCACAACCA	chr16:53529214-53529233_AKTIP_+	exon_05	626	756	541	651	439	606	567	622
TKOV3_01982	AKTIP	GGAGTAATATTCATACGGCA	chr16:53529058-53529077_AKTIP_-	exon_06	306	397	305	341	277	270	355	304
TKOV3_01983	ALAD	GAAGTAGCCGCTGTGCAGAA	chr9:116155804-116155823_ALAD_+	exon_02	764	1047	758	926	646	795	880	854
TKOV3_01984	ALAD	CAAAGATCAAGACACAGCGT	chr9:116153830-116153849_ALAD_+	exon_04	476	775	637	748	464	635	694	671
TKOV3_01985	ALAD	GGACTCCTCGGAGTCAGCTG	chr9:116153178-116153197_ALAD_+	exon_05	260	352	289	452	237	308	332	321
TKOV3_01986	ALAD	ACGCGTGGAAGCCATCAAAG	chr9:116152717-116152736_ALAD_-	exon_07	740	898	919	839	671	738	866	781
TKOV3_01987	ALAS1	GCTGCAGTGGACAATGCCCG	chr3:52233393-52233412_ALAS1_-	exon_03	208	309	217	314	205	239	269	241
TKOV3_01988	ALAS1	GCAGCACAGATGAATCAGAG	chr3:52236657-52236676_ALAS1_+	exon_04	406	635	503	610	345	545	496	440
TKOV3_01989	ALAS1	GAAGTTCTTCAGCAGTCCAC	chr3:52237942-52237961_ALAS1_-	exon_05	545	657	629	715	538	521	618	531
TKOV3_01990	ALAS1	TAGGAATGAGTCGCCACCCA	chr3:52238892-52238911_ALAS1_+	exon_06	768	903	886	944	687	702	943	771
TKOV3_01991	ALAS2	AAGGCAACAAAGGCTGGAGG	chrX:55052255-55052274_ALAS2_-	exon_02	398	525	388	413	298	417	405	411
TKOV3_01992	ALAS2	ATGCTGTCGGAACTCCAGGA	chrX:55051219-55051238_ALAS2_-	exon_03	319	418	352	430	285	302	297	376
TKOV3_01993	ALAS2	AGGGATATGCATCAGCCCAG	chrX:55047594-55047613_ALAS2_+	exon_05	318	497	334	329	328	339	344	380
TKOV3_01994	ALAS2	ACCTGGCAGGATCTTGGCCA	chrX:55046751-55046770_ALAS2_+	exon_06	488	611	435	597	435	457	535	568
TKOV3_01995	ALB	TTTAGCTCGGCTTATTCCAG	chr4:74270081-74270100_ALB_+	exon_01	701	717	669	675	559	568	619	623
TKOV3_01996	ALB	CTGCTGAAGATACTGAGCAA	chr4:74272360-74272379_ALB_-	exon_03	337	419	331	401	305	379	370	371
TKOV3_01997	ALB	TTTCCACTTCGGCAATGCAG	chr4:74279229-74279248_ALB_-	exon_08	755	907	790	819	645	606	828	737
TKOV3_01998	ALB	GCATGGTCGCCTGTTCACCA	chr4:74283890-74283909_ALB_-	exon_12	1030	1158	985	1115	802	936	990	943
TKOV3_01999	ALCAM	GAGGCAGAAGAGCAGACGGC	chr3:105086278-105086297_ALCAM_-	exon_01	448	361	381	334	307	307	350	310
TKOV3_02000	ALCAM	TCAGAAGACAGTTATCCAGA	chr3:105252462-105252481_ALCAM_+	exon_05	653	865	702	739	514	580	720	680
[truncated: 68,926 more rows]

## Sheet: Rel. Death Rate
Relative death rates from triptolide chemo-genetic profile (DEAD vs LIVE comparison). Positive score, increased death in knockout. Negative score, decreased death in knockout.
Gene	score	pval	total_guides	FDR	Gene_Desc
TADA1	5.92813	9.99990000099999e-06	4	0.00657266	transcriptional adaptor 1 [Source:HGNC Symbol;Acc:HGNC:30631]
TADA2B	5.32243	9.99990000099999e-06	4	0.00657266	transcriptional adaptor 2B [Source:HGNC Symbol;Acc:HGNC:30781]
THOC1	4.61287	9.99990000099999e-06	4	0.00657266	THO complex 1 [Source:HGNC Symbol;Acc:HGNC:19070]
EEF2	4.52406	1.9999800002e-05	3	0.00657266	eukaryotic translation elongation factor 2 [Source:HGNC Symbol;Acc:HGNC:3214]
SMG7	4.24051	9.99990000099999e-06	4	0.00657266	SMG7, nonsense mediated mRNA decay factor [Source:HGNC Symbol;Acc:HGNC:16792]
EIF1	4.23919	0.000469995	2	0.055524	eukaryotic translation initiation factor 1 [Source:HGNC Symbol;Acc:HGNC:3249]
TAF7	4.14766	9.99990000099999e-06	4	0.00657266	TATA-box binding protein associated factor 7 [Source:HGNC Symbol;Acc:HGNC:11541]
THOC2	3.9415	9.99990000099999e-06	4	0.00657266	THO complex 2 [Source:HGNC Symbol;Acc:HGNC:19073]
DDX39B	3.77586	9.99990000099999e-06	4	0.00657266	DExD-box helicase 39B [Source:HGNC Symbol;Acc:HGNC:13917]
TAF12	3.695	1.9999800002e-05	4	0.00657266	TATA-box binding protein associated factor 12 [Source:HGNC Symbol;Acc:HGNC:11545]
NUDT21	3.59639	1.9999800002e-05	4	0.00657266	nudix hydrolase 21 [Source:HGNC Symbol;Acc:HGNC:13870]
ROMO1	3.54935	4.99995000049999e-05	3	0.0118913	reactive oxygen species modulator 1 [Source:HGNC Symbol;Acc:HGNC:16185]
RPP21	3.47443	1.9999800002e-05	4	0.00657266	ribonuclease P/MRP subunit p21 [Source:HGNC Symbol;Acc:HGNC:21300]
CSNK2B	3.38769	1.9999800002e-05	4	0.00657266	casein kinase 2 beta [Source:HGNC Symbol;Acc:HGNC:2460]
RNF4	3.3199	1.9999800002e-05	4	0.00657266	ring finger protein 4 [Source:HGNC Symbol;Acc:HGNC:10067]
WSB2	3.25988	1.9999800002e-05	4	0.00657266	WD repeat and SOCS box containing 2 [Source:HGNC Symbol;Acc:HGNC:19222]
PMPCA	3.2567	1.9999800002e-05	4	0.00657266	peptidase, mitochondrial processing alpha subunit [Source:HGNC Symbol;Acc:HGNC:18667]
NAPG	3.0942	1.9999800002e-05	4	0.00657266	NSF attachment protein gamma [Source:HGNC Symbol;Acc:HGNC:7642]
RANGAP1	3.08884	0.000229998	3	0.0335259	Ran GTPase activating protein 1 [Source:HGNC Symbol;Acc:HGNC:9854]
TAF5L	3.04523	0.000259997	3	0.0361496	TATA-box binding protein associated factor 5 like [Source:HGNC Symbol;Acc:HGNC:17304]
OTUD5	2.99639	1.9999800002e-05	4	0.00657266	OTU deubiquitinase 5 [Source:HGNC Symbol;Acc:HGNC:25402]
RPS20	2.98837	0.0148299	1	0.373028	ribosomal protein S20 [Source:HGNC Symbol;Acc:HGNC:10405]
LRRC19	2.98591	0.0148799	1	0.373028	leucine rich repeat containing 19 [Source:HGNC Symbol;Acc:HGNC:23379]
KPNB1	2.94477	1.9999800002e-05	4	0.00657266	karyopherin subunit beta 1 [Source:HGNC Symbol;Acc:HGNC:6400]
ACTL6A	2.92891	0.000449996	3	0.0538654	actin like 6A [Source:HGNC Symbol;Acc:HGNC:24124]
SMG5	2.90759	1.9999800002e-05	4	0.00657266	SMG5, nonsense mediated mRNA decay factor [Source:HGNC Symbol;Acc:HGNC:24644]
SMG1	2.90527	1.9999800002e-05	4	0.00657266	SMG1, nonsense mediated mRNA decay associated PI3K related kinase [Source:HGNC Symbol;Acc:HGNC:30045]
ALG2	2.87958	2.9999700003e-05	4	0.00951306	ALG2, alpha-1,3/1,6-mannosyltransferase [Source:HGNC Symbol;Acc:HGNC:23159]
GRSF1	2.86927	0.000489995	3	0.0575108	G-rich RNA sequence binding factor 1 [Source:HGNC Symbol;Acc:HGNC:4610]
SUPT16H	2.86293	2.9999700003e-05	4	0.00951306	SPT16 homolog, facilitates chromatin remodeling subunit [Source:HGNC Symbol;Acc:HGNC:11465]
CASC3	2.83877	3.9999600004e-05	4	0.0103285	cancer susceptibility 3 [Source:HGNC Symbol;Acc:HGNC:17040]
YY1	2.82462	3.9999600004e-05	4	0.0103285	YY1 transcription factor [Source:HGNC Symbol;Acc:HGNC:12856]
ATXN7L3	2.81086	3.9999600004e-05	4	0.0103285	ataxin 7 like 3 [Source:HGNC Symbol;Acc:HGNC:25416]
TXN	2.78597	0.0204498	1	0.423888	thioredoxin [Source:HGNC Symbol;Acc:HGNC:12435]
SYS1	2.77098	3.9999600004e-05	4	0.0103285	SYS1, golgi trafficking protein [Source:HGNC Symbol;Acc:HGNC:16162]
PGAP3	2.76646	3.9999600004e-05	4	0.0103285	post-GPI attachment to proteins 3 [Source:HGNC Symbol;Acc:HGNC:23719]
CYC1	2.75959	3.9999600004e-05	4	0.0103285	cytochrome c1 [Source:HGNC Symbol;Acc:HGNC:2579]
RER1	2.74902	3.9999600004e-05	4	0.0103285	retention in endoplasmic reticulum sorting receptor 1 [Source:HGNC Symbol;Acc:HGNC:30309]
MEX3A	2.74152	3.9999600004e-05	4	0.0103285	mex-3 RNA binding family member A [Source:HGNC Symbol;Acc:HGNC:33482]
SYVN1	2.72333	3.9999600004e-05	4	0.0103285	synoviolin 1 [Source:HGNC Symbol;Acc:HGNC:20738]
NCBP2	2.71619	4.99995000049999e-05	4	0.0118913	nuclear cap binding protein subunit 2 [Source:HGNC Symbol;Acc:HGNC:7659]
GTF3C3	2.69425	4.99995000049999e-05	4	0.0118913	general transcription factor IIIC subunit 3 [Source:HGNC Symbol;Acc:HGNC:4666]
USP14	2.6438	8.99991000089999e-05	4	0.0195992	ubiquitin specific peptidase 14 [Source:HGNC Symbol;Acc:HGNC:12612]
TIMM17A	2.635	8.99991000089999e-05	4	0.0195992	translocase of inner mitochondrial membrane 17A [Source:HGNC Symbol;Acc:HGNC:17315]
LETM1	2.61408	0.00099999	3	0.0946326	leucine zipper and EF-hand containing transmembrane protein 1 [Source:HGNC Symbol;Acc:HGNC:6556]
TFPT	2.60681	8.99991000089999e-05	4	0.0195992	TCF3 fusion partner [Source:HGNC Symbol;Acc:HGNC:13630]
VPS37A	2.60107	8.99991000089999e-05	4	0.0195992	VPS37A, ESCRT-I subunit [Source:HGNC Symbol;Acc:HGNC:24928]
SUPT20H	2.5617	0.000129999	4	0.0276438	SPT20 homolog, SAGA complex component [Source:HGNC Symbol;Acc:HGNC:20596]
TAF10	2.55869	0.000129999	4	0.0276438	TATA-box binding protein associated factor 10 [Source:HGNC Symbol;Acc:HGNC:11543]
MBNL1	2.54485	0.000139999	4	0.0284323	muscleblind like splicing regulator 1 [Source:HGNC Symbol;Acc:HGNC:6923]
CHMP6	2.542	0.00129999	3	0.109086	charged multivesicular body protein 6 [Source:HGNC Symbol;Acc:HGNC:25675]
ATP13A1	2.53744	0.000139999	4	0.0284323	ATPase 13A1 [Source:HGNC Symbol;Acc:HGNC:24215]
NXT1	2.53662	0.000139999	4	0.0284323	nuclear transport factor 2 like export factor 1 [Source:HGNC Symbol;Acc:HGNC:15913]
CR2	2.53463	0.0302097	1	0.490486	complement C3d receptor 2 [Source:HGNC Symbol;Acc:HGNC:2336]
HYOU1	2.51013	0.000159998	4	0.0295454	hypoxia up-regulated 1 [Source:HGNC Symbol;Acc:HGNC:16931]
NT5C3B	2.48075	0.000169998	4	0.0295454	5'-nucleotidase, cytosolic IIIB [Source:HGNC Symbol;Acc:HGNC:28300]
GDAP1L1	2.47898	0.000169998	4	0.0295454	ganglioside induced differentiation associated protein 1 like 1 [Source:HGNC Symbol;Acc:HGNC:4213]
KLF5	2.46756	0.000169998	4	0.0295454	Kruppel like factor 5 [Source:HGNC Symbol;Acc:HGNC:6349]
GYG1	2.45966	0.000169998	4	0.0295454	glycogenin 1 [Source:HGNC Symbol;Acc:HGNC:4699]
VPS26B	2.4368	0.000169998	4	0.0295454	VPS26, retromer complex component B [Source:HGNC Symbol;Acc:HGNC:28119]
TAF3	2.42653	0.000169998	4	0.0295454	TATA-box binding protein associated factor 3 [Source:HGNC Symbol;Acc:HGNC:17303]
G3BP1	2.41132	0.000169998	4	0.0295454	G3BP stress granule assembly factor 1 [Source:HGNC Symbol;Acc:HGNC:30292]
TRA2B	2.40791	0.000169998	4	0.0295454	transformer 2 beta homolog [Source:HGNC Symbol;Acc:HGNC:10781]
SLC35B1	2.40543	0.000179998	4	0.0298483	solute carrier family 35 member B1 [Source:HGNC Symbol;Acc:HGNC:20798]
MYL12B	2.39331	0.0377196	1	0.526708	myosin light chain 12B [Source:HGNC Symbol;Acc:HGNC:29827]
BIRC6	2.39277	0.000179998	4	0.0298483	baculoviral IAP repeat containing 6 [Source:HGNC Symbol;Acc:HGNC:13516]
PPP1R8	2.38644	0.000179998	4	0.0298483	protein phosphatase 1 regulatory subunit 8 [Source:HGNC Symbol;Acc:HGNC:9296]
VKORC1L1	2.38045	0.000189998	4	0.0303778	vitamin K epoxide reductase complex subunit 1 like 1 [Source:HGNC Symbol;Acc:HGNC:21492]
ALYREF	2.36159	0.000189998	4	0.0303778	Aly/REF export factor [Source:HGNC Symbol;Acc:HGNC:19071]
ZNF598	2.34907	0.000199998	4	0.0303778	zinc finger protein 598 [Source:HGNC Symbol;Acc:HGNC:28079]
RPS27	2.34705	0.0408096	1	0.538819	ribosomal protein S27 [Source:HGNC Symbol;Acc:HGNC:10416]
DAD1	2.34061	0.000199998	4	0.0303778	defender against cell death 1 [Source:HGNC Symbol;Acc:HGNC:2664]
ZNF526	2.32698	0.000219998	4	0.0323289	zinc finger protein 526 [Source:HGNC Symbol;Acc:HGNC:29415]
ATP5C1	2.32661	0.000219998	4	0.0323289	ATP synthase, H+ transporting, mitochondrial F1 complex, gamma polypeptide 1 [Source:HGNC Symbol;Acc:HGNC:833]
MT2A	2.31767	0.0425896	1	0.543882	metallothionein 2A [Source:HGNC Symbol;Acc:HGNC:7406]
RBM27	2.30607	0.000259997	4	0.0361496	RNA binding motif protein 27 [Source:HGNC Symbol;Acc:HGNC:29243]
SOCS3	2.30491	0.000259997	4	0.0361496	suppressor of cytokine signaling 3 [Source:HGNC Symbol;Acc:HGNC:19391]
EP300	2.30133	0.000269997	4	0.0361496	E1A binding protein p300 [Source:HGNC Symbol;Acc:HGNC:3373]
PDAP1	2.29704	0.000269997	4	0.0361496	PDGFA associated protein 1 [Source:HGNC Symbol;Acc:HGNC:14634]
MRPL40	2.29319	0.000279997	4	0.0361496	mitochondrial ribosomal protein L40 [Source:HGNC Symbol;Acc:HGNC:14491]
GPS1	2.29215	0.000279997	4	0.0361496	G protein pathway suppressor 1 [Source:HGNC Symbol;Acc:HGNC:4549]
RARA	2.28949	0.000279997	4	0.0361496	retinoic acid receptor alpha [Source:HGNC Symbol;Acc:HGNC:9864]
PLAC9	2.28624	0.000279997	4	0.0361496	placenta specific 9 [Source:HGNC Symbol;Acc:HGNC:19255]
LRPPRC	2.28601	0.000279997	4	0.0361496	leucine rich pentatricopeptide repeat containing [Source:HGNC Symbol;Acc:HGNC:15714]
CLN3	2.28508	0.000279997	4	0.0361496	CLN3, battenin [Source:HGNC Symbol;Acc:HGNC:2074]
HIGD1B	2.28414	0.000279997	4	0.0361496	HIG1 hypoxia inducible domain family member 1B [Source:HGNC Symbol;Acc:HGNC:24318]
ARF4	2.28039	0.000279997	4	0.0361496	ADP ribosylation factor 4 [Source:HGNC Symbol;Acc:HGNC:655]
DNAJC7	2.27538	0.000289997	4	0.0369134	DnaJ heat shock protein family (Hsp40) member C7 [Source:HGNC Symbol;Acc:HGNC:12392]
NELFA	2.27307	0.000289997	4	0.0369134	negative elongation factor complex member A [Source:HGNC Symbol;Acc:HGNC:12768]
MRPL41	2.2372	0.000369996	4	0.0464422	mitochondrial ribosomal protein L41 [Source:HGNC Symbol;Acc:HGNC:14492]
TMEM206	2.23232	0.00354996	3	0.1986	transmembrane protein 206 [Source:HGNC Symbol;Acc:HGNC:25593]
TCEB2	2.23121	0.000389996	4	0.0482821	NA
NOXA1	2.22532	0.00364996	3	0.202174	NADPH oxidase activator 1 [Source:HGNC Symbol;Acc:HGNC:10668]
HNRNPLL	2.21756	0.000419996	4	0.0509492	heterogeneous nuclear ribonucleoprotein L like [Source:HGNC Symbol;Acc:HGNC:25127]
DERL2	2.2149	0.000419996	4	0.0509492	derlin 2 [Source:HGNC Symbol;Acc:HGNC:17943]
SSX1	2.2138	0.0505395	1	0.56974	SSX family member 1 [Source:HGNC Symbol;Acc:HGNC:11335]
THOC7	2.21379	0.000429996	4	0.0518145	THO complex 7 [Source:HGNC Symbol;Acc:HGNC:29874]
RPN1	2.19313	0.000499995	4	0.0583059	ribophorin I [Source:HGNC Symbol;Acc:HGNC:10381]
LPAR3	2.18739	0.000509995	4	0.0583428	lysophosphatidic acid receptor 3 [Source:HGNC Symbol;Acc:HGNC:14298]
INO80	2.18364	0.000509995	4	0.0583428	INO80 complex subunit [Source:HGNC Symbol;Acc:HGNC:26956]
CACNB1	2.17299	0.000549995	4	0.0613651	calcium voltage-gated channel auxiliary subunit beta 1 [Source:HGNC Symbol;Acc:HGNC:1401]
RNMT	2.1722	0.000549995	4	0.0613651	RNA guanine-7 methyltransferase [Source:HGNC Symbol;Acc:HGNC:10075]
MTPAP	2.16448	0.000559994	4	0.0620975	mitochondrial poly(A) polymerase [Source:HGNC Symbol;Acc:HGNC:25532]
FURIN	2.1495	0.000609994	4	0.0668221	furin, paired basic amino acid cleaving enzyme [Source:HGNC Symbol;Acc:HGNC:8568]
MTHFD2L	2.14461	0.0559194	1	0.581221	methylenetetrahydrofolate dehydrogenase (NADP+ dependent) 2 like [Source:HGNC Symbol;Acc:HGNC:31865]
YTHDC1	2.14202	0.000649994	4	0.0707749	YTH domain containing 1 [Source:HGNC Symbol;Acc:HGNC:30626]
INO80D	2.13289	0.000689993	4	0.0742359	INO80 complex subunit D [Source:HGNC Symbol;Acc:HGNC:25997]
FUS	2.12167	0.000709993	4	0.075662	FUS RNA binding protein [Source:HGNC Symbol;Acc:HGNC:4010]
SEC16A	2.11316	0.000719993	4	0.075662	SEC16 homolog A, endoplasmic reticulum export factor [Source:HGNC Symbol;Acc:HGNC:29006]
UBA6	2.11294	0.000719993	4	0.075662	ubiquitin like modifier activating enzyme 6 [Source:HGNC Symbol;Acc:HGNC:25581]
SUPT4H1	2.09976	0.000769992	4	0.0790773	SPT4 homolog, DSIF elongation factor subunit [Source:HGNC Symbol;Acc:HGNC:11467]
MLLT10	2.09641	0.00553994	3	0.252228	MLLT10, histone lysine methyltransferase DOT1L cofactor [Source:HGNC Symbol;Acc:HGNC:16063]
CPSF6	2.09118	0.00560994	3	0.254135	cleavage and polyadenylation specific factor 6 [Source:HGNC Symbol;Acc:HGNC:13871]
SAP18	2.08933	0.000829992	4	0.0828845	Sin3A associated protein 18 [Source:HGNC Symbol;Acc:HGNC:10530]
MTG2	2.08826	0.000829992	4	0.0828845	mitochondrial ribosome associated GTPase 2 [Source:HGNC Symbol;Acc:HGNC:16239]
CBLL1	2.08681	0.00562994	3	0.254403	Cbl proto-oncogene like 1 [Source:HGNC Symbol;Acc:HGNC:21225]
GMNC	2.08409	0.000839992	4	0.0834222	geminin coiled-coil domain containing [Source:HGNC Symbol;Acc:HGNC:40049]
APOA1BP	2.07925	0.000879991	4	0.0864448	NA
PPIAL4D	2.07083	0.0633394	1	0.595041	peptidylprolyl isomerase A like 4D [Source:HGNC Symbol;Acc:HGNC:33998]
CALM2	2.06948	0.0634594	1	0.595859	calmodulin 2 [Source:HGNC Symbol;Acc:HGNC:1445]
CHCHD1	2.06346	0.000919991	4	0.0898856	coiled-coil-helix-coiled-coil-helix domain containing 1 [Source:HGNC Symbol;Acc:HGNC:23518]
PAN3	2.05657	0.00097999	4	0.0941793	PAN3 poly(A) specific ribonuclease subunit [Source:HGNC Symbol;Acc:HGNC:29991]
KAT2A	2.05296	0.00098999	4	0.0941793	lysine acetyltransferase 2A [Source:HGNC Symbol;Acc:HGNC:4201]
SRP9	2.05254	0.00098999	4	0.0941793	signal recognition particle 9 [Source:HGNC Symbol;Acc:HGNC:11304]
GLS	2.05229	0.00098999	4	0.0941793	glutaminase [Source:HGNC Symbol;Acc:HGNC:4331]
KCNMB2	2.0271	0.00117999	4	0.107177	potassium calcium-activated channel subfamily M regulatory beta subunit 2 [Source:HGNC Symbol;Acc:HGNC:6286]
SF3B1	2.02638	0.00117999	4	0.107177	splicing factor 3b subunit 1 [Source:HGNC Symbol;Acc:HGNC:10768]
EIF4E2	2.01964	0.00121999	4	0.108981	eukaryotic translation initiation factor 4E family member 2 [Source:HGNC Symbol;Acc:HGNC:3293]
NUS1	2.01939	0.00121999	4	0.108981	NUS1 dehydrodolichyl diphosphate synthase subunit [Source:HGNC Symbol;Acc:HGNC:21042]
TTI2	2.01667	0.00122999	4	0.108981	TELO2 interacting protein 2 [Source:HGNC Symbol;Acc:HGNC:26262]
MRPS11	2.00815	0.00127999	4	0.109086	mitochondrial ribosomal protein S11 [Source:HGNC Symbol;Acc:HGNC:14050]
CTF1	2.00494	0.00726993	3	0.279783	cardiotrophin 1 [Source:HGNC Symbol;Acc:HGNC:2499]
UPK1A	2.00357	0.00129999	4	0.109086	uroplakin 1A [Source:HGNC Symbol;Acc:HGNC:12577]
MARS2	2.00231	0.00129999	4	0.109086	methionyl-tRNA synthetase 2, mitochondrial [Source:HGNC Symbol;Acc:HGNC:25133]
PCP4L1	2.00129	0.00129999	4	0.109086	Purkinje cell protein 4 like 1 [Source:HGNC Symbol;Acc:HGNC:20448]
MORF4L1	1.99967	0.00129999	4	0.109086	mortality factor 4 like 1 [Source:HGNC Symbol;Acc:HGNC:16989]
MCTS1	1.99895	0.00129999	4	0.109086	MCTS1, re-initiation and release factor [Source:HGNC Symbol;Acc:HGNC:23357]
SAMD4A	1.98747	0.00135999	4	0.109086	sterile alpha motif domain containing 4A [Source:HGNC Symbol;Acc:HGNC:23023]
C1QTNF5	1.9861	0.00136999	4	0.109086	C1q and TNF related 5 [Source:HGNC Symbol;Acc:HGNC:14344]
DHRS12	1.9844	0.00136999	4	0.109086	dehydrogenase/reductase 12 [Source:HGNC Symbol;Acc:HGNC:25832]
UBE2K	1.98211	0.00136999	4	0.109086	ubiquitin conjugating enzyme E2 K [Source:HGNC Symbol;Acc:HGNC:4914]
ATAD1	1.97986	0.00136999	4	0.109086	ATPase family, AAA domain containing 1 [Source:HGNC Symbol;Acc:HGNC:25903]
PITX1	1.97969	0.00136999	4	0.109086	paired like homeodomain 1 [Source:HGNC Symbol;Acc:HGNC:9004]
COPS2	1.97903	0.00136999	4	0.109086	COP9 signalosome subunit 2 [Source:HGNC Symbol;Acc:HGNC:30747]
FREM2	1.97553	0.00138999	4	0.109712	FRAS1 related extracellular matrix protein 2 [Source:HGNC Symbol;Acc:HGNC:25396]
EIF2B5	1.96782	0.00144999	4	0.11211	eukaryotic translation initiation factor 2B subunit epsilon [Source:HGNC Symbol;Acc:HGNC:3261]
DEXI	1.9596	0.00145999	4	0.11211	Dexi homolog [Source:HGNC Symbol;Acc:HGNC:13267]
MRPS7	1.9571	0.00146999	4	0.11211	mitochondrial ribosomal protein S7 [Source:HGNC Symbol;Acc:HGNC:14499]
CCDC42	1.95559	0.00146999	4	0.11211	coiled-coil domain containing 42 [Source:HGNC Symbol;Acc:HGNC:26528]
UBR5	1.95445	0.00146999	4	0.11211	ubiquitin protein ligase E3 component n-recognin 5 [Source:HGNC Symbol;Acc:HGNC:16806]
MRPS31	1.94486	0.00152998	4	0.115709	mitochondrial ribosomal protein S31 [Source:HGNC Symbol;Acc:HGNC:16632]
UBE2V1	1.94202	0.0783292	1	0.640055	ubiquitin conjugating enzyme E2 V1 [Source:HGNC Symbol;Acc:HGNC:12494]
CTSZ	1.94106	0.00906991	3	0.303029	cathepsin Z [Source:HGNC Symbol;Acc:HGNC:2547]
ECEL1	1.9386	0.00156998	4	0.11678	endothelin converting enzyme like 1 [Source:HGNC Symbol;Acc:HGNC:3147]
KIAA0391	1.92857	0.00941991	3	0.308412	KIAA0391 [Source:HGNC Symbol;Acc:HGNC:19958]
EIF3L	1.92734	0.00165998	4	0.120499	eukaryotic translation initiation factor 3 subunit L [Source:HGNC Symbol;Acc:HGNC:18138]
ERAL1	1.92135	0.00169998	4	0.121451	Era like 12S mitochondrial rRNA chaperone 1 [Source:HGNC Symbol;Acc:HGNC:3424]
HIST1H3H	1.92098	0.0212898	2	0.429	histone cluster 1 H3 family member h [Source:HGNC Symbol;Acc:HGNC:4775]
CCDC101	1.91845	0.00171998	4	0.122396	NA
SOCS1	1.91639	0.00172998	4	0.122625	suppressor of cytokine signaling 1 [Source:HGNC Symbol;Acc:HGNC:19383]
RNPS1	1.91438	0.00173998	4	0.122852	RNA binding protein with serine rich domain 1 [Source:HGNC Symbol;Acc:HGNC:10080]
MSMB	1.91369	0.0100899	3	0.314209	microseminoprotein beta [Source:HGNC Symbol;Acc:HGNC:7372]
ATP5O	1.91146	0.00176998	4	0.124002	ATP synthase, H+ transporting, mitochondrial F1 complex, O subunit [Source:HGNC Symbol;Acc:HGNC:850]
FBXL14	1.91137	0.00176998	4	0.124002	F-box and leucine rich repeat protein 14 [Source:HGNC Symbol;Acc:HGNC:28624]
PGRMC2	1.90104	0.00191998	4	0.132457	progesterone receptor membrane component 2 [Source:HGNC Symbol;Acc:HGNC:16089]
PRNP	1.89816	0.00194998	4	0.132503	prion protein [Source:HGNC Symbol;Acc:HGNC:9449]
PHF12	1.89783	0.00194998	4	0.132503	PHD finger protein 12 [Source:HGNC Symbol;Acc:HGNC:20816]
SNX6	1.89761	0.00194998	4	0.132503	sorting nexin 6 [Source:HGNC Symbol;Acc:HGNC:14970]
G6PC3	1.89607	0.00196998	4	0.133361	glucose-6-phosphatase catalytic subunit 3 [Source:HGNC Symbol;Acc:HGNC:24861]
FGF19	1.89334	0.0108999	3	0.324573	fibroblast growth factor 19 [Source:HGNC Symbol;Acc:HGNC:3675]
FAF2	1.88324	0.00206998	4	0.139089	Fas associated factor family member 2 [Source:HGNC Symbol;Acc:HGNC:24666]
SMG8	1.87584	0.0116999	3	0.333121	SMG8, nonsense mediated mRNA decay factor [Source:HGNC Symbol;Acc:HGNC:25551]
FEM1C	1.87496	0.00211998	4	0.139849	fem-1 homolog C [Source:HGNC Symbol;Acc:HGNC:16933]
RBM33	1.86773	0.00223998	4	0.147228	RNA binding motif protein 33 [Source:HGNC Symbol;Acc:HGNC:27223]
RAPGEF6	1.86439	0.00227998	4	0.149314	Rap guanine nucleotide exchange factor 6 [Source:HGNC Symbol;Acc:HGNC:20655]
LILRA5	1.8632	0.00229998	4	0.14954	leukocyte immunoglobulin like receptor A5 [Source:HGNC Symbol;Acc:HGNC:16309]
ZBTB12	1.86212	0.00230998	4	0.149652	zinc finger and BTB domain containing 12 [Source:HGNC Symbol;Acc:HGNC:19066]
EIF2B4	1.86077	0.00231998	4	0.149763	eukaryotic translation initiation factor 2B subunit delta [Source:HGNC Symbol;Acc:HGNC:3260]
HIST1H2AM	1.85761	0.0124999	3	0.344965	histone cluster 1 H2A family member m [Source:HGNC Symbol;Acc:HGNC:4735]
LASP1	1.84879	0.00247998	4	0.158956	LIM and SH3 protein 1 [Source:HGNC Symbol;Acc:HGNC:6513]
DHX15	1.83888	0.00263997	4	0.164654	DEAH-box helicase 15 [Source:HGNC Symbol;Acc:HGNC:2738]
MRPS10	1.83732	0.00264997	4	0.164654	mitochondrial ribosomal protein S10 [Source:HGNC Symbol;Acc:HGNC:14502]
GRPEL1	1.8362	0.00265997	4	0.164654	GrpE like 1, mitochondrial [Source:HGNC Symbol;Acc:HGNC:19696]
FLII	1.82928	0.00270997	4	0.167177	FLII, actin remodeling protein [Source:HGNC Symbol;Acc:HGNC:3750]
XIAP	1.82273	0.00281997	4	0.172783	X-linked inhibitor of apoptosis [Source:HGNC Symbol;Acc:HGNC:592]
MAT2A	1.81658	0.00292997	4	0.177121	methionine adenosyltransferase 2A [Source:HGNC Symbol;Acc:HGNC:6904]
GPR107	1.81596	0.0143599	3	0.371875	G protein-coupled receptor 107 [Source:HGNC Symbol;Acc:HGNC:17830]
UBIAD1	1.81343	0.00296997	4	0.178346	UbiA prenyltransferase domain containing 1 [Source:HGNC Symbol;Acc:HGNC:30791]
MARC1	1.81202	0.0278197	2	0.47833	mitochondrial amidoxime reducing component 1 [Source:HGNC Symbol;Acc:HGNC:26189]
NPHS2	1.81044	0.00297997	4	0.178354	NPHS2, podocin [Source:HGNC Symbol;Acc:HGNC:13394]
LBP	1.80871	0.00298997	4	0.178362	lipopolysaccharide binding protein [Source:HGNC Symbol;Acc:HGNC:6517]
SARM1	1.79648	0.00317997	4	0.185398	sterile alpha and TIR motif containing 1 [Source:HGNC Symbol;Acc:HGNC:17074]
IRF2BP2	1.79578	0.00318997	4	0.185398	interferon regulatory factor 2 binding protein 2 [Source:HGNC Symbol;Acc:HGNC:21729]
GNB2L1	1.79076	0.00323997	4	0.1877	NA
MARCH8	1.78959	0.0155998	3	0.381037	membrane associated ring-CH-type finger 8 [Source:HGNC Symbol;Acc:HGNC:23356]
SUPV3L1	1.785	0.00334997	4	0.191616	Suv3 like RNA helicase [Source:HGNC Symbol;Acc:HGNC:11471]
RPRD2	1.78461	0.00334997	4	0.191616	regulation of nuclear pre-mRNA domain containing 2 [Source:HGNC Symbol;Acc:HGNC:29039]
GNAS	1.77924	0.00348997	4	0.196514	GNAS complex locus [Source:HGNC Symbol;Acc:HGNC:4392]
ASB2	1.77625	0.0161198	3	0.38311	ankyrin repeat and SOCS box containing 2 [Source:HGNC Symbol;Acc:HGNC:16012]
WIPF2	1.77569	0.00353996	4	0.1986	WAS/WASL interacting protein family member 2 [Source:HGNC Symbol;Acc:HGNC:30923]
DROSHA	1.77185	0.00363996	4	0.202174	drosha ribonuclease III [Source:HGNC Symbol;Acc:HGNC:17904]
TGIF2LX	1.76854	0.105609	1	0.68885	TGFB induced factor homeobox 2 like, X-linked [Source:HGNC Symbol;Acc:HGNC:18570]
NFKBIL1	1.76466	0.0167798	3	0.392708	NFKB inhibitor like 1 [Source:HGNC Symbol;Acc:HGNC:7800]
NDST1	1.76457	0.00377996	4	0.207039	N-deacetylase and N-sulfotransferase 1 [Source:HGNC Symbol;Acc:HGNC:7680]
CD74	1.76322	0.00379996	4	0.207505	CD74 molecule [Source:HGNC Symbol;Acc:HGNC:1697]
TMEM256	1.76203	0.00381996	4	0.207888	transmembrane protein 256 [Source:HGNC Symbol;Acc:HGNC:28618]
AGPAT2	1.7612	0.00382996	4	0.207888	1-acylglycerol-3-phosphate O-acyltransferase 2 [Source:HGNC Symbol;Acc:HGNC:325]
GPC1	1.75646	0.0171698	3	0.392841	glypican 1 [Source:HGNC Symbol;Acc:HGNC:4449]
TNNT2	1.75605	0.00390996	4	0.210873	troponin T2, cardiac type [Source:HGNC Symbol;Acc:HGNC:11949]
KCNT1	1.75551	0.00391996	4	0.210873	potassium sodium-activated channel subfamily T member 1 [Source:HGNC Symbol;Acc:HGNC:18865]
KLHL11	1.75489	0.00393996	4	0.21132	kelch like family member 11 [Source:HGNC Symbol;Acc:HGNC:19008]
OLA1	1.75392	0.00395996	4	0.211764	Obg like ATPase 1 [Source:HGNC Symbol;Acc:HGNC:28833]
C1orf74	1.74983	0.00403996	4	0.214771	chromosome 1 open reading frame 74 [Source:HGNC Symbol;Acc:HGNC:26319]
EHMT1	1.74905	0.00406996	4	0.215732	euchromatic histone lysine methyltransferase 1 [Source:HGNC Symbol;Acc:HGNC:24650]
RAD50	1.74516	0.0178998	3	0.402137	RAD50 double strand break repair protein [Source:HGNC Symbol;Acc:HGNC:9816]
LTB4R2	1.7432	0.00419996	4	0.220681	leukotriene B4 receptor 2 [Source:HGNC Symbol;Acc:HGNC:19260]
TRAK2	1.74146	0.00423996	4	0.221261	trafficking kinesin protein 2 [Source:HGNC Symbol;Acc:HGNC:13206]
FASLG	1.73948	0.00424996	4	0.221261	Fas ligand [Source:HGNC Symbol;Acc:HGNC:11936]
FAM117B	1.73906	0.00425996	4	0.221261	family with sequence similarity 117 member B [Source:HGNC Symbol;Acc:HGNC:14440]
XRN1	1.73557	0.00433996	4	0.224128	5'-3' exoribonuclease 1 [Source:HGNC Symbol;Acc:HGNC:30654]
PFDN2	1.7318	0.00442996	4	0.226831	prefoldin subunit 2 [Source:HGNC Symbol;Acc:HGNC:8867]
OPA1	1.72975	0.00447996	4	0.228099	OPA1, mitochondrial dynamin like GTPase [Source:HGNC Symbol;Acc:HGNC:8140]
GOLT1A	1.72793	0.00449996	4	0.228474	golgi transport 1A [Source:HGNC Symbol;Acc:HGNC:24766]
AIFM3	1.72444	0.00461995	4	0.232177	apoptosis inducing factor, mitochondria associated 3 [Source:HGNC Symbol;Acc:HGNC:26398]
SUGT1	1.72269	0.00464995	4	0.232177	SGT1 homolog, MIS12 kinetochore complex assembly cochaperone [Source:HGNC Symbol;Acc:HGNC:16987]
UBE2M	1.72154	0.00469995	4	0.233096	ubiquitin conjugating enzyme E2 M [Source:HGNC Symbol;Acc:HGNC:12491]
MSL2	1.72109	0.00470995	4	0.233096	MSL complex subunit 2 [Source:HGNC Symbol;Acc:HGNC:25544]
ZNF419	1.71934	0.00471995	4	0.233096	zinc finger protein 419 [Source:HGNC Symbol;Acc:HGNC:20648]
ANKRD18B	1.71743	0.114899	1	0.703944	ankyrin repeat domain 18B [Source:HGNC Symbol;Acc:HGNC:23644]
RBFOX2	1.71704	0.00478995	4	0.233567	RNA binding fox-1 homolog 2 [Source:HGNC Symbol;Acc:HGNC:9906]
ARF1	1.7168	0.00478995	4	0.233567	ADP ribosylation factor 1 [Source:HGNC Symbol;Acc:HGNC:652]
ATP6V0C	1.71532	0.0193198	3	0.416797	ATPase H+ transporting V0 subunit c [Source:HGNC Symbol;Acc:HGNC:855]
SCFD1	1.71523	0.00480995	4	0.233567	sec1 family domain containing 1 [Source:HGNC Symbol;Acc:HGNC:20726]
MRPL17	1.71444	0.00481995	4	0.233567	mitochondrial ribosomal protein L17 [Source:HGNC Symbol;Acc:HGNC:14053]
MRFAP1	1.7139	0.00481995	4	0.233567	Morf4 family associated protein 1 [Source:HGNC Symbol;Acc:HGNC:24549]
PRDM10	1.7138	0.00481995	4	0.233567	PR/SET domain 10 [Source:HGNC Symbol;Acc:HGNC:13995]
MRPS14	1.70762	0.00491995	4	0.235116	mitochondrial ribosomal protein S14 [Source:HGNC Symbol;Acc:HGNC:14049]
ERBB2	1.70737	0.00491995	4	0.235116	erb-b2 receptor tyrosine kinase 2 [Source:HGNC Symbol;Acc:HGNC:3430]
LEO1	1.70156	0.00499995	4	0.237202	LEO1 homolog, Paf1/RNA polymerase II complex component [Source:HGNC Symbol;Acc:HGNC:30401]
ZDHHC12	1.69392	0.00516995	4	0.241774	zinc finger DHHC-type containing 12 [Source:HGNC Symbol;Acc:HGNC:19159]
OPN1LW	1.6937	0.119869	1	0.71015	opsin 1, long wave sensitive [Source:HGNC Symbol;Acc:HGNC:9936]
RFXAP	1.69339	0.00517995	4	0.241774	regulatory factor X associated protein [Source:HGNC Symbol;Acc:HGNC:9988]
DHRS11	1.69263	0.00518995	4	0.241774	dehydrogenase/reductase 11 [Source:HGNC Symbol;Acc:HGNC:28639]
SGSH	1.69246	0.00518995	4	0.241774	N-sulfoglucosamine sulfohydrolase [Source:HGNC Symbol;Acc:HGNC:10818]
AFF4	1.68833	0.00528995	4	0.244542	AF4/FMR2 family member 4 [Source:HGNC Symbol;Acc:HGNC:17869]
EIF2S1	1.68668	0.00530995	4	0.24484	eukaryotic translation initiation factor 2 subunit alpha [Source:HGNC Symbol;Acc:HGNC:3265]
GSR	1.68277	0.0384396	2	0.528932	glutathione-disulfide reductase [Source:HGNC Symbol;Acc:HGNC:4623]
BGLAP	1.68261	0.00540995	4	0.248185	bone gamma-carboxyglutamate protein [Source:HGNC Symbol;Acc:HGNC:1043]
MRPL20	1.68198	0.00543995	4	0.248929	mitochondrial ribosomal protein L20 [Source:HGNC Symbol;Acc:HGNC:14478]
C17orf72	1.67664	0.00556994	4	0.252957	NA
GRK6	1.67499	0.00568994	4	0.25507	G protein-coupled receptor kinase 6 [Source:HGNC Symbol;Acc:HGNC:4545]
ASB16	1.6746	0.0221698	3	0.439101	ankyrin repeat and SOCS box containing 16 [Source:HGNC Symbol;Acc:HGNC:19768]
SLC2A8	1.67431	0.00570994	4	0.25507	solute carrier family 2 member 8 [Source:HGNC Symbol;Acc:HGNC:13812]
THOC5	1.67362	0.00570994	4	0.25507	THO complex 5 [Source:HGNC Symbol;Acc:HGNC:19074]
ZNF493	1.67286	0.0222298	3	0.439242	zinc finger protein 493 [Source:HGNC Symbol;Acc:HGNC:23708]
DUSP10	1.66988	0.00577994	4	0.25507	dual specificity phosphatase 10 [Source:HGNC Symbol;Acc:HGNC:3065]
FCRL4	1.66791	0.00579994	4	0.25507	Fc receptor like 4 [Source:HGNC Symbol;Acc:HGNC:18507]
CCR10	1.66751	0.00579994	4	0.25507	C-C motif chemokine receptor 10 [Source:HGNC Symbol;Acc:HGNC:4474]
SBF2	1.6633	0.00591994	4	0.259087	SET binding factor 2 [Source:HGNC Symbol;Acc:HGNC:2135]
ZNF580	1.66204	0.00596994	4	0.259391	zinc finger protein 580 [Source:HGNC Symbol;Acc:HGNC:29473]
FAM50A	1.65645	0.00613994	4	0.265097	family with sequence similarity 50 member A [Source:HGNC Symbol;Acc:HGNC:18786]
ATP2B4	1.65506	0.00615994	4	0.265097	ATPase plasma membrane Ca2+ transporting 4 [Source:HGNC Symbol;Acc:HGNC:817]
METTL10	1.65452	0.00615994	4	0.265097	NA
EGFL7	1.65445	0.0235798	3	0.449583	EGF like domain multiple 7 [Source:HGNC Symbol;Acc:HGNC:20594]
CAMLG	1.65346	0.00619994	4	0.26558	calcium modulating ligand [Source:HGNC Symbol;Acc:HGNC:1471]
CPXM2	1.65208	0.00622994	4	0.26558	carboxypeptidase X, M14 family member 2 [Source:HGNC Symbol;Acc:HGNC:26977]
ATP6V1G1	1.64956	0.00628994	4	0.266477	ATPase H+ transporting V1 subunit G1 [Source:HGNC Symbol;Acc:HGNC:864]
MARCH5	1.64931	0.00628994	4	0.266477	membrane associated ring-CH-type finger 5 [Source:HGNC Symbol;Acc:HGNC:26025]
WSB1	1.64903	0.00629994	4	0.266477	WD repeat and SOCS box containing 1 [Source:HGNC Symbol;Acc:HGNC:19221]
DTYMK	1.64799	0.00632994	4	0.266698	deoxythymidylate kinase [Source:HGNC Symbol;Acc:HGNC:3061]
NCBP1	1.64566	0.00637994	4	0.26818	nuclear cap binding protein subunit 1 [Source:HGNC Symbol;Acc:HGNC:7658]
PTK2	1.64046	0.00656993	4	0.271743	protein tyrosine kinase 2 [Source:HGNC Symbol;Acc:HGNC:9611]
FGFBP3	1.6389	0.00661993	4	0.272147	fibroblast growth factor binding protein 3 [Source:HGNC Symbol;Acc:HGNC:23428]
COX4I2	1.63832	0.00662993	4	0.272147	cytochrome c oxidase subunit 4I2 [Source:HGNC Symbol;Acc:HGNC:16232]
ZNF91	1.63826	0.130679	1	0.726551	zinc finger protein 91 [Source:HGNC Symbol;Acc:HGNC:13166]
TIMELESS	1.63582	0.00665993	4	0.272349	timeless circadian regulator [Source:HGNC Symbol;Acc:HGNC:11813]
ALLC	1.63449	0.00669993	4	0.273366	allantoicase [Source:HGNC Symbol;Acc:HGNC:17377]
PUM2	1.63377	0.0250397	3	0.459953	pumilio RNA binding family member 2 [Source:HGNC Symbol;Acc:HGNC:14958]
LMNB1	1.63332	0.00672993	4	0.273972	lamin B1 [Source:HGNC Symbol;Acc:HGNC:6637]
DARS2	1.63032	0.00683993	4	0.276581	aspartyl-tRNA synthetase 2, mitochondrial [Source:HGNC Symbol;Acc:HGNC:25538]
STARD3	1.62941	0.00689993	4	0.277147	StAR related lipid transfer domain containing 3 [Source:HGNC Symbol;Acc:HGNC:17579]
NME9	1.62761	0.00697993	4	0.277409	NME/NM23 family member 9 [Source:HGNC Symbol;Acc:HGNC:21343]
MRPL44	1.62756	0.00697993	4	0.277409	mitochondrial ribosomal protein L44 [Source:HGNC Symbol;Acc:HGNC:16650]
RABEP2	1.62728	0.00701993	4	0.277409	rabaptin, RAB GTPase binding effector protein 2 [Source:HGNC Symbol;Acc:HGNC:24817]
TMED2	1.62629	0.00703993	4	0.277409	transmembrane p24 trafficking protein 2 [Source:HGNC Symbol;Acc:HGNC:16996]
MAPKBP1	1.62582	0.00704993	4	0.277409	mitogen-activated protein kinase binding protein 1 [Source:HGNC Symbol;Acc:HGNC:29536]
N4BP2	1.62562	0.00705993	4	0.277409	NEDD4 binding protein 2 [Source:HGNC Symbol;Acc:HGNC:29851]
NFAT5	1.62542	0.00705993	4	0.277409	nuclear factor of activated T-cells 5 [Source:HGNC Symbol;Acc:HGNC:7774]
TMEM223	1.62253	0.00716993	4	0.279303	transmembrane protein 223 [Source:HGNC Symbol;Acc:HGNC:28464]
CDC7	1.62071	0.00721993	4	0.279783	cell division cycle 7 [Source:HGNC Symbol;Acc:HGNC:1745]
MRPL38	1.62	0.0261697	3	0.467378	mitochondrial ribosomal protein L38 [Source:HGNC Symbol;Acc:HGNC:14033]
TGFB2	1.61997	0.00724993	4	0.279783	transforming growth factor beta 2 [Source:HGNC Symbol;Acc:HGNC:11768]
C17orf53	1.61951	0.0262097	3	0.467378	chromosome 17 open reading frame 53 [Source:HGNC Symbol;Acc:HGNC:28460]
AHNAK2	1.61836	0.0448596	2	0.55105	AHNAK nucleoprotein 2 [Source:HGNC Symbol;Acc:HGNC:20125]
MRPS26	1.61732	0.00729993	4	0.279783	mitochondrial ribosomal protein S26 [Source:HGNC Symbol;Acc:HGNC:14045]
SDC1	1.6156	0.00736993	4	0.279783	syndecan 1 [Source:HGNC Symbol;Acc:HGNC:10658]
BCL2L1	1.61549	0.00736993	4	0.279783	BCL2 like 1 [Source:HGNC Symbol;Acc:HGNC:992]
C17orf59	1.61535	0.00736993	4	0.279783	NA
PTCD3	1.61301	0.00741993	4	0.279783	pentatricopeptide repeat domain 3 [Source:HGNC Symbol;Acc:HGNC:24717]
SHBG	1.61254	0.00742993	4	0.279783	sex hormone binding globulin [Source:HGNC Symbol;Acc:HGNC:10839]
PEMT	1.61242	0.00742993	4	0.279783	phosphatidylethanolamine N-methyltransferase [Source:HGNC Symbol;Acc:HGNC:8830]
TMEM70	1.61203	0.00742993	4	0.279783	transmembrane protein 70 [Source:HGNC Symbol;Acc:HGNC:26050]
METTL2B	1.61127	0.136539	1	0.734773	methyltransferase like 2B [Source:HGNC Symbol;Acc:HGNC:18272]
RFTN2	1.60992	0.00752992	4	0.281744	raftlin family member 2 [Source:HGNC Symbol;Acc:HGNC:26402]
DNM1	1.60951	0.00753992	4	0.281744	dynamin 1 [Source:HGNC Symbol;Acc:HGNC:2972]
HSPBP1	1.60943	0.00753992	4	0.281744	HSPA (Hsp70) binding protein 1 [Source:HGNC Symbol;Acc:HGNC:24989]
JAKMIP1	1.60912	0.00754992	4	0.281744	janus kinase and microtubule interacting protein 1 [Source:HGNC Symbol;Acc:HGNC:26460]
TP53INP2	1.60882	0.00755992	4	0.281744	tumor protein p53 inducible nuclear protein 2 [Source:HGNC Symbol;Acc:HGNC:16104]
APOL4	1.60846	0.137029	1	0.734773	apolipoprotein L4 [Source:HGNC Symbol;Acc:HGNC:14867]
PCDHB6	1.60679	0.00762992	4	0.283767	protocadherin beta 6 [Source:HGNC Symbol;Acc:HGNC:8691]
THOC3	1.6052	0.00765992	4	0.284086	THO complex 3 [Source:HGNC Symbol;Acc:HGNC:19072]
GPATCH8	1.6046	0.00766992	4	0.284086	G-patch domain containing 8 [Source:HGNC Symbol;Acc:HGNC:29066]
TBC1D9B	1.6015	0.00773992	4	0.284927	TBC1 domain family member 9B [Source:HGNC Symbol;Acc:HGNC:29097]
TTN	1.60077	0.00776992	4	0.28545	titin [Source:HGNC Symbol;Acc:HGNC:12403]
KBTBD7	1.59767	0.00787992	4	0.287521	kelch repeat and BTB domain containing 7 [Source:HGNC Symbol;Acc:HGNC:25266]
YBX1	1.59556	0.00793992	4	0.288544	Y-box binding protein 1 [Source:HGNC Symbol;Acc:HGNC:8014]
CERKL	1.5952	0.00794992	4	0.288544	ceramide kinase like [Source:HGNC Symbol;Acc:HGNC:21699]
CPSF4	1.59484	0.00796992	4	0.28869	cleavage and polyadenylation specific factor 4 [Source:HGNC Symbol;Acc:HGNC:2327]
SLC6A5	1.59288	0.00806992	4	0.290046	solute carrier family 6 member 5 [Source:HGNC Symbol;Acc:HGNC:11051]
TUBD1	1.59121	0.00810992	4	0.290046	tubulin delta 1 [Source:HGNC Symbol;Acc:HGNC:16811]
SOHLH2	1.59086	0.0287597	3	0.486279	spermatogenesis and oogenesis specific basic helix-loop-helix 2 [Source:HGNC Symbol;Acc:HGNC:26026]
ADCYAP1	1.59032	0.00814992	4	0.290046	adenylate cyclase activating polypeptide 1 [Source:HGNC Symbol;Acc:HGNC:241]
ORAOV1	1.58941	0.00816992	4	0.290046	oral cancer overexpressed 1 [Source:HGNC Symbol;Acc:HGNC:17589]
HSD11B2	1.58871	0.00816992	4	0.290046	hydroxysteroid 11-beta dehydrogenase 2 [Source:HGNC Symbol;Acc:HGNC:5209]
MOB4	1.58852	0.00816992	4	0.290046	MOB family member 4, phocein [Source:HGNC Symbol;Acc:HGNC:17261]
CNTN2	1.58786	0.00817992	4	0.290046	contactin 2 [Source:HGNC Symbol;Acc:HGNC:2172]
SPHK2	1.58725	0.00819992	4	0.290046	sphingosine kinase 2 [Source:HGNC Symbol;Acc:HGNC:18859]
PRRC2C	1.58724	0.00819992	4	0.290046	proline rich coiled-coil 2C [Source:HGNC Symbol;Acc:HGNC:24903]
FAM189B	1.58307	0.00825992	4	0.290463	family with sequence similarity 189 member B [Source:HGNC Symbol;Acc:HGNC:1233]
DNAJC2	1.58284	0.0486495	2	0.567019	DnaJ heat shock protein family (Hsp40) member C2 [Source:HGNC Symbol;Acc:HGNC:13192]
IKBKB	1.58184	0.00831992	4	0.291439	inhibitor of nuclear factor kappa B kinase subunit beta [Source:HGNC Symbol;Acc:HGNC:5960]
DNTTIP1	1.58013	0.00836992	4	0.292623	deoxynucleotidyltransferase terminal interacting protein 1 [Source:HGNC Symbol;Acc:HGNC:16160]
COA3	1.57993	0.0297097	3	0.488786	cytochrome c oxidase assembly factor 3 [Source:HGNC Symbol;Acc:HGNC:24990]
CCL7	1.57919	0.0492895	2	0.56951	C-C motif chemokine ligand 7 [Source:HGNC Symbol;Acc:HGNC:10634]
FOXJ3	1.57897	0.00842992	4	0.293413	forkhead box J3 [Source:HGNC Symbol;Acc:HGNC:29178]
GOSR1	1.57897	0.00842992	4	0.293413	golgi SNAP receptor complex member 1 [Source:HGNC Symbol;Acc:HGNC:4430]
HGS	1.57748	0.00848992	4	0.293413	hepatocyte growth factor-regulated tyrosine kinase substrate [Source:HGNC Symbol;Acc:HGNC:4897]
DAGLA	1.5771	0.0299697	3	0.488786	diacylglycerol lipase alpha [Source:HGNC Symbol;Acc:HGNC:1165]
CHUK	1.57597	0.00852991	4	0.294233	conserved helix-loop-helix ubiquitous kinase [Source:HGNC Symbol;Acc:HGNC:1974]
CCNO	1.57527	0.00854991	4	0.294361	cyclin O [Source:HGNC Symbol;Acc:HGNC:18576]
KISS1	1.57407	0.0302097	3	0.490486	KiSS-1 metastasis-suppressor [Source:HGNC Symbol;Acc:HGNC:6341]
PWWP2A	1.57209	0.00867991	4	0.298269	PWWP domain containing 2A [Source:HGNC Symbol;Acc:HGNC:29406]
KRT19	1.56981	0.00877991	4	0.299994	keratin 19 [Source:HGNC Symbol;Acc:HGNC:6436]
MSI2	1.56818	0.00886991	4	0.300465	musashi RNA binding protein 2 [Source:HGNC Symbol;Acc:HGNC:18585]
RHOV	1.56723	0.00889991	4	0.300465	ras homolog family member V [Source:HGNC Symbol;Acc:HGNC:18313]
DNAJA3	1.56723	0.00889991	4	0.300465	DnaJ heat shock protein family (Hsp40) member A3 [Source:HGNC Symbol;Acc:HGNC:11808]
MAPK14	1.56678	0.00890991	4	0.300465	mitogen-activated protein kinase 14 [Source:HGNC Symbol;Acc:HGNC:6876]
MCM3AP	1.56572	0.00893991	4	0.300465	minichromosome maintenance complex component 3 associated protein [Source:HGNC Symbol;Acc:HGNC:6946]
PRTG	1.56131	0.00917991	4	0.305013	protogenin [Source:HGNC Symbol;Acc:HGNC:26373]
MED13	1.5582	0.00933991	4	0.308412	mediator complex subunit 13 [Source:HGNC Symbol;Acc:HGNC:22474]
ZNF32	1.55809	0.00933991	4	0.308412	zinc finger protein 32 [Source:HGNC Symbol;Acc:HGNC:13095]
CLCF1	1.55707	0.00937991	4	0.308412	cardiotrophin like cytokine factor 1 [Source:HGNC Symbol;Acc:HGNC:17412]
KRTAP19-8	1.55684	0.00937991	4	0.308412	keratin associated protein 19-8 [Source:HGNC Symbol;Acc:HGNC:33898]
FASTKD2	1.55634	0.00941991	4	0.308412	FAST kinase domains 2 [Source:HGNC Symbol;Acc:HGNC:29160]
GAS2L2	1.55586	0.0319397	3	0.501256	growth arrest specific 2 like 2 [Source:HGNC Symbol;Acc:HGNC:24846]
CNOT2	1.55449	0.00945991	4	0.308412	CCR4-NOT transcription complex subunit 2 [Source:HGNC Symbol;Acc:HGNC:7878]
RALGPS1	1.55393	0.00946991	4	0.308412	Ral GEF with PH domain and SH3 binding motif 1 [Source:HGNC Symbol;Acc:HGNC:16851]
SMTNL1	1.553	0.0095399	4	0.309576	smoothelin like 1 [Source:HGNC Symbol;Acc:HGNC:32394]
PPP6C	1.55297	0.0095399	4	0.309576	protein phosphatase 6 catalytic subunit [Source:HGNC Symbol;Acc:HGNC:9323]
CARD9	1.55026	0.0096499	4	0.310681	caspase recruitment domain family member 9 [Source:HGNC Symbol;Acc:HGNC:16391]
IGF1R	1.5501	0.0096599	4	0.310681	insulin like growth factor 1 receptor [Source:HGNC Symbol;Acc:HGNC:5465]
MARC2	1.5482	0.0531695	2	0.572495	mitochondrial amidoxime reducing component 2 [Source:HGNC Symbol;Acc:HGNC:26064]
PRPS1	1.54784	0.0097199	4	0.311502	phosphoribosyl pyrophosphate synthetase 1 [Source:HGNC Symbol;Acc:HGNC:9462]
CCNC	1.54782	0.0097199	4	0.311502	cyclin C [Source:HGNC Symbol;Acc:HGNC:1581]
IQCA1	1.54561	0.0098199	4	0.312491	IQ motif containing with AAA domain 1 [Source:HGNC Symbol;Acc:HGNC:26195]
EIF4A1	1.54441	0.0098999	4	0.313381	eukaryotic translation initiation factor 4A1 [Source:HGNC Symbol;Acc:HGNC:3282]
FRZB	1.5442	0.0098999	4	0.313381	frizzled-related protein [Source:HGNC Symbol;Acc:HGNC:3959]
MIF4GD	1.54195	0.0100099	4	0.313422	MIF4G domain containing [Source:HGNC Symbol;Acc:HGNC:24030]
GTF3C5	1.54037	0.0100299	4	0.313422	general transcription factor IIIC subunit 5 [Source:HGNC Symbol;Acc:HGNC:4668]
FDPS	1.54003	0.0335497	3	0.508733	farnesyl diphosphate synthase [Source:HGNC Symbol;Acc:HGNC:3631]
GABRB1	1.54003	0.0100399	4	0.313422	gamma-aminobutyric acid type A receptor beta1 subunit [Source:HGNC Symbol;Acc:HGNC:4081]
JMJD6	1.53954	0.0100399	4	0.313422	arginine demethylase and lysine hydroxylase [Source:HGNC Symbol;Acc:HGNC:19355]
BMPR2	1.53946	0.0336497	3	0.509395	bone morphogenetic protein receptor type 2 [Source:HGNC Symbol;Acc:HGNC:1078]
TAF6	1.53875	0.0100999	4	0.314209	TATA-box binding protein associated factor 6 [Source:HGNC Symbol;Acc:HGNC:11540]
CAPRIN2	1.53703	0.0101999	4	0.314557	caprin family member 2 [Source:HGNC Symbol;Acc:HGNC:21259]
WNK4	1.53658	0.0101999	4	0.314557	WNK lysine deficient protein kinase 4 [Source:HGNC Symbol;Acc:HGNC:14544]
LIMK2	1.5365	0.0101999	4	0.314557	LIM domain kinase 2 [Source:HGNC Symbol;Acc:HGNC:6614]
GRK4	1.53606	0.0102099	4	0.314557	G protein-coupled receptor kinase 4 [Source:HGNC Symbol;Acc:HGNC:4543]
ELMSAN1	1.53394	0.0102799	4	0.314557	ELM2 and Myb/SANT domain containing 1 [Source:HGNC Symbol;Acc:HGNC:19853]
MLX	1.5321	0.0103399	4	0.314636	MLX, MAX dimerization protein [Source:HGNC Symbol;Acc:HGNC:11645]
SCAI	1.53137	0.0103599	4	0.314714	suppressor of cancer cell invasion [Source:HGNC Symbol;Acc:HGNC:26709]
ATP2A2	1.52933	0.0104699	4	0.317522	ATPase sarcoplasmic/endoplasmic reticulum Ca2+ transporting 2 [Source:HGNC Symbol;Acc:HGNC:812]
PIDD	1.52635	0.0105899	4	0.319601	NA
WDR76	1.52519	0.0106399	4	0.319601	WD repeat domain 76 [Source:HGNC Symbol;Acc:HGNC:25773]
KDM5C	1.52491	0.0106399	4	0.319601	lysine demethylase 5C [Source:HGNC Symbol;Acc:HGNC:11114]
FBXO11	1.52454	0.0106599	4	0.319601	F-box protein 11 [Source:HGNC Symbol;Acc:HGNC:13590]
FAM209B	1.52423	0.0563694	2	0.582811	family with sequence similarity 209 member B [Source:HGNC Symbol;Acc:HGNC:16101]
SMARCA2	1.52417	0.0106799	4	0.319601	SWI/SNF related, matrix associated, actin dependent regulator of chromatin, subfamily a, member 2 [Source:HGNC Symbol;Acc:HGNC:11098]
ARSK	1.52395	0.0106799	4	0.319601	arylsulfatase family member K [Source:HGNC Symbol;Acc:HGNC:25239]
SPG20OS	1.52238	0.0566294	2	0.582811	NA
PREB	1.5211	0.0108099	4	0.322722	prolactin regulatory element binding [Source:HGNC Symbol;Acc:HGNC:9356]
CCM2L	1.52092	0.0108199	4	0.322722	CCM2 like scaffolding protein [Source:HGNC Symbol;Acc:HGNC:16153]
CD302	1.5175	0.0356596	3	0.520741	CD302 molecule [Source:HGNC Symbol;Acc:HGNC:30843]
KIF26B	1.51696	0.0109999	4	0.325939	kinesin family member 26B [Source:HGNC Symbol;Acc:HGNC:25484]
SPTB	1.51629	0.0110599	4	0.326113	spectrin beta, erythrocytic [Source:HGNC Symbol;Acc:HGNC:11274]
CYP46A1	1.51626	0.0110599	4	0.326113	cytochrome P450 family 46 subfamily A member 1 [Source:HGNC Symbol;Acc:HGNC:2641]
SV2C	1.51455	0.0111399	4	0.327459	synaptic vesicle glycoprotein 2C [Source:HGNC Symbol;Acc:HGNC:30670]
TMC2	1.51416	0.0111599	4	0.327459	transmembrane channel like 2 [Source:HGNC Symbol;Acc:HGNC:16527]
ROCK2	1.51401	0.0111599	4	0.327459	Rho associated coiled-coil containing protein kinase 2 [Source:HGNC Symbol;Acc:HGNC:10252]
RPRD1B	1.51322	0.0112199	4	0.328686	regulation of nuclear pre-mRNA domain containing 1B [Source:HGNC Symbol;Acc:HGNC:16209]
MRRF	1.51186	0.0112799	4	0.329376	mitochondrial ribosome recycling factor [Source:HGNC Symbol;Acc:HGNC:7234]
KLHL10	1.51183	0.0361696	3	0.524271	kelch like family member 10 [Source:HGNC Symbol;Acc:HGNC:18829]
MRPS16	1.51124	0.0113699	4	0.330935	mitochondrial ribosomal protein S16 [Source:HGNC Symbol;Acc:HGNC:14048]
ZNF181	1.51085	0.0362796	3	0.525024	zinc finger protein 181 [Source:HGNC Symbol;Acc:HGNC:12971]
LOXL1	1.50991	0.0363596	3	0.525282	lysyl oxidase like 1 [Source:HGNC Symbol;Acc:HGNC:6665]
PPP1R15B	1.5095	0.0114799	4	0.333064	protein phosphatase 1 regulatory subunit 15B [Source:HGNC Symbol;Acc:HGNC:14951]
BTBD3	1.50891	0.0115199	4	0.333121	BTB domain containing 3 [Source:HGNC Symbol;Acc:HGNC:15854]
PPIG	1.50682	0.0116399	4	0.333121	peptidylprolyl isomerase G [Source:HGNC Symbol;Acc:HGNC:14650]
AOC2	1.50615	0.0116499	4	0.333121	amine oxidase, copper containing 2 [Source:HGNC Symbol;Acc:HGNC:549]
NUP188	1.50601	0.0116499	4	0.333121	nucleoporin 188 [Source:HGNC Symbol;Acc:HGNC:17859]
KCNH1	1.50465	0.0116999	4	0.333121	potassium voltage-gated channel subfamily H member 1 [Source:HGNC Symbol;Acc:HGNC:6250]
MXD4	1.50425	0.0117199	4	0.333121	MAX dimerization protein 4 [Source:HGNC Symbol;Acc:HGNC:13906]
FOXO1	1.50397	0.0117299	4	0.333121	forkhead box O1 [Source:HGNC Symbol;Acc:HGNC:3819]
TGFB1	1.50356	0.0117399	4	0.333121	transforming growth factor beta 1 [Source:HGNC Symbol;Acc:HGNC:11766]
INSM1	1.50355	0.0117399	4	0.333121	INSM transcriptional repressor 1 [Source:HGNC Symbol;Acc:HGNC:6090]
EIF3M	1.50351	0.0117399	4	0.333121	eukaryotic translation initiation factor 3 subunit M [Source:HGNC Symbol;Acc:HGNC:24460]
CACYBP	1.50277	0.0371696	3	0.526643	calcyclin binding protein [Source:HGNC Symbol;Acc:HGNC:30423]
LTA	1.50193	0.0118399	4	0.333862	lymphotoxin alpha [Source:HGNC Symbol;Acc:HGNC:6709]
DHX58	1.50021	0.0119399	4	0.336158	DExH-box helicase 58 [Source:HGNC Symbol;Acc:HGNC:29517]
ETV4	1.50012	0.0119599	4	0.336197	ETS variant 4 [Source:HGNC Symbol;Acc:HGNC:3493]
MAFF	1.49933	0.0120099	4	0.336556	MAF bZIP transcription factor F [Source:HGNC Symbol;Acc:HGNC:6780]
RELB	1.49872	0.0120699	4	0.337192	RELB proto-oncogene, NF-kB subunit [Source:HGNC Symbol;Acc:HGNC:9956]
MPHOSPH8	1.49449	0.0122999	4	0.343087	M-phase phosphoprotein 8 [Source:HGNC Symbol;Acc:HGNC:29810]
TMEM60	1.4938	0.0123399	4	0.343672	transmembrane protein 60 [Source:HGNC Symbol;Acc:HGNC:21754]
FAM230A	1.49312	0.0123699	4	0.343978	NA
LRRC8A	1.49199	0.0124499	4	0.344965	leucine rich repeat containing 8 VRAC subunit A [Source:HGNC Symbol;Acc:HGNC:19027]
PRKRA	1.49179	0.0124899	4	0.344965	protein activator of interferon induced protein kinase EIF2AK2 [Source:HGNC Symbol;Acc:HGNC:9438]
PTPN7	1.49154	0.0385396	3	0.528932	protein tyrosine phosphatase, non-receptor type 7 [Source:HGNC Symbol;Acc:HGNC:9659]
IRF6	1.49059	0.0125199	4	0.344965	interferon regulatory factor 6 [Source:HGNC Symbol;Acc:HGNC:6121]
RFC3	1.49058	0.0125199	4	0.344965	replication factor C subunit 3 [Source:HGNC Symbol;Acc:HGNC:9971]
GCNT7	1.49018	0.0125399	4	0.34499	glucosaminyl (N-acetyl) transferase family member 7 [Source:HGNC Symbol;Acc:HGNC:16099]
PHPT1	1.48985	0.0125599	4	0.345015	phosphohistidine phosphatase 1 [Source:HGNC Symbol;Acc:HGNC:30033]
ZBTB7B	1.48982	0.0387296	3	0.529129	zinc finger and BTB domain containing 7B [Source:HGNC Symbol;Acc:HGNC:18668]
ZBTB18	1.48962	0.0125799	4	0.34504	zinc finger and BTB domain containing 18 [Source:HGNC Symbol;Acc:HGNC:13030]
TYW5	1.4872	0.0126899	4	0.34648	tRNA-yW synthesizing protein 5 [Source:HGNC Symbol;Acc:HGNC:26754]
SYNGR2	1.48698	0.0390896	3	0.530448	synaptogyrin 2 [Source:HGNC Symbol;Acc:HGNC:11499]
FAM69B	1.48631	0.0127399	4	0.346797	family with sequence similarity 69 member B [Source:HGNC Symbol;Acc:HGNC:28290]
EFNA5	1.48542	0.0127999	4	0.347906	ephrin A5 [Source:HGNC Symbol;Acc:HGNC:3225]
USP27X	1.48291	0.0129399	4	0.349913	ubiquitin specific peptidase 27, X-linked [Source:HGNC Symbol;Acc:HGNC:13486]
LRRC3C	1.48252	0.0129499	4	0.349913	leucine rich repeat containing 3C [Source:HGNC Symbol;Acc:HGNC:40034]
HSPA5	1.48211	0.0129699	4	0.349913	heat shock protein family A (Hsp70) member 5 [Source:HGNC Symbol;Acc:HGNC:5238]
MFN1	1.48158	0.0129799	4	0.349913	mitofusin 1 [Source:HGNC Symbol;Acc:HGNC:18262]
PITHD1	1.47972	0.0130199	4	0.3502	PITH domain containing 1 [Source:HGNC Symbol;Acc:HGNC:25022]
NFYB	1.47604	0.0132199	4	0.355051	nuclear transcription factor Y subunit beta [Source:HGNC Symbol;Acc:HGNC:7805]
SHROOM1	1.47562	0.0132399	4	0.35506	shroom family member 1 [Source:HGNC Symbol;Acc:HGNC:24084]
CSF3	1.47478	0.0132999	4	0.356141	colony stimulating factor 3 [Source:HGNC Symbol;Acc:HGNC:2438]
BRINP3	1.46959	0.0136699	4	0.36442	BMP/retinoic acid inducible neural specific 3 [Source:HGNC Symbol;Acc:HGNC:22393]
C3AR1	1.46831	0.0137399	4	0.364681	complement C3a receptor 1 [Source:HGNC Symbol;Acc:HGNC:1319]
ATAD5	1.46725	0.0138299	4	0.365724	ATPase family, AAA domain containing 5 [Source:HGNC Symbol;Acc:HGNC:25752]
LRP6	1.46572	0.0138999	4	0.366239	LDL receptor related protein 6 [Source:HGNC Symbol;Acc:HGNC:6698]
ARSI	1.46566	0.0138999	4	0.366239	arylsulfatase family member I [Source:HGNC Symbol;Acc:HGNC:32521]
COX11	1.46327	0.0141099	4	0.370913	COX11, cytochrome c oxidase copper chaperone [Source:HGNC Symbol;Acc:HGNC:2261]
CAMK2B	1.46196	0.0422396	3	0.543882	calcium/calmodulin dependent protein kinase II beta [Source:HGNC Symbol;Acc:HGNC:1461]
DNAJC3	1.46158	0.0141699	4	0.370913	DnaJ heat shock protein family (Hsp40) member C3 [Source:HGNC Symbol;Acc:HGNC:9439]
BCL2L14	1.46137	0.0141799	4	0.370913	BCL2 like 14 [Source:HGNC Symbol;Acc:HGNC:16657]
RPRML	1.46011	0.0142199	4	0.371422	reprimo like [Source:HGNC Symbol;Acc:HGNC:32422]
KRT13	1.45908	0.0142899	4	0.371875	keratin 13 [Source:HGNC Symbol;Acc:HGNC:6415]
CCDC19	1.45737	0.0143899	4	0.371875	NA
MRPL36	1.45702	0.0143899	4	0.371875	mitochondrial ribosomal protein L36 [Source:HGNC Symbol;Acc:HGNC:14490]
GAL3ST1	1.45645	0.0144099	4	0.371875	galactose-3-O-sulfotransferase 1 [Source:HGNC Symbol;Acc:HGNC:24240]
PPAPDC3	1.45433	0.0145499	4	0.371875	NA
CHD7	1.45429	0.0145499	4	0.371875	chromodomain helicase DNA binding protein 7 [Source:HGNC Symbol;Acc:HGNC:20626]
LZTS2	1.45407	0.0145499	4	0.371875	leucine zipper tumor suppressor 2 [Source:HGNC Symbol;Acc:HGNC:29381]
CISD3	1.45364	0.0145499	4	0.371875	CDGSH iron sulfur domain 3 [Source:HGNC Symbol;Acc:HGNC:27578]
RGS4	1.453	0.0145799	4	0.371875	regulator of G protein signaling 4 [Source:HGNC Symbol;Acc:HGNC:10000]
MIEN1	1.4529	0.0145799	4	0.371875	migration and invasion enhancer 1 [Source:HGNC Symbol;Acc:HGNC:28230]
AGO2	1.45277	0.0145899	4	0.371875	argonaute 2, RISC catalytic component [Source:HGNC Symbol;Acc:HGNC:3263]
REEP2	1.45232	0.0434196	3	0.545132	receptor accessory protein 2 [Source:HGNC Symbol;Acc:HGNC:17975]
OR56B1	1.45223	0.0146199	4	0.371875	olfactory receptor family 56 subfamily B member 1 [Source:HGNC Symbol;Acc:HGNC:15245]
FANCF	1.45139	0.0146699	4	0.371875	Fanconi anemia complementation group F [Source:HGNC Symbol;Acc:HGNC:3587]
MRPS23	1.45034	0.0146899	4	0.371875	mitochondrial ribosomal protein S23 [Source:HGNC Symbol;Acc:HGNC:14509]
DEDD	1.44955	0.0147399	4	0.372619	death effector domain containing [Source:HGNC Symbol;Acc:HGNC:2755]
CFHR4	1.44832	0.0677493	2	0.610239	complement factor H related 4 [Source:HGNC Symbol;Acc:HGNC:16979]
SUFU	1.44825	0.0441096	3	0.550292	SUFU negative regulator of hedgehog signaling [Source:HGNC Symbol;Acc:HGNC:16466]
OTUB1	1.44758	0.0148499	4	0.373028	OTU deubiquitinase, ubiquitin aldehyde binding 1 [Source:HGNC Symbol;Acc:HGNC:23077]
COX7C	1.44643	0.0443396	3	0.550292	cytochrome c oxidase subunit 7C [Source:HGNC Symbol;Acc:HGNC:2292]
CNTNAP3	1.44472	0.176288	1	0.76985	contactin associated protein like 3 [Source:HGNC Symbol;Acc:HGNC:13834]
DYNLL2	1.44358	0.0151098	4	0.376185	dynein light chain LC8-type 2 [Source:HGNC Symbol;Acc:HGNC:24596]
RNF44	1.44348	0.0151098	4	0.376185	ring finger protein 44 [Source:HGNC Symbol;Acc:HGNC:19180]
GIGYF2	1.44154	0.0151998	4	0.377838	GRB10 interacting GYF protein 2 [Source:HGNC Symbol;Acc:HGNC:11960]
RBM22	1.43942	0.0153198	4	0.37795	RNA binding motif protein 22 [Source:HGNC Symbol;Acc:HGNC:25503]
GREM2	1.4391	0.0153398	4	0.37795	gremlin 2, DAN family BMP antagonist [Source:HGNC Symbol;Acc:HGNC:17655]
C9orf50	1.43802	0.0153898	4	0.37795	chromosome 9 open reading frame 50 [Source:HGNC Symbol;Acc:HGNC:23677]
KRTCAP2	1.43746	0.0154298	4	0.378419	keratinocyte associated protein 2 [Source:HGNC Symbol;Acc:HGNC:28942]
PELO	1.43574	0.0155998	4	0.381037	pelota mRNA surveillance and ribosome rescue factor [Source:HGNC Symbol;Acc:HGNC:8829]
MINPP1	1.43504	0.0457795	3	0.556009	multiple inositol-polyphosphate phosphatase 1 [Source:HGNC Symbol;Acc:HGNC:7102]
COL4A1	1.43501	0.0156298	4	0.381254	collagen type IV alpha 1 chain [Source:HGNC Symbol;Acc:HGNC:2202]
NBEAL1	1.43466	0.0156598	4	0.381471	neurobeachin like 1 [Source:HGNC Symbol;Acc:HGNC:20681]
PCID2	1.43439	0.0459795	3	0.556009	PCI domain containing 2 [Source:HGNC Symbol;Acc:HGNC:25653]
HAUS5	1.43435	0.0157198	4	0.38158	HAUS augmin like complex subunit 5 [Source:HGNC Symbol;Acc:HGNC:29130]
ARRDC1	1.43425	0.0157198	4	0.38158	arrestin domain containing 1 [Source:HGNC Symbol;Acc:HGNC:28633]
AFAP1	1.43355	0.0157598	4	0.38158	actin filament associated protein 1 [Source:HGNC Symbol;Acc:HGNC:24017]
GABRR2	1.43334	0.0157698	4	0.38158	gamma-aminobutyric acid type A receptor rho2 subunit [Source:HGNC Symbol;Acc:HGNC:4091]
MRPL45	1.43192	0.0158798	4	0.38311	mitochondrial ribosomal protein L45 [Source:HGNC Symbol;Acc:HGNC:16651]
PIPOX	1.43175	0.0462795	3	0.556323	pipecolic acid and sarcosine oxidase [Source:HGNC Symbol;Acc:HGNC:17804]
C17orf105	1.4314	0.0159098	4	0.38311	chromosome 17 open reading frame 105 [Source:HGNC Symbol;Acc:HGNC:37241]
CXCL6	1.43041	0.180328	1	0.775022	C-X-C motif chemokine ligand 6 [Source:HGNC Symbol;Acc:HGNC:10643]
TIMM22	1.4296	0.0159898	4	0.38311	translocase of inner mitochondrial membrane 22 [Source:HGNC Symbol;Acc:HGNC:17317]
PDCL	1.42953	0.0160098	4	0.38311	phosducin like [Source:HGNC Symbol;Acc:HGNC:8770]
SLC33A1	1.4294	0.0160198	4	0.38311	solute carrier family 33 member 1 [Source:HGNC Symbol;Acc:HGNC:95]
C3orf27	1.42914	0.0160398	4	0.38311	NA
ONECUT1	1.4277	0.0161198	4	0.38311	one cut homeobox 1 [Source:HGNC Symbol;Acc:HGNC:8138]
DPYSL3	1.42732	0.0161298	4	0.38311	dihydropyrimidinase like 3 [Source:HGNC Symbol;Acc:HGNC:3015]
CSNK2A2	1.42674	0.0161898	4	0.384001	casein kinase 2 alpha 2 [Source:HGNC Symbol;Acc:HGNC:2459]
RPL5	1.42578	0.0714893	2	0.623634	ribosomal protein L5 [Source:HGNC Symbol;Acc:HGNC:10360]
ARFRP1	1.42554	0.0162398	4	0.384208	ADP ribosylation factor related protein 1 [Source:HGNC Symbol;Acc:HGNC:662]
MRPS36	1.42501	0.181708	1	0.775439	mitochondrial ribosomal protein S36 [Source:HGNC Symbol;Acc:HGNC:16631]
SPRYD7	1.42389	0.0164298	4	0.387688	SPRY domain containing 7 [Source:HGNC Symbol;Acc:HGNC:14297]
EHMT2	1.42236	0.0165398	4	0.389775	euchromatic histone lysine methyltransferase 2 [Source:HGNC Symbol;Acc:HGNC:14129]
PREX1	1.41967	0.0167898	4	0.392708	phosphatidylinositol-3,4,5-trisphosphate dependent Rac exchange factor 1 [Source:HGNC Symbol;Acc:HGNC:32594]
USE1	1.41884	0.0168298	4	0.392708	unconventional SNARE in the ER 1 [Source:HGNC Symbol;Acc:HGNC:30882]
CASS4	1.41786	0.0169098	4	0.392841	Cas scaffolding protein family member 4 [Source:HGNC Symbol;Acc:HGNC:15878]
ECHDC3	1.4171	0.0169698	4	0.392841	enoyl-CoA hydratase domain containing 3 [Source:HGNC Symbol;Acc:HGNC:23489]
MRPL24	1.41706	0.0169698	4	0.392841	mitochondrial ribosomal protein L24 [Source:HGNC Symbol;Acc:HGNC:14037]
CHPF	1.41621	0.0170498	4	0.392841	chondroitin polymerizing factor [Source:HGNC Symbol;Acc:HGNC:24291]
SMARCD3	1.41479	0.0171698	4	0.392841	SWI/SNF related, matrix associated, actin dependent regulator of chromatin, subfamily d, member 3 [Source:HGNC Symbol;Acc:HGNC:11108]
CHST13	1.41293	0.0173298	4	0.395458	carbohydrate sulfotransferase 13 [Source:HGNC Symbol;Acc:HGNC:21755]
UBE2O	1.4106	0.0174598	4	0.397464	ubiquitin conjugating enzyme E2 O [Source:HGNC Symbol;Acc:HGNC:29554]
IPMK	1.40826	0.0176898	4	0.401134	inositol polyphosphate multikinase [Source:HGNC Symbol;Acc:HGNC:20739]
FBXL19	1.40788	0.0177098	4	0.401134	F-box and leucine rich repeat protein 19 [Source:HGNC Symbol;Acc:HGNC:25300]
FCHSD1	1.40617	0.0178498	4	0.402137	FCH and double SH3 domains 1 [Source:HGNC Symbol;Acc:HGNC:25463]
UTS2R	1.40565	0.0178898	4	0.402137	urotensin 2 receptor [Source:HGNC Symbol;Acc:HGNC:4468]
VSTM4	1.40558	0.0178898	4	0.402137	V-set and transmembrane domain containing 4 [Source:HGNC Symbol;Acc:HGNC:26470]
UTP11L	1.40485	0.0503195	3	0.56974	NA
CIAPIN1	1.40476	0.0179398	4	0.40231	cytokine induced apoptosis inhibitor 1 [Source:HGNC Symbol;Acc:HGNC:28050]
FARSB	1.40325	0.0180398	4	0.403999	phenylalanyl-tRNA synthetase beta subunit [Source:HGNC Symbol;Acc:HGNC:17800]
DNAH17	1.40312	0.0505495	3	0.56974	dynein axonemal heavy chain 17 [Source:HGNC Symbol;Acc:HGNC:2946]
COQ4	1.40171	0.0181798	4	0.406181	coenzyme Q4 [Source:HGNC Symbol;Acc:HGNC:19693]
RGMB	1.40086	0.0509095	3	0.57013	repulsive guidance molecule family member b [Source:HGNC Symbol;Acc:HGNC:26896]
TSPYL1	1.39977	0.0182698	4	0.406406	TSPY like 1 [Source:HGNC Symbol;Acc:HGNC:12382]
C3orf33	1.3989	0.0759692	2	0.636894	chromosome 3 open reading frame 33 [Source:HGNC Symbol;Acc:HGNC:26434]
MARCH4	1.39809	0.0183898	4	0.407401	membrane associated ring-CH-type finger 4 [Source:HGNC Symbol;Acc:HGNC:29269]
SNX21	1.39806	0.0183898	4	0.407401	sorting nexin family member 21 [Source:HGNC Symbol;Acc:HGNC:16154]
MAOB	1.39802	0.0183998	4	0.407401	monoamine oxidase B [Source:HGNC Symbol;Acc:HGNC:6834]
ASB6	1.39767	0.0184198	4	0.407401	ankyrin repeat and SOCS box containing 6 [Source:HGNC Symbol;Acc:HGNC:17181]
CSTF3	1.39631	0.0185098	4	0.408006	cleavage stimulation factor subunit 3 [Source:HGNC Symbol;Acc:HGNC:2485]
STT3B	1.39594	0.0517295	3	0.570917	STT3B, catalytic subunit of the oligosaccharyltransferase complex [Source:HGNC Symbol;Acc:HGNC:30611]
GAB1	1.3956	0.0185698	4	0.40883	GRB2 associated binding protein 1 [Source:HGNC Symbol;Acc:HGNC:4066]
FSTL1	1.39511	0.0186398	4	0.408924	follistatin like 1 [Source:HGNC Symbol;Acc:HGNC:3972]
TSPEAR	1.395	0.0186498	4	0.408924	thrombospondin type laminin G domain and EAR repeats [Source:HGNC Symbol;Acc:HGNC:1268]
EFS	1.39461	0.0186698	4	0.408924	embryonal Fyn-associated substrate [Source:HGNC Symbol;Acc:HGNC:16898]
BANF1	1.39414	0.0186698	4	0.408924	barrier to autointegration factor 1 [Source:HGNC Symbol;Acc:HGNC:17397]
ESRP2	1.39373	0.0187098	4	0.408924	epithelial splicing regulatory protein 2 [Source:HGNC Symbol;Acc:HGNC:26152]
UGGT1	1.39179	0.0526195	3	0.572495	UDP-glucose glycoprotein glucosyltransferase 1 [Source:HGNC Symbol;Acc:HGNC:15663]
TANC1	1.39177	0.0188498	4	0.41099	tetratricopeptide repeat, ankyrin repeat and coiled-coil containing 1 [Source:HGNC Symbol;Acc:HGNC:29364]
RAPGEFL1	1.3903	0.0189698	4	0.41261	Rap guanine nucleotide exchange factor like 1 [Source:HGNC Symbol;Acc:HGNC:17428]
KIAA0232	1.38879	0.0529995	3	0.572495	KIAA0232 [Source:HGNC Symbol;Acc:HGNC:28992]
CRYGD	1.38744	0.0192798	4	0.416797	crystallin gamma D [Source:HGNC Symbol;Acc:HGNC:2411]
CNTF	1.38728	0.0192798	4	0.416797	ciliary neurotrophic factor [Source:HGNC Symbol;Acc:HGNC:2169]
SRSF11	1.38681	0.0193398	4	0.416797	serine and arginine rich splicing factor 11 [Source:HGNC Symbol;Acc:HGNC:10782]
NFS1	1.38648	0.0532395	3	0.5728	NFS1, cysteine desulfurase [Source:HGNC Symbol;Acc:HGNC:15910]
TRIM59	1.38609	0.0193598	4	0.416797	tripartite motif containing 59 [Source:HGNC Symbol;Acc:HGNC:30834]
ZNF85	1.38597	0.0785692	2	0.64122	zinc finger protein 85 [Source:HGNC Symbol;Acc:HGNC:13160]
SS18L2	1.38472	0.0194898	4	0.41782	SS18 like 2 [Source:HGNC Symbol;Acc:HGNC:15593]
ARFGEF2	1.38438	0.0194898	4	0.41782	ADP ribosylation factor guanine nucleotide exchange factor 2 [Source:HGNC Symbol;Acc:HGNC:15853]
THOC6	1.38217	0.0195898	4	0.419036	THO complex 6 [Source:HGNC Symbol;Acc:HGNC:28369]
WASL	1.38096	0.0196698	4	0.419472	Wiskott-Aldrich syndrome like [Source:HGNC Symbol;Acc:HGNC:12735]
G6PC	1.38088	0.0196798	4	0.419472	glucose-6-phosphatase catalytic subunit [Source:HGNC Symbol;Acc:HGNC:4056]
PHOX2A	1.38024	0.0197198	4	0.419548	paired like homeobox 2a [Source:HGNC Symbol;Acc:HGNC:691]
TSNAX	1.37797	0.0198998	4	0.421257	translin associated factor X [Source:HGNC Symbol;Acc:HGNC:12380]
EIF2D	1.37694	0.0199698	4	0.421257	eukaryotic translation initiation factor 2D [Source:HGNC Symbol;Acc:HGNC:6583]
ATF3	1.37618	0.0200698	4	0.421257	activating transcription factor 3 [Source:HGNC Symbol;Acc:HGNC:785]
WDR25	1.37586	0.0200798	4	0.421257	WD repeat domain 25 [Source:HGNC Symbol;Acc:HGNC:21064]
UBQLN4	1.3756	0.0200898	4	0.421257	ubiquilin 4 [Source:HGNC Symbol;Acc:HGNC:1237]
CNTN5	1.37368	0.0202298	4	0.422233	contactin 5 [Source:HGNC Symbol;Acc:HGNC:2175]
MAP2K3	1.37321	0.0203098	4	0.422922	mitogen-activated protein kinase kinase 3 [Source:HGNC Symbol;Acc:HGNC:6843]
RAPGEF1	1.37315	0.0203098	4	0.422922	Rap guanine nucleotide exchange factor 1 [Source:HGNC Symbol;Acc:HGNC:4568]
IDUA	1.37306	0.0550894	3	0.576678	iduronidase, alpha-L- [Source:HGNC Symbol;Acc:HGNC:5391]
MAN2C1	1.37229	0.0203798	4	0.422922	mannosidase alpha class 2C member 1 [Source:HGNC Symbol;Acc:HGNC:6827]
FSTL4	1.37001	0.0206198	4	0.425946	follistatin like 4 [Source:HGNC Symbol;Acc:HGNC:21389]
TCOF1	1.37001	0.0206198	4	0.425946	treacle ribosome biogenesis factor 1 [Source:HGNC Symbol;Acc:HGNC:11654]
ZNF517	1.36997	0.0206198	4	0.425946	zinc finger protein 517 [Source:HGNC Symbol;Acc:HGNC:27984]
SOS1	1.36925	0.0206898	4	0.426533	SOS Ras/Rac guanine nucleotide exchange factor 1 [Source:HGNC Symbol;Acc:HGNC:11187]
PCK2	1.36898	0.0206998	4	0.426533	phosphoenolpyruvate carboxykinase 2, mitochondrial [Source:HGNC Symbol;Acc:HGNC:8725]
PCDH8	1.3684	0.0207598	4	0.426533	protocadherin 8 [Source:HGNC Symbol;Acc:HGNC:8660]
NRDE2	1.36817	0.0207698	4	0.426533	NRDE-2, necessary for RNA interference, domain containing [Source:HGNC Symbol;Acc:HGNC:20186]
RAD51D	1.3681	0.0207798	4	0.426533	RAD51 paralog D [Source:HGNC Symbol;Acc:HGNC:9823]
RNASE13	1.36806	0.0207898	4	0.426533	ribonuclease A family member 13 (inactive) [Source:HGNC Symbol;Acc:HGNC:25285]
MORC2	1.36648	0.0558994	3	0.581221	MORC family CW-type zinc finger 2 [Source:HGNC Symbol;Acc:HGNC:23573]
LILRB1	1.36632	0.0825692	2	0.650928	leukocyte immunoglobulin like receptor B1 [Source:HGNC Symbol;Acc:HGNC:6605]
MTA3	1.366	0.0208798	4	0.427409	metastasis associated 1 family member 3 [Source:HGNC Symbol;Acc:HGNC:23784]
MRP63	1.36431	0.0210198	4	0.427906	NA
BDKRB2	1.36428	0.0210198	4	0.427906	bradykinin receptor B2 [Source:HGNC Symbol;Acc:HGNC:1030]
HSPA14	1.36427	0.0210198	4	0.427906	heat shock protein family A (Hsp70) member 14 [Source:HGNC Symbol;Acc:HGNC:29526]
ZNF488	1.36173	0.0212198	4	0.429	zinc finger protein 488 [Source:HGNC Symbol;Acc:HGNC:23535]
CCDC144A	1.36151	0.0567594	3	0.582811	coiled-coil domain containing 144A [Source:HGNC Symbol;Acc:HGNC:29072]
TIMM44	1.36121	0.0212698	4	0.429	translocase of inner mitochondrial membrane 44 [Source:HGNC Symbol;Acc:HGNC:17316]
RNF6	1.36095	0.0212698	4	0.429	ring finger protein 6 [Source:HGNC Symbol;Acc:HGNC:10069]
STX18	1.36089	0.0212698	4	0.429	syntaxin 18 [Source:HGNC Symbol;Acc:HGNC:15942]
SPCS2	1.36052	0.0213398	4	0.429529	signal peptidase complex subunit 2 [Source:HGNC Symbol;Acc:HGNC:28962]
ERICH1	1.35934	0.0839092	2	0.652474	glutamate rich 1 [Source:HGNC Symbol;Acc:HGNC:27234]
RAB3C	1.35881	0.0214498	4	0.430783	RAB3C, member RAS oncogene family [Source:HGNC Symbol;Acc:HGNC:30269]
ADK	1.35858	0.0214998	4	0.43083	adenosine kinase [Source:HGNC Symbol;Acc:HGNC:257]
KL	1.35758	0.0215998	4	0.432354	klotho [Source:HGNC Symbol;Acc:HGNC:6344]
ADAMTSL4-AS1	1.35571	0.0218398	4	0.435711	ADAMTSL4 antisense RNA 1 [Source:HGNC Symbol;Acc:HGNC:32041]
CST11	1.35486	0.0218898	4	0.436227	cystatin 11 [Source:HGNC Symbol;Acc:HGNC:15959]
KRTAP4-1	1.3538	0.0219898	4	0.437737	keratin associated protein 4-1 [Source:HGNC Symbol;Acc:HGNC:18907]
CHAC1	1.35253	0.0221598	4	0.439101	ChaC glutathione specific gamma-glutamylcyclotransferase 1 [Source:HGNC Symbol;Acc:HGNC:28680]
MCUR1	1.35237	0.0221698	4	0.439101	mitochondrial calcium uniporter regulator 1 [Source:HGNC Symbol;Acc:HGNC:21097]
RRAD	1.3513	0.0222598	4	0.439242	RRAD, Ras related glycolysis inhibitor and calcium channel regulator [Source:HGNC Symbol;Acc:HGNC:10446]
TMED9	1.35115	0.0222598	4	0.439242	transmembrane p24 trafficking protein 9 [Source:HGNC Symbol;Acc:HGNC:24878]
SMG6	1.35068	0.0223198	4	0.439945	SMG6, nonsense mediated mRNA decay factor [Source:HGNC Symbol;Acc:HGNC:17809]
HS2ST1	1.34991	0.0223598	4	0.440168	heparan sulfate 2-O-sulfotransferase 1 [Source:HGNC Symbol;Acc:HGNC:5193]
NDUFA4	1.34902	0.0862791	2	0.65418	NDUFA4, mitochondrial complex associated [Source:HGNC Symbol;Acc:HGNC:7687]
ATG16L2	1.34717	0.0227198	4	0.443672	autophagy related 16 like 2 [Source:HGNC Symbol;Acc:HGNC:25464]
TFDP1	1.3469	0.0227298	4	0.443672	transcription factor Dp-1 [Source:HGNC Symbol;Acc:HGNC:11749]
LY6G6D	1.34678	0.0227298	4	0.443672	lymphocyte antigen 6 family member G6D [Source:HGNC Symbol;Acc:HGNC:13935]
HLA-DQA2	1.34643	0.0227698	4	0.443708	major histocompatibility complex, class II, DQ alpha 2 [Source:HGNC Symbol;Acc:HGNC:4943]
TMEM155	1.34626	0.0868191	2	0.656318	transmembrane protein 155 [Source:HGNC Symbol;Acc:HGNC:26418]
HSD17B12	1.34587	0.0228098	4	0.443708	hydroxysteroid 17-beta dehydrogenase 12 [Source:HGNC Symbol;Acc:HGNC:18646]
EIF2B1	1.34473	0.0229498	4	0.445083	eukaryotic translation initiation factor 2B subunit alpha [Source:HGNC Symbol;Acc:HGNC:3257]
CLTC	1.34391	0.0230198	4	0.445215	clathrin heavy chain [Source:HGNC Symbol;Acc:HGNC:2092]
NBEA	1.3435	0.0595494	3	0.5849	neurobeachin [Source:HGNC Symbol;Acc:HGNC:7648]
ABHD11	1.34292	0.0596694	3	0.5849	abhydrolase domain containing 11 [Source:HGNC Symbol;Acc:HGNC:16407]
PPIL3	1.34256	0.0231298	4	0.445615	peptidylprolyl isomerase like 3 [Source:HGNC Symbol;Acc:HGNC:9262]
CDS2	1.34202	0.0231498	4	0.445615	CDP-diacylglycerol synthase 2 [Source:HGNC Symbol;Acc:HGNC:1801]
NSFL1C	1.34087	0.0232398	4	0.446216	NSFL1 cofactor [Source:HGNC Symbol;Acc:HGNC:15912]
HSPB3	1.34069	0.0232698	4	0.446216	heat shock protein family B (small) member 3 [Source:HGNC Symbol;Acc:HGNC:5248]
SDHA	1.34055	0.0232798	4	0.446216	succinate dehydrogenase complex flavoprotein subunit A [Source:HGNC Symbol;Acc:HGNC:10680]
DHX29	1.34008	0.0233198	4	0.446509	DExH-box helicase 29 [Source:HGNC Symbol;Acc:HGNC:15815]
KIAA1644	1.33665	0.0236298	4	0.450061	KIAA1644 [Source:HGNC Symbol;Acc:HGNC:29335]
NUMB	1.33504	0.0238198	4	0.452439	NUMB, endocytic adaptor protein [Source:HGNC Symbol;Acc:HGNC:8060]
KLHL5	1.33499	0.0238398	4	0.452439	kelch like family member 5 [Source:HGNC Symbol;Acc:HGNC:6356]
TIMM8A	1.33442	0.0238598	4	0.452439	translocase of inner mitochondrial membrane 8A [Source:HGNC Symbol;Acc:HGNC:11817]
NKX1-1	1.33357	0.0239298	4	0.452911	NK1 homeobox 1 [Source:HGNC Symbol;Acc:HGNC:24975]
CPNE1	1.33306	0.0240298	4	0.454328	copine 1 [Source:HGNC Symbol;Acc:HGNC:2314]
FBLL1	1.33214	0.0240898	4	0.454512	fibrillarin like 1 [Source:HGNC Symbol;Acc:HGNC:35458]
HSBP1L1	1.33179	0.209338	1	0.801632	heat shock factor binding protein 1 like 1 [Source:HGNC Symbol;Acc:HGNC:37243]
CCL15	1.33121	0.0618294	3	0.591704	C-C motif chemokine ligand 15 [Source:HGNC Symbol;Acc:HGNC:10613]
PAQR6	1.3308	0.0242398	4	0.455702	progestin and adipoQ receptor family member 6 [Source:HGNC Symbol;Acc:HGNC:30132]
KRT35	1.33051	0.0242998	4	0.455702	keratin 35 [Source:HGNC Symbol;Acc:HGNC:6453]
ZFYVE28	1.33035	0.0243098	4	0.455702	zinc finger FYVE-type containing 28 [Source:HGNC Symbol;Acc:HGNC:29334]
SURF4	1.33025	0.0243198	4	0.455702	surfeit 4 [Source:HGNC Symbol;Acc:HGNC:11476]
MEDAG	1.32997	0.0243598	4	0.455702	mesenteric estrogen dependent adipogenesis [Source:HGNC Symbol;Acc:HGNC:25926]
SIX6	1.32973	0.0243798	4	0.455702	SIX homeobox 6 [Source:HGNC Symbol;Acc:HGNC:10892]
STAT5A	1.32972	0.0243798	4	0.455702	signal transducer and activator of transcription 5A [Source:HGNC Symbol;Acc:HGNC:11366]
LGALS3BP	1.32916	0.0621994	3	0.591704	galectin 3 binding protein [Source:HGNC Symbol;Acc:HGNC:6564]
NEIL1	1.32816	0.0245798	4	0.458043	nei like DNA glycosylase 1 [Source:HGNC Symbol;Acc:HGNC:18448]
CIC	1.32795	0.0245998	4	0.458043	capicua transcriptional repressor [Source:HGNC Symbol;Acc:HGNC:14214]
IER3	1.32738	0.0624294	3	0.592031	immediate early response 3 [Source:HGNC Symbol;Acc:HGNC:5392]
FHOD3	1.3268	0.0247098	4	0.458043	formin homology 2 domain containing 3 [Source:HGNC Symbol;Acc:HGNC:26178]
SLC39A11	1.32647	0.0247298	4	0.458043	solute carrier family 39 member 11 [Source:HGNC Symbol;Acc:HGNC:14463]
TMED10	1.32642	0.0247298	4	0.458043	transmembrane p24 trafficking protein 10 [Source:HGNC Symbol;Acc:HGNC:16998]
ASCC2	1.32557	0.0247798	4	0.458043	activating signal cointegrator 1 complex subunit 2 [Source:HGNC Symbol;Acc:HGNC:24103]
PROCA1	1.32458	0.0248198	4	0.458043	protein interacting with cyclin A1 [Source:HGNC Symbol;Acc:HGNC:28600]
ARL5C	1.32409	0.0248498	4	0.458043	ADP ribosylation factor like GTPase 5C [Source:HGNC Symbol;Acc:HGNC:31111]
CRYGN	1.32394	0.0248598	4	0.458043	crystallin gamma N [Source:HGNC Symbol;Acc:HGNC:20458]
C15orf37	1.32344	0.0249198	4	0.458582	NA
MOGS	1.32239	0.0250897	4	0.460403	mannosyl-oligosaccharide glucosidase [Source:HGNC Symbol;Acc:HGNC:24862]
CCDC93	1.32169	0.0251397	4	0.460569	coiled-coil domain containing 93 [Source:HGNC Symbol;Acc:HGNC:25611]
PIGS	1.32166	0.0251497	4	0.460569	phosphatidylinositol glycan anchor biosynthesis class S [Source:HGNC Symbol;Acc:HGNC:14937]
RQCD1	1.31958	0.0253197	4	0.462723	NA
SH2D7	1.31788	0.0255097	4	0.463587	SH2 domain containing 7 [Source:HGNC Symbol;Acc:HGNC:34549]
SQSTM1	1.31726	0.0255197	4	0.463587	sequestosome 1 [Source:HGNC Symbol;Acc:HGNC:11280]
NAA16	1.31657	0.0255797	4	0.463745	N(alpha)-acetyltransferase 16, NatA auxiliary subunit [Source:HGNC Symbol;Acc:HGNC:26164]
PNPT1	1.31567	0.0256497	4	0.464264	polyribonucleotide nucleotidyltransferase 1 [Source:HGNC Symbol;Acc:HGNC:23166]
PCGF2	1.31563	0.0256597	4	0.464264	polycomb group ring finger 2 [Source:HGNC Symbol;Acc:HGNC:12929]
CSHL1	1.31537	0.0643494	3	0.598618	chorionic somatomammotropin hormone like 1 [Source:HGNC Symbol;Acc:HGNC:2442]
CCBE1	1.31537	0.0257097	4	0.46442	collagen and calcium binding EGF domains 1 [Source:HGNC Symbol;Acc:HGNC:29426]
XPR1	1.3153	0.0257197	4	0.46442	xenotropic and polytropic retrovirus receptor 1 [Source:HGNC Symbol;Acc:HGNC:12827]
CUEDC1	1.31427	0.0258197	4	0.465296	CUE domain containing 1 [Source:HGNC Symbol;Acc:HGNC:31350]
ZBTB43	1.31342	0.0259297	4	0.466424	zinc finger and BTB domain containing 43 [Source:HGNC Symbol;Acc:HGNC:17908]
ZFP64	1.31207	0.0260597	4	0.466828	ZFP64 zinc finger protein [Source:HGNC Symbol;Acc:HGNC:15940]
USP36	1.31054	0.0262197	4	0.467378	ubiquitin specific peptidase 36 [Source:HGNC Symbol;Acc:HGNC:20062]
MRPL23	1.31037	0.0653793	3	0.602617	mitochondrial ribosomal protein L23 [Source:HGNC Symbol;Acc:HGNC:10322]
CASC10	1.30944	0.0263097	4	0.468521	cancer susceptibility 10 [Source:HGNC Symbol;Acc:HGNC:31448]
SUPT5H	1.30911	0.0263597	4	0.468949	SPT5 homolog, DSIF elongation factor subunit [Source:HGNC Symbol;Acc:HGNC:11469]
EGR3	1.30872	0.0264497	4	0.468954	early growth response 3 [Source:HGNC Symbol;Acc:HGNC:3240]
PTPN2	1.30816	0.0264897	4	0.468954	protein tyrosine phosphatase, non-receptor type 2 [Source:HGNC Symbol;Acc:HGNC:9650]
ANKK1	1.30635	0.0662293	3	0.60465	ankyrin repeat and kinase domain containing 1 [Source:HGNC Symbol;Acc:HGNC:21027]
OR2Y1	1.30601	0.0266497	4	0.471041	olfactory receptor family 2 subfamily Y member 1 [Source:HGNC Symbol;Acc:HGNC:14837]
UBA52	1.30598	0.0663393	3	0.60465	ubiquitin A-52 residue ribosomal protein fusion product 1 [Source:HGNC Symbol;Acc:HGNC:12458]
FAM96B	1.30593	0.0266597	4	0.471041	family with sequence similarity 96 member B [Source:HGNC Symbol;Acc:HGNC:24261]
C1orf116	1.30486	0.0267597	4	0.471593	chromosome 1 open reading frame 116 [Source:HGNC Symbol;Acc:HGNC:28667]
CRK	1.30458	0.0268197	4	0.471593	CRK proto-oncogene, adaptor protein [Source:HGNC Symbol;Acc:HGNC:2362]
AATF	1.30448	0.0268297	4	0.471593	apoptosis antagonizing transcription factor [Source:HGNC Symbol;Acc:HGNC:19235]
C9orf169	1.30448	0.0268297	4	0.471593	NA
MFAP3L	1.30413	0.0268697	4	0.471593	microfibril associated protein 3 like [Source:HGNC Symbol;Acc:HGNC:29083]
ACLY	1.30289	0.0269897	4	0.471798	ATP citrate lyase [Source:HGNC Symbol;Acc:HGNC:115]
TNNT1	1.30282	0.0269897	4	0.471798	troponin T1, slow skeletal type [Source:HGNC Symbol;Acc:HGNC:11948]
SCMH1	1.30235	0.0270397	4	0.471828	Scm polycomb group protein homolog 1 [Source:HGNC Symbol;Acc:HGNC:19003]
CNNM3	1.302	0.0670393	3	0.607782	cyclin and CBS domain divalent metal cation transport mediator 3 [Source:HGNC Symbol;Acc:HGNC:104]
PNMT	1.30115	0.0271197	4	0.472205	phenylethanolamine N-methyltransferase [Source:HGNC Symbol;Acc:HGNC:9160]
ERLEC1	1.30074	0.0271697	4	0.472205	endoplasmic reticulum lectin 1 [Source:HGNC Symbol;Acc:HGNC:25222]
DUSP2	1.30036	0.0272097	4	0.472446	dual specificity phosphatase 2 [Source:HGNC Symbol;Acc:HGNC:3068]
FAM78A	1.29911	0.0273497	4	0.473966	family with sequence similarity 78 member A [Source:HGNC Symbol;Acc:HGNC:25465]
DEFB119	1.29787	0.0274597	4	0.474745	defensin beta 119 [Source:HGNC Symbol;Acc:HGNC:18099]
TMEM253	1.29721	0.0274997	4	0.474745	transmembrane protein 253 [Source:HGNC Symbol;Acc:HGNC:32545]
BICD2	1.29526	0.0276597	4	0.477051	BICD cargo adaptor 2 [Source:HGNC Symbol;Acc:HGNC:17208]
SERP1	1.29493	0.0276997	4	0.477286	stress associated endoplasmic reticulum protein 1 [Source:HGNC Symbol;Acc:HGNC:10759]
JTB	1.29381	0.0278397	4	0.47833	jumping translocation breakpoint [Source:HGNC Symbol;Acc:HGNC:6201]
GPR32	1.29291	0.0279697	4	0.479652	G protein-coupled receptor 32 [Source:HGNC Symbol;Acc:HGNC:4487]
COL13A1	1.29278	0.0688293	3	0.614687	collagen type XIII alpha 1 chain [Source:HGNC Symbol;Acc:HGNC:2190]
CHIA	1.29252	0.0280297	4	0.47977	chitinase, acidic [Source:HGNC Symbol;Acc:HGNC:17432]
TMEM129	1.29106	0.0281797	4	0.481426	transmembrane protein 129 [Source:HGNC Symbol;Acc:HGNC:25137]
FNDC4	1.29082	0.0692293	3	0.615504	fibronectin type III domain containing 4 [Source:HGNC Symbol;Acc:HGNC:20239]
CYP2A7	1.29071	0.221958	1	0.807674	cytochrome P450 family 2 subfamily A member 7 [Source:HGNC Symbol;Acc:HGNC:2611]
CCNDBP1	1.2903	0.0282497	4	0.481711	cyclin D1 binding protein 1 [Source:HGNC Symbol;Acc:HGNC:1587]
SSR2	1.28955	0.0283597	4	0.482676	signal sequence receptor subunit 2 [Source:HGNC Symbol;Acc:HGNC:11324]
ALOX15B	1.28892	0.0695193	3	0.616869	arachidonate 15-lipoxygenase, type B [Source:HGNC Symbol;Acc:HGNC:434]
NTMT1	1.28856	0.0285297	4	0.484657	N-terminal Xaa-Pro-Lys N-methyltransferase 1 [Source:HGNC Symbol;Acc:HGNC:23373]
FAM210B	1.28844	0.0696693	3	0.617896	family with sequence similarity 210 member B [Source:HGNC Symbol;Acc:HGNC:16102]
ADCY6	1.2877	0.0286597	4	0.485952	adenylate cyclase 6 [Source:HGNC Symbol;Acc:HGNC:237]
R3HCC1	1.2871	0.0287497	4	0.486279	R3H domain and coiled-coil containing 1 [Source:HGNC Symbol;Acc:HGNC:27329]
ZMIZ1	1.28658	0.0288297	4	0.486371	zinc finger MIZ-type containing 1 [Source:HGNC Symbol;Acc:HGNC:16493]
IGBP1	1.28611	0.0288897	4	0.486371	immunoglobulin binding protein 1 [Source:HGNC Symbol;Acc:HGNC:5461]
ANXA7	1.2859	0.0288997	4	0.486371	annexin A7 [Source:HGNC Symbol;Acc:HGNC:545]
BOLA3	1.28553	0.0702493	3	0.619998	bolA family member 3 [Source:HGNC Symbol;Acc:HGNC:24415]
SARDH	1.28488	0.0289797	4	0.487147	sarcosine dehydrogenase [Source:HGNC Symbol;Acc:HGNC:10536]
NBR1	1.28207	0.0292597	4	0.488786	NBR1, autophagy cargo receptor [Source:HGNC Symbol;Acc:HGNC:6746]
POLRMT	1.282	0.0292697	4	0.488786	RNA polymerase mitochondrial [Source:HGNC Symbol;Acc:HGNC:9200]
ADORA1	1.2812	0.0293197	4	0.488786	adenosine A1 receptor [Source:HGNC Symbol;Acc:HGNC:262]
FNDC3A	1.28115	0.0293197	4	0.488786	fibronectin type III domain containing 3A [Source:HGNC Symbol;Acc:HGNC:20296]
ENOPH1	1.28072	0.0293897	4	0.488786	enolase-phosphatase 1 [Source:HGNC Symbol;Acc:HGNC:24599]
DOPEY1	1.28019	0.0294697	4	0.488786	dopey family member 1 [Source:HGNC Symbol;Acc:HGNC:21194]
SSH2	1.27948	0.0295097	4	0.488786	slingshot protein phosphatase 2 [Source:HGNC Symbol;Acc:HGNC:30580]
MEMO1	1.2793	0.0295197	4	0.488786	mediator of cell motility 1 [Source:HGNC Symbol;Acc:HGNC:14014]
NT5C1B	1.27875	0.226338	1	0.813008	5'-nucleotidase, cytosolic IB [Source:HGNC Symbol;Acc:HGNC:17818]
HCN3	1.27791	0.0296697	4	0.488786	hyperpolarization activated cyclic nucleotide gated potassium channel 3 [Source:HGNC Symbol;Acc:HGNC:19183]
NDUFB11	1.27782	0.0296697	4	0.488786	NADH:ubiquinone oxidoreductase subunit B11 [Source:HGNC Symbol;Acc:HGNC:20372]
PAXIP1	1.27746	0.0297197	4	0.488786	PAX interacting protein 1 [Source:HGNC Symbol;Acc:HGNC:8624]
ZNF354C	1.27728	0.0297697	4	0.488786	zinc finger protein 354C [Source:HGNC Symbol;Acc:HGNC:16736]
D2HGDH	1.27663	0.0298397	4	0.488786	D-2-hydroxyglutarate dehydrogenase [Source:HGNC Symbol;Acc:HGNC:28358]
CLIC1	1.27634	0.0298697	4	0.488786	chloride intracellular channel 1 [Source:HGNC Symbol;Acc:HGNC:2062]
SIN3A	1.27631	0.0298897	4	0.488786	SIN3 transcription regulator family member A [Source:HGNC Symbol;Acc:HGNC:19353]
ZBTB11	1.27611	0.0299497	4	0.488786	zinc finger and BTB domain containing 11 [Source:HGNC Symbol;Acc:HGNC:16740]
ARHGAP28	1.27584	0.0299897	4	0.488786	Rho GTPase activating protein 28 [Source:HGNC Symbol;Acc:HGNC:25509]
PTRH1	1.27576	0.0299897	4	0.488786	peptidyl-tRNA hydrolase 1 homolog [Source:HGNC Symbol;Acc:HGNC:27039]
CDC42EP4	1.27375	0.0302297	4	0.490486	CDC42 effector protein 4 [Source:HGNC Symbol;Acc:HGNC:17147]
TYW1	1.27287	0.0303997	4	0.491616	tRNA-yW synthesizing protein 1 homolog [Source:HGNC Symbol;Acc:HGNC:25598]
CDH1	1.27257	0.0304697	4	0.491616	cadherin 1 [Source:HGNC Symbol;Acc:HGNC:1748]
METRNL	1.27225	0.0304897	4	0.491616	meteorin like, glial cell differentiation regulator [Source:HGNC Symbol;Acc:HGNC:27584]
MUT	1.27223	0.0304897	4	0.491616	methylmalonyl-CoA mutase [Source:HGNC Symbol;Acc:HGNC:7526]
LIAS	1.27104	0.0305997	4	0.492072	lipoic acid synthetase [Source:HGNC Symbol;Acc:HGNC:16429]
HSPA6	1.27007	0.0306997	4	0.492804	heat shock protein family A (Hsp70) member 6 [Source:HGNC Symbol;Acc:HGNC:5239]
COPRS	1.26881	0.0308797	4	0.494662	coordinator of PRMT5 and differentiation stimulator [Source:HGNC Symbol;Acc:HGNC:28848]
FGFR1	1.26865	0.0309097	4	0.494662	fibroblast growth factor receptor 1 [Source:HGNC Symbol;Acc:HGNC:3688]
BARHL2	1.26835	0.0309497	4	0.494662	BarH like homeobox 2 [Source:HGNC Symbol;Acc:HGNC:954]
WBP2NL	1.2676	0.105189	2	0.688374	WBP2 N-terminal like [Source:HGNC Symbol;Acc:HGNC:28389]
TRIM47	1.26678	0.0310797	4	0.495821	tripartite motif containing 47 [Source:HGNC Symbol;Acc:HGNC:19020]
ST3GAL3	1.26655	0.0744893	3	0.632534	ST3 beta-galactoside alpha-2,3-sialyltransferase 3 [Source:HGNC Symbol;Acc:HGNC:10866]
SP6	1.26576	0.0745893	3	0.632534	Sp6 transcription factor [Source:HGNC Symbol;Acc:HGNC:14530]
PLEKHH3	1.26509	0.0312597	4	0.497811	pleckstrin homology, MyTH4 and FERM domain containing H3 [Source:HGNC Symbol;Acc:HGNC:26105]
NDRG1	1.26458	0.105879	2	0.689147	N-myc downstream regulated 1 [Source:HGNC Symbol;Acc:HGNC:7679]
USP21	1.26452	0.0747793	3	0.633042	ubiquitin specific peptidase 21 [Source:HGNC Symbol;Acc:HGNC:12620]
KHDRBS3	1.26434	0.0313297	4	0.497811	KH RNA binding domain containing, signal transduction associated 3 [Source:HGNC Symbol;Acc:HGNC:18117]
CRAMP1L	1.26425	0.0313397	4	0.497811	NA
PRSS35	1.2642	0.0313497	4	0.497811	protease, serine 35 [Source:HGNC Symbol;Acc:HGNC:21387]
NKX3-1	1.26415	0.0313697	4	0.497811	NK3 homeobox 1 [Source:HGNC Symbol;Acc:HGNC:7838]
TACO1	1.26406	0.0749393	3	0.633548	translational activator of cytochrome c oxidase I [Source:HGNC Symbol;Acc:HGNC:24316]
TTLL1	1.26392	0.0750092	3	0.633548	tubulin tyrosine ligase like 1 [Source:HGNC Symbol;Acc:HGNC:1312]
FGF7	1.26354	0.0314197	4	0.498167	fibroblast growth factor 7 [Source:HGNC Symbol;Acc:HGNC:3685]
C17orf98	1.26266	0.0752092	3	0.634348	chromosome 17 open reading frame 98 [Source:HGNC Symbol;Acc:HGNC:34492]
USP22	1.26159	0.0317197	4	0.500872	ubiquitin specific peptidase 22 [Source:HGNC Symbol;Acc:HGNC:12621]
KRTAP10-9	1.2615	0.231818	1	0.814856	keratin associated protein 10-9 [Source:HGNC Symbol;Acc:HGNC:22971]
HAS3	1.26127	0.0317497	4	0.500872	hyaluronan synthase 3 [Source:HGNC Symbol;Acc:HGNC:4820]
PCDHGB6	1.26077	0.0317897	4	0.500872	protocadherin gamma subfamily B, 6 [Source:HGNC Symbol;Acc:HGNC:8713]
SH2D2A	1.2606	0.0318197	4	0.500872	SH2 domain containing 2A [Source:HGNC Symbol;Acc:HGNC:10821]
NOTO	1.2606	0.0318197	4	0.500872	notochord homeobox [Source:HGNC Symbol;Acc:HGNC:31839]
CNOT3	1.2605	0.0318297	4	0.500872	CCR4-NOT transcription complex subunit 3 [Source:HGNC Symbol;Acc:HGNC:7879]
CPSF3	1.26035	0.0318397	4	0.500872	cleavage and polyadenylation specific factor 3 [Source:HGNC Symbol;Acc:HGNC:2326]
RCOR1	1.25944	0.0319697	4	0.501256	REST corepressor 1 [Source:HGNC Symbol;Acc:HGNC:17441]
POLD2	1.25889	0.0761592	3	0.637388	DNA polymerase delta 2, accessory subunit [Source:HGNC Symbol;Acc:HGNC:9176]
NUGGC	1.25866	0.0320097	4	0.501256	nuclear GTPase, germinal center associated [Source:HGNC Symbol;Acc:HGNC:33550]
HDAC2	1.25763	0.0320997	4	0.501256	histone deacetylase 2 [Source:HGNC Symbol;Acc:HGNC:4853]
SNX27	1.25748	0.0321797	4	0.501256	sorting nexin family member 27 [Source:HGNC Symbol;Acc:HGNC:20073]
KCNB1	1.25724	0.0322397	4	0.501256	potassium voltage-gated channel subfamily B member 1 [Source:HGNC Symbol;Acc:HGNC:6231]
ZNF746	1.2555	0.0324097	4	0.501256	zinc finger protein 746 [Source:HGNC Symbol;Acc:HGNC:21948]
NRP2	1.25526	0.0324497	4	0.501256	neuropilin 2 [Source:HGNC Symbol;Acc:HGNC:8005]
RAB37	1.25503	0.0324597	4	0.501256	RAB37, member RAS oncogene family [Source:HGNC Symbol;Acc:HGNC:30268]
BTRC	1.25502	0.0324597	4	0.501256	beta-transducin repeat containing E3 ubiquitin protein ligase [Source:HGNC Symbol;Acc:HGNC:1144]
COPS8	1.25494	0.0324597	4	0.501256	COP9 signalosome subunit 8 [Source:HGNC Symbol;Acc:HGNC:24335]
COPS5	1.2549	0.0324597	4	0.501256	COP9 signalosome subunit 5 [Source:HGNC Symbol;Acc:HGNC:2240]
CSE1L	1.25445	0.0324997	4	0.501256	chromosome segregation 1 like [Source:HGNC Symbol;Acc:HGNC:2431]
MAN2B2	1.25432	0.0325097	4	0.501256	mannosidase alpha class 2B member 2 [Source:HGNC Symbol;Acc:HGNC:29623]
CDK10	1.25423	0.0325297	4	0.501256	cyclin dependent kinase 10 [Source:HGNC Symbol;Acc:HGNC:1770]
SAPCD2	1.25209	0.0328097	4	0.503425	suppressor APC domain containing 2 [Source:HGNC Symbol;Acc:HGNC:28055]
IL36B	1.25188	0.0328397	4	0.503458	interleukin 36 beta [Source:HGNC Symbol;Acc:HGNC:15564]
LHX6	1.25167	0.0328797	4	0.503644	LIM homeobox 6 [Source:HGNC Symbol;Acc:HGNC:21735]
MORC4	1.25117	0.0329597	4	0.504442	MORC family CW-type zinc finger 4 [Source:HGNC Symbol;Acc:HGNC:23485]
CEACAM16	1.25073	0.0330897	4	0.505027	carcinoembryonic antigen related cell adhesion molecule 16 [Source:HGNC Symbol;Acc:HGNC:31948]
POLD3	1.25068	0.0330897	4	0.505027	DNA polymerase delta 3, accessory subunit [Source:HGNC Symbol;Acc:HGNC:20932]
DHX33	1.25045	0.0331097	4	0.505027	DEAH-box helicase 33 [Source:HGNC Symbol;Acc:HGNC:16718]
NTN3	1.24971	0.0331997	4	0.505547	netrin 3 [Source:HGNC Symbol;Acc:HGNC:8030]
ZRANB2	1.24969	0.0331997	4	0.505547	zinc finger RANBP2-type containing 2 [Source:HGNC Symbol;Acc:HGNC:13058]
LPGAT1	1.24931	0.0332697	4	0.506065	lysophosphatidylglycerol acyltransferase 1 [Source:HGNC Symbol;Acc:HGNC:28985]
PDE6B	1.24818	0.0778992	3	0.640055	phosphodiesterase 6B [Source:HGNC Symbol;Acc:HGNC:8786]
ZC3H11A	1.24693	0.0335197	4	0.508705	zinc finger CCCH-type containing 11A [Source:HGNC Symbol;Acc:HGNC:29093]
ENPP2	1.24619	0.0336297	4	0.509395	ectonucleotide pyrophosphatase/phosphodiesterase 2 [Source:HGNC Symbol;Acc:HGNC:3357]
TK1	1.24596	0.0336797	4	0.509423	thymidine kinase 1 [Source:HGNC Symbol;Acc:HGNC:11830]
IL27	1.2455	0.0337597	4	0.509957	interleukin 27 [Source:HGNC Symbol;Acc:HGNC:19157]
PTRH2	1.24531	0.0337997	4	0.509957	peptidyl-tRNA hydrolase 2 [Source:HGNC Symbol;Acc:HGNC:24265]
C10orf131	1.24528	0.0337997	4	0.509957	NA
TRIQK	1.24497	0.237188	1	0.814856	triple QxxK/R motif containing [Source:HGNC Symbol;Acc:HGNC:27828]
ZNF541	1.24488	0.0338497	4	0.510162	zinc finger protein 541 [Source:HGNC Symbol;Acc:HGNC:25294]
PARVB	1.24463	0.0338697	4	0.510162	parvin beta [Source:HGNC Symbol;Acc:HGNC:14653]
DIRAS2	1.24432	0.0339097	4	0.510339	DIRAS family GTPase 2 [Source:HGNC Symbol;Acc:HGNC:19323]
FAM193B	1.24372	0.0790392	3	0.642949	family with sequence similarity 193 member B [Source:HGNC Symbol;Acc:HGNC:25524]
ACSM3	1.24345	0.0340197	4	0.511569	acyl-CoA synthetase medium chain family member 3 [Source:HGNC Symbol;Acc:HGNC:10522]
ADAM21	1.24192	0.0342497	4	0.513918	ADAM metallopeptidase domain 21 [Source:HGNC Symbol;Acc:HGNC:200]
GALR3	1.24065	0.0344097	4	0.51446	galanin receptor 3 [Source:HGNC Symbol;Acc:HGNC:4134]
BAG4	1.24017	0.0344397	4	0.51446	BCL2 associated athanogene 4 [Source:HGNC Symbol;Acc:HGNC:940]
TCERG1L	1.23922	0.0346497	4	0.516466	transcription elongation regulator 1 like [Source:HGNC Symbol;Acc:HGNC:23533]
ZMYND19	1.23873	0.0347297	4	0.51653	zinc finger MYND-type containing 19 [Source:HGNC Symbol;Acc:HGNC:21146]
OR6N1	1.23866	0.0347297	4	0.51653	olfactory receptor family 6 subfamily N member 1 [Source:HGNC Symbol;Acc:HGNC:15034]
RAD51C	1.23833	0.0347497	4	0.51653	RAD51 paralog C [Source:HGNC Symbol;Acc:HGNC:9820]
MUC7	1.23752	0.112569	2	0.70029	mucin 7, secreted [Source:HGNC Symbol;Acc:HGNC:7518]
PARP11	1.23723	0.0807692	3	0.649007	poly(ADP-ribose) polymerase family member 11 [Source:HGNC Symbol;Acc:HGNC:1186]
SNX20	1.2359	0.0350596	4	0.519429	sorting nexin 20 [Source:HGNC Symbol;Acc:HGNC:30390]
PDE6A	1.23584	0.0350596	4	0.519429	phosphodiesterase 6A [Source:HGNC Symbol;Acc:HGNC:8785]
SIGLEC6	1.23507	0.0352896	4	0.520741	sialic acid binding Ig like lectin 6 [Source:HGNC Symbol;Acc:HGNC:10875]
LMAN1L	1.2342	0.0354396	4	0.520741	lectin, mannose binding 1 like [Source:HGNC Symbol;Acc:HGNC:6632]
IST1	1.23319	0.0355996	4	0.520741	IST1, ESCRT-III associated factor [Source:HGNC Symbol;Acc:HGNC:28977]
KIAA1217	1.23312	0.0356296	4	0.520741	KIAA1217 [Source:HGNC Symbol;Acc:HGNC:25428]
PANK3	1.23296	0.0356396	4	0.520741	pantothenate kinase 3 [Source:HGNC Symbol;Acc:HGNC:19365]
KDM6A	1.23265	0.0819492	3	0.650928	lysine demethylase 6A [Source:HGNC Symbol;Acc:HGNC:12637]
NYNRIN	1.23205	0.0356996	4	0.520741	NYN domain and retroviral integrase containing [Source:HGNC Symbol;Acc:HGNC:20165]
CNTD1	1.23187	0.0357096	4	0.520741	cyclin N-terminal domain containing 1 [Source:HGNC Symbol;Acc:HGNC:26847]
TNPO1	1.23173	0.0357096	4	0.520741	transportin 1 [Source:HGNC Symbol;Acc:HGNC:6401]
ST8SIA2	1.23152	0.0357396	4	0.520741	ST8 alpha-N-acetyl-neuraminide alpha-2,8-sialyltransferase 2 [Source:HGNC Symbol;Acc:HGNC:10870]
C11orf94	1.23091	0.0358096	4	0.520741	chromosome 11 open reading frame 94 [Source:HGNC Symbol;Acc:HGNC:37213]
CALML3	1.22939	0.0827292	3	0.650928	calmodulin like 3 [Source:HGNC Symbol;Acc:HGNC:1452]
ZG16	1.2288	0.0361596	4	0.524271	zymogen granule protein 16 [Source:HGNC Symbol;Acc:HGNC:30961]
RASL10A	1.22853	0.0361996	4	0.524286	RAS like family 10 member A [Source:HGNC Symbol;Acc:HGNC:16954]
GFAP	1.22596	0.0365396	4	0.525282	glial fibrillary acidic protein [Source:HGNC Symbol;Acc:HGNC:4235]
KIF3C	1.22594	0.0835792	3	0.652474	kinesin family member 3C [Source:HGNC Symbol;Acc:HGNC:6321]
RGS7	1.22584	0.0365496	4	0.525282	regulator of G protein signaling 7 [Source:HGNC Symbol;Acc:HGNC:10003]
PM20D1	1.22564	0.0365996	4	0.525282	peptidase M20 domain containing 1 [Source:HGNC Symbol;Acc:HGNC:26518]
SLC40A1	1.22525	0.0366496	4	0.525282	solute carrier family 40 member 1 [Source:HGNC Symbol;Acc:HGNC:10909]
CCDC57	1.22525	0.116149	2	0.704303	coiled-coil domain containing 57 [Source:HGNC Symbol;Acc:HGNC:27564]
ZNF667	1.22474	0.0367196	4	0.525282	zinc finger protein 667 [Source:HGNC Symbol;Acc:HGNC:28854]
FAM64A	1.22461	0.0367296	4	0.525282	NA
SEZ6	1.22389	0.0367796	4	0.525282	seizure related 6 homolog [Source:HGNC Symbol;Acc:HGNC:15955]
ARHGEF2	1.22382	0.0367996	4	0.525282	Rho/Rac guanine nucleotide exchange factor 2 [Source:HGNC Symbol;Acc:HGNC:682]
P4HB	1.22375	0.0368096	4	0.525282	prolyl 4-hydroxylase subunit beta [Source:HGNC Symbol;Acc:HGNC:8548]
GANAB	1.22373	0.0368096	4	0.525282	glucosidase II alpha subunit [Source:HGNC Symbol;Acc:HGNC:4138]
EPCAM	1.22335	0.0368496	4	0.525282	epithelial cell adhesion molecule [Source:HGNC Symbol;Acc:HGNC:11529]
FLOT2	1.22334	0.0368496	4	0.525282	flotillin 2 [Source:HGNC Symbol;Acc:HGNC:3758]
ZSCAN5C	1.22309	0.0368796	4	0.525295	NA
ALPPL2	1.22275	0.116789	2	0.704303	alkaline phosphatase, placental like 2 [Source:HGNC Symbol;Acc:HGNC:441]
SCN3B	1.22252	0.0369296	4	0.525464	sodium voltage-gated channel beta subunit 3 [Source:HGNC Symbol;Acc:HGNC:20665]
SNAP47	1.22245	0.0369496	4	0.525464	synaptosome associated protein 47 [Source:HGNC Symbol;Acc:HGNC:30669]
WDR35	1.22201	0.0370296	4	0.525774	WD repeat domain 35 [Source:HGNC Symbol;Acc:HGNC:29250]
MME	1.22076	0.0847192	3	0.653134	membrane metalloendopeptidase [Source:HGNC Symbol;Acc:HGNC:7154]
GID4	1.22005	0.0373696	4	0.526643	GID complex subunit 4 homolog [Source:HGNC Symbol;Acc:HGNC:28453]
KLHL1	1.22	0.0373796	4	0.526643	kelch like family member 1 [Source:HGNC Symbol;Acc:HGNC:6352]
SCNM1	1.21983	0.0373796	4	0.526643	sodium channel modifier 1 [Source:HGNC Symbol;Acc:HGNC:23136]
TMEM203	1.21973	0.0373796	4	0.526643	transmembrane protein 203 [Source:HGNC Symbol;Acc:HGNC:28217]
SDF2	1.21954	0.0374196	4	0.526643	stromal cell derived factor 2 [Source:HGNC Symbol;Acc:HGNC:10675]
DHDDS	1.2195	0.0374196	4	0.526643	dehydrodolichyl diphosphate synthase subunit [Source:HGNC Symbol;Acc:HGNC:20603]
ZDBF2	1.21947	0.0374196	4	0.526643	zinc finger DBF-type containing 2 [Source:HGNC Symbol;Acc:HGNC:29313]
ZNF860	1.21848	0.117979	2	0.706882	zinc finger protein 860 [Source:HGNC Symbol;Acc:HGNC:34513]
PABPN1	1.21811	0.0376596	4	0.526708	poly(A) binding protein nuclear 1 [Source:HGNC Symbol;Acc:HGNC:8565]
NUBP1	1.21777	0.0376796	4	0.526708	nucleotide binding protein 1 [Source:HGNC Symbol;Acc:HGNC:8041]
STK17B	1.21728	0.0377596	4	0.526708	serine/threonine kinase 17b [Source:HGNC Symbol;Acc:HGNC:11396]
BAZ2B	1.21704	0.0377896	4	0.526708	bromodomain adjacent to zinc finger domain 2B [Source:HGNC Symbol;Acc:HGNC:963]
KLK8	1.21692	0.0377996	4	0.526708	kallikrein related peptidase 8 [Source:HGNC Symbol;Acc:HGNC:6369]
HMX1	1.21648	0.0378396	4	0.526708	H6 family homeobox 1 [Source:HGNC Symbol;Acc:HGNC:5017]
RIC8A	1.21642	0.0378596	4	0.526708	RIC8 guanine nucleotide exchange factor A [Source:HGNC Symbol;Acc:HGNC:29550]
FEN1	1.21613	0.0379296	4	0.526708	flap structure-specific endonuclease 1 [Source:HGNC Symbol;Acc:HGNC:3650]
FAM114A1	1.21596	0.0379396	4	0.526708	family with sequence similarity 114 member A1 [Source:HGNC Symbol;Acc:HGNC:25087]
FBXL6	1.21593	0.0379396	4	0.526708	F-box and leucine rich repeat protein 6 [Source:HGNC Symbol;Acc:HGNC:13603]
WNT10A	1.21588	0.0379496	4	0.526708	Wnt family member 10A [Source:HGNC Symbol;Acc:HGNC:13829]
LLGL2	1.21538	0.0380196	4	0.526744	LLGL2, scribble cell polarity complex component [Source:HGNC Symbol;Acc:HGNC:6629]
ARNT	1.21508	0.0380496	4	0.526744	aryl hydrocarbon receptor nuclear translocator [Source:HGNC Symbol;Acc:HGNC:700]
NGB	1.21457	0.0381296	4	0.527044	neuroglobin [Source:HGNC Symbol;Acc:HGNC:14077]
MARCKS	1.21457	0.0381396	4	0.527044	myristoylated alanine rich protein kinase C substrate [Source:HGNC Symbol;Acc:HGNC:6759]
RASD2	1.21354	0.0383296	4	0.528932	RASD family member 2 [Source:HGNC Symbol;Acc:HGNC:18229]
VWA7	1.21317	0.0384096	4	0.528932	von Willebrand factor A domain containing 7 [Source:HGNC Symbol;Acc:HGNC:13939]
GRAMD3	1.21287	0.0384896	4	0.528932	NA
SLAMF6	1.21277	0.0385096	4	0.528932	SLAM family member 6 [Source:HGNC Symbol;Acc:HGNC:21392]
SPTBN2	1.21257	0.0385396	4	0.528932	spectrin beta, non-erythrocytic 2 [Source:HGNC Symbol;Acc:HGNC:11276]
HAO1	1.21169	0.0386796	4	0.528982	hydroxyacid oxidase 1 [Source:HGNC Symbol;Acc:HGNC:4809]
COG7	1.21036	0.0388896	4	0.529451	component of oligomeric golgi complex 7 [Source:HGNC Symbol;Acc:HGNC:18622]
BTAF1	1.21024	0.0388996	4	0.529451	B-TFIID TATA-box binding protein associated factor 1 [Source:HGNC Symbol;Acc:HGNC:17307]
DUSP8	1.20996	0.0389496	4	0.529732	dual specificity phosphatase 8 [Source:HGNC Symbol;Acc:HGNC:3074]
MRPL53	1.20885	0.0391196	4	0.530448	mitochondrial ribosomal protein L53 [Source:HGNC Symbol;Acc:HGNC:16684]
OR10J1	1.20818	0.0391896	4	0.53061	olfactory receptor family 10 subfamily J member 1 [Source:HGNC Symbol;Acc:HGNC:8175]
SESN2	1.20802	0.0392196	4	0.53061	sestrin 2 [Source:HGNC Symbol;Acc:HGNC:20746]
PPOX	1.20759	0.0878091	3	0.658531	protoporphyrinogen oxidase [Source:HGNC Symbol;Acc:HGNC:9280]
DGCR8	1.20758	0.0392796	4	0.531024	DGCR8, microprocessor complex subunit [Source:HGNC Symbol;Acc:HGNC:2847]
DYRK2	1.20734	0.0878291	3	0.658531	dual specificity tyrosine phosphorylation regulated kinase 2 [Source:HGNC Symbol;Acc:HGNC:3093]
SSNA1	1.20724	0.0393196	4	0.531167	SS nuclear autoantigen 1 [Source:HGNC Symbol;Acc:HGNC:11321]
EIF4EBP3	1.20653	0.0394396	4	0.531993	eukaryotic translation initiation factor 4E binding protein 3 [Source:HGNC Symbol;Acc:HGNC:3290]
DUSP1	1.20499	0.0397296	4	0.534708	dual specificity phosphatase 1 [Source:HGNC Symbol;Acc:HGNC:3064]
KIF21B	1.2049	0.0397596	4	0.534713	kinesin family member 21B [Source:HGNC Symbol;Acc:HGNC:29442]
RANBP10	1.20414	0.0398696	4	0.534999	RAN binding protein 10 [Source:HGNC Symbol;Acc:HGNC:29285]
SEC14L1	1.20414	0.0398696	4	0.534999	SEC14 like lipid binding 1 [Source:HGNC Symbol;Acc:HGNC:10698]
C2orf61	1.20313	0.0400396	4	0.535957	NA
SUV39H2	1.2031	0.0400396	4	0.535957	suppressor of variegation 3-9 homolog 2 [Source:HGNC Symbol;Acc:HGNC:17287]
LRRC52	1.20305	0.0400596	4	0.535957	leucine rich repeat containing 52 [Source:HGNC Symbol;Acc:HGNC:32156]
OR2L5	1.20109	0.122879	2	0.715212	olfactory receptor family 2 subfamily L member 5 [Source:HGNC Symbol;Acc:HGNC:15011]
LEMD2	1.20089	0.0403096	4	0.538504	LEM domain containing 2 [Source:HGNC Symbol;Acc:HGNC:21244]
GGCX	1.20055	0.0403796	4	0.538819	gamma-glutamyl carboxylase [Source:HGNC Symbol;Acc:HGNC:4247]
HMGN1	1.2001	0.253257	1	0.823145	high mobility group nucleosome binding domain 1 [Source:HGNC Symbol;Acc:HGNC:4984]
AANAT	1.19998	0.0404396	4	0.538819	aralkylamine N-acetyltransferase [Source:HGNC Symbol;Acc:HGNC:19]
C19orf47	1.19989	0.0404796	4	0.538819	chromosome 19 open reading frame 47 [Source:HGNC Symbol;Acc:HGNC:26723]
CXCL5	1.19982	0.0404896	4	0.538819	C-X-C motif chemokine ligand 5 [Source:HGNC Symbol;Acc:HGNC:10642]
ATP4B	1.19949	0.0405196	4	0.538819	ATPase H+/K+ transporting beta subunit [Source:HGNC Symbol;Acc:HGNC:820]
TRPC3	1.19872	0.0897091	3	0.660828	transient receptor potential cation channel subfamily C member 3 [Source:HGNC Symbol;Acc:HGNC:12335]
TTC24	1.19839	0.0406996	4	0.538819	tetratricopeptide repeat domain 24 [Source:HGNC Symbol;Acc:HGNC:32348]
GINS3	1.1979	0.0407796	4	0.538819	GINS complex subunit 3 [Source:HGNC Symbol;Acc:HGNC:25851]
C19orf68	1.19749	0.0408296	4	0.538819	NA
PIK3R1	1.19745	0.0408396	4	0.538819	phosphoinositide-3-kinase regulatory subunit 1 [Source:HGNC Symbol;Acc:HGNC:8979]
GML	1.19714	0.0408796	4	0.538819	glycosylphosphatidylinositol anchored molecule like [Source:HGNC Symbol;Acc:HGNC:4375]
ADAM15	1.19703	0.0408896	4	0.538819	ADAM metallopeptidase domain 15 [Source:HGNC Symbol;Acc:HGNC:193]
ACTG1	1.19698	0.0408896	4	0.538819	actin gamma 1 [Source:HGNC Symbol;Acc:HGNC:144]
FOXS1	1.19691	0.0408996	4	0.538819	forkhead box S1 [Source:HGNC Symbol;Acc:HGNC:3735]
LY96	1.19627	0.124419	2	0.717343	lymphocyte antigen 96 [Source:HGNC Symbol;Acc:HGNC:17156]
PPIF	1.1959	0.0410196	4	0.539887	peptidylprolyl isomerase F [Source:HGNC Symbol;Acc:HGNC:9259]
SCAND1	1.19568	0.0410596	4	0.539887	SCAN domain containing 1 [Source:HGNC Symbol;Acc:HGNC:10566]
ENOSF1	1.1956	0.0410896	4	0.539887	enolase superfamily member 1 [Source:HGNC Symbol;Acc:HGNC:30365]
FOXA2	1.19544	0.0411096	4	0.539887	forkhead box A2 [Source:HGNC Symbol;Acc:HGNC:5022]
KLF11	1.19516	0.0411696	4	0.539887	Kruppel like factor 11 [Source:HGNC Symbol;Acc:HGNC:11811]
KRTAP24-1	1.19478	0.0412096	4	0.539887	keratin associated protein 24-1 [Source:HGNC Symbol;Acc:HGNC:33902]
ATP1A4	1.19468	0.0412196	4	0.539887	ATPase Na+/K+ transporting subunit alpha 4 [Source:HGNC Symbol;Acc:HGNC:14073]
MYLK2	1.19404	0.0413396	4	0.540675	myosin light chain kinase 2 [Source:HGNC Symbol;Acc:HGNC:16243]
SEMA4A	1.19302	0.0415396	4	0.542114	semaphorin 4A [Source:HGNC Symbol;Acc:HGNC:10729]
HEATR5B	1.19283	0.0415996	4	0.542245	HEAT repeat containing 5B [Source:HGNC Symbol;Acc:HGNC:29273]
TMSB10	1.19261	0.0910991	3	0.663422	thymosin beta 10 [Source:HGNC Symbol;Acc:HGNC:11879]
TCAP	1.19256	0.0416696	4	0.542245	titin-cap [Source:HGNC Symbol;Acc:HGNC:11610]
DCTN2	1.19243	0.0416996	4	0.542245	dynactin subunit 2 [Source:HGNC Symbol;Acc:HGNC:2712]
ADA	1.19178	0.0417696	4	0.542245	adenosine deaminase [Source:HGNC Symbol;Acc:HGNC:186]
LMOD1	1.19117	0.0418696	4	0.542245	leiomodin 1 [Source:HGNC Symbol;Acc:HGNC:6647]
PAFAH1B3	1.19107	0.0418896	4	0.542245	platelet activating factor acetylhydrolase 1b catalytic subunit 3 [Source:HGNC Symbol;Acc:HGNC:8576]
TMEM101	1.19106	0.0418896	4	0.542245	transmembrane protein 101 [Source:HGNC Symbol;Acc:HGNC:28653]
FKBP10	1.19091	0.0419096	4	0.542245	FK506 binding protein 10 [Source:HGNC Symbol;Acc:HGNC:18169]
CCDC127	1.19089	0.0419096	4	0.542245	coiled-coil domain containing 127 [Source:HGNC Symbol;Acc:HGNC:30520]
CYSLTR2	1.18976	0.0918391	3	0.666029	cysteinyl leukotriene receptor 2 [Source:HGNC Symbol;Acc:HGNC:18274]
NOSIP	1.18967	0.0421096	4	0.543535	nitric oxide synthase interacting protein [Source:HGNC Symbol;Acc:HGNC:17946]
FAM161B	1.18965	0.0421196	4	0.543535	family with sequence similarity 161 member B [Source:HGNC Symbol;Acc:HGNC:19854]
FZD9	1.1896	0.0421296	4	0.543535	frizzled class receptor 9 [Source:HGNC Symbol;Acc:HGNC:4047]
HLA-B	1.18909	0.126769	2	0.720834	major histocompatibility complex, class I, B [Source:HGNC Symbol;Acc:HGNC:4932]
PIP4K2B	1.18892	0.0422696	4	0.543882	phosphatidylinositol-5-phosphate 4-kinase type 2 beta [Source:HGNC Symbol;Acc:HGNC:8998]
CCL17	1.18826	0.0922191	3	0.666203	C-C motif chemokine ligand 17 [Source:HGNC Symbol;Acc:HGNC:10615]
CLEC11A	1.18799	0.0424396	4	0.543882	C-type lectin domain containing 11A [Source:HGNC Symbol;Acc:HGNC:10576]
ZNF543	1.18786	0.0424496	4	0.543882	zinc finger protein 543 [Source:HGNC Symbol;Acc:HGNC:25281]
DDX50	1.18772	0.0424696	4	0.543882	DExD-box helicase 50 [Source:HGNC Symbol;Acc:HGNC:17906]
SSFA2	1.18758	0.0424796	4	0.543882	sperm specific antigen 2 [Source:HGNC Symbol;Acc:HGNC:11319]
AMDHD2	1.18712	0.0425496	4	0.543882	amidohydrolase domain containing 2 [Source:HGNC Symbol;Acc:HGNC:24262]
RASSF5	1.1869	0.0425696	4	0.543882	Ras association domain family member 5 [Source:HGNC Symbol;Acc:HGNC:17609]
PCDHA11	1.18684	0.0925491	3	0.66673	protocadherin alpha 11 [Source:HGNC Symbol;Acc:HGNC:8665]
GPANK1	1.18557	0.0428396	4	0.543882	G-patch domain and ankyrin repeats 1 [Source:HGNC Symbol;Acc:HGNC:13920]
BCL2L10	1.1852	0.0429496	4	0.543882	BCL2 like 10 [Source:HGNC Symbol;Acc:HGNC:993]
PSMD5	1.1852	0.0429496	4	0.543882	proteasome 26S subunit, non-ATPase 5 [Source:HGNC Symbol;Acc:HGNC:9563]
LCN1	1.18512	0.0429496	4	0.543882	lipocalin 1 [Source:HGNC Symbol;Acc:HGNC:6525]
KIAA1211	1.18505	0.0429596	4	0.543882	KIAA1211 [Source:HGNC Symbol;Acc:HGNC:29219]
CHST7	1.18498	0.0429796	4	0.543882	carbohydrate sulfotransferase 7 [Source:HGNC Symbol;Acc:HGNC:13817]
CACNA1B	1.18479	0.0430096	4	0.543882	calcium voltage-gated channel subunit alpha1 B [Source:HGNC Symbol;Acc:HGNC:1389]
CHMP4B	1.18454	0.0430196	4	0.543882	charged multivesicular body protein 4B [Source:HGNC Symbol;Acc:HGNC:16171]
WDR17	1.18415	0.0430596	4	0.543882	WD repeat domain 17 [Source:HGNC Symbol;Acc:HGNC:16661]
C16orf87	1.1837	0.0431296	4	0.543882	chromosome 16 open reading frame 87 [Source:HGNC Symbol;Acc:HGNC:33754]
RCN1	1.1836	0.0431696	4	0.543882	reticulocalbin 1 [Source:HGNC Symbol;Acc:HGNC:9934]
KIF20A	1.1831	0.0432296	4	0.544133	kinesin family member 20A [Source:HGNC Symbol;Acc:HGNC:9787]
FAM53C	1.18279	0.0935191	3	0.669869	family with sequence similarity 53 member C [Source:HGNC Symbol;Acc:HGNC:1336]
MREG	1.18225	0.0433496	4	0.545132	melanoregulin [Source:HGNC Symbol;Acc:HGNC:25478]
SMARCAL1	1.18113	0.0434996	4	0.545378	SWI/SNF related, matrix associated, actin dependent regulator of chromatin, subfamily a like 1 [Source:HGNC Symbol;Acc:HGNC:11102]
HR	1.18112	0.0435096	4	0.545378	HR, lysine demethylase and nuclear receptor corepressor [Source:HGNC Symbol;Acc:HGNC:5172]
HOXD4	1.18064	0.0435996	4	0.546128	homeobox D4 [Source:HGNC Symbol;Acc:HGNC:5138]
BPIFB2	1.17962	0.0438396	4	0.548754	BPI fold containing family B member 2 [Source:HGNC Symbol;Acc:HGNC:16177]
C17orf70	1.17799	0.0441196	4	0.550292	NA
WDR92	1.17762	0.0441696	4	0.550292	WD repeat domain 92 [Source:HGNC Symbol;Acc:HGNC:25176]
CA14	1.17702	0.0442596	4	0.550292	carbonic anhydrase 14 [Source:HGNC Symbol;Acc:HGNC:1372]
TADA3	1.17695	0.0442596	4	0.550292	transcriptional adaptor 3 [Source:HGNC Symbol;Acc:HGNC:19422]
ZNF628	1.17638	0.0442996	4	0.550292	zinc finger protein 628 [Source:HGNC Symbol;Acc:HGNC:28054]
DCLK1	1.17609	0.0443496	4	0.550292	doublecortin like kinase 1 [Source:HGNC Symbol;Acc:HGNC:2700]
CD40	1.17604	0.0443496	4	0.550292	CD40 molecule [Source:HGNC Symbol;Acc:HGNC:11919]
MSANTD2	1.17579	0.095519	3	0.672465	Myb/SANT DNA binding domain containing 2 [Source:HGNC Symbol;Acc:HGNC:26266]
UBAC1	1.17563	0.095619	3	0.672465	UBA domain containing 1 [Source:HGNC Symbol;Acc:HGNC:30221]
PCDH17	1.17552	0.0444396	4	0.550292	protocadherin 17 [Source:HGNC Symbol;Acc:HGNC:14267]
TRMT1L	1.1754	0.0444496	4	0.550292	tRNA methyltransferase 1 like [Source:HGNC Symbol;Acc:HGNC:16782]
F12	1.17515	0.0445196	4	0.550651	coagulation factor XII [Source:HGNC Symbol;Acc:HGNC:3530]
PATE2	1.17488	0.0446096	4	0.55105	prostate and testis expressed 2 [Source:HGNC Symbol;Acc:HGNC:32249]
ASH1L	1.17438	0.0446996	4	0.55105	ASH1 like histone lysine methyltransferase [Source:HGNC Symbol;Acc:HGNC:19088]
SLC4A9	1.17432	0.0447396	4	0.55105	solute carrier family 4 member 9 [Source:HGNC Symbol;Acc:HGNC:11035]
KIAA1984	1.17398	0.0447896	4	0.55105	NA
FZD3	1.17334	0.0449396	4	0.55105	frizzled class receptor 3 [Source:HGNC Symbol;Acc:HGNC:4041]
PRSS53	1.17327	0.0449496	4	0.55105	protease, serine 53 [Source:HGNC Symbol;Acc:HGNC:34407]
TP53I13	1.17317	0.0449696	4	0.55105	tumor protein p53 inducible protein 13 [Source:HGNC Symbol;Acc:HGNC:25102]
STAC2	1.17314	0.0449796	4	0.55105	SH3 and cysteine rich domain 2 [Source:HGNC Symbol;Acc:HGNC:23990]
ANKRD44	1.17308	0.0449796	4	0.55105	ankyrin repeat domain 44 [Source:HGNC Symbol;Acc:HGNC:25259]
CDC45	1.17294	0.0450095	4	0.55105	cell division cycle 45 [Source:HGNC Symbol;Acc:HGNC:1739]
PYCARD	1.17256	0.0450595	4	0.55105	PYD and CARD domain containing [Source:HGNC Symbol;Acc:HGNC:16608]
HOXB13	1.17093	0.0453995	4	0.552963	homeobox B13 [Source:HGNC Symbol;Acc:HGNC:5112]
EFHC2	1.16917	0.0457295	4	0.556009	EF-hand domain containing 2 [Source:HGNC Symbol;Acc:HGNC:26233]
LHX9	1.16823	0.0458795	4	0.556009	LIM homeobox 9 [Source:HGNC Symbol;Acc:HGNC:14222]
NT5DC3	1.16822	0.0458795	4	0.556009	5'-nucleotidase domain containing 3 [Source:HGNC Symbol;Acc:HGNC:30826]
SGSM2	1.1675	0.0459895	4	0.556009	small G protein signaling modulator 2 [Source:HGNC Symbol;Acc:HGNC:29026]
NETO2	1.16732	0.0460195	4	0.556009	neuropilin and tolloid like 2 [Source:HGNC Symbol;Acc:HGNC:14644]
RXFP4	1.16721	0.0460195	4	0.556009	relaxin/insulin like family peptide receptor 4 [Source:HGNC Symbol;Acc:HGNC:14666]
KCTD17	1.16615	0.0462395	4	0.556323	potassium channel tetramerization domain containing 17 [Source:HGNC Symbol;Acc:HGNC:25705]
ITCH	1.16581	0.0462895	4	0.556323	itchy E3 ubiquitin protein ligase [Source:HGNC Symbol;Acc:HGNC:13890]
SLC25A39	1.16546	0.0463495	4	0.556323	solute carrier family 25 member 39 [Source:HGNC Symbol;Acc:HGNC:24279]
RAPGEF3	1.16528	0.0463795	4	0.556323	Rap guanine nucleotide exchange factor 3 [Source:HGNC Symbol;Acc:HGNC:16629]
SLC25A20	1.16509	0.0463995	4	0.556323	solute carrier family 25 member 20 [Source:HGNC Symbol;Acc:HGNC:1421]
PCDHB4	1.16471	0.0464395	4	0.556323	protocadherin beta 4 [Source:HGNC Symbol;Acc:HGNC:8689]
BCKDK	1.1646	0.0464695	4	0.556323	branched chain ketoacid dehydrogenase kinase [Source:HGNC Symbol;Acc:HGNC:16902]
L3MBTL1	1.16438	0.0464995	4	0.556323	L3MBTL1, histone methyl-lysine binding protein [Source:HGNC Symbol;Acc:HGNC:15905]
CCDC64	1.16395	0.098549	3	0.679787	NA
HAPLN2	1.16367	0.0466195	4	0.556323	hyaluronan and proteoglycan link protein 2 [Source:HGNC Symbol;Acc:HGNC:17410]
TSC2	1.16362	0.0466295	4	0.556323	TSC complex subunit 2 [Source:HGNC Symbol;Acc:HGNC:12363]
ACTB	1.16273	0.098869	3	0.680334	actin beta [Source:HGNC Symbol;Acc:HGNC:132]
KDM6B	1.16264	0.0467995	4	0.557605	lysine demethylase 6B [Source:HGNC Symbol;Acc:HGNC:29012]
DCAF7	1.16231	0.267107	1	0.832052	DDB1 and CUL4 associated factor 7 [Source:HGNC Symbol;Acc:HGNC:30915]
POP5	1.16075	0.0470795	4	0.559108	POP5 homolog, ribonuclease P/MRP subunit [Source:HGNC Symbol;Acc:HGNC:17689]
RBBP6	1.16055	0.0471595	4	0.55969	RB binding protein 6, ubiquitin ligase [Source:HGNC Symbol;Acc:HGNC:9889]
USP39	1.16031	0.0472195	4	0.560035	ubiquitin specific peptidase 39 [Source:HGNC Symbol;Acc:HGNC:20071]
ZKSCAN3	1.1601	0.0472895	4	0.560118	zinc finger with KRAB and SCAN domains 3 [Source:HGNC Symbol;Acc:HGNC:13853]
POSTN	1.16004	0.0472895	4	0.560118	periostin [Source:HGNC Symbol;Acc:HGNC:16953]
NCOA1	1.15984	0.0473195	4	0.560118	nuclear receptor coactivator 1 [Source:HGNC Symbol;Acc:HGNC:7668]
SLC18A3	1.15964	0.0473595	4	0.560225	solute carrier family 18 member A3 [Source:HGNC Symbol;Acc:HGNC:10936]
FGFR1OP2	1.15938	0.0473995	4	0.560331	FGFR1 oncogene partner 2 [Source:HGNC Symbol;Acc:HGNC:23098]
ZMYND10	1.15906	0.0474695	4	0.560792	zinc finger MYND-type containing 10 [Source:HGNC Symbol;Acc:HGNC:19412]
C9orf163	1.159	0.0475095	4	0.560898	chromosome 9 open reading frame 163 [Source:HGNC Symbol;Acc:HGNC:26718]
AKAP2	1.15896	0.136269	2	0.734145	A-kinase anchoring protein 2 [Source:HGNC Symbol;Acc:HGNC:372]
AGAP1	1.15832	0.0476295	4	0.561581	ArfGAP with GTPase domain, ankyrin repeat and PH domain 1 [Source:HGNC Symbol;Acc:HGNC:16922]
ABCA3	1.1571	0.0478695	4	0.562811	ATP binding cassette subfamily A member 3 [Source:HGNC Symbol;Acc:HGNC:33]
FAM122A	1.15708	0.0478695	4	0.562811	family with sequence similarity 122A [Source:HGNC Symbol;Acc:HGNC:23490]
PRICKLE3	1.15699	0.100259	3	0.681787	prickle planar cell polarity protein 3 [Source:HGNC Symbol;Acc:HGNC:6645]
DLX2	1.15674	0.0479395	4	0.563032	distal-less homeobox 2 [Source:HGNC Symbol;Acc:HGNC:2915]
DCAF4	1.15621	0.0480595	4	0.563344	DDB1 and CUL4 associated factor 4 [Source:HGNC Symbol;Acc:HGNC:20229]
CDK5R1	1.15617	0.0480595	4	0.563344	cyclin dependent kinase 5 regulatory subunit 1 [Source:HGNC Symbol;Acc:HGNC:1775]
HIST1H2BO	1.1557	0.137249	2	0.734773	histone cluster 1 H2B family member o [Source:HGNC Symbol;Acc:HGNC:4758]
PDIK1L	1.15551	0.0481595	4	0.564019	PDLIM1 interacting kinase 1 like [Source:HGNC Symbol;Acc:HGNC:18981]
NARS2	1.15499	0.0482495	4	0.564473	asparaginyl-tRNA synthetase 2, mitochondrial [Source:HGNC Symbol;Acc:HGNC:26274]
RSAD2	1.15464	0.0483395	4	0.56516	radical S-adenosyl methionine domain containing 2 [Source:HGNC Symbol;Acc:HGNC:30908]
TPM2	1.15414	0.0484095	4	0.565612	tropomyosin 2 [Source:HGNC Symbol;Acc:HGNC:12011]
SCCPDH	1.15373	0.101189	3	0.68238	saccharopine dehydrogenase (putative) [Source:HGNC Symbol;Acc:HGNC:24275]
RRAS2	1.15345	0.0485695	4	0.567019	RAS related 2 [Source:HGNC Symbol;Acc:HGNC:17271]
CKMT2	1.15326	0.0486595	4	0.567019	creatine kinase, mitochondrial 2 [Source:HGNC Symbol;Acc:HGNC:1996]
RAI1	1.15288	0.0487195	4	0.567019	retinoic acid induced 1 [Source:HGNC Symbol;Acc:HGNC:9834]
LHX1	1.15229	0.0488095	4	0.567352	LIM homeobox 1 [Source:HGNC Symbol;Acc:HGNC:6593]
FAM163B	1.15043	0.0491495	4	0.56951	family with sequence similarity 163 member B [Source:HGNC Symbol;Acc:HGNC:33277]
GBA	1.1504	0.0491495	4	0.56951	glucosylceramidase beta [Source:HGNC Symbol;Acc:HGNC:4177]
ACOT2	1.15017	0.0491895	4	0.56951	acyl-CoA thioesterase 2 [Source:HGNC Symbol;Acc:HGNC:18431]
BLOC1S4	1.15007	0.0491995	4	0.56951	biogenesis of lysosomal organelles complex 1 subunit 4 [Source:HGNC Symbol;Acc:HGNC:24206]
CITED4	1.14987	0.0492195	4	0.56951	Cbp/p300 interacting transactivator with Glu/Asp rich carboxy-terminal domain 4 [Source:HGNC Symbol;Acc:HGNC:18696]
ZNF662	1.14939	0.0493795	4	0.56951	zinc finger protein 662 [Source:HGNC Symbol;Acc:HGNC:31930]
C5orf27	1.1489	0.0494495	4	0.56951	NA
MEA1	1.14878	0.0494595	4	0.56951	male-enhanced antigen 1 [Source:HGNC Symbol;Acc:HGNC:6986]
RNF39	1.14857	0.0494895	4	0.56951	ring finger protein 39 [Source:HGNC Symbol;Acc:HGNC:18064]
ZNF33A	1.14808	0.0495395	4	0.56951	zinc finger protein 33A [Source:HGNC Symbol;Acc:HGNC:13096]
FPR1	1.14776	0.0496095	4	0.56951	formyl peptide receptor 1 [Source:HGNC Symbol;Acc:HGNC:3826]
SHMT1	1.14733	0.0497095	4	0.56951	serine hydroxymethyltransferase 1 [Source:HGNC Symbol;Acc:HGNC:10850]
DMRTA2	1.14702	0.0497595	4	0.56951	DMRT like family A2 [Source:HGNC Symbol;Acc:HGNC:13908]
PCDHB13	1.14653	0.0498495	4	0.56951	protocadherin beta 13 [Source:HGNC Symbol;Acc:HGNC:8684]
PPP5C	1.14649	0.0498495	4	0.56951	protein phosphatase 5 catalytic subunit [Source:HGNC Symbol;Acc:HGNC:9322]
GLB1L	1.14602	0.0498995	4	0.56951	galactosidase beta 1 like [Source:HGNC Symbol;Acc:HGNC:28129]
E4F1	1.14567	0.0499595	4	0.56951	E4F transcription factor 1 [Source:HGNC Symbol;Acc:HGNC:3121]
MRPL37	1.1453	0.0499795	4	0.56951	mitochondrial ribosomal protein L37 [Source:HGNC Symbol;Acc:HGNC:14034]
MPC2	1.14485	0.0500495	4	0.56951	mitochondrial pyruvate carrier 2 [Source:HGNC Symbol;Acc:HGNC:24515]
NTN5	1.14478	0.0500595	4	0.56951	netrin 5 [Source:HGNC Symbol;Acc:HGNC:25208]
CRISP3	1.14371	0.104119	3	0.685909	cysteine rich secretory protein 3 [Source:HGNC Symbol;Acc:HGNC:16904]
LOXL3	1.14331	0.0502995	4	0.56974	lysyl oxidase like 3 [Source:HGNC Symbol;Acc:HGNC:13869]
KRTAP10-12	1.14318	0.275147	1	0.835376	keratin associated protein 10-12 [Source:HGNC Symbol;Acc:HGNC:20533]
BCL2A1	1.14315	0.104319	3	0.685909	BCL2 related protein A1 [Source:HGNC Symbol;Acc:HGNC:991]
CES2	1.14308	0.0503395	4	0.56974	carboxylesterase 2 [Source:HGNC Symbol;Acc:HGNC:1864]
OR5AU1	1.14305	0.0503395	4	0.56974	olfactory receptor family 5 subfamily AU member 1 [Source:HGNC Symbol;Acc:HGNC:15362]
IKBKE	1.14224	0.0505195	4	0.56974	inhibitor of nuclear factor kappa B kinase subunit epsilon [Source:HGNC Symbol;Acc:HGNC:14552]
UPK2	1.14205	0.0505495	4	0.56974	uroplakin 2 [Source:HGNC Symbol;Acc:HGNC:12579]
KCNG3	1.14193	0.0505595	4	0.56974	potassium voltage-gated channel modifier subfamily G member 3 [Source:HGNC Symbol;Acc:HGNC:18306]
KIF5B	1.14152	0.0506795	4	0.570035	kinesin family member 5B [Source:HGNC Symbol;Acc:HGNC:6324]
PRDM6	1.14142	0.0506895	4	0.570035	PR/SET domain 6 [Source:HGNC Symbol;Acc:HGNC:9350]
CCNYL1	1.14054	0.0508295	4	0.570035	cyclin Y like 1 [Source:HGNC Symbol;Acc:HGNC:26868]
CABP2	1.14038	0.0508695	4	0.570035	calcium binding protein 2 [Source:HGNC Symbol;Acc:HGNC:1385]
TRIM11	1.14038	0.0508695	4	0.570035	tripartite motif containing 11 [Source:HGNC Symbol;Acc:HGNC:16281]
TMEM183A	1.13981	0.0509995	4	0.570155	transmembrane protein 183A [Source:HGNC Symbol;Acc:HGNC:20173]
SOS2	1.13969	0.0510195	4	0.570155	SOS Ras/Rho guanine nucleotide exchange factor 2 [Source:HGNC Symbol;Acc:HGNC:11188]
PBLD	1.13961	0.0510295	4	0.570155	phenazine biosynthesis like protein domain containing [Source:HGNC Symbol;Acc:HGNC:23301]
GAD2	1.13945	0.0510695	4	0.570155	glutamate decarboxylase 2 [Source:HGNC Symbol;Acc:HGNC:4093]
COL23A1	1.13826	0.0512995	4	0.570917	collagen type XXIII alpha 1 chain [Source:HGNC Symbol;Acc:HGNC:22990]
EARS2	1.13809	0.0513595	4	0.570917	glutamyl-tRNA synthetase 2, mitochondrial [Source:HGNC Symbol;Acc:HGNC:29419]
ATP5H	1.13803	0.0513695	4	0.570917	ATP synthase, H+ transporting, mitochondrial Fo complex subunit D [Source:HGNC Symbol;Acc:HGNC:845]
NKX3-2	1.13782	0.0514195	4	0.570917	NK3 homeobox 2 [Source:HGNC Symbol;Acc:HGNC:951]
CCDC96	1.13778	0.0514295	4	0.570917	coiled-coil domain containing 96 [Source:HGNC Symbol;Acc:HGNC:26900]
EVPL	1.1376	0.0514495	4	0.570917	envoplakin [Source:HGNC Symbol;Acc:HGNC:3503]
TMEM200C	1.13739	0.0515195	4	0.570917	transmembrane protein 200C [Source:HGNC Symbol;Acc:HGNC:37208]
ZFAND6	1.1373	0.0515395	4	0.570917	zinc finger AN1-type containing 6 [Source:HGNC Symbol;Acc:HGNC:30164]
KBTBD13	1.13724	0.0515595	4	0.570917	kelch repeat and BTB domain containing 13 [Source:HGNC Symbol;Acc:HGNC:37227]
FLOT1	1.13719	0.0515695	4	0.570917	flotillin 1 [Source:HGNC Symbol;Acc:HGNC:3757]
ANAPC2	1.13683	0.0516595	4	0.570917	anaphase promoting complex subunit 2 [Source:HGNC Symbol;Acc:HGNC:19989]
CCDC137	1.13663	0.106359	3	0.690531	coiled-coil domain containing 137 [Source:HGNC Symbol;Acc:HGNC:33451]
NAPSA	1.13653	0.0516895	4	0.570917	napsin A aspartic peptidase [Source:HGNC Symbol;Acc:HGNC:13395]
ANKAR	1.13645	0.0516995	4	0.570917	ankyrin and armadillo repeat containing [Source:HGNC Symbol;Acc:HGNC:26350]
AUH	1.13617	0.0517495	4	0.570917	AU RNA binding methylglutaconyl-CoA hydratase [Source:HGNC Symbol;Acc:HGNC:890]
FBXO18	1.13577	0.0518395	4	0.571103	F-box protein, helicase, 18 [Source:HGNC Symbol;Acc:HGNC:13620]
KLF9	1.13466	0.0521195	4	0.572495	Kruppel like factor 9 [Source:HGNC Symbol;Acc:HGNC:1123]
FAM43A	1.13434	0.0521995	4	0.572495	family with sequence similarity 43 member A [Source:HGNC Symbol;Acc:HGNC:26888]
MPP7	1.13412	0.0522395	4	0.572495	membrane palmitoylated protein 7 [Source:HGNC Symbol;Acc:HGNC:26542]
LPAR5	1.13387	0.106989	3	0.692135	lysophosphatidic acid receptor 5 [Source:HGNC Symbol;Acc:HGNC:13307]
ODF3B	1.1334	0.0523395	4	0.572495	outer dense fiber of sperm tails 3B [Source:HGNC Symbol;Acc:HGNC:34388]
CSK	1.13306	0.0523795	4	0.572495	C-terminal Src kinase [Source:HGNC Symbol;Acc:HGNC:2444]
ZNF23	1.13303	0.0523895	4	0.572495	zinc finger protein 23 [Source:HGNC Symbol;Acc:HGNC:13023]
FOXI2	1.13266	0.0524295	4	0.572495	forkhead box I2 [Source:HGNC Symbol;Acc:HGNC:32448]
ENPP7	1.13216	0.0525395	4	0.572495	ectonucleotide pyrophosphatase/phosphodiesterase 7 [Source:HGNC Symbol;Acc:HGNC:23764]
MFSD2A	1.1321	0.0525495	4	0.572495	major facilitator superfamily domain containing 2A [Source:HGNC Symbol;Acc:HGNC:25897]
ING1	1.13193	0.0525695	4	0.572495	inhibitor of growth family member 1 [Source:HGNC Symbol;Acc:HGNC:6062]
SUMO4	1.13188	0.107529	3	0.693732	small ubiquitin-like modifier 4 [Source:HGNC Symbol;Acc:HGNC:21181]
FAM174A	1.13066	0.0528095	4	0.572495	family with sequence similarity 174 member A [Source:HGNC Symbol;Acc:HGNC:24943]
MUS81	1.13055	0.0528395	4	0.572495	MUS81 structure-specific endonuclease subunit [Source:HGNC Symbol;Acc:HGNC:29814]
DAB2	1.13029	0.0529195	4	0.572495	DAB2, clathrin adaptor protein [Source:HGNC Symbol;Acc:HGNC:2662]
SUSD3	1.12982	0.0529895	4	0.572495	sushi domain containing 3 [Source:HGNC Symbol;Acc:HGNC:28391]
BORA	1.12942	0.108409	3	0.693817	bora, aurora kinase A activator [Source:HGNC Symbol;Acc:HGNC:24724]
C9orf69	1.12916	0.0530995	4	0.572495	NA
TMEM53	1.12889	0.0531195	4	0.572495	transmembrane protein 53 [Source:HGNC Symbol;Acc:HGNC:26186]
CSNK1A1L	1.12829	0.0531595	4	0.572495	casein kinase 1 alpha 1 like [Source:HGNC Symbol;Acc:HGNC:20289]
LIMCH1	1.1278	0.0532995	4	0.572871	LIM and calponin homology domains 1 [Source:HGNC Symbol;Acc:HGNC:29191]
CD1B	1.12689	0.0534795	4	0.574122	CD1b molecule [Source:HGNC Symbol;Acc:HGNC:1635]
NPPC	1.12679	0.0535295	4	0.574211	natriuretic peptide C [Source:HGNC Symbol;Acc:HGNC:7941]
ZC3H18	1.12638	0.0536195	4	0.574349	zinc finger CCCH-type containing 18 [Source:HGNC Symbol;Acc:HGNC:25091]
DIS3	1.12617	0.0536695	4	0.574349	DIS3 homolog, exosome endoribonuclease and 3'-5' exoribonuclease [Source:HGNC Symbol;Acc:HGNC:20604]
MBTD1	1.12612	0.0536695	4	0.574349	mbt domain containing 1 [Source:HGNC Symbol;Acc:HGNC:19866]
CPLX3	1.12529	0.0539195	4	0.575748	complexin 3 [Source:HGNC Symbol;Acc:HGNC:27652]
MAMDC4	1.12516	0.0539595	4	0.575748	MAM domain containing 4 [Source:HGNC Symbol;Acc:HGNC:24083]
WDR61	1.12505	0.0540195	4	0.575748	WD repeat domain 61 [Source:HGNC Symbol;Acc:HGNC:30300]
ZNF536	1.12504	0.0540395	4	0.575748	zinc finger protein 536 [Source:HGNC Symbol;Acc:HGNC:29025]
ITGB3	1.12502	0.0540395	4	0.575748	integrin subunit beta 3 [Source:HGNC Symbol;Acc:HGNC:6156]
TACR1	1.12475	0.0541195	4	0.575748	tachykinin receptor 1 [Source:HGNC Symbol;Acc:HGNC:11526]
GALK2	1.12472	0.0541195	4	0.575748	galactokinase 2 [Source:HGNC Symbol;Acc:HGNC:4119]
ISLR	1.12454	0.0541295	4	0.575748	immunoglobulin superfamily containing leucine rich repeat [Source:HGNC Symbol;Acc:HGNC:6133]
ENG	1.1241	0.0542295	4	0.575748	endoglin [Source:HGNC Symbol;Acc:HGNC:3349]
ITGA4	1.1234	0.0543195	4	0.575748	integrin subunit alpha 4 [Source:HGNC Symbol;Acc:HGNC:6140]
KCNJ9	1.12338	0.0543195	4	0.575748	potassium voltage-gated channel subfamily J member 9 [Source:HGNC Symbol;Acc:HGNC:6270]
TMOD3	1.12282	0.0544095	4	0.575748	tropomodulin 3 [Source:HGNC Symbol;Acc:HGNC:11873]
C20orf166	1.12217	0.0545095	4	0.575748	NA
EIF5B	1.12185	0.0545595	4	0.575748	eukaryotic translation initiation factor 5B [Source:HGNC Symbol;Acc:HGNC:30793]
GLT6D1	1.12173	0.0545695	4	0.575748	glycosyltransferase 6 domain containing 1 [Source:HGNC Symbol;Acc:HGNC:23671]
DLX4	1.12158	0.0546195	4	0.575748	distal-less homeobox 4 [Source:HGNC Symbol;Acc:HGNC:2917]
MYO9B	1.12126	0.0546895	4	0.575748	myosin IXB [Source:HGNC Symbol;Acc:HGNC:7609]
DEF8	1.12119	0.0546995	4	0.575748	differentially expressed in FDCP 8 homolog [Source:HGNC Symbol;Acc:HGNC:25969]
ATG9A	1.12114	0.0547095	4	0.575748	autophagy related 9A [Source:HGNC Symbol;Acc:HGNC:22408]
UCK2	1.1207	0.0548195	4	0.575748	uridine-cytidine kinase 2 [Source:HGNC Symbol;Acc:HGNC:12562]
VAX1	1.12066	0.0548195	4	0.575748	ventral anterior homeobox 1 [Source:HGNC Symbol;Acc:HGNC:12660]
GBGT1	1.12066	0.0548195	4	0.575748	globoside alpha-1,3-N-acetylgalactosaminyltransferase 1 (FORS blood group) [Source:HGNC Symbol;Acc:HGNC:20460]
SIRT1	1.11998	0.0549195	4	0.576463	sirtuin 1 [Source:HGNC Symbol;Acc:HGNC:14929]
IFT20	1.11943	0.0550194	4	0.576678	intraflagellar transport 20 [Source:HGNC Symbol;Acc:HGNC:30989]
COPA	1.11905	0.0550994	4	0.576678	coatomer protein complex subunit alpha [Source:HGNC Symbol;Acc:HGNC:2230]
LIPF	1.11807	0.0553194	4	0.577976	lipase F, gastric type [Source:HGNC Symbol;Acc:HGNC:6622]
LTBP1	1.11759	0.0554194	4	0.578687	latent transforming growth factor beta binding protein 1 [Source:HGNC Symbol;Acc:HGNC:6714]
ATP8A2	1.11679	0.0555694	4	0.579249	ATPase phospholipid transporting 8A2 [Source:HGNC Symbol;Acc:HGNC:13533]
MAPKAP1	1.11599	0.0557094	4	0.580374	mitogen-activated protein kinase associated protein 1 [Source:HGNC Symbol;Acc:HGNC:18752]
ALDH1L1	1.11589	0.0557594	4	0.58056	aldehyde dehydrogenase 1 family member L1 [Source:HGNC Symbol;Acc:HGNC:3978]
CDC42BPB	1.11537	0.0558394	4	0.581058	CDC42 binding protein kinase beta [Source:HGNC Symbol;Acc:HGNC:1738]
NDUFB9	1.11484	0.0559794	4	0.58128	NADH:ubiquinone oxidoreductase subunit B9 [Source:HGNC Symbol;Acc:HGNC:7704]
CTRB1	1.11477	0.0559894	4	0.58128	chymotrypsinogen B1 [Source:HGNC Symbol;Acc:HGNC:2521]
ZSCAN23	1.11445	0.0560394	4	0.581339	zinc finger and SCAN domain containing 23 [Source:HGNC Symbol;Acc:HGNC:21193]
SS18L1	1.1144	0.0560594	4	0.581339	SS18L1, nBAF chromatin remodeling complex subunit [Source:HGNC Symbol;Acc:HGNC:15592]
ORM1	1.11431	0.113099	3	0.702254	orosomucoid 1 [Source:HGNC Symbol;Acc:HGNC:8498]
MRPL50	1.11418	0.0560994	4	0.581421	mitochondrial ribosomal protein L50 [Source:HGNC Symbol;Acc:HGNC:16654]
N4BP2L1	1.11373	0.0562094	4	0.582227	NEDD4 binding protein 2 like 1 [Source:HGNC Symbol;Acc:HGNC:25037]
UCHL1	1.11301	0.0563994	4	0.582811	ubiquitin C-terminal hydrolase L1 [Source:HGNC Symbol;Acc:HGNC:12513]
IPO7	1.11181	0.0566094	4	0.582811	importin 7 [Source:HGNC Symbol;Acc:HGNC:9852]
MAGEC2	1.11097	0.0568394	4	0.582811	MAGE family member C2 [Source:HGNC Symbol;Acc:HGNC:13574]
FCRL1	1.10997	0.0570494	4	0.582811	Fc receptor like 1 [Source:HGNC Symbol;Acc:HGNC:18509]
KRT14	1.10936	0.0571494	4	0.582811	keratin 14 [Source:HGNC Symbol;Acc:HGNC:6416]
TUB	1.109	0.0572094	4	0.582811	tubby bipartite transcription factor [Source:HGNC Symbol;Acc:HGNC:12406]
QPCT	1.10895	0.0572194	4	0.582811	glutaminyl-peptide cyclotransferase [Source:HGNC Symbol;Acc:HGNC:9753]
LAMTOR2	1.10887	0.0572294	4	0.582811	late endosomal/lysosomal adaptor, MAPK and MTOR activator 2 [Source:HGNC Symbol;Acc:HGNC:29796]
TCEB3	1.10844	0.0573594	4	0.582811	NA
CDC27	1.10756	0.0574794	4	0.582811	cell division cycle 27 [Source:HGNC Symbol;Acc:HGNC:1728]
NSG1	1.10714	0.0575394	4	0.582811	neuronal vesicle trafficking associated 1 [Source:HGNC Symbol;Acc:HGNC:18790]
RND2	1.10663	0.0576794	4	0.582811	Rho family GTPase 2 [Source:HGNC Symbol;Acc:HGNC:18315]
RAB25	1.10661	0.0576794	4	0.582811	RAB25, member RAS oncogene family [Source:HGNC Symbol;Acc:HGNC:18238]
SLC39A7	1.10638	0.0577294	4	0.582811	solute carrier family 39 member 7 [Source:HGNC Symbol;Acc:HGNC:4927]
CHRNG	1.10609	0.0577694	4	0.582811	cholinergic receptor nicotinic gamma subunit [Source:HGNC Symbol;Acc:HGNC:1967]
TTC30B	1.10588	0.0577894	4	0.582811	tetratricopeptide repeat domain 30B [Source:HGNC Symbol;Acc:HGNC:26425]
SARS	1.10526	0.0579194	4	0.582811	seryl-tRNA synthetase [Source:HGNC Symbol;Acc:HGNC:10537]
KCTD3	1.10506	0.0579494	4	0.582811	potassium channel tetramerization domain containing 3 [Source:HGNC Symbol;Acc:HGNC:21305]
ZNF696	1.1049	0.0579794	4	0.582811	zinc finger protein 696 [Source:HGNC Symbol;Acc:HGNC:25872]
YY1AP1	1.10484	0.116059	3	0.704303	YY1 associated protein 1 [Source:HGNC Symbol;Acc:HGNC:30935]
HUS1B	1.10459	0.0580894	4	0.582811	HUS1 checkpoint clamp component B [Source:HGNC Symbol;Acc:HGNC:16485]
KLK9	1.10433	0.0580894	4	0.582811	kallikrein related peptidase 9 [Source:HGNC Symbol;Acc:HGNC:6370]
C17orf50	1.1043	0.0581094	4	0.582811	chromosome 17 open reading frame 50 [Source:HGNC Symbol;Acc:HGNC:29581]
LMF2	1.10416	0.0581294	4	0.582811	lipase maturation factor 2 [Source:HGNC Symbol;Acc:HGNC:25096]
ALG11	1.10396	0.0581494	4	0.582811	ALG11, alpha-1,2-mannosyltransferase [Source:HGNC Symbol;Acc:HGNC:32456]
IL3	1.10394	0.0581494	4	0.582811	interleukin 3 [Source:HGNC Symbol;Acc:HGNC:6011]
EGFR	1.10385	0.0581494	4	0.582811	epidermal growth factor receptor [Source:HGNC Symbol;Acc:HGNC:3236]
AHSA2	1.10321	0.0582794	4	0.582811	activator of HSP90 ATPase homolog 2 [Source:HGNC Symbol;Acc:HGNC:20437]
UCHL5	1.10318	0.0582794	4	0.582811	ubiquitin C-terminal hydrolase L5 [Source:HGNC Symbol;Acc:HGNC:19678]
RNF25	1.10306	0.0582994	4	0.582811	ring finger protein 25 [Source:HGNC Symbol;Acc:HGNC:14662]
SCXA	1.103	0.0582994	4	0.582811	NA
DEFB124	1.10244	0.0584394	4	0.583587	defensin beta 124 [Source:HGNC Symbol;Acc:HGNC:18104]
CORO6	1.1022	0.0584994	4	0.583864	coronin 6 [Source:HGNC Symbol;Acc:HGNC:21356]
TRRAP	1.10172	0.0585494	4	0.58404	transformation/transcription domain associated protein [Source:HGNC Symbol;Acc:HGNC:12347]
RHOJ	1.10113	0.0586494	4	0.584393	ras homolog family member J [Source:HGNC Symbol;Acc:HGNC:688]
CDH10	1.10099	0.0586494	4	0.584393	cadherin 10 [Source:HGNC Symbol;Acc:HGNC:1749]
RUNDC3A	1.10048	0.117389	3	0.705856	RUN domain containing 3A [Source:HGNC Symbol;Acc:HGNC:16984]
FDXR	1.10045	0.0588094	4	0.584774	ferredoxin reductase [Source:HGNC Symbol;Acc:HGNC:3642]
PARP4	1.10035	0.0588294	4	0.584774	poly(ADP-ribose) polymerase family member 4 [Source:HGNC Symbol;Acc:HGNC:271]
MRPL15	1.10031	0.0588494	4	0.584774	mitochondrial ribosomal protein L15 [Source:HGNC Symbol;Acc:HGNC:14054]
DISP2	1.10012	0.0588894	4	0.58485	dispatched RND transporter family member 2 [Source:HGNC Symbol;Acc:HGNC:19712]
FBXO47	1.09984	0.0589494	4	0.5849	F-box protein 47 [Source:HGNC Symbol;Acc:HGNC:31969]
SLC24A3	1.09941	0.0590394	4	0.5849	solute carrier family 24 member 3 [Source:HGNC Symbol;Acc:HGNC:10977]
GIMAP1	1.0988	0.0591494	4	0.5849	GTPase, IMAP family member 1 [Source:HGNC Symbol;Acc:HGNC:23237]
SFT2D2	1.09854	0.0592394	4	0.5849	SFT2 domain containing 2 [Source:HGNC Symbol;Acc:HGNC:25140]
PSCA	1.09821	0.0592994	4	0.5849	prostate stem cell antigen [Source:HGNC Symbol;Acc:HGNC:9500]
TIMM10B	1.09803	0.0593394	4	0.5849	translocase of inner mitochondrial membrane 10B [Source:HGNC Symbol;Acc:HGNC:4022]
TMEM8C	1.098	0.0593694	4	0.5849	NA
C11orf82	1.09796	0.0593794	4	0.5849	NA
DDX4	1.09739	0.0594894	4	0.5849	DEAD-box helicase 4 [Source:HGNC Symbol;Acc:HGNC:18700]
FBXW11	1.09694	0.0595894	4	0.5849	F-box and WD repeat domain containing 11 [Source:HGNC Symbol;Acc:HGNC:13607]
HIST1H2BK	1.09669	0.118549	3	0.707185	histone cluster 1 H2B family member k [Source:HGNC Symbol;Acc:HGNC:13954]
OR13J1	1.09656	0.0596794	4	0.5849	olfactory receptor family 13 subfamily J member 1 [Source:HGNC Symbol;Acc:HGNC:15108]
LMX1A	1.09637	0.0597194	4	0.5849	LIM homeobox transcription factor 1 alpha [Source:HGNC Symbol;Acc:HGNC:6653]
FPR3	1.096	0.0597494	4	0.5849	formyl peptide receptor 3 [Source:HGNC Symbol;Acc:HGNC:3828]
HS6ST1	1.09528	0.0599394	4	0.5849	heparan sulfate 6-O-sulfotransferase 1 [Source:HGNC Symbol;Acc:HGNC:5201]
MYEOV	1.09485	0.0599894	4	0.5849	myeloma overexpressed [Source:HGNC Symbol;Acc:HGNC:7563]
ACTC1	1.09462	0.0600094	4	0.5849	actin, alpha, cardiac muscle 1 [Source:HGNC Symbol;Acc:HGNC:143]
TSC22D2	1.09434	0.0600594	4	0.5849	TSC22 domain family member 2 [Source:HGNC Symbol;Acc:HGNC:29095]
PIGM	1.0941	0.0601094	4	0.585071	phosphatidylinositol glycan anchor biosynthesis class M [Source:HGNC Symbol;Acc:HGNC:18858]
KRT10	1.09399	0.296247	1	0.850733	keratin 10 [Source:HGNC Symbol;Acc:HGNC:6413]
PYY	1.09347	0.0602694	4	0.585998	peptide YY [Source:HGNC Symbol;Acc:HGNC:9748]
OR51D1	1.09278	0.0604094	4	0.586412	olfactory receptor family 51 subfamily D member 1 [Source:HGNC Symbol;Acc:HGNC:15193]
IRGM	1.09277	0.0604094	4	0.586412	immunity related GTPase M [Source:HGNC Symbol;Acc:HGNC:29597]
PPP3R2	1.0921	0.119939	3	0.71015	protein phosphatase 3 regulatory subunit B, beta [Source:HGNC Symbol;Acc:HGNC:9318]
POLE2	1.09184	0.0605994	4	0.58731	DNA polymerase epsilon 2, accessory subunit [Source:HGNC Symbol;Acc:HGNC:9178]
PPP1R18	1.09151	0.0607194	4	0.588157	protein phosphatase 1 regulatory subunit 18 [Source:HGNC Symbol;Acc:HGNC:29413]
DCAF11	1.09084	0.0608494	4	0.588157	DDB1 and CUL4 associated factor 11 [Source:HGNC Symbol;Acc:HGNC:20258]
ELF3	1.0905	0.0609094	4	0.588178	E74 like ETS transcription factor 3 [Source:HGNC Symbol;Acc:HGNC:3318]
KIF6	1.08999	0.0610394	4	0.588178	kinesin family member 6 [Source:HGNC Symbol;Acc:HGNC:21202]
SNCG	1.08988	0.0610594	4	0.588178	synuclein gamma [Source:HGNC Symbol;Acc:HGNC:11141]
FAM21B	1.08978	0.297757	1	0.85198	NA
CTXN3	1.08977	0.0610794	4	0.588178	cortexin 3 [Source:HGNC Symbol;Acc:HGNC:31110]
LEPROT	1.0891	0.120849	3	0.711934	leptin receptor overlapping transcript [Source:HGNC Symbol;Acc:HGNC:29477]
RGL4	1.08908	0.0612594	4	0.588945	ral guanine nucleotide dissociation stimulator like 4 [Source:HGNC Symbol;Acc:HGNC:31911]
RPS6KB1	1.08826	0.0614394	4	0.589759	ribosomal protein S6 kinase B1 [Source:HGNC Symbol;Acc:HGNC:10436]
LHX3	1.08748	0.0616794	4	0.591217	LIM homeobox 3 [Source:HGNC Symbol;Acc:HGNC:6595]
LMO2	1.08742	0.0616894	4	0.591217	LIM domain only 2 [Source:HGNC Symbol;Acc:HGNC:6642]
CCNA2	1.08709	0.0617794	4	0.591704	cyclin A2 [Source:HGNC Symbol;Acc:HGNC:1578]
C15orf60	1.08669	0.0618894	4	0.591704	NA
PTP4A2	1.08634	0.0619394	4	0.591704	protein tyrosine phosphatase type IVA, member 2 [Source:HGNC Symbol;Acc:HGNC:9635]
TMEM102	1.0862	0.0619694	4	0.591704	transmembrane protein 102 [Source:HGNC Symbol;Acc:HGNC:26722]
RELL1	1.08595	0.0620494	4	0.591704	RELT like 1 [Source:HGNC Symbol;Acc:HGNC:27379]
ZSCAN12	1.08581	0.0620994	4	0.591704	zinc finger and SCAN domain containing 12 [Source:HGNC Symbol;Acc:HGNC:13172]
GAD1	1.08552	0.0621594	4	0.591704	glutamate decarboxylase 1 [Source:HGNC Symbol;Acc:HGNC:4092]
INTS8	1.08537	0.0621894	4	0.591704	integrator complex subunit 8 [Source:HGNC Symbol;Acc:HGNC:26048]
RAG2	1.08528	0.0622294	4	0.591704	recombination activating 2 [Source:HGNC Symbol;Acc:HGNC:9832]
ARHGEF40	1.08525	0.0622394	4	0.591704	Rho guanine nucleotide exchange factor 40 [Source:HGNC Symbol;Acc:HGNC:25516]
B3GALNT2	1.0851	0.0622694	4	0.591704	beta-1,3-N-acetylgalactosaminyltransferase 2 [Source:HGNC Symbol;Acc:HGNC:28596]
TMEM30B	1.08494	0.0623294	4	0.591704	transmembrane protein 30B [Source:HGNC Symbol;Acc:HGNC:27254]
HERPUD1	1.08456	0.122339	3	0.713431	homocysteine inducible ER protein with ubiquitin like domain 1 [Source:HGNC Symbol;Acc:HGNC:13744]
SLC25A26	1.08391	0.0625794	4	0.593142	solute carrier family 25 member 26 [Source:HGNC Symbol;Acc:HGNC:20661]
SARS2	1.0831	0.0627594	4	0.593227	seryl-tRNA synthetase 2, mitochondrial [Source:HGNC Symbol;Acc:HGNC:17697]
GRP	1.08306	0.0627594	4	0.593227	gastrin releasing peptide [Source:HGNC Symbol;Acc:HGNC:4605]
GLO1	1.08249	0.0629094	4	0.593227	glyoxalase I [Source:HGNC Symbol;Acc:HGNC:4323]
LBX2	1.08244	0.0629194	4	0.593227	ladybird homeobox 2 [Source:HGNC Symbol;Acc:HGNC:15525]
ST8SIA1	1.08231	0.0629494	4	0.593227	ST8 alpha-N-acetyl-neuraminide alpha-2,8-sialyltransferase 1 [Source:HGNC Symbol;Acc:HGNC:10869]
MC2R	1.08187	0.0630494	4	0.59386	melanocortin 2 receptor [Source:HGNC Symbol;Acc:HGNC:6930]
GCFC2	1.08172	0.0630894	4	0.593927	GC-rich sequence DNA-binding factor 2 [Source:HGNC Symbol;Acc:HGNC:1317]
TREX2	1.08157	0.0631294	4	0.593994	three prime repair exonuclease 2 [Source:HGNC Symbol;Acc:HGNC:12270]
ZSCAN21	1.08117	0.0632194	4	0.594532	zinc finger and SCAN domain containing 21 [Source:HGNC Symbol;Acc:HGNC:13104]
ZNF480	1.07933	0.0635694	4	0.596582	zinc finger protein 480 [Source:HGNC Symbol;Acc:HGNC:23305]
XPNPEP3	1.07881	0.0636494	4	0.597022	X-prolyl aminopeptidase 3 [Source:HGNC Symbol;Acc:HGNC:28052]
VSTM2B	1.07804	0.0637694	4	0.597039	V-set and transmembrane domain containing 2B [Source:HGNC Symbol;Acc:HGNC:33595]
SLC22A4	1.07797	0.0637894	4	0.597039	solute carrier family 22 member 4 [Source:HGNC Symbol;Acc:HGNC:10968]
ATF7IP	1.0775	0.163598	2	0.762124	activating transcription factor 7 interacting protein [Source:HGNC Symbol;Acc:HGNC:20092]
BCO2	1.07736	0.0638294	4	0.597039	beta-carotene oxygenase 2 [Source:HGNC Symbol;Acc:HGNC:18503]
CCDC33	1.07733	0.163708	2	0.762415	coiled-coil domain containing 33 [Source:HGNC Symbol;Acc:HGNC:26552]
FAM8A1	1.07718	0.0638894	4	0.597105	family with sequence similarity 8 member A1 [Source:HGNC Symbol;Acc:HGNC:16372]
DNAJC4	1.07672	0.0639594	4	0.597308	DnaJ heat shock protein family (Hsp40) member C4 [Source:HGNC Symbol;Acc:HGNC:5271]
ARC	1.07649	0.0639994	4	0.597308	activity regulated cytoskeleton associated protein [Source:HGNC Symbol;Acc:HGNC:648]
CYB5R4	1.0764	0.0640494	4	0.597308	cytochrome b5 reductase 4 [Source:HGNC Symbol;Acc:HGNC:20147]
YDJC	1.07609	0.0641094	4	0.597308	YdjC chitooligosaccharide deacetylase homolog [Source:HGNC Symbol;Acc:HGNC:27158]
C8orf59	1.07536	0.303907	1	0.854985	chromosome 8 open reading frame 59 [Source:HGNC Symbol;Acc:HGNC:32235]
FCGR2A	1.07482	0.125619	3	0.719227	Fc fragment of IgG receptor IIa [Source:HGNC Symbol;Acc:HGNC:3616]
DEFB118	1.07436	0.0645994	4	0.599987	defensin beta 118 [Source:HGNC Symbol;Acc:HGNC:16196]
FBXL15	1.07427	0.0646194	4	0.599987	F-box and leucine rich repeat protein 15 [Source:HGNC Symbol;Acc:HGNC:28155]
OR5L1	1.0733	0.0648794	4	0.600616	olfactory receptor family 5 subfamily L member 1 (gene/pseudogene) [Source:HGNC Symbol;Acc:HGNC:8350]
SLAIN2	1.07291	0.0650093	4	0.600616	SLAIN motif family member 2 [Source:HGNC Symbol;Acc:HGNC:29282]
CSNK1D	1.07286	0.0650093	4	0.600616	casein kinase 1 delta [Source:HGNC Symbol;Acc:HGNC:2452]
SFXN5	1.07276	0.0650193	4	0.600616	sideroflexin 5 [Source:HGNC Symbol;Acc:HGNC:16073]
ERVMER34-1	1.07262	0.0650993	4	0.600955	endogenous retrovirus group MER34 member 1, envelope [Source:HGNC Symbol;Acc:HGNC:42970]
BAG1	1.07173	0.0653193	4	0.602617	BCL2 associated athanogene 1 [Source:HGNC Symbol;Acc:HGNC:937]
OR5M11	1.07161	0.0653693	4	0.602617	olfactory receptor family 5 subfamily M member 11 [Source:HGNC Symbol;Acc:HGNC:15291]
ZNF236	1.07137	0.165918	2	0.763088	zinc finger protein 236 [Source:HGNC Symbol;Acc:HGNC:13028]
MAP1LC3B	1.07122	0.306007	1	0.855409	microtubule associated protein 1 light chain 3 beta [Source:HGNC Symbol;Acc:HGNC:13352]
AGR3	1.0711	0.0654793	4	0.603231	anterior gradient 3, protein disulphide isomerase family member [Source:HGNC Symbol;Acc:HGNC:24167]
ACTN2	1.07036	0.0655993	4	0.603721	actinin alpha 2 [Source:HGNC Symbol;Acc:HGNC:164]
ABCC11	1.07033	0.0655993	4	0.603721	ATP binding cassette subfamily C member 11 [Source:HGNC Symbol;Acc:HGNC:14639]
MSRB2	1.07012	0.0656693	4	0.604058	methionine sulfoxide reductase B2 [Source:HGNC Symbol;Acc:HGNC:17061]
SLC52A1	1.07	0.0657493	4	0.604271	solute carrier family 52 member 1 [Source:HGNC Symbol;Acc:HGNC:30225]
IMPA1	1.06986	0.0657593	4	0.604271	inositol monophosphatase 1 [Source:HGNC Symbol;Acc:HGNC:6050]
TBC1D10B	1.0696	0.127549	3	0.721862	TBC1 domain family member 10B [Source:HGNC Symbol;Acc:HGNC:24510]
FKBP3	1.06939	0.127579	3	0.721862	FK506 binding protein 3 [Source:HGNC Symbol;Acc:HGNC:3719]
RNF24	1.06929	0.0659093	4	0.60465	ring finger protein 24 [Source:HGNC Symbol;Acc:HGNC:13779]
NDUFS2	1.06876	0.0660793	4	0.60465	NADH:ubiquinone oxidoreductase core subunit S2 [Source:HGNC Symbol;Acc:HGNC:7708]
SLC22A5	1.0686	0.0661193	4	0.60465	solute carrier family 22 member 5 [Source:HGNC Symbol;Acc:HGNC:10969]
SCN3A	1.06838	0.0661393	4	0.60465	sodium voltage-gated channel alpha subunit 3 [Source:HGNC Symbol;Acc:HGNC:10590]
TFAM	1.06824	0.0661493	4	0.60465	transcription factor A, mitochondrial [Source:HGNC Symbol;Acc:HGNC:11741]
EIF2AK4	1.06823	0.0661493	4	0.60465	eukaryotic translation initiation factor 2 alpha kinase 4 [Source:HGNC Symbol;Acc:HGNC:19687]
GPATCH1	1.06764	0.0662393	4	0.60465	G-patch domain containing 1 [Source:HGNC Symbol;Acc:HGNC:24658]
IGSF3	1.06759	0.0662593	4	0.60465	immunoglobulin superfamily member 3 [Source:HGNC Symbol;Acc:HGNC:5950]
MRPL33	1.06751	0.0662693	4	0.60465	mitochondrial ribosomal protein L33 [Source:HGNC Symbol;Acc:HGNC:14487]
B2M	1.06736	0.0663193	4	0.60465	beta-2-microglobulin [Source:HGNC Symbol;Acc:HGNC:914]
PPP2R5A	1.06713	0.0663693	4	0.60465	protein phosphatase 2 regulatory subunit B'alpha [Source:HGNC Symbol;Acc:HGNC:9309]
CHTOP	1.06671	0.0664493	4	0.604769	chromatin target of PRMT1 [Source:HGNC Symbol;Acc:HGNC:24511]
OXA1L	1.06546	0.0667293	4	0.606979	OXA1L, mitochondrial inner membrane protein [Source:HGNC Symbol;Acc:HGNC:8526]
PTGES2	1.0654	0.0667593	4	0.606979	prostaglandin E synthase 2 [Source:HGNC Symbol;Acc:HGNC:17822]
PEX12	1.06506	0.0668793	4	0.607336	peroxisomal biogenesis factor 12 [Source:HGNC Symbol;Acc:HGNC:8854]
GPX5	1.065	0.0668993	4	0.607336	glutathione peroxidase 5 [Source:HGNC Symbol;Acc:HGNC:4557]
ALG5	1.0649	0.129279	3	0.725446	ALG5, dolichyl-phosphate beta-glucosyltransferase [Source:HGNC Symbol;Acc:HGNC:20266]
DNAJB6	1.06441	0.129619	3	0.725446	DnaJ heat shock protein family (Hsp40) member B6 [Source:HGNC Symbol;Acc:HGNC:14888]
SLC4A3	1.06274	0.0673493	4	0.608423	solute carrier family 4 member 3 [Source:HGNC Symbol;Acc:HGNC:11029]
PPP2R2C	1.06264	0.0673893	4	0.608423	protein phosphatase 2 regulatory subunit Bgamma [Source:HGNC Symbol;Acc:HGNC:9306]
TLE4	1.06264	0.0673893	4	0.608423	transducin like enhancer of split 4 [Source:HGNC Symbol;Acc:HGNC:11840]
SLC25A15	1.06199	0.0675493	4	0.609439	solute carrier family 25 member 15 [Source:HGNC Symbol;Acc:HGNC:10985]
ARPC5L	1.06188	0.0675693	4	0.609439	actin related protein 2/3 complex subunit 5 like [Source:HGNC Symbol;Acc:HGNC:23366]
GFPT2	1.06176	0.0676093	4	0.609496	glutamine-fructose-6-phosphate transaminase 2 [Source:HGNC Symbol;Acc:HGNC:4242]
DIP2A	1.06083	0.0679893	4	0.612005	disco interacting protein 2 homolog A [Source:HGNC Symbol;Acc:HGNC:17217]
NFATC1	1.06045	0.130979	3	0.726871	nuclear factor of activated T-cells 1 [Source:HGNC Symbol;Acc:HGNC:7775]
SIRT7	1.0603	0.0681593	4	0.61307	sirtuin 7 [Source:HGNC Symbol;Acc:HGNC:14935]
VAMP5	1.06024	0.0681893	4	0.61307	vesicle associated membrane protein 5 [Source:HGNC Symbol;Acc:HGNC:12646]
ITGA6	1.06012	0.0682093	4	0.61307	integrin subunit alpha 6 [Source:HGNC Symbol;Acc:HGNC:6142]
ADAMTS7	1.06006	0.131119	3	0.726871	ADAM metallopeptidase with thrombospondin type 1 motif 7 [Source:HGNC Symbol;Acc:HGNC:223]
GABARAPL1	1.05958	0.0683593	4	0.613808	GABA type A receptor associated protein like 1 [Source:HGNC Symbol;Acc:HGNC:4068]
MTHFS	1.05888	0.0684793	4	0.61424	methenyltetrahydrofolate synthetase [Source:HGNC Symbol;Acc:HGNC:7437]
TMEM56	1.05862	0.0685393	4	0.61424	transmembrane protein 56 [Source:HGNC Symbol;Acc:HGNC:26477]
KRTAP29-1	1.05823	0.0686493	4	0.61424	keratin associated protein 29-1 [Source:HGNC Symbol;Acc:HGNC:34211]
GLCE	1.05821	0.131789	3	0.728185	glucuronic acid epimerase [Source:HGNC Symbol;Acc:HGNC:17855]
SPECC1	1.05812	0.0686693	4	0.61424	sperm antigen with calponin homology and coiled-coil domains 1 [Source:HGNC Symbol;Acc:HGNC:30615]
GPR132	1.0576	0.0688393	4	0.614687	G protein-coupled receptor 132 [Source:HGNC Symbol;Acc:HGNC:17482]
MRM1	1.05732	0.0688993	4	0.614687	mitochondrial rRNA methyltransferase 1 [Source:HGNC Symbol;Acc:HGNC:26202]
C19orf81	1.05662	0.0690793	4	0.61522	chromosome 19 open reading frame 81 [Source:HGNC Symbol;Acc:HGNC:40041]
TAF1B	1.05648	0.0691093	4	0.61522	TATA-box binding protein associated factor, RNA polymerase I subunit B [Source:HGNC Symbol;Acc:HGNC:11533]
SBDS	1.0564	0.0691193	4	0.61522	SBDS, ribosome maturation factor [Source:HGNC Symbol;Acc:HGNC:19440]
EIF2B3	1.05639	0.0691193	4	0.61522	eukaryotic translation initiation factor 2B subunit gamma [Source:HGNC Symbol;Acc:HGNC:3259]
C14orf142	1.05636	0.132559	3	0.728428	NA
RGMA	1.05495	0.0694793	4	0.616817	repulsive guidance molecule family member a [Source:HGNC Symbol;Acc:HGNC:30308]
HSD17B6	1.05382	0.133329	3	0.729778	hydroxysteroid 17-beta dehydrogenase 6 [Source:HGNC Symbol;Acc:HGNC:23316]
ROPN1	1.05376	0.172588	2	0.768191	rhophilin associated tail protein 1 [Source:HGNC Symbol;Acc:HGNC:17692]
MBD2	1.05345	0.0697293	4	0.617999	methyl-CpG binding domain protein 2 [Source:HGNC Symbol;Acc:HGNC:6917]
SCT	1.05342	0.0697493	4	0.617999	secretin [Source:HGNC Symbol;Acc:HGNC:10607]
SPDYC	1.05306	0.0698693	4	0.618759	speedy/RINGO cell cycle regulator family member C [Source:HGNC Symbol;Acc:HGNC:32681]
RBP3	1.05202	0.0700393	4	0.619354	retinol binding protein 3 [Source:HGNC Symbol;Acc:HGNC:9921]
LCN10	1.0513	0.0702393	4	0.619998	lipocalin 10 [Source:HGNC Symbol;Acc:HGNC:20892]
BCAN	1.05129	0.0702393	4	0.619998	brevican [Source:HGNC Symbol;Acc:HGNC:23059]
MIOX	1.05044	0.134519	3	0.731799	myo-inositol oxygenase [Source:HGNC Symbol;Acc:HGNC:14522]
HID1	1.05028	0.0704393	4	0.620161	HID1 domain containing [Source:HGNC Symbol;Acc:HGNC:15736]
ARMC3	1.04967	0.0705893	4	0.6208	armadillo repeat containing 3 [Source:HGNC Symbol;Acc:HGNC:30964]
CD200R1	1.04959	0.0706493	4	0.6208	CD200 receptor 1 [Source:HGNC Symbol;Acc:HGNC:24235]
LGI2	1.0493	0.0706993	4	0.620938	leucine rich repeat LGI family member 2 [Source:HGNC Symbol;Acc:HGNC:18710]
SELT	1.04903	0.0707593	4	0.621163	NA
CELF2	1.04806	0.0710493	4	0.622354	CUGBP Elav-like family member 2 [Source:HGNC Symbol;Acc:HGNC:2550]
KPNA1	1.04784	0.0711393	4	0.622354	karyopherin subunit alpha 1 [Source:HGNC Symbol;Acc:HGNC:6394]
OR5P3	1.04762	0.0712093	4	0.622354	olfactory receptor family 5 subfamily P member 3 [Source:HGNC Symbol;Acc:HGNC:14784]
FMO3	1.04761	0.0712093	4	0.622354	flavin containing monooxygenase 3 [Source:HGNC Symbol;Acc:HGNC:3771]
HSPG2	1.0476	0.0712093	4	0.622354	heparan sulfate proteoglycan 2 [Source:HGNC Symbol;Acc:HGNC:5273]
SLA	1.04743	0.0712393	4	0.622354	Src like adaptor [Source:HGNC Symbol;Acc:HGNC:10902]
ARPC5	1.04679	0.0713893	4	0.623062	actin related protein 2/3 complex subunit 5 [Source:HGNC Symbol;Acc:HGNC:708]
OR2C1	1.04678	0.0713893	4	0.623062	olfactory receptor family 2 subfamily C member 1 [Source:HGNC Symbol;Acc:HGNC:8242]
NFASC	1.04614	0.135889	3	0.73404	neurofascin [Source:HGNC Symbol;Acc:HGNC:29866]
C1orf229	1.04566	0.136139	3	0.73404	chromosome 1 open reading frame 229 [Source:HGNC Symbol;Acc:HGNC:33759]
TYSND1	1.04565	0.0716593	4	0.624474	trypsin domain containing 1 [Source:HGNC Symbol;Acc:HGNC:28531]
ATF6	1.04556	0.0716793	4	0.624474	activating transcription factor 6 [Source:HGNC Symbol;Acc:HGNC:791]
PGAP1	1.04511	0.0718193	4	0.625305	post-GPI attachment to proteins 1 [Source:HGNC Symbol;Acc:HGNC:25712]
HSPB8	1.04458	0.0719793	4	0.626396	heat shock protein family B (small) member 8 [Source:HGNC Symbol;Acc:HGNC:30171]
TMEM42	1.04422	0.136789	3	0.734773	transmembrane protein 42 [Source:HGNC Symbol;Acc:HGNC:28444]
SPATA33	1.04325	0.137169	3	0.734773	spermatogenesis associated 33 [Source:HGNC Symbol;Acc:HGNC:26463]
STMN3	1.04294	0.0723593	4	0.626905	stathmin 3 [Source:HGNC Symbol;Acc:HGNC:15926]
DHRS7C	1.04264	0.0724193	4	0.626905	dehydrogenase/reductase 7C [Source:HGNC Symbol;Acc:HGNC:32423]
RAD54B	1.04202	0.137579	3	0.734773	RAD54 homolog B (S. cerevisiae) [Source:HGNC Symbol;Acc:HGNC:17228]
FAM102A	1.0418	0.0725693	4	0.627572	family with sequence similarity 102 member A [Source:HGNC Symbol;Acc:HGNC:31419]
BAALC	1.04099	0.0727293	4	0.627572	BAALC, MAP3K1 and KLF4 binding [Source:HGNC Symbol;Acc:HGNC:14333]
C17orf75	1.04091	0.0727393	4	0.627572	chromosome 17 open reading frame 75 [Source:HGNC Symbol;Acc:HGNC:30173]
TRIM46	1.04086	0.0727393	4	0.627572	tripartite motif containing 46 [Source:HGNC Symbol;Acc:HGNC:19019]
ARHGAP35	1.04028	0.0729693	4	0.629007	Rho GTPase activating protein 35 [Source:HGNC Symbol;Acc:HGNC:4591]
SCN7A	1.04026	0.0729793	4	0.629007	sodium voltage-gated channel alpha subunit 7 [Source:HGNC Symbol;Acc:HGNC:10594]
RLN2	1.0398	0.0731293	4	0.629007	relaxin 2 [Source:HGNC Symbol;Acc:HGNC:10027]
TIA1	1.03973	0.0731493	4	0.629007	TIA1 cytotoxic granule associated RNA binding protein [Source:HGNC Symbol;Acc:HGNC:11802]
TSPAN3	1.03813	0.0735193	4	0.63035	tetraspanin 3 [Source:HGNC Symbol;Acc:HGNC:17752]
NOTUM	1.03777	0.0736093	4	0.63035	notum, palmitoleoyl-protein carboxylesterase [Source:HGNC Symbol;Acc:HGNC:27106]
NDUFS8	1.03765	0.0736193	4	0.63035	NADH:ubiquinone oxidoreductase core subunit S8 [Source:HGNC Symbol;Acc:HGNC:7715]
IFIT1B	1.03715	0.0737393	4	0.630527	interferon induced protein with tetratricopeptide repeats 1B [Source:HGNC Symbol;Acc:HGNC:23442]
MROH6	1.03712	0.0737593	4	0.630527	maestro heat like repeat family member 6 [Source:HGNC Symbol;Acc:HGNC:27814]
MAP3K1	1.03686	0.0738493	4	0.630527	mitogen-activated protein kinase kinase kinase 1 [Source:HGNC Symbol;Acc:HGNC:6848]
GLE1	1.03661	0.0738993	4	0.630656	GLE1, RNA export mediator [Source:HGNC Symbol;Acc:HGNC:4315]
EBF4	1.03622	0.0740093	4	0.630999	early B-cell factor 4 [Source:HGNC Symbol;Acc:HGNC:29278]
NFKBIZ	1.03613	0.0740493	4	0.631042	NFKB inhibitor zeta [Source:HGNC Symbol;Acc:HGNC:29805]
HIST1H2BN	1.03585	0.179758	2	0.774155	histone cluster 1 H2B family member n [Source:HGNC Symbol;Acc:HGNC:4749]
CENPBD1	1.03551	0.0742293	4	0.63198	CENPB DNA-binding domain containing 1 [Source:HGNC Symbol;Acc:HGNC:28272]
WNT3A	1.03532	0.0742793	4	0.632108	Wnt family member 3A [Source:HGNC Symbol;Acc:HGNC:15983]
RNASEK	1.03479	0.0744093	4	0.632534	ribonuclease K [Source:HGNC Symbol;Acc:HGNC:33911]
TBX18	1.03425	0.0745493	4	0.632534	T-box 18 [Source:HGNC Symbol;Acc:HGNC:11595]
CLDN6	1.03401	0.0746093	4	0.632534	claudin 6 [Source:HGNC Symbol;Acc:HGNC:2048]
KRT18	1.03345	0.140719	3	0.740247	keratin 18 [Source:HGNC Symbol;Acc:HGNC:6430]
PRKACG	1.03323	0.140849	3	0.740279	protein kinase cAMP-activated catalytic subunit gamma [Source:HGNC Symbol;Acc:HGNC:9382]
KIAA1958	1.03271	0.0749693	4	0.633548	KIAA1958 [Source:HGNC Symbol;Acc:HGNC:23427]
GHDC	1.03252	0.0750092	4	0.633548	GH3 domain containing [Source:HGNC Symbol;Acc:HGNC:24438]
H3F3B	1.0325	0.180928	2	0.775302	H3 histone family member 3B [Source:HGNC Symbol;Acc:HGNC:4765]
CLIC3	1.03224	0.0751292	4	0.634265	chloride intracellular channel 3 [Source:HGNC Symbol;Acc:HGNC:2064]
DIRAS3	1.03211	0.141349	3	0.741398	DIRAS family GTPase 3 [Source:HGNC Symbol;Acc:HGNC:687]
NAPB	1.03167	0.0753492	4	0.634936	NSF attachment protein beta [Source:HGNC Symbol;Acc:HGNC:15751]
SLC13A3	1.0315	0.0754192	4	0.634975	solute carrier family 13 member 3 [Source:HGNC Symbol;Acc:HGNC:14430]
NPBWR1	1.03117	0.0754592	4	0.634975	neuropeptides B and W receptor 1 [Source:HGNC Symbol;Acc:HGNC:4522]
ACTBL2	1.03071	0.0756492	4	0.635052	actin, beta like 2 [Source:HGNC Symbol;Acc:HGNC:17780]
TRPT1	1.03069	0.0756492	4	0.635052	tRNA phosphotransferase 1 [Source:HGNC Symbol;Acc:HGNC:20316]
APOM	1.03065	0.0756692	4	0.635052	apolipoprotein M [Source:HGNC Symbol;Acc:HGNC:13916]
GTF3C2	1.03056	0.0756792	4	0.635052	general transcription factor IIIC subunit 2 [Source:HGNC Symbol;Acc:HGNC:4665]
PPRC1	1.03054	0.0756792	4	0.635052	peroxisome proliferator-activated receptor gamma, coactivator-related 1 [Source:HGNC Symbol;Acc:HGNC:30025]
OLFML2B	1.0296	0.0760592	4	0.637225	olfactomedin like 2B [Source:HGNC Symbol;Acc:HGNC:24558]
LYPD4	1.02884	0.0762492	4	0.637763	LY6/PLAUR domain containing 4 [Source:HGNC Symbol;Acc:HGNC:28659]
CSNK1G3	1.02861	0.0763392	4	0.638009	casein kinase 1 gamma 3 [Source:HGNC Symbol;Acc:HGNC:2456]
LRRC30	1.02859	0.0763492	4	0.638009	leucine rich repeat containing 30 [Source:HGNC Symbol;Acc:HGNC:30219]
ZFYVE19	1.02837	0.0764192	4	0.638298	zinc finger FYVE-type containing 19 [Source:HGNC Symbol;Acc:HGNC:20758]
HIST1H3D	1.02804	0.325177	1	0.866132	histone cluster 1 H3 family member d [Source:HGNC Symbol;Acc:HGNC:4767]
ORMDL3	1.02781	0.0766392	4	0.638994	ORMDL sphingolipid biosynthesis regulator 3 [Source:HGNC Symbol;Acc:HGNC:16038]
ARL4C	1.02772	0.0766492	4	0.638994	ADP ribosylation factor like GTPase 4C [Source:HGNC Symbol;Acc:HGNC:698]
GLRB	1.02761	0.0766792	4	0.638994	glycine receptor beta [Source:HGNC Symbol;Acc:HGNC:4329]
STK33	1.02693	0.0768492	4	0.63982	serine/threonine kinase 33 [Source:HGNC Symbol;Acc:HGNC:14568]
HNRNPH1	1.02666	0.0769092	4	0.640025	heterogeneous nuclear ribonucleoprotein H1 [Source:HGNC Symbol;Acc:HGNC:5041]
RICTOR	1.02655	0.0769592	4	0.640055	RPTOR independent companion of MTOR complex 2 [Source:HGNC Symbol;Acc:HGNC:28611]
SLC27A4	1.02617	0.0770992	4	0.640055	solute carrier family 27 member 4 [Source:HGNC Symbol;Acc:HGNC:10998]
TRPM5	1.02588	0.0771292	4	0.640055	transient receptor potential cation channel subfamily M member 5 [Source:HGNC Symbol;Acc:HGNC:14323]
ZNF710	1.02557	0.0772492	4	0.640055	zinc finger protein 710 [Source:HGNC Symbol;Acc:HGNC:25352]
C9orf117	1.02555	0.0772492	4	0.640055	NA
KRTAP1-1	1.02523	0.326707	1	0.868175	keratin associated protein 1-1 [Source:HGNC Symbol;Acc:HGNC:16772]
TMEM230	1.02492	0.143839	3	0.744738	transmembrane protein 230 [Source:HGNC Symbol;Acc:HGNC:15876]
FKBPL	1.02483	0.0774492	4	0.640055	FK506 binding protein like [Source:HGNC Symbol;Acc:HGNC:13949]
BEND4	1.0248	0.0774692	4	0.640055	BEN domain containing 4 [Source:HGNC Symbol;Acc:HGNC:23815]
PRPSAP2	1.02469	0.0775192	4	0.640055	phosphoribosyl pyrophosphate synthetase associated protein 2 [Source:HGNC Symbol;Acc:HGNC:9467]
CHAC2	1.02419	0.0776892	4	0.640055	ChaC cation transport regulator homolog 2 [Source:HGNC Symbol;Acc:HGNC:32363]
GRB7	1.02406	0.0777492	4	0.640055	growth factor receptor bound protein 7 [Source:HGNC Symbol;Acc:HGNC:4567]
GRIN2D	1.02401	0.0777592	4	0.640055	glutamate ionotropic receptor NMDA type subunit 2D [Source:HGNC Symbol;Acc:HGNC:4588]
GNA13	1.02288	0.0781392	4	0.640055	G protein subunit alpha 13 [Source:HGNC Symbol;Acc:HGNC:4381]
CD300LG	1.02285	0.0781392	4	0.640055	CD300 molecule like family member g [Source:HGNC Symbol;Acc:HGNC:30455]
RBM47	1.02277	0.0781492	4	0.640055	RNA binding motif protein 47 [Source:HGNC Symbol;Acc:HGNC:30358]
SH3TC1	1.02274	0.0781492	4	0.640055	SH3 domain and tetratricopeptide repeats 1 [Source:HGNC Symbol;Acc:HGNC:26009]
DLG5	1.02252	0.0782292	4	0.640055	discs large MAGUK scaffold protein 5 [Source:HGNC Symbol;Acc:HGNC:2904]
LDB2	1.02236	0.0782392	4	0.640055	LIM domain binding 2 [Source:HGNC Symbol;Acc:HGNC:6533]
ATG2A	1.02235	0.0782392	4	0.640055	autophagy related 2A [Source:HGNC Symbol;Acc:HGNC:29028]
KRT32	1.02211	0.0782892	4	0.640055	keratin 32 [Source:HGNC Symbol;Acc:HGNC:6449]
POLDIP3	1.02208	0.0782992	4	0.640055	DNA polymerase delta interacting protein 3 [Source:HGNC Symbol;Acc:HGNC:23782]
PROL1	1.02205	0.0782992	4	0.640055	NA
GMPR2	1.02185	0.0783292	4	0.640055	guanosine monophosphate reductase 2 [Source:HGNC Symbol;Acc:HGNC:4377]
CD22	1.02156	0.0784792	4	0.64099	CD22 molecule [Source:HGNC Symbol;Acc:HGNC:1643]
WISP1	1.02134	0.145189	3	0.745721	WNT1 inducible signaling pathway protein 1 [Source:HGNC Symbol;Acc:HGNC:12769]
USP6	1.02098	0.145429	3	0.745811	ubiquitin specific peptidase 6 [Source:HGNC Symbol;Acc:HGNC:12629]
USP43	1.02089	0.0786492	4	0.64122	ubiquitin specific peptidase 43 [Source:HGNC Symbol;Acc:HGNC:20072]
METTL21A	1.02067	0.0786992	4	0.641338	methyltransferase like 21A [Source:HGNC Symbol;Acc:HGNC:30476]
ITGAV	1.01996	0.0788792	4	0.641937	integrin subunit alpha V [Source:HGNC Symbol;Acc:HGNC:6150]
EID1	1.01889	0.0791692	4	0.643717	EP300 interacting inhibitor of differentiation 1 [Source:HGNC Symbol;Acc:HGNC:1191]
SLC13A1	1.01859	0.0792792	4	0.644195	solute carrier family 13 member 1 [Source:HGNC Symbol;Acc:HGNC:10916]
AC016757.3	1.01852	0.0792992	4	0.644195	NA
EFNA4	1.01743	0.0794992	4	0.644512	ephrin A4 [Source:HGNC Symbol;Acc:HGNC:3224]
SGCE	1.01723	0.0795592	4	0.644512	sarcoglycan epsilon [Source:HGNC Symbol;Acc:HGNC:10808]
MBNL2	1.01703	0.0795792	4	0.644512	muscleblind like splicing regulator 2 [Source:HGNC Symbol;Acc:HGNC:16746]
TRMT12	1.01696	0.0795792	4	0.644512	tRNA methyltransferase 12 homolog [Source:HGNC Symbol;Acc:HGNC:26091]
MRPS6	1.01681	0.0796592	4	0.644512	mitochondrial ribosomal protein S6 [Source:HGNC Symbol;Acc:HGNC:14051]
TBATA	1.0168	0.0796592	4	0.644512	thymus, brain and testes associated [Source:HGNC Symbol;Acc:HGNC:23511]
URM1	1.01666	0.0797492	4	0.644952	ubiquitin related modifier 1 [Source:HGNC Symbol;Acc:HGNC:28378]
C9orf16	1.0161	0.0799292	4	0.645829	chromosome 9 open reading frame 16 [Source:HGNC Symbol;Acc:HGNC:17823]
RBM34	1.01591	0.0799792	4	0.645945	RNA binding motif protein 34 [Source:HGNC Symbol;Acc:HGNC:28965]
CDC20B	1.01528	0.0801792	4	0.646969	cell division cycle 20B [Source:HGNC Symbol;Acc:HGNC:24222]
TTC12	1.01514	0.0801992	4	0.646969	tetratricopeptide repeat domain 12 [Source:HGNC Symbol;Acc:HGNC:23700]
COMMD10	1.01506	0.0802292	4	0.646969	COMM domain containing 10 [Source:HGNC Symbol;Acc:HGNC:30201]
IKZF2	1.01485	0.0803092	4	0.647164	IKAROS family zinc finger 2 [Source:HGNC Symbol;Acc:HGNC:13177]
PPP6R1	1.0144	0.0804292	4	0.647507	protein phosphatase 6 regulatory subunit 1 [Source:HGNC Symbol;Acc:HGNC:29195]
SELL	1.01427	0.0804592	4	0.647507	selectin L [Source:HGNC Symbol;Acc:HGNC:10720]
MAGI3	1.0135	0.0807392	4	0.649007	membrane associated guanylate kinase, WW and PDZ domain containing 3 [Source:HGNC Symbol;Acc:HGNC:29647]
PYROXD1	1.01333	0.0807892	4	0.649007	pyridine nucleotide-disulphide oxidoreductase domain 1 [Source:HGNC Symbol;Acc:HGNC:26162]
TRAPPC13	1.01265	0.0809392	4	0.649634	trafficking protein particle complex 13 [Source:HGNC Symbol;Acc:HGNC:25828]
MUC17	1.01249	0.0809992	4	0.649699	mucin 17, cell surface associated [Source:HGNC Symbol;Acc:HGNC:16800]
MKRN3	1.01242	0.0810192	4	0.649699	makorin ring finger protein 3 [Source:HGNC Symbol;Acc:HGNC:7114]
SUSD4	1.01213	0.0811292	4	0.650004	sushi domain containing 4 [Source:HGNC Symbol;Acc:HGNC:25470]
FCRL5	1.01171	0.0812492	4	0.650101	Fc receptor like 5 [Source:HGNC Symbol;Acc:HGNC:18508]
CNOT6	1.01051	0.0815192	4	0.650928	CCR4-NOT transcription complex subunit 6 [Source:HGNC Symbol;Acc:HGNC:14099]
KARS	1.01043	0.0815292	4	0.650928	lysyl-tRNA synthetase [Source:HGNC Symbol;Acc:HGNC:6215]
IGFALS	1.00941	0.0817992	4	0.650928	insulin like growth factor binding protein acid labile subunit [Source:HGNC Symbol;Acc:HGNC:5468]
SLC43A1	1.00912	0.0819092	4	0.650928	solute carrier family 43 member 1 [Source:HGNC Symbol;Acc:HGNC:9225]
GPX3	1.00891	0.0819492	4	0.650928	glutathione peroxidase 3 [Source:HGNC Symbol;Acc:HGNC:4555]
MAGEB18	1.00886	0.149599	3	0.749544	MAGE family member B18 [Source:HGNC Symbol;Acc:HGNC:28515]
C17orf112	1.00857	0.0819992	4	0.650928	chromosome 17 open reading frame 112 [Source:HGNC Symbol;Acc:HGNC:42963]
SPATA7	1.00837	0.0820592	4	0.650928	spermatogenesis associated 7 [Source:HGNC Symbol;Acc:HGNC:20423]
TUFM	1.0083	0.0820992	4	0.650928	Tu translation elongation factor, mitochondrial [Source:HGNC Symbol;Acc:HGNC:12420]
ZNF532	1.00815	0.0821492	4	0.650928	zinc finger protein 532 [Source:HGNC Symbol;Acc:HGNC:30940]
ARID4B	1.00778	0.0822692	4	0.650928	AT-rich interaction domain 4B [Source:HGNC Symbol;Acc:HGNC:15550]
ZNF738	1.00758	0.333687	1	0.871146	zinc finger protein 738 [Source:HGNC Symbol;Acc:HGNC:32469]
CHMP7	1.00736	0.0824092	4	0.650928	charged multivesicular body protein 7 [Source:HGNC Symbol;Acc:HGNC:28439]
ELP5	1.00724	0.0824792	4	0.650928	elongator acetyltransferase complex subunit 5 [Source:HGNC Symbol;Acc:HGNC:30617]
INTS6	1.00687	0.0825792	4	0.650928	integrator complex subunit 6 [Source:HGNC Symbol;Acc:HGNC:14879]
SGPL1	1.0068	0.0826392	4	0.650928	sphingosine-1-phosphate lyase 1 [Source:HGNC Symbol;Acc:HGNC:10817]
BPIFB6	1.00646	0.0827192	4	0.650928	BPI fold containing family B member 6 [Source:HGNC Symbol;Acc:HGNC:16504]
ANKRD49	1.00633	0.0827392	4	0.650928	ankyrin repeat domain 49 [Source:HGNC Symbol;Acc:HGNC:25970]
CCDC30	1.00628	0.0827392	4	0.650928	coiled-coil domain containing 30 [Source:HGNC Symbol;Acc:HGNC:26103]
CD244	1.00619	0.0827592	4	0.650928	CD244 molecule [Source:HGNC Symbol;Acc:HGNC:18171]
PSORS1C1	1.00597	0.0828492	4	0.650928	psoriasis susceptibility 1 candidate 1 [Source:HGNC Symbol;Acc:HGNC:17202]
PHF21B	1.00575	0.0829092	4	0.650928	PHD finger protein 21B [Source:HGNC Symbol;Acc:HGNC:25161]
DEFB123	1.00567	0.0829092	4	0.650928	defensin beta 123 [Source:HGNC Symbol;Acc:HGNC:18103]
GRN	1.0053	0.0830292	4	0.650928	granulin precursor [Source:HGNC Symbol;Acc:HGNC:4601]
SRGN	1.00517	0.0831192	4	0.650928	serglycin [Source:HGNC Symbol;Acc:HGNC:9361]
SERTAD2	1.00508	0.0831692	4	0.650928	SERTA domain containing 2 [Source:HGNC Symbol;Acc:HGNC:30784]
ZFPL1	1.00503	0.0831892	4	0.650928	zinc finger protein like 1 [Source:HGNC Symbol;Acc:HGNC:12868]
SUCO	1.00469	0.0833192	4	0.651663	SUN domain containing ossification factor [Source:HGNC Symbol;Acc:HGNC:1240]
HMG20A	1.00414	0.0834792	4	0.652303	high mobility group 20A [Source:HGNC Symbol;Acc:HGNC:5001]
MTRF1L	1.0037	0.151888	3	0.753159	mitochondrial translational release factor 1 like [Source:HGNC Symbol;Acc:HGNC:21051]
SMIM15	1.00336	0.152038	3	0.753159	small integral membrane protein 15 [Source:HGNC Symbol;Acc:HGNC:33861]
MRPL3	1.00333	0.0836992	4	0.652474	mitochondrial ribosomal protein L3 [Source:HGNC Symbol;Acc:HGNC:10379]
BARX2	1.00282	0.0838592	4	0.652474	BARX homeobox 2 [Source:HGNC Symbol;Acc:HGNC:956]
PCDHA5	1.00273	0.0838692	4	0.652474	protocadherin alpha 5 [Source:HGNC Symbol;Acc:HGNC:8671]
CCDC173	1.00242	0.0839192	4	0.652474	coiled-coil domain containing 173 [Source:HGNC Symbol;Acc:HGNC:25064]
FAM171B	1.00233	0.0839492	4	0.652474	family with sequence similarity 171 member B [Source:HGNC Symbol;Acc:HGNC:29412]
RBM4	1.0022	0.0839792	4	0.652474	RNA binding motif protein 4 [Source:HGNC Symbol;Acc:HGNC:9901]
FBXO33	1.00207	0.0840092	4	0.652474	F-box protein 33 [Source:HGNC Symbol;Acc:HGNC:19833]
BTG4	1.00171	0.0840792	4	0.652474	BTG anti-proliferation factor 4 [Source:HGNC Symbol;Acc:HGNC:13862]
MAPK3	1.00159	0.0840892	4	0.652474	mitogen-activated protein kinase 3 [Source:HGNC Symbol;Acc:HGNC:6877]
DCBLD1	1.00094	0.0842592	4	0.652474	discoidin, CUB and LCCL domain containing 1 [Source:HGNC Symbol;Acc:HGNC:21479]
MRPL52	1.0009	0.0842892	4	0.652474	mitochondrial ribosomal protein L52 [Source:HGNC Symbol;Acc:HGNC:16655]
BUB1B	1.00075	0.0842892	4	0.652474	BUB1 mitotic checkpoint serine/threonine kinase B [Source:HGNC Symbol;Acc:HGNC:1149]
CR1L	1.00013	0.194228	2	0.789819	complement C3b/C4b receptor 1 like [Source:HGNC Symbol;Acc:HGNC:2335]
DPM2	1.0001	0.0844492	4	0.653058	dolichyl-phosphate mannosyltransferase subunit 2, regulatory [Source:HGNC Symbol;Acc:HGNC:3006]
ETV5	0.999998	0.0844992	4	0.653058	ETS variant 5 [Source:HGNC Symbol;Acc:HGNC:3494]
OSM	0.999886	0.0845092	4	0.653058	oncostatin M [Source:HGNC Symbol;Acc:HGNC:8506]
UFC1	0.999513	0.0846192	4	0.653134	ubiquitin-fold modifier conjugating enzyme 1 [Source:HGNC Symbol;Acc:HGNC:26941]
PIK3C3	0.999385	0.0846392	4	0.653134	phosphatidylinositol 3-kinase catalytic subunit type 3 [Source:HGNC Symbol;Acc:HGNC:8974]
EGLN1	0.998725	0.0848592	4	0.653134	egl-9 family hypoxia inducible factor 1 [Source:HGNC Symbol;Acc:HGNC:1232]
COX5B	0.998711	0.0848692	4	0.653134	cytochrome c oxidase subunit 5B [Source:HGNC Symbol;Acc:HGNC:2269]
GZMK	0.998498	0.0849292	4	0.653134	granzyme K [Source:HGNC Symbol;Acc:HGNC:4711]
TMEM252	0.998279	0.153928	3	0.754285	transmembrane protein 252 [Source:HGNC Symbol;Acc:HGNC:28537]
OR2H2	0.998206	0.0850491	4	0.653134	olfactory receptor family 2 subfamily H member 2 [Source:HGNC Symbol;Acc:HGNC:8253]
SRPX2	0.997712	0.0851791	4	0.653134	sushi repeat containing protein, X-linked 2 [Source:HGNC Symbol;Acc:HGNC:30668]
REEP5	0.997608	0.0851991	4	0.653134	receptor accessory protein 5 [Source:HGNC Symbol;Acc:HGNC:30077]
H2AFV	0.997577	0.0851991	4	0.653134	H2A histone family member V [Source:HGNC Symbol;Acc:HGNC:20664]
ADSL	0.997569	0.0851991	4	0.653134	adenylosuccinate lyase [Source:HGNC Symbol;Acc:HGNC:291]
FZD2	0.99718	0.0852991	4	0.653134	frizzled class receptor 2 [Source:HGNC Symbol;Acc:HGNC:4040]
FOXO6	0.996707	0.0854491	4	0.653134	forkhead box O6 [Source:HGNC Symbol;Acc:HGNC:24814]
JMJD4	0.996589	0.0854691	4	0.653134	jumonji domain containing 4 [Source:HGNC Symbol;Acc:HGNC:25724]
CCR7	0.995985	0.0856191	4	0.653134	C-C motif chemokine receptor 7 [Source:HGNC Symbol;Acc:HGNC:1608]
SLC15A3	0.995937	0.0856191	4	0.653134	solute carrier family 15 member 3 [Source:HGNC Symbol;Acc:HGNC:18068]
GORASP2	0.995859	0.0856391	4	0.653134	golgi reassembly stacking protein 2 [Source:HGNC Symbol;Acc:HGNC:17500]
TEX26	0.995852	0.0856391	4	0.653134	testis expressed 26 [Source:HGNC Symbol;Acc:HGNC:28622]
GDF10	0.995758	0.154758	3	0.754376	growth differentiation factor 10 [Source:HGNC Symbol;Acc:HGNC:4215]
VARS	0.995736	0.0857191	4	0.653468	valyl-tRNA synthetase [Source:HGNC Symbol;Acc:HGNC:12651]
HEATR4	0.995469	0.0858391	4	0.653789	HEAT repeat containing 4 [Source:HGNC Symbol;Acc:HGNC:16761]
CHAF1B	0.99532	0.0859291	4	0.653789	chromatin assembly factor 1 subunit B [Source:HGNC Symbol;Acc:HGNC:1911]
SEMA6A	0.995239	0.0859391	4	0.653789	semaphorin 6A [Source:HGNC Symbol;Acc:HGNC:10738]
ATP2B2	0.995083	0.0859891	4	0.653789	ATPase plasma membrane Ca2+ transporting 2 [Source:HGNC Symbol;Acc:HGNC:815]
CAMSAP2	0.995053	0.0859991	4	0.653789	calmodulin regulated spectrin associated protein family member 2 [Source:HGNC Symbol;Acc:HGNC:29188]
SNX17	0.994853	0.0860591	4	0.653789	sorting nexin 17 [Source:HGNC Symbol;Acc:HGNC:14979]
SACM1L	0.994775	0.0860591	4	0.653789	SAC1 like phosphatidylinositide phosphatase [Source:HGNC Symbol;Acc:HGNC:17059]
CCL16	0.994639	0.0861191	4	0.653789	C-C motif chemokine ligand 16 [Source:HGNC Symbol;Acc:HGNC:10614]
MAP3K3	0.994623	0.0861291	4	0.653789	mitogen-activated protein kinase kinase kinase 3 [Source:HGNC Symbol;Acc:HGNC:6855]
ARHGEF10	0.993951	0.0863191	4	0.65418	Rho guanine nucleotide exchange factor 10 [Source:HGNC Symbol;Acc:HGNC:14103]
C20orf85	0.993759	0.0863791	4	0.654237	chromosome 20 open reading frame 85 [Source:HGNC Symbol;Acc:HGNC:16216]
RHOBTB1	0.993421	0.0864391	4	0.654266	Rho related BTB domain containing 1 [Source:HGNC Symbol;Acc:HGNC:18738]
DNAJC27	0.992651	0.0867091	4	0.65576	DnaJ heat shock protein family (Hsp40) member C27 [Source:HGNC Symbol;Acc:HGNC:30290]
ZNF264	0.991654	0.0870191	4	0.657486	zinc finger protein 264 [Source:HGNC Symbol;Acc:HGNC:13057]
TFB2M	0.991193	0.0871691	4	0.657588	transcription factor B2, mitochondrial [Source:HGNC Symbol;Acc:HGNC:18559]
METTL21C	0.991	0.0872391	4	0.657595	methyltransferase like 21C [Source:HGNC Symbol;Acc:HGNC:33717]
CLK3	0.99095	0.0872491	4	0.657595	CDC like kinase 3 [Source:HGNC Symbol;Acc:HGNC:2071]
MPO	0.990842	0.0872791	4	0.657595	myeloperoxidase [Source:HGNC Symbol;Acc:HGNC:7218]
ZNF573	0.990301	0.0874791	4	0.658005	zinc finger protein 573 [Source:HGNC Symbol;Acc:HGNC:26420]
CIDEC	0.989987	0.0875791	4	0.658161	cell death inducing DFFA like effector c [Source:HGNC Symbol;Acc:HGNC:24229]
LYST	0.989919	0.156758	3	0.755073	lysosomal trafficking regulator [Source:HGNC Symbol;Acc:HGNC:1968]
PAQR4	0.989803	0.0876091	4	0.658161	progestin and adipoQ receptor family member 4 [Source:HGNC Symbol;Acc:HGNC:26386]
NHLRC1	0.989263	0.0877391	4	0.658531	NHL repeat containing E3 ubiquitin protein ligase 1 [Source:HGNC Symbol;Acc:HGNC:21576]
EZH1	0.988773	0.0878791	4	0.658531	enhancer of zeste 1 polycomb repressive complex 2 subunit [Source:HGNC Symbol;Acc:HGNC:3526]
MIEF2	0.988615	0.0879891	4	0.658531	mitochondrial elongation factor 2 [Source:HGNC Symbol;Acc:HGNC:17920]
THEM4	0.988536	0.0880191	4	0.658531	thioesterase superfamily member 4 [Source:HGNC Symbol;Acc:HGNC:17947]
MED24	0.98844	0.0880491	4	0.658531	mediator complex subunit 24 [Source:HGNC Symbol;Acc:HGNC:22963]
SBK2	0.98821	0.0881691	4	0.65876	SH3 domain binding kinase family member 2 [Source:HGNC Symbol;Acc:HGNC:34416]
PRKAB2	0.988155	0.0881791	4	0.65876	protein kinase AMP-activated non-catalytic subunit beta 2 [Source:HGNC Symbol;Acc:HGNC:9379]
SGMS1	0.987272	0.0884991	4	0.659046	sphingomyelin synthase 1 [Source:HGNC Symbol;Acc:HGNC:29799]
PDE1A	0.986412	0.0887491	4	0.659282	phosphodiesterase 1A [Source:HGNC Symbol;Acc:HGNC:8774]
KREMEN2	0.986319	0.0887491	4	0.659282	kringle containing transmembrane protein 2 [Source:HGNC Symbol;Acc:HGNC:18797]
CALCRL	0.986211	0.0888291	4	0.659282	calcitonin receptor like receptor [Source:HGNC Symbol;Acc:HGNC:16709]
IL12B	0.986192	0.0888291	4	0.659282	interleukin 12B [Source:HGNC Symbol;Acc:HGNC:5970]
FBXO7	0.986159	0.0888591	4	0.659282	F-box protein 7 [Source:HGNC Symbol;Acc:HGNC:13586]
TXK	0.985974	0.0889591	4	0.659531	TXK tyrosine kinase [Source:HGNC Symbol;Acc:HGNC:12434]
MRS2	0.985485	0.0891991	4	0.660335	MRS2, magnesium transporter [Source:HGNC Symbol;Acc:HGNC:13785]
PLCL1	0.98511	0.0893491	4	0.660335	phospholipase C like 1 (inactive) [Source:HGNC Symbol;Acc:HGNC:9063]
TOR2A	0.984988	0.0893991	4	0.660335	torsin family 2 member A [Source:HGNC Symbol;Acc:HGNC:11996]
PDXDC1	0.984538	0.0894791	4	0.660335	pyridoxal dependent decarboxylase domain containing 1 [Source:HGNC Symbol;Acc:HGNC:28995]
VDAC3	0.984495	0.0894791	4	0.660335	voltage dependent anion channel 3 [Source:HGNC Symbol;Acc:HGNC:12674]
HIF3A	0.984467	0.0894991	4	0.660335	hypoxia inducible factor 3 alpha subunit [Source:HGNC Symbol;Acc:HGNC:15825]
ITGA1	0.984452	0.0895091	4	0.660335	integrin subunit alpha 1 [Source:HGNC Symbol;Acc:HGNC:6134]
SOWAHB	0.984334	0.0895291	4	0.660335	sosondowah ankyrin repeat domain family member B [Source:HGNC Symbol;Acc:HGNC:32958]
GFI1B	0.984251	0.0895591	4	0.660335	growth factor independent 1B transcriptional repressor [Source:HGNC Symbol;Acc:HGNC:4238]
USP15	0.984124	0.0895791	4	0.660335	ubiquitin specific peptidase 15 [Source:HGNC Symbol;Acc:HGNC:12613]
FGFBP1	0.98384	0.0897191	4	0.660828	fibroblast growth factor binding protein 1 [Source:HGNC Symbol;Acc:HGNC:19695]
PCDH7	0.983238	0.0899091	4	0.661958	protocadherin 7 [Source:HGNC Symbol;Acc:HGNC:8659]
IRF5	0.982963	0.0900491	4	0.662645	interferon regulatory factor 5 [Source:HGNC Symbol;Acc:HGNC:6120]
IARS	0.982009	0.0903991	4	0.663422	isoleucyl-tRNA synthetase [Source:HGNC Symbol;Acc:HGNC:5330]
GIF	0.981804	0.0904091	4	0.663422	gastric intrinsic factor [Source:HGNC Symbol;Acc:HGNC:4268]
KRTAP10-5	0.981803	0.202258	2	0.796914	keratin associated protein 10-5 [Source:HGNC Symbol;Acc:HGNC:22969]
TYRO3	0.981735	0.0904191	4	0.663422	TYRO3 protein tyrosine kinase [Source:HGNC Symbol;Acc:HGNC:12446]
ASIC2	0.981682	0.0904491	4	0.663422	acid sensing ion channel subunit 2 [Source:HGNC Symbol;Acc:HGNC:99]
VPS4A	0.981491	0.0904991	4	0.663422	vacuolar protein sorting 4 homolog A [Source:HGNC Symbol;Acc:HGNC:13488]
UNC5B	0.981041	0.0905991	4	0.663422	unc-5 netrin receptor B [Source:HGNC Symbol;Acc:HGNC:12568]
C14orf79	0.980747	0.160668	3	0.759481	NA
APBB3	0.980669	0.0907191	4	0.663422	amyloid beta precursor protein binding family B member 3 [Source:HGNC Symbol;Acc:HGNC:20708]
B9D2	0.98027	0.0908491	4	0.663422	B9 domain containing 2 [Source:HGNC Symbol;Acc:HGNC:28636]
ZNF219	0.980122	0.0908591	4	0.663422	zinc finger protein 219 [Source:HGNC Symbol;Acc:HGNC:13011]
TRIM72	0.979865	0.0909391	4	0.663422	tripartite motif containing 72 [Source:HGNC Symbol;Acc:HGNC:32671]
LIMS2	0.979418	0.0909991	4	0.663422	LIM zinc finger domain containing 2 [Source:HGNC Symbol;Acc:HGNC:16084]
NME5	0.979121	0.0910791	4	0.663422	NME/NM23 family member 5 [Source:HGNC Symbol;Acc:HGNC:7853]
USP20	0.978763	0.0911891	4	0.663422	ubiquitin specific peptidase 20 [Source:HGNC Symbol;Acc:HGNC:12619]
DKKL1	0.978708	0.0912091	4	0.663422	dickkopf like acrosomal protein 1 [Source:HGNC Symbol;Acc:HGNC:16528]
C5orf63	0.978609	0.161438	3	0.759481	chromosome 5 open reading frame 63 [Source:HGNC Symbol;Acc:HGNC:40051]
RAB7L1	0.977734	0.0915091	4	0.664752	NA
E2F6	0.977676	0.161698	3	0.759481	E2F transcription factor 6 [Source:HGNC Symbol;Acc:HGNC:3120]
SEL1L	0.977133	0.0916491	4	0.665284	SEL1L ERAD E3 ligase adaptor subunit [Source:HGNC Symbol;Acc:HGNC:10717]
CPO	0.976919	0.161888	3	0.759837	carboxypeptidase O [Source:HGNC Symbol;Acc:HGNC:21011]
TNFRSF11A	0.976501	0.0918491	4	0.666029	TNF receptor superfamily member 11a [Source:HGNC Symbol;Acc:HGNC:11908]
RAD52	0.976256	0.0918991	4	0.666029	RAD52 homolog, DNA repair protein [Source:HGNC Symbol;Acc:HGNC:9824]
LRFN3	0.976153	0.0918991	4	0.666029	leucine rich repeat and fibronectin type III domain containing 3 [Source:HGNC Symbol;Acc:HGNC:28370]
SCYL1	0.975844	0.0919791	4	0.666203	SCY1 like pseudokinase 1 [Source:HGNC Symbol;Acc:HGNC:14372]
CEP97	0.975518	0.0920491	4	0.666203	centrosomal protein 97 [Source:HGNC Symbol;Acc:HGNC:26244]
MRPS21	0.975258	0.0921291	4	0.666203	mitochondrial ribosomal protein S21 [Source:HGNC Symbol;Acc:HGNC:14046]
MSANTD1	0.975138	0.0921891	4	0.666203	Myb/SANT DNA binding domain containing 1 [Source:HGNC Symbol;Acc:HGNC:33741]
TCF12	0.975058	0.162418	3	0.760181	transcription factor 12 [Source:HGNC Symbol;Acc:HGNC:11623]
LMBRD2	0.974845	0.0922691	4	0.666203	LMBR1 domain containing 2 [Source:HGNC Symbol;Acc:HGNC:25287]
TSN	0.974755	0.0923091	4	0.666203	translin [Source:HGNC Symbol;Acc:HGNC:12379]
PPP1R14D	0.974671	0.162508	3	0.760181	protein phosphatase 1 regulatory inhibitor subunit 14D [Source:HGNC Symbol;Acc:HGNC:14953]
DNAJC10	0.974439	0.0924391	4	0.666203	DnaJ heat shock protein family (Hsp40) member C10 [Source:HGNC Symbol;Acc:HGNC:24637]
FXYD6	0.973925	0.349177	1	0.875441	FXYD domain containing ion transport regulator 6 [Source:HGNC Symbol;Acc:HGNC:4030]
RNF168	0.97373	0.0926591	4	0.666869	ring finger protein 168 [Source:HGNC Symbol;Acc:HGNC:26661]
VWCE	0.9737	0.0926591	4	0.666869	von Willebrand factor C and EGF domains [Source:HGNC Symbol;Acc:HGNC:26487]
DDHD2	0.973625	0.0926791	4	0.666869	DDHD domain containing 2 [Source:HGNC Symbol;Acc:HGNC:29106]
MFN2	0.973201	0.0927991	4	0.667201	mitofusin 2 [Source:HGNC Symbol;Acc:HGNC:16877]
OR2V1	0.973125	0.0928591	4	0.667367	olfactory receptor family 2 subfamily V member 1 [Source:HGNC Symbol;Acc:HGNC:8280]
CYP27A1	0.972792	0.0929491	4	0.667483	cytochrome P450 family 27 subfamily A member 1 [Source:HGNC Symbol;Acc:HGNC:2605]
NPTX2	0.97164	0.0932891	4	0.669393	neuronal pentraxin 2 [Source:HGNC Symbol;Acc:HGNC:7953]
IDI1	0.971326	0.0934591	4	0.669869	isopentenyl-diphosphate delta isomerase 1 [Source:HGNC Symbol;Acc:HGNC:5387]
TAF1	0.971087	0.0935891	4	0.669869	TATA-box binding protein associated factor 1 [Source:HGNC Symbol;Acc:HGNC:11535]
AC007431.1	0.971022	0.0936091	4	0.669869	NA
B4GALT1	0.970982	0.0936391	4	0.669869	beta-1,4-galactosyltransferase 1 [Source:HGNC Symbol;Acc:HGNC:924]
TNRC6A	0.970976	0.0936391	4	0.669869	trinucleotide repeat containing 6A [Source:HGNC Symbol;Acc:HGNC:11969]
OPCML	0.970958	0.0936391	4	0.669869	opioid binding protein/cell adhesion molecule like [Source:HGNC Symbol;Acc:HGNC:8143]
CDK1	0.970845	0.0936691	4	0.669869	cyclin dependent kinase 1 [Source:HGNC Symbol;Acc:HGNC:1722]
OR10AD1	0.970267	0.0939291	4	0.670387	olfactory receptor family 10 subfamily AD member 1 [Source:HGNC Symbol;Acc:HGNC:14819]
DYRK4	0.970156	0.0939891	4	0.670387	dual specificity tyrosine phosphorylation regulated kinase 4 [Source:HGNC Symbol;Acc:HGNC:3095]
MIA3	0.970122	0.0939891	4	0.670387	MIA family member 3, ER export factor [Source:HGNC Symbol;Acc:HGNC:24008]
SYT11	0.969738	0.0940591	4	0.670387	synaptotagmin 11 [Source:HGNC Symbol;Acc:HGNC:19239]
CHCHD2	0.969582	0.0941491	4	0.670387	coiled-coil-helix-coiled-coil-helix domain containing 2 [Source:HGNC Symbol;Acc:HGNC:21645]
CAPRIN1	0.969377	0.0942291	4	0.670387	cell cycle associated protein 1 [Source:HGNC Symbol;Acc:HGNC:6743]
PALB2	0.969	0.164758	3	0.762908	partner and localizer of BRCA2 [Source:HGNC Symbol;Acc:HGNC:26144]
EVI2B	0.968883	0.0943591	4	0.670387	ecotropic viral integration site 2B [Source:HGNC Symbol;Acc:HGNC:3500]
MYH7B	0.968559	0.0944091	4	0.670387	myosin heavy chain 7B [Source:HGNC Symbol;Acc:HGNC:15906]
PTPRN2	0.968491	0.0944191	4	0.670387	protein tyrosine phosphatase, receptor type N2 [Source:HGNC Symbol;Acc:HGNC:9677]
ADRM1	0.968473	0.0944291	4	0.670387	adhesion regulating molecule 1 [Source:HGNC Symbol;Acc:HGNC:15759]
LRRC71	0.968153	0.0945491	4	0.670803	leucine rich repeat containing 71 [Source:HGNC Symbol;Acc:HGNC:26556]
HJURP	0.968091	0.0945691	4	0.670803	Holliday junction recognition protein [Source:HGNC Symbol;Acc:HGNC:25444]
PKLR	0.967968	0.0945991	4	0.670803	pyruvate kinase L/R [Source:HGNC Symbol;Acc:HGNC:9020]
ELP4	0.967378	0.0947991	4	0.671492	elongator acetyltransferase complex subunit 4 [Source:HGNC Symbol;Acc:HGNC:1171]
IL19	0.967277	0.0948191	4	0.671492	interleukin 19 [Source:HGNC Symbol;Acc:HGNC:5990]
PDGFB	0.967056	0.0948491	4	0.671492	platelet derived growth factor subunit B [Source:HGNC Symbol;Acc:HGNC:8800]
ZNF259	0.96686	0.0949091	4	0.671492	NA
UBE2T	0.96667	0.0949791	4	0.671653	ubiquitin conjugating enzyme E2 T [Source:HGNC Symbol;Acc:HGNC:25009]
C1QTNF7	0.966171	0.095119	4	0.672118	C1q and TNF related 7 [Source:HGNC Symbol;Acc:HGNC:14342]
C6orf136	0.966128	0.095119	4	0.672118	chromosome 6 open reading frame 136 [Source:HGNC Symbol;Acc:HGNC:21301]
PFKP	0.96586	0.165958	3	0.763088	phosphofructokinase, platelet [Source:HGNC Symbol;Acc:HGNC:8878]
SPATS2L	0.965681	0.095229	4	0.672135	spermatogenesis associated serine rich 2 like [Source:HGNC Symbol;Acc:HGNC:24574]
CAV1	0.965512	0.095249	4	0.672135	caveolin 1 [Source:HGNC Symbol;Acc:HGNC:1527]
EXOSC4	0.965217	0.095359	4	0.672135	exosome component 4 [Source:HGNC Symbol;Acc:HGNC:18189]
MRPL35	0.965149	0.095409	4	0.672135	mitochondrial ribosomal protein L35 [Source:HGNC Symbol;Acc:HGNC:14489]
USP9X	0.965143	0.095409	4	0.672135	ubiquitin specific peptidase 9, X-linked [Source:HGNC Symbol;Acc:HGNC:12632]
TMEM41B	0.965129	0.095409	4	0.672135	transmembrane protein 41B [Source:HGNC Symbol;Acc:HGNC:28948]
SIMC1	0.964707	0.095609	4	0.672465	SUMO interacting motifs containing 1 [Source:HGNC Symbol;Acc:HGNC:24779]
BIN1	0.963951	0.095889	4	0.673608	bridging integrator 1 [Source:HGNC Symbol;Acc:HGNC:1052]
GAA	0.963449	0.096039	4	0.674074	glucosidase alpha, acid [Source:HGNC Symbol;Acc:HGNC:4065]
GFER	0.96327	0.096069	4	0.674074	growth factor, augmenter of liver regeneration [Source:HGNC Symbol;Acc:HGNC:4236]
TCF23	0.963123	0.166998	3	0.764897	transcription factor 23 [Source:HGNC Symbol;Acc:HGNC:18602]
VCAN	0.962887	0.096139	4	0.674074	versican [Source:HGNC Symbol;Acc:HGNC:2464]
FAM120C	0.962139	0.167408	3	0.765052	family with sequence similarity 120C [Source:HGNC Symbol;Acc:HGNC:16949]
TMEM181	0.962134	0.096349	4	0.674445	transmembrane protein 181 [Source:HGNC Symbol;Acc:HGNC:20958]
FAIM3	0.96208	0.096369	4	0.674445	NA
TMED3	0.961887	0.096439	4	0.674445	transmembrane p24 trafficking protein 3 [Source:HGNC Symbol;Acc:HGNC:28889]
ANK3	0.961348	0.096619	4	0.674445	ankyrin 3 [Source:HGNC Symbol;Acc:HGNC:494]
ODF1	0.961334	0.096619	4	0.674445	outer dense fiber of sperm tails 1 [Source:HGNC Symbol;Acc:HGNC:8113]
FAM206A	0.960723	0.096829	4	0.674445	family with sequence similarity 206 member A [Source:HGNC Symbol;Acc:HGNC:1364]
ORC6	0.960369	0.096949	4	0.675021	origin recognition complex subunit 6 [Source:HGNC Symbol;Acc:HGNC:17151]
GAS6	0.959572	0.097179	4	0.675841	growth arrest specific 6 [Source:HGNC Symbol;Acc:HGNC:4168]
C6orf47	0.959371	0.097249	4	0.676016	chromosome 6 open reading frame 47 [Source:HGNC Symbol;Acc:HGNC:19076]
HIST1H1A	0.959329	0.097279	4	0.676016	histone cluster 1 H1 family member a [Source:HGNC Symbol;Acc:HGNC:4715]
SIGLEC12	0.959126	0.168568	3	0.765213	sialic acid binding Ig like lectin 12 (gene/pseudogene) [Source:HGNC Symbol;Acc:HGNC:15482]
SOGA1	0.958724	0.097489	4	0.677129	suppressor of glucose, autophagy associated 1 [Source:HGNC Symbol;Acc:HGNC:16111]
NME2	0.958686	0.168728	3	0.765213	NME/NM23 nucleoside diphosphate kinase 2 [Source:HGNC Symbol;Acc:HGNC:7850]
SH3GLB2	0.958536	0.097549	4	0.677129	SH3 domain containing GRB2 like, endophilin B2 [Source:HGNC Symbol;Acc:HGNC:10834]
CDIPT	0.958486	0.097579	4	0.677129	CDP-diacylglycerol--inositol 3-phosphatidyltransferase [Source:HGNC Symbol;Acc:HGNC:1769]
[truncated: 16,396 more rows]

## Sheet: Rel. Gene Essentiality
Relative gene essentiality from chemo-genetic profile (UNT vs T0 comparison). Negative score, more growth essential.
[truncated: 18,076 more rows]
